# Supplementary material for: Modulation of the Meisenheimer complex metabolism of nitro-benzothiazinones by targeted C-6 substitution
Source: Commun Chem. 2024 Jul 6;7:153. doi: 10.1038/s42004-024-01235-x (PMC11227536; doi:10.1038/s42004-024-01235-x)
Supplement: Supplementary file 4 — Supplementary Data 2 [file 42004_2024_1235_MOESM4_ESM.cif]

data_bn00318_0m
_audit_creation_date               2022-12-02
_audit_creation_method
;
Olex2 1.3
(compiled 2020.11.12 svn.r5f609507 for OlexSys, GUI svn.r6408)
;
_shelx_SHELXL_version_number       '2018/3'
_audit_contact_author_address      ?
_audit_contact_author_email        ?
_audit_contact_author_name         ''
_audit_contact_author_phone        ?
_publ_contact_author_id_orcid      ?
_publ_section_references
;
Dolomanov, O.V., Bourhis, L.J., Gildea, R.J, Howard, J.A.K. & Puschmann, H.
 (2009), J. Appl. Cryst. 42, 339-341.

Sheldrick, G.M. (2008). Acta Cryst. A64, 112-122.

Sheldrick, G.M. (2015). Acta Cryst. A71, 3-8.
;
_chemical_name_common              ?
_chemical_name_systematic          ?
_chemical_formula_moiety           'C55 H48 I N3 O6 P2 Pd S'
_chemical_formula_sum              'C55 H48 I N3 O6 P2 Pd S'
_chemical_formula_weight           1174.26
_chemical_melting_point            ?
loop_
  _atom_type_symbol
  _atom_type_description
  _atom_type_scat_dispersion_real
  _atom_type_scat_dispersion_imag
  _atom_type_scat_source
 'C' 'C' 0.0033 0.0016 'International Tables Vol C Tables 4.2.6.8 and 6.1.1.4'
 'H' 'H' 0.0000 0.0000 'International Tables Vol C Tables 4.2.6.8 and 6.1.1.4'
 'I' 'I' -0.4742 1.8119 'International Tables Vol C Tables 4.2.6.8 and 6.1.1.4'
 'N' 'N' 0.0061 0.0033 'International Tables Vol C Tables 4.2.6.8 and 6.1.1.4'
 'O' 'O' 0.0106 0.0060 'International Tables Vol C Tables 4.2.6.8 and 6.1.1.4'
 'P' 'P' 0.1023 0.0942 'International Tables Vol C Tables 4.2.6.8 and 6.1.1.4'
 'Pd' 'Pd' -0.9988 1.0072
 'International Tables Vol C Tables 4.2.6.8 and 6.1.1.4'
 'S' 'S' 0.1246 0.1234 'International Tables Vol C Tables 4.2.6.8 and 6.1.1.4'

_shelx_space_group_comment
;
The symmetry employed for this shelxl refinement is uniquely defined
by the following loop, which should always be used as a source of
symmetry information in preference to the above space-group names.
They are only intended as comments.
;
_space_group_crystal_system        'triclinic'
_space_group_IT_number             2
_space_group_name_H-M_alt          'P -1'
_space_group_name_Hall             '-P 1'
loop_
  _space_group_symop_operation_xyz
 'x, y, z'
 '-x, -y, -z'

_cell_length_a                     12.2881(10)
_cell_length_b                     13.7686(12)
_cell_length_c                     16.6116(15)
_cell_angle_alpha                  99.933(4)
_cell_angle_beta                   97.976(4)
_cell_angle_gamma                  91.227(4)
_cell_volume                       2738.6(4)
_cell_formula_units_Z              2
_cell_measurement_reflns_used      9989
_cell_measurement_temperature      120
_cell_measurement_theta_max        29.77
_cell_measurement_theta_min        2.20
_shelx_estimated_absorpt_T_max     0.893
_shelx_estimated_absorpt_T_min     0.794
_exptl_absorpt_coefficient_mu      1.049
_exptl_absorpt_correction_T_max    0.7463
_exptl_absorpt_correction_T_min    0.6922
_exptl_absorpt_correction_type     multi-scan
_exptl_absorpt_process_details
;
SADABS-2016/2 (Bruker,2016/2) was used for absorption correction.
wR2(int) was 0.0706 before and 0.0477 after correction.
The Ratio of minimum to maximum transmission is 0.9275.
The \l/2 correction factor is Not present.
;
_exptl_absorpt_special_details     ?
_exptl_crystal_colour              yellow
_exptl_crystal_colour_primary      yellow
_exptl_crystal_density_diffrn      1.424
_exptl_crystal_density_meas        ?
_exptl_crystal_density_method      ?
_exptl_crystal_description         prism
_exptl_crystal_F_000               1184
_exptl_crystal_size_max            0.23
_exptl_crystal_size_mid            0.14
_exptl_crystal_size_min            0.11
_exptl_transmission_factor_max     ?
_exptl_transmission_factor_min     ?
_diffrn_reflns_av_R_equivalents    0.0368
_diffrn_reflns_av_unetI/netI       0.0331
_diffrn_reflns_Laue_measured_fraction_full  1.000
_diffrn_reflns_Laue_measured_fraction_max  1.000
_diffrn_reflns_limit_h_max         16
_diffrn_reflns_limit_h_min         -16
_diffrn_reflns_limit_k_max         18
_diffrn_reflns_limit_k_min         -18
_diffrn_reflns_limit_l_max         22
_diffrn_reflns_limit_l_min         -22
_diffrn_reflns_number              70105
_diffrn_reflns_point_group_measured_fraction_full  1.000
_diffrn_reflns_point_group_measured_fraction_max  1.000
_diffrn_reflns_theta_full          25.242
_diffrn_reflns_theta_max           28.282
_diffrn_reflns_theta_min           1.503
_diffrn_ambient_temperature        120
_diffrn_detector                   'Bruker APEX II'
_diffrn_detector_area_resol_mean   7.9
_diffrn_detector_type              'CCD area detector'
_diffrn_measured_fraction_theta_full  1.000
_diffrn_measured_fraction_theta_max  1.000
_diffrn_measurement_device         'three-circle diffractometer'
_diffrn_measurement_device_type    'Bruker-Nonius Kappa-CCD'
_diffrn_measurement_method         '\w and \f scans'
_diffrn_radiation_monochromator    'mirror optics'
_diffrn_radiation_probe            x-ray
_diffrn_radiation_type             MoK\a
_diffrn_radiation_wavelength       0.71073
_diffrn_source                     'microfocus sealed X-ray tube'
_diffrn_source_current             0.6
_diffrn_source_power               0.03
_diffrn_source_type                'Incoatec I\ms'
_diffrn_source_voltage             50.0
_diffrn_standards_number           0
_reflns_Friedel_coverage           0.000
_reflns_Friedel_fraction_full      .
_reflns_Friedel_fraction_max       .
_reflns_number_gt                  9895
_reflns_number_total               13586
_reflns_special_details
;
 Reflections were merged by SHELXL according to the crystal
 class for the calculation of statistics and refinement.
 
 Structure factors included contributions from the .fab file.
 
 _reflns_Friedel_fraction is defined as the number of unique
 Friedel pairs measured divided by the number that would be
 possible theoretically, ignoring centric projections and
 systematic absences.
;
_reflns_threshold_expression       'I > 2\s(I)'
_computing_cell_refinement         'SAINT V8.40B (Bruker, 2016)'
_computing_data_collection         'SAINT V8.40B (Bruker, 2016)'
_computing_data_reduction          'SAINT V8.40B (Bruker, 2016)'
_computing_molecular_graphics      'Diamond 4 (Brandenburg, 1997)'
_computing_publication_material    'Olex2 1.3 (Dolomanov et al., 2009)'
_computing_structure_refinement    'SHELXL 2018/3 (Sheldrick, 2018)'
_computing_structure_solution      'SHELXT 2018/2 (Sheldrick, 2018)'
_refine_diff_density_max           1.890
_refine_diff_density_min           -1.404
_refine_diff_density_rms           0.124
_refine_ls_extinction_coef         .
_refine_ls_extinction_method       none
_refine_ls_goodness_of_fit_ref     1.066
_refine_ls_hydrogen_treatment      constr
_refine_ls_matrix_type             full
_refine_ls_number_parameters       761
_refine_ls_number_reflns           13586
_refine_ls_number_restraints       235
_refine_ls_R_factor_all            0.0936
_refine_ls_R_factor_gt             0.0643
_refine_ls_restrained_S_all        1.075
_refine_ls_shift/su_max            0.001
_refine_ls_shift/su_mean           0.000
_refine_ls_structure_factor_coef   Fsqd
_refine_ls_weighting_details      
 'w=1/[\s^2^(Fo^2^)+(0.0670P)^2^+14.2549P] where P=(Fo^2^+2Fc^2^)/3'
_refine_ls_weighting_scheme        calc
_refine_ls_wR_factor_gt            0.1554
_refine_ls_wR_factor_ref           0.1817
_refine_special_details            ?
_olex2_refinement_description
;
1. Fixed Uiso
 At 1.2 times of:
  All C(H) groups, All C(H,H) groups
 At 1.5 times of:
  All C(H,H,H) groups
2. Restrained distances
 Pd1-I1A \\sim Pd1-I1B
 with sigma of 0.02
 C4-S1A \\sim C4-S1B
 with sigma of 0.02
 S1A-C8A \\sim S1B-C8B
 with sigma of 0.02
 C8A-N2A \\sim C8B-N2B
 with sigma of 0.02
 C7-N1A \\sim C7-N1B
 with sigma of 0.02
 N1A-C8A \\sim N1B-C8B
 with sigma of 0.02
 N2A-C9A \\sim N2B-C9B \\sim N2A-C13A \\sim N2B-C13B
 with sigma of 0.02
 C9A-C10A \\sim C9B-C10B \\sim C12A-C13A \\sim C12B-C13B
 with sigma of 0.02
 C10A-C11A \\sim C10B-C11B \\sim C11A-C12A \\sim C11B-C12B
 with sigma of 0.02
 C11A-O4A \\sim C11B-O4B \\sim C11A-O5A \\sim C11B-O5B
 with sigma of 0.02
 O4A-C14A \\sim O4B-C14B \\sim O5A-C15A \\sim O5B-C15B
 with sigma of 0.02
 C14A-C15A \\sim C14B-C15B
 with sigma of 0.02
 C14A-C16A \\sim C14B-C16B
 with sigma of 0.02
3. Uiso/Uaniso restraints and constraints
O2 \\sim O3 \\sim N3: within 2A with sigma of 0.005 and sigma for terminal
atoms of 0.01 within 2A
S1A \\sim N1A \\sim C8A: within 2A with sigma of 0.01 and sigma for terminal
atoms of 0.02 within 2A
N2A \\sim C9A \\sim C10A \\sim C11A \\sim C12A \\sim C13A: within 2A with sigma
of 0.01 and sigma for terminal atoms of 0.02 within 2A
N2B \\sim C9B \\sim C10B \\sim C11B \\sim C12B \\sim C13B: within 2A with sigma
of 0.01 and sigma for terminal atoms of 0.02 within 2A
Uanis(C1) \\sim Ueq, Uanis(S1B) \\sim Ueq, Uanis(N1B) \\sim Ueq: with sigma of
0.005 and sigma for terminal atoms of 0.01
Uanis(C8B) \\sim Ueq: with sigma of 0.01 and sigma for terminal atoms of 0.02
Uanis(I1B) \\sim Ueq: with sigma of 0.001 and sigma for terminal atoms of 0.002
Uanis(S1A) \\sim Ueq, Uanis(N1A) \\sim Ueq: with sigma of 0.002 and sigma for
terminal atoms of 0.004
Uanis(N2B) \\sim Ueq, Uanis(C9B) \\sim Ueq, Uanis(C13B) \\sim Ueq: with sigma
of 0.02 and sigma for terminal atoms of 0.04
Uanis(O4A) \\sim Ueq, Uanis(O5A) \\sim Ueq, Uanis(C14A) \\sim Ueq, Uanis(C14B)
\\sim Ueq, Uanis(C15A) \\sim Ueq, Uanis(C15B) \\sim Ueq, Uanis(C16A) \\sim Ueq:
with sigma of 0.02 and sigma for terminal atoms of 0.04
4. Others
 Fixed Sof: I1A(0.96) I1B(0.04) S1A(0.5) S1B(0.5) O4A(0.5) O4B(0.5) O5A(0.5)
 O5B(0.5) N1A(0.5) N1B(0.5) N2A(0.5) N2B(0.5) C8A(0.5) C8B(0.5) C9A(0.5)
 H9AA(0.5) H9AB(0.5) C9B(0.5) H9BA(0.5) H9BB(0.5) C10A(0.5) H10A(0.5) H10B(0.5)
 C10B(0.5) H10C(0.5) H10D(0.5) C11A(0.5) C11B(0.5) C12A(0.5) H12A(0.5)
 H12B(0.5) C12B(0.5) H12C(0.5) H12D(0.5) C13A(0.5) H13A(0.5) H13B(0.5)
 C13B(0.5) H13C(0.5) H13D(0.5) C14A(0.5) H14A(0.5) C14B(0.5) H14B(0.5)
 C15A(0.5) H15A(0.5) H15B(0.5) C15B(0.5) H15C(0.5) H15D(0.5) C16A(0.5)
 H16A(0.5) H16B(0.5) H16C(0.5) C16B(0.5) H16D(0.5) H16E(0.5) H16F(0.5)
5.a Ternary CH refined with riding coordinates:
 C14A(H14A), C14B(H14B)
5.b Secondary CH2 refined with riding coordinates:
 C9A(H9AA,H9AB), C9B(H9BA,H9BB), C10A(H10A,H10B), C10B(H10C,H10D), C12A(H12A,
 H12B), C12B(H12C,H12D), C13A(H13A,H13B), C13B(H13C,H13D), C15A(H15A,H15B),
 C15B(H15C,H15D)
5.c Aromatic/amide H refined with riding coordinates:
 C2(H2), C6(H6), C20(H20), C21(H21), C22(H22), C26(H26), C27(H27), C28(H28),
 C33(H33), C34(H34), C35(H35), C36(H36), C37(H37), C39(H39), C40(H40), C41(H41),
  C42(H42), C43(H43), C45(H45), C46(H46), C47(H47), C48(H48), C49(H49),
 C51(H51), C52(H52), C53(H53), C54(H54), C55(H55)
5.d Idealised Me refined as rotating group:
 C16A(H16A,H16B,H16C), C16B(H16D,H16E,H16F), C30(H30A,H30B,H30C), C31(H31A,
 H31B,H31C)
;
_atom_sites_solution_hydrogens     geom
_atom_sites_solution_primary       dual
_atom_sites_solution_secondary     ?
loop_
  _atom_site_label
  _atom_site_type_symbol
  _atom_site_fract_x
  _atom_site_fract_y
  _atom_site_fract_z
  _atom_site_U_iso_or_equiv
  _atom_site_adp_type
  _atom_site_occupancy
  _atom_site_site_symmetry_order
  _atom_site_calc_flag
  _atom_site_refinement_flags_posn
  _atom_site_refinement_flags_adp
  _atom_site_refinement_flags_occupancy
  _atom_site_disorder_assembly
  _atom_site_disorder_group
 I1A I 0.66197(3) 0.91257(3) 0.90015(3) 0.05265(14) Uani 0.96 1 d D . P A .
 I1B I 0.7227(10) 0.5766(9) 0.6941(7) 0.056(3) Uani 0.04 1 d D U P A 2
 Pd1 Pd 0.68910(3) 0.74369(3) 0.79544(2) 0.03354(11) Uani 1 1 d D . . . .
 S1A S 0.8030(4) 0.3465(5) 0.5413(4) 0.0435(12) Uani 0.5 1 d D U P B 1
 S1B S 0.7689(6) 0.3306(6) 0.5424(5) 0.0659(18) Uani 0.5 1 d D U P C 2
 P1 P 0.59548(10) 0.64521(10) 0.86714(8) 0.0334(3) Uani 1 1 d . . . . .
 P2 P 0.85137(11) 0.81090(10) 0.76918(9) 0.0360(3) Uani 1 1 d . . . . .
 O1 O 0.5802(4) 0.5763(4) 0.4650(3) 0.0672(14) Uani 1 1 d . . . . .
 O2 O 0.9673(5) 0.4524(4) 0.7808(3) 0.0742(15) Uani 1 1 d . U . . .
 O3 O 0.9196(6) 0.3387(4) 0.6752(3) 0.0846(17) Uani 1 1 d . U . . .
 O4A O 0.7152(14) 0.0631(13) 0.2372(11) 0.107(6) Uani 0.5 1 d D U P B 1
 O4B O 0.6199(13) 0.0145(10) 0.2709(8) 0.075(4) Uani 0.5 1 d D . P C 2
 O5A O 0.593(2) -0.0041(15) 0.3005(15) 0.139(8) Uani 0.5 1 d D U P B 1
 O5B O 0.7770(11) 0.0609(11) 0.2261(8) 0.076(4) Uani 0.5 1 d D . P C 2
 O6 O 0.8400(3) 0.7086(3) 0.9175(2) 0.0334(8) Uani 1 1 d . . . . .
 N1A N 0.6747(7) 0.4253(6) 0.4523(5) 0.0181(18) Uani 0.5 1 d D U P B 1
 N1B N 0.6393(8) 0.4232(6) 0.4343(5) 0.025(2) Uani 0.5 1 d D U P C 2
 N2A N 0.7266(8) 0.2810(7) 0.3862(6) 0.049(2) Uani 0.5 1 d D U P B 1
 N2B N 0.6695(18) 0.2489(11) 0.4088(10) 0.102(4) Uani 0.5 1 d D U P C 2
 N3 N 0.9034(5) 0.4156(5) 0.7125(4) 0.0600(14) Uani 1 1 d . U . . .
 C1 C 0.7119(5) 0.6281(4) 0.7121(3) 0.0386(12) Uani 1 1 d . U . B 1
 C2 C 0.7935(5) 0.5588(4) 0.7372(4) 0.0425(13) Uani 1 1 d . . . B 1
 H2 H 0.831279 0.571447 0.792165 0.051 Uiso 1 1 calc R U . B 1
 C3 C 0.8174(5) 0.4761(5) 0.6844(4) 0.0475(14) Uani 1 1 d . . . B 1
 C4 C 0.7614(5) 0.4542(5) 0.6063(4) 0.0451(13) Uani 1 1 d . . . B 1
 C5 C 0.6864(5) 0.5150(4) 0.5728(4) 0.0403(12) Uani 1 1 d . . . B 1
 C6 C 0.6638(5) 0.6034(5) 0.6316(3) 0.0458(14) Uani 1 1 d . . . B 1
 H6 H 0.611419 0.646584 0.611687 0.055 Uiso 1 1 calc R U . B 1
 C7 C 0.6326(5) 0.5054(5) 0.4883(4) 0.0513(15) Uani 1 1 d D . . . .
 C8A C 0.7184(11) 0.3536(8) 0.4498(7) 0.042(2) Uani 0.5 1 d D U P B 1
 C8B C 0.674(2) 0.3458(13) 0.4537(12) 0.111(9) Uani 0.5 1 d D U P C 2
 C9A C 0.8010(11) 0.1983(8) 0.3934(9) 0.059(3) Uani 0.5 1 d D U P B 1
 H9AA H 0.848649 0.212192 0.447643 0.070 Uiso 0.5 1 calc R U P B 1
 H9AB H 0.849014 0.193511 0.349839 0.070 Uiso 0.5 1 calc R U P B 1
 C9B C 0.699(2) 0.1483(13) 0.4266(13) 0.105(4) Uani 0.5 1 d D U P C 2
 H9BA H 0.738914 0.154957 0.483609 0.126 Uiso 0.5 1 calc R U P C 2
 H9BB H 0.631630 0.106598 0.422559 0.126 Uiso 0.5 1 calc R U P C 2
 C10A C 0.7375(14) 0.1010(13) 0.3853(11) 0.070(4) Uani 0.5 1 d D U P B 1
 H10A H 0.789279 0.046955 0.385952 0.084 Uiso 0.5 1 calc R U P B 1
 H10B H 0.696234 0.102581 0.432545 0.084 Uiso 0.5 1 calc R U P B 1
 C10B C 0.771(2) 0.0997(18) 0.3669(11) 0.092(5) Uani 0.5 1 d D U P C 2
 H10C H 0.792000 0.034520 0.379729 0.111 Uiso 0.5 1 calc R U P C 2
 H10D H 0.838581 0.141129 0.369556 0.111 Uiso 0.5 1 calc R U P C 2
 C11A C 0.6585(14) 0.0822(11) 0.3056(10) 0.081(4) Uani 0.5 1 d D U P B 1
 C11B C 0.7035(13) 0.0881(11) 0.2823(11) 0.083(4) Uani 0.5 1 d D U P C 2
 C12A C 0.5901(13) 0.1700(10) 0.2921(10) 0.071(3) Uani 0.5 1 d D U P B 1
 H12A H 0.533676 0.175244 0.329616 0.085 Uiso 0.5 1 calc R U P B 1
 H12B H 0.550977 0.156923 0.234803 0.085 Uiso 0.5 1 calc R U P B 1
 C12B C 0.6627(19) 0.1858(12) 0.2614(11) 0.092(4) Uani 0.5 1 d D U P C 2
 H12C H 0.726136 0.229970 0.258549 0.111 Uiso 0.5 1 calc R U P C 2
 H12D H 0.615750 0.174040 0.206896 0.111 Uiso 0.5 1 calc R U P C 2
 C13A C 0.6535(12) 0.2689(10) 0.3060(8) 0.058(3) Uani 0.5 1 d D U P B 1
 H13A H 0.697764 0.271169 0.260844 0.070 Uiso 0.5 1 calc R U P B 1
 H13B H 0.601774 0.323076 0.306623 0.070 Uiso 0.5 1 calc R U P B 1
 C13B C 0.5988(18) 0.2329(17) 0.3258(10) 0.100(4) Uani 0.5 1 d D U P C 2
 H13C H 0.533256 0.190235 0.326615 0.120 Uiso 0.5 1 calc R U P C 2
 H13D H 0.573382 0.297055 0.312980 0.120 Uiso 0.5 1 calc R U P C 2
 C14A C 0.6234(17) -0.0179(14) 0.1859(12) 0.078(5) Uani 0.5 1 d D U P B 1
 H14A H 0.578605 0.008172 0.140057 0.094 Uiso 0.5 1 calc R U P B 1
 C14B C 0.656(2) -0.0677(15) 0.2074(12) 0.096(6) Uani 0.5 1 d D U P C 2
 H14B H 0.710348 -0.111045 0.232155 0.115 Uiso 0.5 1 calc R U P C 2
 C15A C 0.564(4) -0.077(2) 0.2176(17) 0.184(16) Uani 0.5 1 d D U P B 1
 H15A H 0.594434 -0.143215 0.218327 0.220 Uiso 0.5 1 calc R U P B 1
 H15B H 0.485205 -0.082427 0.194486 0.220 Uiso 0.5 1 calc R U P B 1
 C15B C 0.698(2) -0.0117(18) 0.1632(13) 0.101(8) Uani 0.5 1 d D U P C 2
 H15C H 0.639645 0.023751 0.134118 0.121 Uiso 0.5 1 calc R U P C 2
 H15D H 0.737506 -0.051026 0.121857 0.121 Uiso 0.5 1 calc R U P C 2
 C16A C 0.736(2) -0.051(2) 0.162(2) 0.130(12) Uani 0.5 1 d D U P B 1
 H16A H 0.782317 -0.067151 0.210987 0.194 Uiso 0.5 1 calc R U P B 1
 H16B H 0.772728 0.002503 0.142757 0.194 Uiso 0.5 1 calc R U P B 1
 H16C H 0.725228 -0.109457 0.118622 0.194 Uiso 0.5 1 calc R U P B 1
 C16B C 0.5435(13) -0.1241(9) 0.1661(10) 0.064(4) Uani 0.5 1 d D . P C 2
 H16D H 0.554291 -0.167659 0.114895 0.097 Uiso 0.5 1 calc R U P C 2
 H16E H 0.488615 -0.076131 0.153611 0.097 Uiso 0.5 1 calc R U P C 2
 H16F H 0.517651 -0.163453 0.204149 0.097 Uiso 0.5 1 calc R U P C 2
 C17 C 0.6768(4) 0.6635(4) 0.9699(3) 0.0380(12) Uani 1 1 d . . . . .
 C18 C 0.7888(4) 0.6940(4) 0.9847(3) 0.0368(11) Uani 1 1 d . . . . .
 C19 C 0.8504(5) 0.7067(4) 1.0626(3) 0.0399(12) Uani 1 1 d . . . . .
 C20 C 0.7984(5) 0.6899(5) 1.1279(4) 0.0498(15) Uani 1 1 d . . . . .
 H20 H 0.839028 0.698560 1.181837 0.060 Uiso 1 1 calc R U . . .
 C21 C 0.6869(5) 0.6605(5) 1.1157(4) 0.0514(15) Uani 1 1 d . . . . .
 H21 H 0.651888 0.650421 1.161295 0.062 Uiso 1 1 calc R U . . .
 C22 C 0.6279(5) 0.6461(5) 1.0375(4) 0.0476(14) Uani 1 1 d . . . . .
 H22 H 0.552785 0.623957 1.029317 0.057 Uiso 1 1 calc R U . . .
 C23 C 0.9379(4) 0.8355(4) 0.8698(3) 0.0363(11) Uani 1 1 d . . . . .
 C24 C 0.9233(4) 0.7831(4) 0.9330(3) 0.0355(11) Uani 1 1 d . . . . .
 C25 C 0.9901(4) 0.7990(4) 1.0097(3) 0.0395(12) Uani 1 1 d . . . . .
 C26 C 1.0731(4) 0.8744(4) 1.0227(4) 0.0441(14) Uani 1 1 d . . . . .
 H26 H 1.119228 0.888776 1.074475 0.053 Uiso 1 1 calc R U . . .
 C27 C 1.0888(5) 0.9271(4) 0.9628(4) 0.0450(14) Uani 1 1 d . . . . .
 H27 H 1.145148 0.977857 0.973641 0.054 Uiso 1 1 calc R U . . .
 C28 C 1.0241(5) 0.9079(4) 0.8865(4) 0.0427(13) Uani 1 1 d . . . . .
 H28 H 1.038107 0.944066 0.844894 0.051 Uiso 1 1 calc R U . . .
 C29 C 0.9740(4) 0.7320(4) 1.0705(3) 0.0421(13) Uani 1 1 d . . . . .
 C30 C 1.0305(5) 0.6336(5) 1.0447(4) 0.0528(15) Uani 1 1 d . . . . .
 H30A H 1.001272 0.604860 0.987459 0.079 Uiso 1 1 calc R U . . .
 H30B H 1.015864 0.587341 1.081046 0.079 Uiso 1 1 calc R U . . .
 H30C H 1.110071 0.646774 1.049463 0.079 Uiso 1 1 calc R U . . .
 C31 C 1.0220(6) 0.7788(5) 1.1587(4) 0.0541(16) Uani 1 1 d . . . . .
 H31A H 1.013908 0.731733 1.195694 0.081 Uiso 1 1 calc R U . . .
 H31B H 0.982885 0.838348 1.176065 0.081 Uiso 1 1 calc R U . . .
 H31C H 1.100219 0.796474 1.160894 0.081 Uiso 1 1 calc R U . . .
 C32 C 0.4548(4) 0.6646(4) 0.8888(3) 0.0374(12) Uani 1 1 d . . . . .
 C33 C 0.4293(5) 0.7570(6) 0.9301(5) 0.0594(18) Uani 1 1 d . . . . .
 H33 H 0.485010 0.808179 0.947363 0.071 Uiso 1 1 calc R U . . .
 C34 C 0.3223(6) 0.7737(6) 0.9457(5) 0.064(2) Uani 1 1 d . . . . .
 H34 H 0.305463 0.836582 0.973557 0.076 Uiso 1 1 calc R U . . .
 C35 C 0.2413(5) 0.7010(5) 0.9214(4) 0.0510(15) Uani 1 1 d . . . . .
 H35 H 0.167834 0.713744 0.930403 0.061 Uiso 1 1 calc R U . . .
 C36 C 0.2668(5) 0.6105(5) 0.8843(5) 0.0622(19) Uani 1 1 d . . . . .
 H36 H 0.211462 0.558698 0.869960 0.075 Uiso 1 1 calc R U . . .
 C37 C 0.3729(5) 0.5921(5) 0.8667(5) 0.0552(17) Uani 1 1 d . . . . .
 H37 H 0.388558 0.528627 0.839232 0.066 Uiso 1 1 calc R U . . .
 C38 C 0.5966(4) 0.5128(4) 0.8305(3) 0.0359(11) Uani 1 1 d . . . . .
 C39 C 0.6499(5) 0.4490(5) 0.8781(4) 0.0478(14) Uani 1 1 d . . . . .
 H39 H 0.683632 0.472655 0.933191 0.057 Uiso 1 1 calc R U . . .
 C40 C 0.6524(6) 0.3492(6) 0.8428(6) 0.071(2) Uani 1 1 d . . . . .
 H40 H 0.688983 0.304927 0.874180 0.085 Uiso 1 1 calc R U . . .
 C41 C 0.6028(7) 0.3146(5) 0.7634(6) 0.073(2) Uani 1 1 d . . . . .
 H41 H 0.605752 0.246676 0.740489 0.087 Uiso 1 1 calc R U . . .
 C42 C 0.5488(6) 0.3772(5) 0.7165(4) 0.0569(17) Uani 1 1 d . . . . .
 H42 H 0.514896 0.352834 0.661573 0.068 Uiso 1 1 calc R U . . .
 C43 C 0.5444(5) 0.4752(4) 0.7502(4) 0.0417(13) Uani 1 1 d . . . . .
 H43 H 0.505493 0.518202 0.718596 0.050 Uiso 1 1 calc R U . . .
 C44 C 0.9348(5) 0.7295(4) 0.7060(4) 0.0403(12) Uani 1 1 d . . . . .
 C45 C 1.0235(5) 0.6818(5) 0.7395(4) 0.0564(17) Uani 1 1 d . . . . .
 H45 H 1.047007 0.695965 0.797447 0.068 Uiso 1 1 calc R U . . .
 C46 C 1.0783(7) 0.6140(6) 0.6906(5) 0.073(2) Uani 1 1 d . . . . .
 H46 H 1.140011 0.582924 0.714268 0.087 Uiso 1 1 calc R U . . .
 C47 C 1.0419(7) 0.5917(7) 0.6056(5) 0.081(3) Uani 1 1 d . . . . .
 H47 H 1.075085 0.541442 0.571774 0.097 Uiso 1 1 calc R U . . .
 C48 C 0.9587(6) 0.6421(5) 0.5717(4) 0.0596(18) Uani 1 1 d . . . . .
 H48 H 0.937596 0.630359 0.513522 0.071 Uiso 1 1 calc R U . . .
 C49 C 0.9047(5) 0.7105(5) 0.6214(4) 0.0480(14) Uani 1 1 d . . . . .
 H49 H 0.846168 0.744642 0.596915 0.058 Uiso 1 1 calc R U . . .
 C50 C 0.8528(6) 0.9221(5) 0.7240(4) 0.0537(16) Uani 1 1 d . . . . .
 C51 C 0.7564(9) 0.9717(6) 0.7138(5) 0.078(3) Uani 1 1 d . . . . .
 H51 H 0.692339 0.950655 0.733334 0.094 Uiso 1 1 calc R U . . .
 C52 C 0.7552(13) 1.0549(8) 0.6734(6) 0.107(4) Uani 1 1 d . . . . .
 H52 H 0.689770 1.089601 0.665021 0.128 Uiso 1 1 calc R U . . .
 C53 C 0.8493(15) 1.0849(7) 0.6465(6) 0.112(5) Uani 1 1 d . . . . .
 H53 H 0.848729 1.141581 0.620891 0.134 Uiso 1 1 calc R U . . .
 C54 C 0.9428(12) 1.0351(7) 0.6559(6) 0.098(4) Uani 1 1 d . . . . .
 H54 H 1.006628 1.056104 0.636119 0.118 Uiso 1 1 calc R U . . .
 C55 C 0.9451(8) 0.9537(5) 0.6942(4) 0.066(2) Uani 1 1 d . . . . .
 H55 H 1.010773 0.918780 0.700279 0.079 Uiso 1 1 calc R U . . .

loop_
  _atom_site_aniso_label
  _atom_site_aniso_U_11
  _atom_site_aniso_U_22
  _atom_site_aniso_U_33
  _atom_site_aniso_U_23
  _atom_site_aniso_U_13
  _atom_site_aniso_U_12
 I1A 0.0412(2) 0.0425(2) 0.0646(3) -0.02288(19) 0.01427(19) 0.00232(16)
 I1B 0.058(3) 0.059(3) 0.054(3) 0.018(2) 0.0095(19) -0.0035(19)
 Pd1 0.02833(19) 0.0334(2) 0.0331(2) -0.00964(15) 0.00331(14) 0.00271(14)
 S1A 0.0476(19) 0.0420(18) 0.0371(16) -0.0046(12) 0.0062(14) 0.0068(14)
 S1B 0.082(4) 0.059(4) 0.049(2) -0.010(2) 0.004(3) 0.018(3)
 P1 0.0256(6) 0.0406(7) 0.0289(6) -0.0083(5) 0.0045(5) 0.0021(5)
 P2 0.0359(7) 0.0306(6) 0.0368(7) -0.0073(5) 0.0058(5) 0.0017(5)
 O1 0.056(3) 0.071(3) 0.074(3) 0.020(3) -0.001(2) 0.010(3)
 O2 0.087(4) 0.075(3) 0.056(3) 0.008(3) -0.004(3) 0.023(3)
 O3 0.124(5) 0.069(3) 0.054(3) 0.000(3) 0.001(3) 0.027(3)
 O4A 0.090(10) 0.088(10) 0.115(12) -0.047(8) 0.000(9) -0.010(9)
 O4B 0.103(10) 0.065(8) 0.052(6) -0.031(6) 0.045(7) -0.024(7)
 O5A 0.147(15) 0.098(11) 0.144(16) -0.022(11) -0.012(12) -0.040(11)
 O5B 0.073(8) 0.077(8) 0.070(7) -0.003(6) 0.011(7) -0.041(8)
 O6 0.0287(17) 0.0359(18) 0.0307(18) -0.0084(14) 0.0054(14) -0.0015(14)
 N1A 0.018(2) 0.017(2) 0.017(2) -0.0046(17) 0.0041(18) 0.0005(17)
 N1B 0.024(4) 0.028(3) 0.019(3) -0.006(3) -0.002(3) 0.015(3)
 N2A 0.050(5) 0.045(5) 0.045(5) -0.023(4) 0.021(4) -0.011(4)
 N2B 0.148(9) 0.070(7) 0.078(7) -0.016(6) 0.022(7) 0.007(7)
 N3 0.081(4) 0.058(3) 0.050(3) 0.022(3) 0.022(3) 0.033(3)
 C1 0.048(3) 0.028(2) 0.034(2) -0.014(2) 0.014(2) -0.002(2)
 C2 0.039(3) 0.043(3) 0.046(3) 0.008(3) 0.009(2) 0.008(2)
 C3 0.050(3) 0.049(3) 0.046(3) 0.010(3) 0.012(3) 0.007(3)
 C4 0.049(3) 0.051(3) 0.036(3) 0.014(3) 0.002(2) -0.011(3)
 C5 0.038(3) 0.037(3) 0.047(3) 0.009(2) 0.008(2) 0.000(2)
 C6 0.044(3) 0.063(4) 0.029(3) 0.008(3) 0.002(2) -0.003(3)
 C7 0.050(3) 0.060(4) 0.043(3) 0.003(3) 0.014(3) 0.008(3)
 C8A 0.040(5) 0.044(5) 0.036(5) -0.020(4) 0.011(4) 0.003(4)
 C8B 0.106(12) 0.126(13) 0.092(11) -0.008(8) 0.020(9) 0.002(9)
 C9A 0.058(6) 0.046(5) 0.059(6) -0.030(5) 0.011(5) -0.002(5)
 C9B 0.153(9) 0.076(7) 0.077(7) -0.007(7) 0.015(7) 0.003(7)
 C10A 0.071(7) 0.053(6) 0.070(7) -0.032(6) 0.008(6) -0.003(6)
 C10B 0.144(11) 0.060(7) 0.066(8) -0.012(7) 0.019(8) -0.004(8)
 C11A 0.084(8) 0.063(7) 0.077(8) -0.029(6) 0.004(7) -0.013(6)
 C11B 0.131(10) 0.053(7) 0.059(7) -0.010(6) 0.022(8) -0.012(8)
 C12A 0.074(7) 0.060(6) 0.064(7) -0.031(6) 0.010(6) -0.012(6)
 C12B 0.133(10) 0.063(7) 0.073(7) -0.010(6) 0.020(8) -0.006(7)
 C13A 0.063(6) 0.052(6) 0.049(6) -0.026(5) 0.019(5) -0.008(5)
 C13B 0.138(9) 0.072(7) 0.082(7) -0.012(7) 0.022(7) 0.000(7)
 C14A 0.111(13) 0.062(9) 0.055(9) -0.012(7) 0.010(9) 0.028(9)
 C14B 0.132(16) 0.066(11) 0.076(11) -0.014(9) 0.005(11) 0.003(11)
 C15A 0.17(2) 0.18(2) 0.20(2) 0.051(18) 0.021(17) 0.036(18)
 C15B 0.125(16) 0.096(14) 0.081(12) -0.020(10) 0.058(12) -0.023(12)
 C16A 0.075(14) 0.13(2) 0.21(3) 0.05(2) 0.059(16) 0.024(14)
 C16B 0.085(11) 0.026(6) 0.070(9) -0.013(6) 0.000(8) -0.014(6)
 C17 0.036(3) 0.045(3) 0.029(3) -0.005(2) 0.005(2) 0.001(2)
 C18 0.035(3) 0.044(3) 0.026(2) -0.007(2) 0.004(2) 0.001(2)
 C19 0.037(3) 0.044(3) 0.031(3) -0.009(2) 0.001(2) 0.003(2)
 C20 0.056(4) 0.058(4) 0.030(3) -0.004(3) 0.001(3) 0.002(3)
 C21 0.055(4) 0.068(4) 0.029(3) -0.002(3) 0.010(3) 0.001(3)
 C22 0.039(3) 0.062(4) 0.039(3) -0.002(3) 0.008(2) -0.002(3)
 C23 0.030(2) 0.033(3) 0.040(3) -0.010(2) 0.005(2) 0.004(2)
 C24 0.027(2) 0.033(3) 0.039(3) -0.015(2) 0.004(2) 0.0001(19)
 C25 0.029(2) 0.039(3) 0.041(3) -0.015(2) 0.000(2) 0.007(2)
 C26 0.027(2) 0.039(3) 0.054(3) -0.020(3) -0.005(2) 0.008(2)
 C27 0.032(3) 0.034(3) 0.059(4) -0.013(3) 0.002(2) -0.001(2)
 C28 0.037(3) 0.032(3) 0.054(3) -0.010(2) 0.010(2) 0.003(2)
 C29 0.033(3) 0.047(3) 0.038(3) -0.010(2) -0.002(2) 0.007(2)
 C30 0.051(4) 0.051(4) 0.051(4) -0.006(3) 0.003(3) 0.011(3)
 C31 0.054(4) 0.062(4) 0.035(3) -0.010(3) -0.009(3) 0.004(3)
 C32 0.026(2) 0.047(3) 0.037(3) -0.002(2) 0.007(2) 0.006(2)
 C33 0.038(3) 0.066(4) 0.066(4) -0.018(3) 0.014(3) -0.001(3)
 C34 0.049(4) 0.060(4) 0.078(5) -0.012(4) 0.025(3) 0.016(3)
 C35 0.033(3) 0.066(4) 0.056(4) 0.007(3) 0.014(3) 0.016(3)
 C36 0.032(3) 0.058(4) 0.089(5) -0.011(4) 0.017(3) -0.003(3)
 C37 0.033(3) 0.051(4) 0.074(4) -0.016(3) 0.016(3) 0.000(3)
 C38 0.028(2) 0.041(3) 0.036(3) -0.005(2) 0.010(2) 0.004(2)
 C39 0.033(3) 0.053(4) 0.056(4) 0.007(3) 0.006(3) 0.007(2)
 C40 0.054(4) 0.051(4) 0.109(7) 0.020(4) 0.012(4) 0.017(3)
 C41 0.069(5) 0.041(4) 0.103(7) -0.017(4) 0.031(5) -0.002(3)
 C42 0.065(4) 0.044(3) 0.057(4) -0.014(3) 0.020(3) -0.013(3)
 C43 0.035(3) 0.045(3) 0.042(3) -0.005(2) 0.011(2) -0.007(2)
 C44 0.038(3) 0.036(3) 0.044(3) -0.008(2) 0.013(2) -0.005(2)
 C45 0.051(4) 0.060(4) 0.048(4) -0.019(3) 0.007(3) 0.010(3)
 C46 0.062(4) 0.081(5) 0.063(5) -0.023(4) 0.009(4) 0.026(4)
 C47 0.075(5) 0.082(6) 0.077(5) -0.030(4) 0.032(4) 0.024(4)
 C48 0.067(4) 0.059(4) 0.046(4) -0.017(3) 0.022(3) -0.003(3)
 C49 0.054(3) 0.049(3) 0.041(3) -0.004(3) 0.019(3) -0.004(3)
 C50 0.075(5) 0.039(3) 0.042(3) -0.003(3) 0.004(3) 0.001(3)
 C51 0.120(7) 0.054(4) 0.057(4) 0.001(3) 0.006(5) 0.034(5)
 C52 0.188(13) 0.067(6) 0.063(6) 0.010(5) 0.001(7) 0.052(7)
 C53 0.231(16) 0.037(4) 0.059(6) 0.007(4) -0.005(8) -0.005(7)
 C54 0.171(11) 0.049(5) 0.067(6) 0.011(4) -0.003(6) -0.042(6)
 C55 0.096(6) 0.043(4) 0.053(4) 0.000(3) 0.007(4) -0.018(4)

_geom_special_details
;
 All esds (except the esd in the dihedral angle between two l.s. planes)
 are estimated using the full covariance matrix.  The cell esds are taken
 into account individually in the estimation of esds in distances, angles
 and torsion angles; correlations between esds in cell parameters are only
 used when they are defined by crystal symmetry.  An approximate (isotropic)
 treatment of cell esds is used for estimating esds involving l.s. planes.
;
loop_
  _geom_bond_atom_site_label_1
  _geom_bond_atom_site_label_2
  _geom_bond_distance
  _geom_bond_site_symmetry_2
  _geom_bond_publ_flag
 I1A Pd1 2.7097(5) . ?
 I1B Pd1 2.682(12) . ?
 Pd1 P1 2.3347(15) . ?
 Pd1 P2 2.3074(15) . ?
 Pd1 C1 1.973(5) . ?
 S1A C4 1.806(10) . ?
 S1A C8A 1.737(12) . ?
 S1B C8B 1.793(17) . ?
 P1 C17 1.829(5) . ?
 P1 C32 1.830(5) . ?
 P1 C38 1.821(6) . ?
 P2 C23 1.826(6) . ?
 P2 C44 1.830(5) . ?
 P2 C50 1.819(7) . ?
 O1 C7 1.268(8) . ?
 O2 N3 1.304(8) . ?
 O3 N3 1.166(8) . ?
 O4A C11A 1.403(15) . ?
 O4A C14A 1.611(18) . ?
 O4B C11B 1.398(14) . ?
 O4B C14B 1.525(17) . ?
 O5A C11A 1.407(15) . ?
 O5A C15A 1.55(2) . ?
 O5B C11B 1.399(14) . ?
 O5B C15B 1.536(18) . ?
 O6 C18 1.396(6) . ?
 O6 C24 1.399(6) . ?
 N1A C7 1.313(10) . ?
 N1A C8A 1.131(12) . ?
 N1B C7 1.329(10) . ?
 N1B C8B 1.233(16) . ?
 N2A C8A 1.340(11) . ?
 N2A C9A 1.485(13) . ?
 N2A C13A 1.481(13) . ?
 N2B C8B 1.408(17) . ?
 N2B C9B 1.508(15) . ?
 N2B C13B 1.504(15) . ?
 N3 C3 1.436(8) . ?
 C1 C2 1.467(8) . ?
 C1 C6 1.368(8) . ?
 C2 H2 0.9500 . ?
 C2 C3 1.376(8) . ?
 C3 C4 1.362(9) . ?
 C4 C5 1.383(8) . ?
 C5 C6 1.480(9) . ?
 C5 C7 1.449(9) . ?
 C6 H6 0.9500 . ?
 C9A H9AA 0.9900 . ?
 C9A H9AB 0.9900 . ?
 C9A C10A 1.512(16) . ?
 C9B H9BA 0.9900 . ?
 C9B H9BB 0.9900 . ?
 C9B C10B 1.496(17) . ?
 C10A H10A 0.9900 . ?
 C10A H10B 0.9900 . ?
 C10A C11A 1.508(14) . ?
 C10B H10C 0.9900 . ?
 C10B H10D 0.9900 . ?
 C10B C11B 1.510(15) . ?
 C11A C12A 1.518(15) . ?
 C11B C12B 1.523(15) . ?
 C12A H12A 0.9900 . ?
 C12A H12B 0.9900 . ?
 C12A C13A 1.520(14) . ?
 C12B H12C 0.9900 . ?
 C12B H12D 0.9900 . ?
 C12B C13B 1.482(16) . ?
 C13A H13A 0.9900 . ?
 C13A H13B 0.9900 . ?
 C13B H13C 0.9900 . ?
 C13B H13D 0.9900 . ?
 C14A H14A 1.0000 . ?
 C14A C15A 1.30(3) . ?
 C14A C16A 1.55(2) . ?
 C14B H14B 1.0000 . ?
 C14B C15B 1.30(3) . ?
 C14B C16B 1.58(2) . ?
 C15A H15A 0.9900 . ?
 C15A H15B 0.9900 . ?
 C15B H15C 0.9900 . ?
 C15B H15D 0.9900 . ?
 C16A H16A 0.9800 . ?
 C16A H16B 0.9800 . ?
 C16A H16C 0.9800 . ?
 C16B H16D 0.9800 . ?
 C16B H16E 0.9800 . ?
 C16B H16F 0.9800 . ?
 C17 C18 1.406(7) . ?
 C17 C22 1.397(8) . ?
 C18 C19 1.388(7) . ?
 C19 C20 1.381(9) . ?
 C19 C29 1.533(8) . ?
 C20 H20 0.9500 . ?
 C20 C21 1.398(9) . ?
 C21 H21 0.9500 . ?
 C21 C22 1.378(8) . ?
 C22 H22 0.9500 . ?
 C23 C24 1.402(8) . ?
 C23 C28 1.405(8) . ?
 C24 C25 1.396(7) . ?
 C25 C26 1.407(8) . ?
 C25 C29 1.511(9) . ?
 C26 H26 0.9500 . ?
 C26 C27 1.360(9) . ?
 C27 H27 0.9500 . ?
 C27 C28 1.379(8) . ?
 C28 H28 0.9500 . ?
 C29 C30 1.557(8) . ?
 C29 C31 1.525(8) . ?
 C30 H30A 0.9800 . ?
 C30 H30B 0.9800 . ?
 C30 H30C 0.9800 . ?
 C31 H31A 0.9800 . ?
 C31 H31B 0.9800 . ?
 C31 H31C 0.9800 . ?
 C32 C33 1.401(8) . ?
 C32 C37 1.367(8) . ?
 C33 H33 0.9500 . ?
 C33 C34 1.391(9) . ?
 C34 H34 0.9500 . ?
 C34 C35 1.365(10) . ?
 C35 H35 0.9500 . ?
 C35 C36 1.356(9) . ?
 C36 H36 0.9500 . ?
 C36 C37 1.394(8) . ?
 C37 H37 0.9500 . ?
 C38 C39 1.394(8) . ?
 C38 C43 1.404(8) . ?
 C39 H39 0.9500 . ?
 C39 C40 1.400(10) . ?
 C40 H40 0.9500 . ?
 C40 C41 1.373(12) . ?
 C41 H41 0.9500 . ?
 C41 C42 1.380(12) . ?
 C42 H42 0.9500 . ?
 C42 C43 1.374(8) . ?
 C43 H43 0.9500 . ?
 C44 C45 1.385(9) . ?
 C44 C49 1.381(8) . ?
 C45 H45 0.9500 . ?
 C45 C46 1.380(9) . ?
 C46 H46 0.9500 . ?
 C46 C47 1.398(12) . ?
 C47 H47 0.9500 . ?
 C47 C48 1.360(12) . ?
 C48 H48 0.9500 . ?
 C48 C49 1.386(8) . ?
 C49 H49 0.9500 . ?
 C50 C51 1.384(11) . ?
 C50 C55 1.390(11) . ?
 C51 H51 0.9500 . ?
 C51 C52 1.424(13) . ?
 C52 H52 0.9500 . ?
 C52 C53 1.376(18) . ?
 C53 H53 0.9500 . ?
 C53 C54 1.355(18) . ?
 C54 H54 0.9500 . ?
 C54 C55 1.379(11) . ?
 C55 H55 0.9500 . ?

loop_
  _geom_angle_atom_site_label_1
  _geom_angle_atom_site_label_2
  _geom_angle_atom_site_label_3
  _geom_angle
  _geom_angle_site_symmetry_1
  _geom_angle_site_symmetry_3
  _geom_angle_publ_flag
 I1B Pd1 I1A 178.2(3) . . ?
 P1 Pd1 I1A 93.52(4) . . ?
 P1 Pd1 I1B 86.9(2) . . ?
 P2 Pd1 I1A 89.71(4) . . ?
 P2 Pd1 I1B 89.0(3) . . ?
 P2 Pd1 P1 150.29(5) . . ?
 C1 Pd1 I1A 174.90(18) . . ?
 C1 Pd1 P1 91.35(17) . . ?
 C1 Pd1 P2 86.80(17) . . ?
 C8A S1A C4 99.4(5) . . ?
 C17 P1 Pd1 103.99(19) . . ?
 C17 P1 C32 103.4(2) . . ?
 C32 P1 Pd1 123.9(2) . . ?
 C38 P1 Pd1 115.36(17) . . ?
 C38 P1 C17 103.9(3) . . ?
 C38 P1 C32 103.9(2) . . ?
 C23 P2 Pd1 104.14(19) . . ?
 C23 P2 C44 102.5(3) . . ?
 C44 P2 Pd1 117.16(18) . . ?
 C50 P2 Pd1 120.9(3) . . ?
 C50 P2 C23 108.3(3) . . ?
 C50 P2 C44 102.2(3) . . ?
 C11A O4A C14A 93.4(13) . . ?
 C11B O4B C14B 104.1(13) . . ?
 C11A O5A C15A 121(2) . . ?
 C11B O5B C15B 96.8(14) . . ?
 C18 O6 C24 116.4(4) . . ?
 C8A N1A C7 155.6(11) . . ?
 C8B N1B C7 123.8(12) . . ?
 C8A N2A C9A 122.6(10) . . ?
 C8A N2A C13A 123.3(10) . . ?
 C13A N2A C9A 113.7(9) . . ?
 C8B N2B C9B 136.8(16) . . ?
 C8B N2B C13B 115.1(15) . . ?
 C13B N2B C9B 106.9(15) . . ?
 O2 N3 C3 116.8(6) . . ?
 O3 N3 O2 120.4(6) . . ?
 O3 N3 C3 122.7(7) . . ?
 C2 C1 Pd1 117.3(4) . . ?
 C6 C1 Pd1 129.0(5) . . ?
 C6 C1 C2 113.7(5) . . ?
 C1 C2 H2 118.7 . . ?
 C3 C2 C1 122.6(6) . . ?
 C3 C2 H2 118.7 . . ?
 C2 C3 N3 119.0(6) . . ?
 C4 C3 N3 121.2(6) . . ?
 C4 C3 C2 119.8(6) . . ?
 C3 C4 S1A 116.0(5) . . ?
 C3 C4 C5 123.9(6) . . ?
 C5 C4 S1A 119.6(5) . . ?
 C4 C5 C6 114.2(5) . . ?
 C4 C5 C7 128.6(6) . . ?
 C7 C5 C6 117.2(5) . . ?
 C1 C6 C5 125.5(6) . . ?
 C1 C6 H6 117.2 . . ?
 C5 C6 H6 117.2 . . ?
 O1 C7 N1A 136.3(7) . . ?
 O1 C7 N1B 119.5(7) . . ?
 O1 C7 C5 120.0(6) . . ?
 N1A C7 C5 102.0(6) . . ?
 N1A C8A S1A 112.9(9) . . ?
 N1A C8A N2A 130.8(12) . . ?
 N2A C8A S1A 115.6(9) . . ?
 N1B C8B S1B 128.2(14) . . ?
 N1B C8B N2B 131.6(16) . . ?
 N2B C8B S1B 99.3(12) . . ?
 N2A C9A H9AA 109.3 . . ?
 N2A C9A H9AB 109.3 . . ?
 N2A C9A C10A 111.8(12) . . ?
 H9AA C9A H9AB 107.9 . . ?
 C10A C9A H9AA 109.3 . . ?
 C10A C9A H9AB 109.3 . . ?
 N2B C9B H9BA 109.5 . . ?
 N2B C9B H9BB 109.5 . . ?
 H9BA C9B H9BB 108.1 . . ?
 C10B C9B N2B 110.7(18) . . ?
 C10B C9B H9BA 109.5 . . ?
 C10B C9B H9BB 109.5 . . ?
 C9A C10A H10A 109.7 . . ?
 C9A C10A H10B 109.7 . . ?
 H10A C10A H10B 108.2 . . ?
 C11A C10A C9A 110.0(14) . . ?
 C11A C10A H10A 109.7 . . ?
 C11A C10A H10B 109.7 . . ?
 C9B C10B H10C 110.5 . . ?
 C9B C10B H10D 110.5 . . ?
 C9B C10B C11B 106.3(17) . . ?
 H10C C10B H10D 108.7 . . ?
 C11B C10B H10C 110.5 . . ?
 C11B C10B H10D 110.5 . . ?
 O4A C11A O5A 104.7(16) . . ?
 O4A C11A C10A 111.0(14) . . ?
 O4A C11A C12A 105.1(14) . . ?
 O5A C11A C10A 110.5(16) . . ?
 O5A C11A C12A 112.0(16) . . ?
 C10A C11A C12A 113.1(13) . . ?
 O4B C11B O5B 109.3(12) . . ?
 O4B C11B C10B 111.8(16) . . ?
 O4B C11B C12B 113.4(16) . . ?
 O5B C11B C10B 105.7(14) . . ?
 O5B C11B C12B 103.3(14) . . ?
 C10B C11B C12B 112.7(15) . . ?
 C11A C12A H12A 108.4 . . ?
 C11A C12A H12B 108.4 . . ?
 C11A C12A C13A 115.7(13) . . ?
 H12A C12A H12B 107.4 . . ?
 C13A C12A H12A 108.4 . . ?
 C13A C12A H12B 108.4 . . ?
 C11B C12B H12C 109.8 . . ?
 C11B C12B H12D 109.8 . . ?
 H12C C12B H12D 108.2 . . ?
 C13B C12B C11B 109.5(16) . . ?
 C13B C12B H12C 109.8 . . ?
 C13B C12B H12D 109.8 . . ?
 N2A C13A C12A 108.5(12) . . ?
 N2A C13A H13A 110.0 . . ?
 N2A C13A H13B 110.0 . . ?
 C12A C13A H13A 110.0 . . ?
 C12A C13A H13B 110.0 . . ?
 H13A C13A H13B 108.4 . . ?
 N2B C13B H13C 109.7 . . ?
 N2B C13B H13D 109.7 . . ?
 C12B C13B N2B 109.7(17) . . ?
 C12B C13B H13C 109.7 . . ?
 C12B C13B H13D 109.7 . . ?
 H13C C13B H13D 108.2 . . ?
 O4A C14A H14A 111.4 . . ?
 C15A C14A O4A 126(2) . . ?
 C15A C14A H14A 111.4 . . ?
 C15A C14A C16A 119(3) . . ?
 C16A C14A O4A 72.7(18) . . ?
 C16A C14A H14A 111.4 . . ?
 O4B C14B H14B 113.3 . . ?
 O4B C14B C16B 102.8(17) . . ?
 C15B C14B O4B 97.3(18) . . ?
 C15B C14B H14B 113.3 . . ?
 C15B C14B C16B 115(2) . . ?
 C16B C14B H14B 113.3 . . ?
 O5A C15A H15A 114.2 . . ?
 O5A C15A H15B 114.2 . . ?
 C14A C15A O5A 87(2) . . ?
 C14A C15A H15A 114.2 . . ?
 C14A C15A H15B 114.2 . . ?
 H15A C15A H15B 111.3 . . ?
 O5B C15B H15C 110.9 . . ?
 O5B C15B H15D 110.9 . . ?
 C14B C15B O5B 104.2(16) . . ?
 C14B C15B H15C 110.9 . . ?
 C14B C15B H15D 110.9 . . ?
 H15C C15B H15D 108.9 . . ?
 C14A C16A H16A 109.5 . . ?
 C14A C16A H16B 109.5 . . ?
 C14A C16A H16C 109.5 . . ?
 H16A C16A H16B 109.5 . . ?
 H16A C16A H16C 109.5 . . ?
 H16B C16A H16C 109.5 . . ?
 C14B C16B H16D 109.5 . . ?
 C14B C16B H16E 109.5 . . ?
 C14B C16B H16F 109.5 . . ?
 H16D C16B H16E 109.5 . . ?
 H16D C16B H16F 109.5 . . ?
 H16E C16B H16F 109.5 . . ?
 C18 C17 P1 122.7(4) . . ?
 C22 C17 P1 119.9(4) . . ?
 C22 C17 C18 117.4(5) . . ?
 O6 C18 C17 118.3(4) . . ?
 C19 C18 O6 119.3(5) . . ?
 C19 C18 C17 122.4(5) . . ?
 C18 C19 C29 118.0(5) . . ?
 C20 C19 C18 118.2(5) . . ?
 C20 C19 C29 123.6(5) . . ?
 C19 C20 H20 119.5 . . ?
 C19 C20 C21 120.9(5) . . ?
 C21 C20 H20 119.5 . . ?
 C20 C21 H21 120.0 . . ?
 C22 C21 C20 119.9(6) . . ?
 C22 C21 H21 120.0 . . ?
 C17 C22 H22 119.5 . . ?
 C21 C22 C17 121.0(6) . . ?
 C21 C22 H22 119.5 . . ?
 C24 C23 P2 122.4(4) . . ?
 C24 C23 C28 116.9(5) . . ?
 C28 C23 P2 120.7(5) . . ?
 O6 C24 C23 118.3(4) . . ?
 C25 C24 O6 118.3(5) . . ?
 C25 C24 C23 123.4(5) . . ?
 C24 C25 C26 116.5(6) . . ?
 C24 C25 C29 119.0(5) . . ?
 C26 C25 C29 124.4(5) . . ?
 C25 C26 H26 119.2 . . ?
 C27 C26 C25 121.5(5) . . ?
 C27 C26 H26 119.2 . . ?
 C26 C27 H27 119.5 . . ?
 C26 C27 C28 121.0(5) . . ?
 C28 C27 H27 119.5 . . ?
 C23 C28 H28 119.7 . . ?
 C27 C28 C23 120.6(6) . . ?
 C27 C28 H28 119.7 . . ?
 C19 C29 C30 107.0(5) . . ?
 C25 C29 C19 107.8(5) . . ?
 C25 C29 C30 108.4(5) . . ?
 C25 C29 C31 111.9(5) . . ?
 C31 C29 C19 111.8(5) . . ?
 C31 C29 C30 109.7(5) . . ?
 C29 C30 H30A 109.5 . . ?
 C29 C30 H30B 109.5 . . ?
 C29 C30 H30C 109.5 . . ?
 H30A C30 H30B 109.5 . . ?
 H30A C30 H30C 109.5 . . ?
 H30B C30 H30C 109.5 . . ?
 C29 C31 H31A 109.5 . . ?
 C29 C31 H31B 109.5 . . ?
 C29 C31 H31C 109.5 . . ?
 H31A C31 H31B 109.5 . . ?
 H31A C31 H31C 109.5 . . ?
 H31B C31 H31C 109.5 . . ?
 C33 C32 P1 119.1(4) . . ?
 C37 C32 P1 122.7(4) . . ?
 C37 C32 C33 118.3(5) . . ?
 C32 C33 H33 120.1 . . ?
 C34 C33 C32 119.9(6) . . ?
 C34 C33 H33 120.1 . . ?
 C33 C34 H34 119.6 . . ?
 C35 C34 C33 120.9(6) . . ?
 C35 C34 H34 119.6 . . ?
 C34 C35 H35 120.4 . . ?
 C36 C35 C34 119.2(6) . . ?
 C36 C35 H35 120.4 . . ?
 C35 C36 H36 119.5 . . ?
 C35 C36 C37 121.1(6) . . ?
 C37 C36 H36 119.5 . . ?
 C32 C37 C36 120.6(6) . . ?
 C32 C37 H37 119.7 . . ?
 C36 C37 H37 119.7 . . ?
 C39 C38 P1 122.6(4) . . ?
 C39 C38 C43 119.6(5) . . ?
 C43 C38 P1 117.9(4) . . ?
 C38 C39 H39 120.7 . . ?
 C38 C39 C40 118.5(6) . . ?
 C40 C39 H39 120.7 . . ?
 C39 C40 H40 119.5 . . ?
 C41 C40 C39 120.9(7) . . ?
 C41 C40 H40 119.5 . . ?
 C40 C41 H41 119.6 . . ?
 C40 C41 C42 120.7(7) . . ?
 C42 C41 H41 119.6 . . ?
 C41 C42 H42 120.3 . . ?
 C43 C42 C41 119.4(7) . . ?
 C43 C42 H42 120.3 . . ?
 C38 C43 H43 119.6 . . ?
 C42 C43 C38 120.9(6) . . ?
 C42 C43 H43 119.6 . . ?
 C45 C44 P2 122.9(5) . . ?
 C49 C44 P2 118.7(5) . . ?
 C49 C44 C45 118.3(5) . . ?
 C44 C45 H45 119.3 . . ?
 C46 C45 C44 121.3(7) . . ?
 C46 C45 H45 119.3 . . ?
 C45 C46 H46 120.4 . . ?
 C45 C46 C47 119.2(7) . . ?
 C47 C46 H46 120.4 . . ?
 C46 C47 H47 120.1 . . ?
 C48 C47 C46 119.7(6) . . ?
 C48 C47 H47 120.1 . . ?
 C47 C48 H48 119.8 . . ?
 C47 C48 C49 120.5(7) . . ?
 C49 C48 H48 119.8 . . ?
 C44 C49 C48 120.8(7) . . ?
 C44 C49 H49 119.6 . . ?
 C48 C49 H49 119.6 . . ?
 C51 C50 P2 118.5(6) . . ?
 C51 C50 C55 119.7(7) . . ?
 C55 C50 P2 121.6(6) . . ?
 C50 C51 H51 120.7 . . ?
 C50 C51 C52 118.6(11) . . ?
 C52 C51 H51 120.7 . . ?
 C51 C52 H52 120.1 . . ?
 C53 C52 C51 119.7(11) . . ?
 C53 C52 H52 120.1 . . ?
 C52 C53 H53 119.5 . . ?
 C54 C53 C52 121.1(9) . . ?
 C54 C53 H53 119.5 . . ?
 C53 C54 H54 120.0 . . ?
 C53 C54 C55 120.0(11) . . ?
 C55 C54 H54 120.0 . . ?
 C50 C55 H55 119.6 . . ?
 C54 C55 C50 120.9(10) . . ?
 C54 C55 H55 119.6 . . ?

loop_
  _geom_torsion_atom_site_label_1
  _geom_torsion_atom_site_label_2
  _geom_torsion_atom_site_label_3
  _geom_torsion_atom_site_label_4
  _geom_torsion
  _geom_torsion_site_symmetry_1
  _geom_torsion_site_symmetry_2
  _geom_torsion_site_symmetry_3
  _geom_torsion_site_symmetry_4
  _geom_torsion_publ_flag
 Pd1 P1 C17 C18 -23.6(5) . . . . ?
 Pd1 P1 C17 C22 157.1(5) . . . . ?
 Pd1 P1 C32 C33 -55.2(6) . . . . ?
 Pd1 P1 C32 C37 125.2(5) . . . . ?
 Pd1 P1 C38 C39 114.0(4) . . . . ?
 Pd1 P1 C38 C43 -63.9(4) . . . . ?
 Pd1 P2 C23 C24 25.2(4) . . . . ?
 Pd1 P2 C23 C28 -155.8(4) . . . . ?
 Pd1 P2 C44 C45 -97.4(5) . . . . ?
 Pd1 P2 C44 C49 79.0(5) . . . . ?
 Pd1 P2 C50 C51 6.8(6) . . . . ?
 Pd1 P2 C50 C55 -168.3(5) . . . . ?
 Pd1 C1 C2 C3 -179.3(5) . . . . ?
 Pd1 C1 C6 C5 179.5(4) . . . . ?
 S1A C4 C5 C6 -176.9(5) . . . . ?
 S1A C4 C5 C7 -0.1(9) . . . . ?
 P1 C17 C18 O6 -1.5(7) . . . . ?
 P1 C17 C18 C19 -179.2(4) . . . . ?
 P1 C17 C22 C21 -179.2(5) . . . . ?
 P1 C32 C33 C34 178.8(6) . . . . ?
 P1 C32 C37 C36 -179.7(6) . . . . ?
 P1 C38 C39 C40 -175.9(5) . . . . ?
 P1 C38 C43 C42 175.4(5) . . . . ?
 P2 C23 C24 O6 0.7(6) . . . . ?
 P2 C23 C24 C25 178.4(4) . . . . ?
 P2 C23 C28 C27 179.4(4) . . . . ?
 P2 C44 C45 C46 174.0(6) . . . . ?
 P2 C44 C49 C48 -173.8(5) . . . . ?
 P2 C50 C51 C52 -175.8(6) . . . . ?
 P2 C50 C55 C54 176.3(6) . . . . ?
 O2 N3 C3 C2 -12.4(9) . . . . ?
 O2 N3 C3 C4 166.1(6) . . . . ?
 O3 N3 C3 C2 170.7(7) . . . . ?
 O3 N3 C3 C4 -10.8(11) . . . . ?
 O4A C11A C12A C13A -73.5(16) . . . . ?
 O4A C14A C15A O5A 20(4) . . . . ?
 O4B C11B C12B C13B 72(2) . . . . ?
 O4B C14B C15B O5B 52(3) . . . . ?
 O5A C11A C12A C13A 173.4(16) . . . . ?
 O5B C11B C12B C13B -170.0(16) . . . . ?
 O6 C18 C19 C20 -178.7(5) . . . . ?
 O6 C18 C19 C29 -2.5(8) . . . . ?
 O6 C24 C25 C26 179.8(4) . . . . ?
 O6 C24 C25 C29 3.3(7) . . . . ?
 N2A C9A C10A C11A 54.9(17) . . . . ?
 N2B C9B C10B C11B -62(2) . . . . ?
 N3 C3 C4 S1A -0.6(8) . . . . ?
 N3 C3 C4 C5 -172.7(6) . . . . ?
 C1 C2 C3 N3 176.0(6) . . . . ?
 C1 C2 C3 C4 -2.5(9) . . . . ?
 C2 C1 C6 C5 1.3(9) . . . . ?
 C2 C3 C4 S1A 177.9(5) . . . . ?
 C2 C3 C4 C5 5.8(10) . . . . ?
 C3 C4 C5 C6 -5.2(9) . . . . ?
 C3 C4 C5 C7 171.7(6) . . . . ?
 C4 S1A C8A N1A 9.5(12) . . . . ?
 C4 S1A C8A N2A -178.7(10) . . . . ?
 C4 C5 C6 C1 1.5(9) . . . . ?
 C4 C5 C7 O1 -168.2(6) . . . . ?
 C4 C5 C7 N1A -0.8(9) . . . . ?
 C6 C1 C2 C3 -0.9(9) . . . . ?
 C6 C5 C7 O1 8.6(9) . . . . ?
 C6 C5 C7 N1A 175.9(6) . . . . ?
 C7 N1A C8A S1A -24(3) . . . . ?
 C7 N1A C8A N2A 165.6(18) . . . . ?
 C7 N1B C8B S1B -26(3) . . . . ?
 C7 N1B C8B N2B 167(2) . . . . ?
 C7 C5 C6 C1 -175.8(6) . . . . ?
 C8A S1A C4 C3 -176.1(7) . . . . ?
 C8A S1A C4 C5 -3.7(8) . . . . ?
 C8A N1A C7 O1 -177(2) . . . . ?
 C8A N1A C7 C5 19(3) . . . . ?
 C8A N2A C9A C10A 112.4(15) . . . . ?
 C8A N2A C13A C12A -118.0(14) . . . . ?
 C8B N1B C7 O1 -168.8(17) . . . . ?
 C8B N2B C9B C10B -128(3) . . . . ?
 C8B N2B C13B C12B 128(2) . . . . ?
 C9A N2A C8A S1A 1.4(18) . . . . ?
 C9A N2A C8A N1A 171.3(15) . . . . ?
 C9A N2A C13A C12A 54.8(15) . . . . ?
 C9A C10A C11A O4A 69.2(18) . . . . ?
 C9A C10A C11A O5A -175.1(17) . . . . ?
 C9A C10A C11A C12A -48.7(19) . . . . ?
 C9B N2B C8B S1B 17(4) . . . . ?
 C9B N2B C8B N1B -174(3) . . . . ?
 C9B N2B C13B C12B -63(2) . . . . ?
 C9B C10B C11B O4B -72(2) . . . . ?
 C9B C10B C11B O5B 168.7(16) . . . . ?
 C9B C10B C11B C12B 57(2) . . . . ?
 C10A C11A C12A C13A 48(2) . . . . ?
 C10B C11B C12B C13B -56(2) . . . . ?
 C11A O4A C14A C15A -33(3) . . . . ?
 C11A O4A C14A C16A -147(2) . . . . ?
 C11A O5A C15A C14A 1(4) . . . . ?
 C11A C12A C13A N2A -48.7(17) . . . . ?
 C11B O4B C14B C15B -37(2) . . . . ?
 C11B O4B C14B C16B -155.0(16) . . . . ?
 C11B O5B C15B C14B -49(3) . . . . ?
 C11B C12B C13B N2B 58(2) . . . . ?
 C13A N2A C8A S1A 173.7(10) . . . . ?
 C13A N2A C8A N1A -16(2) . . . . ?
 C13A N2A C9A C10A -60.5(15) . . . . ?
 C13B N2B C8B S1B -177.6(16) . . . . ?
 C13B N2B C8B N1B -8(4) . . . . ?
 C13B N2B C9B C10B 66(2) . . . . ?
 C14A O4A C11A O5A 24.1(19) . . . . ?
 C14A O4A C11A C10A 143.4(14) . . . . ?
 C14A O4A C11A C12A -94.0(14) . . . . ?
 C14B O4B C11B O5B 6(2) . . . . ?
 C14B O4B C11B C10B -110.7(17) . . . . ?
 C14B O4B C11B C12B 120.6(17) . . . . ?
 C15A O5A C11A O4A -20(3) . . . . ?
 C15A O5A C11A C10A -140(3) . . . . ?
 C15A O5A C11A C12A 93(3) . . . . ?
 C15B O5B C11B O4B 22(2) . . . . ?
 C15B O5B C11B C10B 142.5(18) . . . . ?
 C15B O5B C11B C12B -98.9(18) . . . . ?
 C16A C14A C15A O5A 109(3) . . . . ?
 C16B C14B C15B O5B 159.5(15) . . . . ?
 C17 P1 C32 C33 62.2(6) . . . . ?
 C17 P1 C32 C37 -117.4(6) . . . . ?
 C17 P1 C38 C39 0.9(5) . . . . ?
 C17 P1 C38 C43 -177.1(4) . . . . ?
 C17 C18 C19 C20 -1.1(9) . . . . ?
 C17 C18 C19 C29 175.2(5) . . . . ?
 C18 O6 C24 C23 -147.5(5) . . . . ?
 C18 O6 C24 C25 34.7(6) . . . . ?
 C18 C17 C22 C21 1.4(9) . . . . ?
 C18 C19 C20 C21 0.4(9) . . . . ?
 C18 C19 C29 C25 36.2(7) . . . . ?
 C18 C19 C29 C30 -80.3(7) . . . . ?
 C18 C19 C29 C31 159.6(6) . . . . ?
 C19 C20 C21 C22 1.2(10) . . . . ?
 C20 C19 C29 C25 -147.8(6) . . . . ?
 C20 C19 C29 C30 95.7(7) . . . . ?
 C20 C19 C29 C31 -24.4(8) . . . . ?
 C20 C21 C22 C17 -2.1(10) . . . . ?
 C22 C17 C18 O6 177.9(5) . . . . ?
 C22 C17 C18 C19 0.2(9) . . . . ?
 C23 P2 C44 C45 15.8(6) . . . . ?
 C23 P2 C44 C49 -167.8(5) . . . . ?
 C23 P2 C50 C51 -113.1(6) . . . . ?
 C23 P2 C50 C55 71.8(6) . . . . ?
 C23 C24 C25 C26 2.1(7) . . . . ?
 C23 C24 C25 C29 -174.4(5) . . . . ?
 C24 O6 C18 C17 147.1(5) . . . . ?
 C24 O6 C18 C19 -35.1(7) . . . . ?
 C24 C23 C28 C27 -1.6(7) . . . . ?
 C24 C25 C26 C27 -1.6(7) . . . . ?
 C24 C25 C29 C19 -36.6(6) . . . . ?
 C24 C25 C29 C30 79.0(6) . . . . ?
 C24 C25 C29 C31 -159.9(5) . . . . ?
 C25 C26 C27 C28 -0.5(8) . . . . ?
 C26 C25 C29 C19 147.2(5) . . . . ?
 C26 C25 C29 C30 -97.3(6) . . . . ?
 C26 C25 C29 C31 23.8(7) . . . . ?
 C26 C27 C28 C23 2.2(8) . . . . ?
 C28 C23 C24 O6 -178.3(4) . . . . ?
 C28 C23 C24 C25 -0.6(7) . . . . ?
 C29 C19 C20 C21 -175.6(6) . . . . ?
 C29 C25 C26 C27 174.7(5) . . . . ?
 C32 P1 C17 C18 -154.2(5) . . . . ?
 C32 P1 C17 C22 26.5(6) . . . . ?
 C32 P1 C38 C39 -107.1(5) . . . . ?
 C32 P1 C38 C43 75.0(5) . . . . ?
 C32 C33 C34 C35 0.1(12) . . . . ?
 C33 C32 C37 C36 0.7(11) . . . . ?
 C33 C34 C35 C36 2.4(12) . . . . ?
 C34 C35 C36 C37 -3.4(12) . . . . ?
 C35 C36 C37 C32 1.8(12) . . . . ?
 C37 C32 C33 C34 -1.6(11) . . . . ?
 C38 P1 C17 C18 97.5(5) . . . . ?
 C38 P1 C17 C22 -81.8(5) . . . . ?
 C38 P1 C32 C33 170.5(5) . . . . ?
 C38 P1 C32 C37 -9.1(6) . . . . ?
 C38 C39 C40 C41 -0.6(11) . . . . ?
 C39 C38 C43 C42 -2.6(8) . . . . ?
 C39 C40 C41 C42 -0.3(12) . . . . ?
 C40 C41 C42 C43 -0.3(11) . . . . ?
 C41 C42 C43 C38 1.7(9) . . . . ?
 C43 C38 C39 C40 2.0(9) . . . . ?
 C44 P2 C23 C24 -97.3(4) . . . . ?
 C44 P2 C23 C28 81.6(5) . . . . ?
 C44 P2 C50 C51 139.2(6) . . . . ?
 C44 P2 C50 C55 -36.0(6) . . . . ?
 C44 C45 C46 C47 -1.4(13) . . . . ?
 C45 C44 C49 C48 2.8(9) . . . . ?
 C45 C46 C47 C48 4.9(14) . . . . ?
 C46 C47 C48 C49 -4.6(13) . . . . ?
 C47 C48 C49 C44 0.7(11) . . . . ?
 C49 C44 C45 C46 -2.4(11) . . . . ?
 C50 P2 C23 C24 155.1(4) . . . . ?
 C50 P2 C23 C28 -25.9(5) . . . . ?
 C50 P2 C44 C45 128.0(6) . . . . ?
 C50 P2 C44 C49 -55.6(5) . . . . ?
 C50 C51 C52 C53 -0.8(14) . . . . ?
 C51 C50 C55 C54 1.2(11) . . . . ?
 C51 C52 C53 C54 1.7(15) . . . . ?
 C52 C53 C54 C55 -1.1(15) . . . . ?
 C53 C54 C55 C50 -0.4(12) . . . . ?
 C55 C50 C51 C52 -0.6(11) . . . . ?

_smtbx_masks_special_details       ?
loop_
  _smtbx_masks_void_nr
  _smtbx_masks_void_average_x
  _smtbx_masks_void_average_y
  _smtbx_masks_void_average_z
  _smtbx_masks_void_volume
  _smtbx_masks_void_count_electrons
  _smtbx_masks_void_content
 1 -0.965 0.000 0.500 431.7 119.8 ?
 2 0.293 0.867 0.150 9.2 0.0 ?
 3 0.707 0.133 0.850 9.2 0.0 ?

_smtbx_masks_void_probe_radius     1.2
_smtbx_masks_void_truncation_radius  1.2
_shelx_res_file
;
TITL bn00318_0m_a.res in P-1
    bn00318_0m.res
    created by SHELXL-2018/3 at 17:05:36 on 02-Dec-2022
REM Old TITL bn00318_0m_b.res in P1
REM SHELXT solution in P-1: R1 0.225, Rweak 0.004, Alpha 0.097
REM <I/s> 0.000 for 0 systematic absences, Orientation as input
REM Formula found by SHELXT: C58 N7 O4A S3 I2
CELL 0.71073 12.2881 13.7686 16.6116 99.933 97.976 91.227
ZERR 2 0.001 0.0012 0.0015 0.004 0.004 0.004
LATT 1
SFAC C H I N O P Pd S
UNIT 110 96 2 6 12 4 2 2
SADI Pd1 I1A Pd1 I1B
ISOR 0.005 0.01 C1 S1B N1B
ISOR 0.01 0.02 C8B
ISOR 0.001 0.002 I1B
ISOR 0.002 0.004 S1A N1A
SIMU 0.005 0.01 2 O2 O3 N3
SIMU 0.01 0.02 2 S1A N1A C8A
SADI C4 S1A C4 S1B
SADI S1A C8A S1B C8B
SADI C8A N2A C8B N2B
SADI C7 N1A C7 N1B
SADI N1A C8A N1B C8B
SADI N2A C9A N2B C9B N2A C13A N2B C13B
SADI C9A C10A C9B C10B C12A C13A C12B C13B
SADI C10A C11A C10B C11B C11A C12A C11B C12B
SADI C11A O4A C11B O4B C11A O5A C11B O5B
SADI O4A C14A O4B C14B O5A C15A O5B C15B
SADI C14A C15A C14B C15B
ISOR 0.02 0.04 N2B C9B C13B
SIMU 0.01 0.02 2 N2A C9A C10A C11A C12A C13A
SIMU 0.01 0.02 2 N2B C9B C10B C11B C12B C13B
SADI C14A C16A C14B C16B
ISOR 0.02 0.04 O4A O5A C14A C14B C15A C15B C16A

L.S. 10
PLAN  20
SIZE 0.11 0.14 0.23
TEMP -153
CONF
FREE C15B O4B
FREE C14A O5A
FREE O4A H16c
FREE O4A C16A
BOND
list 4
MORE -1
ABIN
BOND $H
fmap 2
acta
SHEL 9999 0.75
REM <olex2.extras>
REM <HklSrc "%.\\bn00318_0m.hkl">
REM </olex2.extras>

WGHT    0.067000   14.254900
FVAR       0.26944
I1A   3    0.661971    0.912575    0.900154    10.96000    0.04123    0.04246 =
         0.06456   -0.02288    0.01427    0.00232
PART 2
I1B   3    0.722682    0.576611    0.694108    10.04000    0.05817    0.05907 =
         0.05367    0.01834    0.00954   -0.00351
PART 0
PD1   7    0.689096    0.743691    0.795443    11.00000    0.02833    0.03339 =
         0.03305   -0.00964    0.00331    0.00271
PART 1
S1A   8    0.802958    0.346535    0.541288    10.50000    0.04764    0.04196 =
         0.03706   -0.00455    0.00625    0.00678
PART 2
S1B   8    0.768909    0.330623    0.542387    10.50000    0.08193    0.05852 =
         0.04930   -0.00986    0.00363    0.01797
PART 0
P1    6    0.595476    0.645212    0.867138    11.00000    0.02563    0.04061 =
         0.02894   -0.00833    0.00446    0.00215
P2    6    0.851366    0.810900    0.769180    11.00000    0.03592    0.03063 =
         0.03678   -0.00726    0.00578    0.00171
O1    5    0.580182    0.576342    0.465006    11.00000    0.05599    0.07093 =
         0.07437    0.01994   -0.00150    0.00962
O2    5    0.967331    0.452412    0.780817    11.00000    0.08668    0.07504 =
         0.05608    0.00800   -0.00422    0.02252
O3    5    0.919621    0.338693    0.675214    11.00000    0.12442    0.06929 =
         0.05358   -0.00035    0.00098    0.02651
PART 1
O4A   5    0.715216    0.063090    0.237247    10.50000    0.08993    0.08779 =
         0.11537   -0.04686   -0.00025   -0.01013
PART 2
O4B   5    0.619938    0.014465    0.270943    10.50000    0.10292    0.06480 =
         0.05232   -0.03060    0.04489   -0.02419
PART 1
O5A   5    0.592526   -0.004052    0.300480    10.50000    0.14715    0.09845 =
         0.14449   -0.02205   -0.01172   -0.03997
PART 2
O5B   5    0.777044    0.060939    0.226088    10.50000    0.07265    0.07743 =
         0.07019   -0.00292    0.01119   -0.04052
PART 0
O6    5    0.840025    0.708615    0.917498    11.00000    0.02869    0.03587 =
         0.03070   -0.00844    0.00544   -0.00145
PART 1
N1A   4    0.674730    0.425329    0.452299    10.50000    0.01825    0.01677 =
         0.01709   -0.00459    0.00405    0.00052
PART 2
N1B   4    0.639295    0.423191    0.434288    10.50000    0.02436    0.02777 =
         0.01904   -0.00616   -0.00182    0.01484
PART 1
N2A   4    0.726644    0.281008    0.386221    10.50000    0.04964    0.04459 =
         0.04479   -0.02303    0.02128   -0.01055
PART 2
N2B   4    0.669488    0.248860    0.408831    10.50000    0.14803    0.07030 =
         0.07836   -0.01556    0.02156    0.00656
PART 0
N3    4    0.903409    0.415570    0.712452    11.00000    0.08133    0.05759 =
         0.05036    0.02187    0.02235    0.03295
PART 1
C1    1    0.711934    0.628121    0.712134    11.00000    0.04797    0.02848 =
         0.03447   -0.01381    0.01377   -0.00248
C2    1    0.793489    0.558763    0.737243    11.00000    0.03934    0.04273 =
         0.04645    0.00792    0.00891    0.00839
AFIX  43
H2    2    0.831279    0.571447    0.792165    11.00000   -1.20000
AFIX   0
C3    1    0.817448    0.476056    0.684425    11.00000    0.04950    0.04922 =
         0.04596    0.01046    0.01154    0.00684
C4    1    0.761403    0.454220    0.606349    11.00000    0.04903    0.05059 =
         0.03623    0.01379    0.00214   -0.01058
C5    1    0.686409    0.515017    0.572781    11.00000    0.03778    0.03709 =
         0.04718    0.00932    0.00769    0.00016
C6    1    0.663802    0.603389    0.631587    11.00000    0.04397    0.06307 =
         0.02917    0.00815    0.00152   -0.00307
AFIX  43
H6    2    0.611419    0.646584    0.611687    11.00000   -1.20000
AFIX   0
PART 0
C7    1    0.632627    0.505382    0.488283    11.00000    0.05049    0.06046 =
         0.04321    0.00341    0.01391    0.00846
PART 1
C8A   1    0.718395    0.353618    0.449806    10.50000    0.04003    0.04363 =
         0.03569   -0.01970    0.01089    0.00306
PART 2
C8B   1    0.673967    0.345796    0.453692    10.50000    0.10555    0.12608 =
         0.09219   -0.00831    0.02024    0.00153
PART 1
C9A   1    0.801005    0.198329    0.393418    10.50000    0.05753    0.04556 =
         0.05932   -0.02971    0.01054   -0.00200
AFIX  23
H9AA  2    0.848649    0.212192    0.447643    10.50000   -1.20000
H9AB  2    0.849014    0.193511    0.349839    10.50000   -1.20000
AFIX   0
PART 2
C9B   1    0.699494    0.148296    0.426621    10.50000    0.15285    0.07624 =
         0.07695   -0.00673    0.01482    0.00264
AFIX  23
H9BA  2    0.738914    0.154957    0.483609    10.50000   -1.20000
H9BB  2    0.631630    0.106598    0.422559    10.50000   -1.20000
AFIX   0
PART 1
C10A  1    0.737509    0.101017    0.385252    10.50000    0.07139    0.05257 =
         0.07026   -0.03227    0.00823   -0.00295
AFIX  23
H10A  2    0.789279    0.046955    0.385952    10.50000   -1.20000
H10B  2    0.696234    0.102581    0.432545    10.50000   -1.20000
AFIX   0
PART 2
C10B  1    0.770853    0.099741    0.366891    10.50000    0.14381    0.05964 =
         0.06604   -0.01245    0.01852   -0.00415
AFIX  23
H10C  2    0.792000    0.034520    0.379729    10.50000   -1.20000
H10D  2    0.838581    0.141129    0.369556    10.50000   -1.20000
AFIX   0
PART 1
C11A  1    0.658515    0.082159    0.305582    10.50000    0.08351    0.06326 =
         0.07745   -0.02931    0.00410   -0.01292
PART 2
C11B  1    0.703470    0.088110    0.282273    10.50000    0.13143    0.05279 =
         0.05874   -0.01044    0.02249   -0.01236
PART 1
C12A  1    0.590085    0.170032    0.292120    10.50000    0.07412    0.05966 =
         0.06360   -0.03057    0.00979   -0.01234
AFIX  23
H12A  2    0.533676    0.175244    0.329616    10.50000   -1.20000
H12B  2    0.550977    0.156923    0.234803    10.50000   -1.20000
AFIX   0
PART 2
C12B  1    0.662711    0.185772    0.261427    10.50000    0.13330    0.06344 =
         0.07317   -0.00962    0.02007   -0.00574
AFIX  23
H12C  2    0.726136    0.229970    0.258549    10.50000   -1.20000
H12D  2    0.615750    0.174040    0.206896    10.50000   -1.20000
AFIX   0
PART 1
C13A  1    0.653542    0.268928    0.306029    10.50000    0.06270    0.05233 =
         0.04940   -0.02610    0.01865   -0.00788
AFIX  23
H13A  2    0.697764    0.271169    0.260844    10.50000   -1.20000
H13B  2    0.601774    0.323076    0.306623    10.50000   -1.20000
AFIX   0
PART 2
C13B  1    0.598791    0.232933    0.325761    10.50000    0.13844    0.07186 =
         0.08160   -0.01151    0.02193    0.00048
AFIX  23
H13C  2    0.533256    0.190235    0.326615    10.50000   -1.20000
H13D  2    0.573382    0.297055    0.312980    10.50000   -1.20000
AFIX   0
PART 1
C14A  1    0.623404   -0.017940    0.185948    10.50000    0.11054    0.06155 =
         0.05462   -0.01236    0.00994    0.02769
AFIX  13
H14A  2    0.578605    0.008172    0.140057    10.50000   -1.20000
AFIX   0
PART 2
C14B  1    0.655790   -0.067693    0.207411    10.50000    0.13234    0.06636 =
         0.07602   -0.01429    0.00463    0.00275
AFIX  13
H14B  2    0.710348   -0.111045    0.232155    10.50000   -1.20000
AFIX   0
PART 1
C15A  1    0.564250   -0.077228    0.217607    10.50000    0.17391    0.17916 =
         0.20300    0.05061    0.02098    0.03619
AFIX  23
H15A  2    0.594434   -0.143215    0.218327    10.50000   -1.20000
H15B  2    0.485205   -0.082427    0.194486    10.50000   -1.20000
AFIX   0
PART 2
C15B  1    0.697666   -0.011701    0.163165    10.50000    0.12456    0.09600 =
         0.08104   -0.01961    0.05783   -0.02326
AFIX  23
H15C  2    0.639645    0.023751    0.134118    10.50000   -1.20000
H15D  2    0.737506   -0.051026    0.121857    10.50000   -1.20000
AFIX   0
PART 1
C16A  1    0.736292   -0.051054    0.162416    10.50000    0.07461    0.12660 =
         0.20795    0.05285    0.05941    0.02388
AFIX 137
H16A  2    0.782317   -0.067151    0.210987    10.50000   -1.50000
H16B  2    0.772728    0.002503    0.142757    10.50000   -1.50000
H16C  2    0.725228   -0.109457    0.118622    10.50000   -1.50000
AFIX   0
PART 2
C16B  1    0.543458   -0.124068    0.166109    10.50000    0.08514    0.02626 =
         0.06984   -0.01347   -0.00016   -0.01407
AFIX 137
H16D  2    0.554291   -0.167659    0.114895    10.50000   -1.50000
H16E  2    0.488615   -0.076131    0.153611    10.50000   -1.50000
H16F  2    0.517651   -0.163453    0.204149    10.50000   -1.50000
AFIX   0
PART 0
C17   1    0.676770    0.663550    0.969911    11.00000    0.03614    0.04498 =
         0.02869   -0.00548    0.00543    0.00120
C18   1    0.788811    0.694048    0.984657    11.00000    0.03549    0.04426 =
         0.02558   -0.00726    0.00370    0.00148
C19   1    0.850436    0.706656    1.062650    11.00000    0.03713    0.04445 =
         0.03130   -0.00929    0.00096    0.00280
C20   1    0.798425    0.689929    1.127900    11.00000    0.05587    0.05774 =
         0.02990   -0.00388    0.00083    0.00173
AFIX  43
H20   2    0.839028    0.698560    1.181837    11.00000   -1.20000
AFIX   0
C21   1    0.686928    0.660492    1.115698    11.00000    0.05468    0.06796 =
         0.02898   -0.00164    0.01045    0.00066
AFIX  43
H21   2    0.651888    0.650421    1.161295    11.00000   -1.20000
AFIX   0
C22   1    0.627909    0.646101    1.037460    11.00000    0.03914    0.06193 =
         0.03853   -0.00200    0.00839   -0.00230
AFIX  43
H22   2    0.552785    0.623957    1.029317    11.00000   -1.20000
AFIX   0
C23   1    0.937855    0.835519    0.869775    11.00000    0.03036    0.03326 =
         0.03976   -0.00962    0.00517    0.00419
C24   1    0.923343    0.783072    0.933045    11.00000    0.02662    0.03266 =
         0.03935   -0.01478    0.00391    0.00007
C25   1    0.990130    0.798984    1.009657    11.00000    0.02909    0.03945 =
         0.04065   -0.01509    0.00012    0.00710
C26   1    1.073091    0.874356    1.022659    11.00000    0.02658    0.03850 =
         0.05403   -0.02012   -0.00524    0.00847
AFIX  43
H26   2    1.119228    0.888776    1.074475    11.00000   -1.20000
AFIX   0
C27   1    1.088777    0.927063    0.962765    11.00000    0.03219    0.03425 =
         0.05949   -0.01284    0.00183   -0.00085
AFIX  43
H27   2    1.145148    0.977857    0.973641    11.00000   -1.20000
AFIX   0
C28   1    1.024143    0.907934    0.886500    11.00000    0.03692    0.03164 =
         0.05420   -0.01009    0.01015    0.00275
AFIX  43
H28   2    1.038107    0.944066    0.844894    11.00000   -1.20000
AFIX   0
C29   1    0.973957    0.732006    1.070534    11.00000    0.03341    0.04688 =
         0.03799   -0.00958   -0.00188    0.00683
C30   1    1.030533    0.633631    1.044735    11.00000    0.05074    0.05065 =
         0.05078   -0.00611    0.00325    0.01071
AFIX 137
H30A  2    1.001272    0.604860    0.987459    11.00000   -1.50000
H30B  2    1.015864    0.587341    1.081046    11.00000   -1.50000
H30C  2    1.110071    0.646774    1.049463    11.00000   -1.50000
AFIX   0
C31   1    1.022039    0.778824    1.158674    11.00000    0.05414    0.06205 =
         0.03497   -0.01035   -0.00910    0.00379
AFIX 137
H31A  2    1.013908    0.731733    1.195694    11.00000   -1.50000
H31B  2    0.982885    0.838348    1.176065    11.00000   -1.50000
H31C  2    1.100219    0.796474    1.160894    11.00000   -1.50000
AFIX   0
C32   1    0.454759    0.664568    0.888790    11.00000    0.02643    0.04665 =
         0.03651   -0.00241    0.00744    0.00584
C33   1    0.429300    0.757009    0.930059    11.00000    0.03765    0.06587 =
         0.06569   -0.01765    0.01357   -0.00075
AFIX  43
H33   2    0.485010    0.808179    0.947363    11.00000   -1.20000
AFIX   0
C34   1    0.322327    0.773737    0.945653    11.00000    0.04860    0.06046 =
         0.07838   -0.01225    0.02466    0.01571
AFIX  43
H34   2    0.305463    0.836582    0.973557    11.00000   -1.20000
AFIX   0
C35   1    0.241267    0.701038    0.921388    11.00000    0.03311    0.06589 =
         0.05563    0.00726    0.01402    0.01580
AFIX  43
H35   2    0.167834    0.713744    0.930403    11.00000   -1.20000
AFIX   0
C36   1    0.266790    0.610454    0.884258    11.00000    0.03209    0.05848 =
         0.08931   -0.01101    0.01668   -0.00265
AFIX  43
H36   2    0.211462    0.558698    0.869960    11.00000   -1.20000
AFIX   0
C37   1    0.372940    0.592073    0.866735    11.00000    0.03257    0.05145 =
         0.07405   -0.01594    0.01564   -0.00032
AFIX  43
H37   2    0.388558    0.528627    0.839232    11.00000   -1.20000
AFIX   0
C38   1    0.596605    0.512771    0.830533    11.00000    0.02800    0.04089 =
         0.03636   -0.00466    0.01015    0.00369
C39   1    0.649853    0.448972    0.878080    11.00000    0.03333    0.05308 =
         0.05607    0.00664    0.00602    0.00728
AFIX  43
H39   2    0.683632    0.472655    0.933191    11.00000   -1.20000
AFIX   0
C40   1    0.652420    0.349233    0.842782    11.00000    0.05416    0.05110 =
         0.10945    0.01953    0.01162    0.01671
AFIX  43
H40   2    0.688983    0.304927    0.874180    11.00000   -1.20000
AFIX   0
C41   1    0.602821    0.314567    0.763408    11.00000    0.06933    0.04060 =
         0.10280   -0.01662    0.03092   -0.00201
AFIX  43
H41   2    0.605752    0.246676    0.740489    11.00000   -1.20000
AFIX   0
C42   1    0.548754    0.377236    0.716542    11.00000    0.06472    0.04367 =
         0.05678   -0.01355    0.02039   -0.01305
AFIX  43
H42   2    0.514896    0.352834    0.661573    11.00000   -1.20000
AFIX   0
C43   1    0.544375    0.475243    0.750153    11.00000    0.03462    0.04516 =
         0.04200   -0.00482    0.01103   -0.00700
AFIX  43
H43   2    0.505493    0.518202    0.718596    11.00000   -1.20000
AFIX   0
C44   1    0.934760    0.729508    0.705998    11.00000    0.03776    0.03574 =
         0.04408   -0.00776    0.01343   -0.00495
C45   1    1.023461    0.681761    0.739547    11.00000    0.05117    0.06023 =
         0.04763   -0.01936    0.00694    0.00972
AFIX  43
H45   2    1.047007    0.695965    0.797447    11.00000   -1.20000
AFIX   0
C46   1    1.078288    0.614006    0.690574    11.00000    0.06218    0.08055 =
         0.06313   -0.02332    0.00886    0.02629
AFIX  43
H46   2    1.140011    0.582924    0.714268    11.00000   -1.20000
AFIX   0
C47   1    1.041883    0.591654    0.605640    11.00000    0.07510    0.08186 =
         0.07670   -0.02959    0.03204    0.02422
AFIX  43
H47   2    1.075085    0.541442    0.571774    11.00000   -1.20000
AFIX   0
C48   1    0.958745    0.642090    0.571708    11.00000    0.06739    0.05889 =
         0.04644   -0.01742    0.02180   -0.00317
AFIX  43
H48   2    0.937596    0.630359    0.513522    11.00000   -1.20000
AFIX   0
C49   1    0.904656    0.710465    0.621377    11.00000    0.05359    0.04862 =
         0.04075   -0.00394    0.01917   -0.00379
AFIX  43
H49   2    0.846168    0.744642    0.596915    11.00000   -1.20000
AFIX   0
C50   1    0.852758    0.922126    0.723976    11.00000    0.07458    0.03887 =
         0.04249   -0.00344    0.00423    0.00055
C51   1    0.756378    0.971715    0.713780    11.00000    0.11961    0.05407 =
         0.05676    0.00096    0.00614    0.03356
AFIX  43
H51   2    0.692339    0.950655    0.733334    11.00000   -1.20000
AFIX   0
C52   1    0.755230    1.054930    0.673378    11.00000    0.18753    0.06727 =
         0.06263    0.00995    0.00127    0.05160
AFIX  43
H52   2    0.689770    1.089601    0.665021    11.00000   -1.20000
AFIX   0
C53   1    0.849307    1.084948    0.646480    11.00000    0.23086    0.03677 =
         0.05896    0.00730   -0.00509   -0.00505
AFIX  43
H53   2    0.848729    1.141581    0.620891    11.00000   -1.20000
AFIX   0
C54   1    0.942759    1.035052    0.655892    11.00000    0.17126    0.04928 =
         0.06651    0.01051   -0.00322   -0.04217
AFIX  43
H54   2    1.006628    1.056104    0.636119    11.00000   -1.20000
AFIX   0
C55   1    0.945138    0.953690    0.694188    11.00000    0.09566    0.04338 =
         0.05306    0.00001    0.00657   -0.01782
AFIX  43
H55   2    1.010773    0.918780    0.700279    11.00000   -1.20000
AFIX   0
HKLF 4


REM  bn00318_0m_a.res in P-1
REM wR2 = 0.1817, GooF = S = 1.066, Restrained GooF = 1.075 for all data
REM R1 = 0.0643 for 9895 Fo > 4sig(Fo) and 0.0936 for all 13586 data
REM 761 parameters refined using 235 restraints

END

WGHT      0.0670     14.2561

REM Highest difference peak  1.890,  deepest hole -1.404,  1-sigma level  0.124
Q1    1   0.6922  0.8859  0.9432  11.00000  0.05    1.89
Q2    1   0.6298  0.5916  0.5545  11.00000  0.05    1.71
Q3    1   0.6322  0.6653  0.6308  11.00000  0.05    1.53
Q4    1   0.8176  0.3957  0.6287  11.00000  0.05    1.41
Q5    1   0.3634  0.9164  0.9932  11.00000  0.05    1.41
Q6    1   0.6779  0.9412  0.8611  11.00000  0.05    1.26
Q7    1   0.5777  0.5779  0.4089  11.00000  0.05    1.25
Q8    1   0.5667  0.6382  0.4879  11.00000  0.05    1.20
Q9    1   0.6053  0.8915  0.9003  11.00000  0.05    1.16
Q10   1   0.6172  0.4744  0.7634  11.00000  0.05    1.06
Q11   1   0.8773  0.6382  0.6648  11.00000  0.05    0.98
Q12   1   0.5004  0.8427  0.9241  11.00000  0.05    0.95
Q13   1   0.7498  0.3211  0.4862  11.00000  0.05    0.91
Q14   1   0.6603  0.4522  0.4295  11.00000  0.05    0.90
Q15   1   0.8561  0.3787  0.6736  11.00000  0.05    0.89
Q16   1   0.7450  0.4987  0.6362  11.00000  0.05    0.88
Q17   1   0.8349  0.1771  0.4405  11.00000  0.05    0.88
Q18   1   0.5028  0.6620  0.4890  11.00000  0.05    0.86
Q19   1   0.7099  0.7194  0.8392  11.00000  0.05    0.84
Q20   1   0.7610  1.0137  0.8333  11.00000  0.05    0.84
;
_shelx_res_checksum                28298
_shelx_hkl_file
;
  -2   0   0 1362.56   30.50
  -2   0   0 1357.96   30.50
  -2   0   0 1423.36   32.40
  -2   0   0 1404.56   30.20
  -2   0   0 1431.16   32.50
  -2   0   0 1416.66   30.50
  -2   0   0 1362.86   30.90
   2   0   0 1386.16   30.50
   2   0   0 1402.16   30.80
   2   0   0 1358.76   30.50
   2   0   0 1353.56   30.60
   2   0   0 1421.26   31.40
   2   0   0 1414.76   33.00
   2   0   0 1426.96   31.40
   2   0   0 1403.76   31.70
  -3   0   0 4601.64  102.49
  -3   0   0 4498.15  100.99
  -3   0   0 4397.96   99.09
  -3   0   0 4325.97   99.69
  -3   0   0 4424.16   98.59
  -3   0   0 4519.15  102.19
  -3   0   0 4380.76   97.79
   3   0   0 4382.56   99.79
   3   0   0 4532.25  100.89
   3   0   0 4493.35   95.69
   3   0   0 4493.05  100.19
   3   0   0 4402.76  100.39
   3   0   0 4585.74   97.49
   3   0   0 4594.64  101.79
   3   0   0 4511.15  100.09
  -4   0   0  334.37    8.70
  -4   0   0  336.07    9.10
  -4   0   0  329.37    8.30
  -4   0   0  352.16    8.70
  -4   0   0  348.27    8.70
  -4   0   0  346.87    9.20
  -4   0   0  342.47    9.30
   4   0   0  334.97    9.00
   4   0   0  344.87    8.60
   4   0   0  335.87    9.10
   4   0   0  326.07    9.10
   4   0   0  345.77    7.40
   4   0   0  344.97    8.60
   4   0   0  326.57    8.60
   4   0   0  339.87    7.80
  -5   0   0   79.89    4.10
  -5   0   0   69.79    4.00
  -5   0   0   72.79    3.10
  -5   0   0   70.99    3.90
  -5   0   0   78.49    3.50
  -5   0   0   78.99    3.50
  -5   0   0   74.29    3.50
   5   0   0   69.79    2.20
   5   0   0   74.59    3.30
   5   0   0   73.39    3.30
   5   0   0   75.49    3.30
   5   0   0   73.69    3.90
   5   0   0   73.79    3.50
   5   0   0   70.29    4.20
  -6   0   0  606.44   16.00
  -6   0   0  590.44   14.60
  -6   0   0  617.24   16.10
  -6   0   0  608.04   15.90
  -6   0   0  622.14   15.20
  -6   0   0  627.64   15.20
  -6   0   0  597.74   15.10
   6   0   0  616.64   15.00
   6   0   0  606.44   15.00
   6   0   0  609.64   15.10
   6   0   0  631.24   15.90
   6   0   0  584.84   13.50
  -7   0   0   28.70    3.10
  -7   0   0   32.90    3.20
  -7   0   0   28.20    2.80
  -7   0   0   32.00    3.10
  -7   0   0   33.30    3.00
   7   0   0   35.30    2.90
   7   0   0   29.00    2.70
   7   0   0   26.90    3.10
  -8   0   0  435.26   12.20
  -8   0   0  454.15   12.30
  -8   0   0  420.96   12.00
  -8   0   0  441.36   13.30
  -8   0   0  442.56   13.40
   8   0   0  439.56   12.00
   8   0   0  462.55   13.30
   8   0   0  432.96   13.20
  -9   0   0  146.99    6.30
  -9   0   0  145.89    6.20
  -9   0   0  137.39    7.10
  -9   0   0  146.99    7.20
   9   0   0  147.39    7.10
   9   0   0  146.39    7.00
   9   0   0  140.49    5.90
 -10   0   0    5.90    2.60
 -10   0   0    6.90    2.20
 -10   0   0    7.00    2.20
 -10   0   0    7.90    2.70
  10   0   0    4.00    1.60
  10   0   0   11.70    3.30
  10   0   0   10.30    3.10
 -11   0   0  145.59    8.20
 -11   0   0  136.09    6.70
 -11   0   0  137.99    6.50
 -11   0   0  139.49    8.10
  11   0   0  132.79    6.30
  11   0   0  152.48    8.50
  11   0   0  135.99    5.70
  11   0   0  142.99    8.20
 -12   0   0   59.59    5.60
 -12   0   0   69.29    6.90
 -12   0   0   70.49    7.10
  12   0   0   77.79    7.10
  12   0   0   51.29    4.40
  12   0   0   43.60    5.50
 -13   0   0   12.90    2.90
 -13   0   0   18.30    4.90
 -13   0   0   16.00    4.40
  13   0   0   18.30    5.20
  13   0   0   11.90    4.70
 -14   0   0    2.90    4.60
 -14   0   0   -0.20    3.70
  14   0   0   10.20    4.20
  14   0   0    2.20    3.90
 -15   0   0   11.50    4.60
 -15   0   0    5.60    4.60
  15   0   0    9.40    4.10
  15   0   0   11.40    4.80
 -16   0   0    1.80    4.90
 -16   0   0   -4.40    3.70
  16   0   0    1.80    4.00
  17   0   0    9.00    4.70
  17  -1   0   -2.20    4.10
  16  -1   0   -0.30    4.30
 -16   1   0   -0.10    4.30
 -16   1   0    3.30    3.90
  15  -1   0   -0.40    3.70
  15  -1   0    6.70    4.50
 -15   1   0   -0.90    4.60
 -15   1   0   -6.80    3.50
  14  -1   0    5.90    4.80
  14  -1   0   -4.20    3.60
 -14   1   0    9.30    3.90
 -14   1   0   -1.70    3.70
  13  -1   0   -0.40    3.40
 -13   1   0   -3.30    3.80
 -13   1   0   -1.40    2.30
 -13   1   0    3.60    3.40
  12  -1   0   27.80    4.80
  12  -1   0   32.30    5.50
  12  -1   0   29.80    3.10
  12  -1   0   18.80    2.80
 -12   1   0   37.80    5.50
 -12   1   0   22.20    4.60
 -12   1   0   30.60    3.60
 -12   1   0   26.00    3.10
  11  -1   0    0.10    3.20
  11  -1   0    0.70    1.60
  11  -1   0    2.50    3.00
  11  -1   0    0.40    1.60
 -11   1   0   -1.90    2.70
 -11   1   0    0.30    3.30
 -11   1   0    2.60    1.70
 -11   1   0   -0.70    2.10
  10  -1   0    0.00    0.70
  10  -1   0   -1.70    1.30
  10  -1   0   -2.50    1.20
  10  -1   0   -0.70    2.30
 -10   1   0   -3.20    1.70
 -10   1   0   -1.20    1.50
 -10   1   0    0.50    2.80
 -10   1   0   -4.50    2.00
   9  -1   0   13.40    2.10
   9  -1   0   18.80    2.20
   9  -1   0   14.00    2.70
   9  -1   0   18.30    1.40
  -9   1   0   18.50    2.50
  -9   1   0   21.90    3.60
  -9   1   0   19.30    2.30
  -9   1   0   13.90    3.00
   8  -1   0   17.80    1.30
   8  -1   0   16.60    0.80
   8  -1   0   17.00    1.90
   8  -1   0   12.40    2.70
  -8   1   0   15.40    2.80
  -8   1   0   19.70    3.20
  -8   1   0   18.40    3.00
  -8   1   0   14.50    2.20
  -8   1   0   13.80    2.20
  -8   1   0   16.30    2.00
   7  -1   0  202.38    7.10
   7  -1   0  200.28    6.20
   7  -1   0  187.88    5.30
   7  -1   0  195.38    4.90
   7  -1   0  203.68    5.90
  -7   1   0  201.68    6.50
  -7   1   0  194.18    7.40
  -7   1   0  214.48    7.70
  -7   1   0  196.58    7.60
  -7   1   0  193.68    7.10
  -7   1   0  197.48    6.60
   6  -1   0    4.60    1.20
   6  -1   0    3.90    1.10
   6  -1   0    3.50    1.30
   6  -1   0    1.30    1.30
   6  -1   0    4.00    0.70
   6  -1   0    3.70    1.20
  -6   1   0    0.00    1.20
  -6   1   0    0.10    1.60
  -6   1   0    1.80    1.70
  -6   1   0    0.70    1.20
  -6   1   0    4.10    1.80
  -6   1   0    1.70    1.20
  -6   1   0    4.50    2.30
   5  -1   0 2026.10   43.30
   5  -1   0 1964.50   43.00
   5  -1   0 2045.90   45.00
   5  -1   0 2006.50   43.70
   5  -1   0 2068.89   44.40
   5  -1   0 1930.21   44.20
   5  -1   0 1920.71   44.30
  -5   1   0 1970.40   44.40
  -5   1   0 1982.40   43.80
  -5   1   0 1931.61   43.10
  -5   1   0 1926.11   44.50
  -5   1   0 1973.40   44.40
  -5   1   0 2009.20   43.50
  -5   1   0 1945.71   43.70
  -5   1   0 2009.70   44.40
   4  -1   0  169.18    4.60
   4  -1   0  171.78    5.60
   4  -1   0  170.08    5.40
   4  -1   0  163.58    4.60
   4  -1   0  163.88    5.00
   4  -1   0  166.88    5.40
   4  -1   0  160.78    5.40
   4  -1   0  171.48    5.00
   4  -1   0  173.38    5.30
   4  -1   0  167.08    4.50
  -4   1   0  164.68    5.50
  -4   1   0  177.38    5.40
  -4   1   0  163.68    5.60
  -4   1   0  169.68    4.80
  -4   1   0  172.98    5.10
  -4   1   0  166.88    4.70
  -4   1   0  173.78    5.60
  -4   1   0  173.28    5.10
   3  -1   0   76.39    3.20
   3  -1   0   70.79    2.90
   3  -1   0   71.59    2.90
   3  -1   0   72.49    2.40
   3  -1   0   74.29    2.30
   3  -1   0   66.99    2.90
   3  -1   0   70.49    3.00
   3  -1   0   68.69    3.00
   3  -1   0   68.99    2.50
   3  -1   0   70.29    2.60
  -3   1   0   67.89    3.20
  -3   1   0   75.29    3.40
  -3   1   0   76.29    3.10
  -3   1   0   75.39    2.90
  -3   1   0   75.09    2.50
  -3   1   0   70.99    2.60
  -3   1   0   75.89    2.80
  -3   1   0   70.79    2.70
   2  -1   0  288.17    7.20
   2  -1   0  285.67    6.70
   2  -1   0  285.97    6.60
   2  -1   0  296.17    7.60
   2  -1   0  290.97    7.10
   2  -1   0  299.57    7.20
   2  -1   0  292.57    6.90
   2  -1   0  290.97    7.10
   2  -1   0  294.57    7.10
   2  -1   0  291.67    7.10
  -2   1   0  298.87    7.60
  -2   1   0  288.17    7.00
  -2   1   0  289.77    7.30
  -2   1   0  292.97    6.60
  -2   1   0  296.77    7.20
  -2   1   0  297.07    7.10
  -2   1   0  302.47    7.00
  -2   1   0  285.77    7.30
  -2   1   0  282.07    7.20
   1  -1   0 1899.71   42.70
   1  -1   0 1682.83   41.50
   1  -1   0 1938.81   42.70
   1  -1   0 1909.91   43.80
   1  -1   0 1886.11   42.10
  -1   1   0 1978.80   42.80
  -1   1   0 1882.11   42.40
  -1   1   0 1880.41   42.30
  -1   1   0 1943.21   42.10
  -1   1   0 1883.51   44.30
  -1   1   0 1892.31   42.00
  -1   1   0 1684.73   41.90
  -1   1   0 1831.32   43.60
   0  -1   0    0.20    0.40
   0  -1   0    0.20    0.20
   0   1   0    0.70    0.40
   0   1   0    0.20    0.20
  -1  -1   0 1308.87   29.20
  -1  -1   0 1348.27   30.20
  -1  -1   0 1251.37   29.00
  -1  -1   0 1175.08   27.40
  -1  -1   0 1258.37   29.70
  -1  -1   0 1244.08   29.60
   1   1   0 1304.87   29.60
   1   1   0 1307.17   29.00
   1   1   0 1284.57   29.40
   1   1   0 1264.17   28.70
  -2  -1   0   12.30    1.30
  -2  -1   0   12.60    1.50
   2   1   0   17.50    1.50
   2   1   0   15.30    1.50
   2   1   0   17.30    1.50
   2   1   0   15.80    1.10
   2   1   0   16.20    1.30
   2   1   0   16.30    1.30
   2   1   0   15.00    1.50
  -3  -1   0   82.09    3.00
  -3  -1   0   76.19    3.20
  -3  -1   0   79.39    3.10
  -3  -1   0   75.89    2.20
  -3  -1   0   75.19    2.20
  -3  -1   0   76.39    3.00
  -3  -1   0   76.99    2.90
   3   1   0   71.49    2.90
   3   1   0   66.89    2.70
   3   1   0   63.99    2.20
   3   1   0   64.29    3.00
   3   1   0   66.69    2.90
   3   1   0   65.39    2.10
   3   1   0   69.59    2.90
   3   1   0   68.29    2.90
   3   1   0   66.89    3.00
  -4  -1   0  533.35   13.30
  -4  -1   0  511.95   12.00
  -4  -1   0  521.95   12.10
  -4  -1   0  539.95   13.00
  -4  -1   0  532.65   13.30
  -4  -1   0  538.55   12.80
   4   1   0  529.15   13.20
   4   1   0  524.15   13.10
   4   1   0  542.15   13.00
   4   1   0  547.25   12.80
   4   1   0  533.45   12.10
   4   1   0  517.75   13.20
   4   1   0  527.85   11.90
   4   1   0  526.85   13.30
   4   1   0  509.85   13.20
  -5  -1   0  151.58    5.30
  -5  -1   0  146.09    5.60
  -5  -1   0  145.69    5.80
  -5  -1   0  153.08    5.30
  -5  -1   0  143.69    4.40
  -5  -1   0  147.59    4.50
   5   1   0  151.48    4.50
   5   1   0  146.89    3.90
   5   1   0  151.48    5.60
   5   1   0  157.18    5.30
   5   1   0  155.58    5.10
   5   1   0  154.68    5.50
  -6  -1   0  533.65   14.30
  -6  -1   0  510.35   14.10
  -6  -1   0  537.05   13.80
  -6  -1   0  519.25   12.50
  -6  -1   0  521.05   13.50
  -6  -1   0  517.55   12.70
   6   1   0  538.55   12.70
   6   1   0  537.15   11.70
   6   1   0  520.55   11.70
   6   1   0  504.75   13.90
   6   1   0  514.55   14.20
   6   1   0  528.55   13.30
  -7  -1   0  543.55   13.90
  -7  -1   0  511.15   13.00
  -7  -1   0  516.85   14.70
  -7  -1   0  525.35   14.70
  -7  -1   0  536.15   14.20
   7   1   0  521.85   13.00
   7   1   0  523.55   14.60
   7   1   0  523.25   14.40
  -8  -1   0    3.60    2.00
  -8  -1   0    5.60    1.80
  -8  -1   0    1.40    2.60
  -8  -1   0    1.10    1.60
   8   1   0    1.10    2.10
   8   1   0    4.90    2.40
   8   1   0    1.50    1.00
  -9  -1   0  329.47   11.60
  -9  -1   0  336.07   11.50
  -9  -1   0  343.37   10.80
   9   1   0  328.27    9.40
   9   1   0  337.87   11.30
   9   1   0  325.07   11.30
 -10  -1   0  232.18    9.60
 -10  -1   0  256.57   10.20
 -10  -1   0  255.07    9.10
  10   1   0  238.28    7.70
  10   1   0  247.28    9.70
  10   1   0  241.58    9.80
 -11  -1   0    0.80    2.60
 -11  -1   0   -5.80    2.00
 -11  -1   0   -2.90    3.50
  11   1   0   -0.10    3.50
  11   1   0    0.50    2.90
 -12  -1   0  345.37   13.30
 -12  -1   0  341.97   13.50
 -12  -1   0  331.37   12.00
  12   1   0  351.16   13.10
  12   1   0  329.17   12.90
 -13  -1   0   17.30    3.40
 -13  -1   0   15.70    4.20
 -13  -1   0   29.30    5.60
  13   1   0   27.20    4.80
  13   1   0   31.90    5.60
  13   1   0   19.30    5.20
 -14  -1   0   -6.20    4.00
 -14  -1   0   -3.60    3.30
  14   1   0    1.60    3.70
  14   1   0    2.70    3.40
 -15  -1   0   11.30    4.50
 -15  -1   0    7.50    5.10
  15   1   0    6.80    3.90
  15   1   0   12.00    4.70
 -16  -1   0    9.10    4.60
 -16  -1   0    4.10    4.20
  16   1   0    7.00    4.70
  16   1   0    3.20    4.10
  17   1   0   -2.80    4.10
  17  -2   0   -6.10    4.60
  16  -2   0    2.90    4.10
 -16   2   0    4.20    5.20
 -16   2   0    7.20    4.40
  15  -2   0   10.80    4.50
  15  -2   0   14.60    4.70
 -15   2   0   20.10    4.90
 -15   2   0   13.40    5.40
  14  -2   0   10.50    4.90
  14  -2   0    0.20    3.90
 -14   2   0    6.60    4.80
 -14   2   0    0.00    3.40
  13  -2   0  103.49    7.70
  13  -2   0   94.99    8.10
 -13   2   0   93.29    6.40
 -13   2   0  100.89    8.20
 -13   2   0  102.39    8.20
  12  -2   0   35.30    5.00
  12  -2   0   39.50    6.10
  12  -2   0   27.30    5.10
 -12   2   0   32.30    5.40
 -12   2   0   24.20    4.70
 -12   2   0   29.00    3.50
  11  -2   0   -0.20    3.10
  11  -2   0    2.40    1.70
  11  -2   0    3.30    1.90
 -11   2   0    2.60    3.10
 -11   2   0    3.00    3.50
 -11   2   0    3.50    2.30
  10  -2   0   51.89    5.30
  10  -2   0   49.50    4.80
  10  -2   0   52.29    3.20
 -10   2   0   49.00    4.40
 -10   2   0   45.10    5.00
 -10   2   0   45.20    5.20
 -10   2   0   50.29    5.40
   9  -2   0  203.18    6.30
   9  -2   0  206.78    6.60
   9  -2   0  197.08    5.80
   9  -2   0  197.78    5.40
   9  -2   0  212.68    8.60
  -9   2   0  207.18    8.50
  -9   2   0  209.98    7.50
  -9   2   0  214.88    8.60
  -9   2   0  206.78    8.70
   8  -2   0    0.30    1.00
   8  -2   0    1.90    1.50
   8  -2   0    1.70    0.80
   8  -2   0    3.50    1.20
   8  -2   0    3.70    1.50
  -8   2   0    0.50    1.60
  -8   2   0   -0.10    1.90
  -8   2   0   -1.20    1.90
  -8   2   0    0.40    2.30
   7  -2   0   18.40    2.30
   7  -2   0   23.60    2.20
   7  -2   0   22.10    2.10
   7  -2   0   21.90    1.80
  -7   2   0   18.90    2.50
  -7   2   0   25.80    2.20
  -7   2   0   23.30    2.40
  -7   2   0   22.10    2.80
  -7   2   0   22.00    2.80
   6  -2   0   42.40    2.80
   6  -2   0   48.70    2.30
   6  -2   0   47.70    4.00
   6  -2   0   46.10    2.70
   6  -2   0   51.59    2.50
  -6   2   0   40.20    3.60
  -6   2   0   47.90    2.70
  -6   2   0   51.59    3.70
  -6   2   0   45.00    3.10
  -6   2   0   44.90    3.80
  -6   2   0   48.10    3.80
   5  -2   0    9.90    1.90
   5  -2   0   11.90    1.50
   5  -2   0   12.30    2.00
   5  -2   0    8.00    1.80
   5  -2   0    7.30    1.20
   5  -2   0    8.30    1.40
  -5   2   0   14.30    1.70
  -5   2   0   11.20    1.90
  -5   2   0   12.60    2.00
  -5   2   0   15.50    2.10
  -5   2   0   10.90    2.00
  -5   2   0   14.10    2.30
   4  -2   0  174.48    5.40
   4  -2   0  177.58    5.20
   4  -2   0  170.58    4.60
   4  -2   0  172.48    5.50
   4  -2   0  172.28    5.50
   4  -2   0  174.78    4.60
   4  -2   0  176.08    5.30
   4  -2   0  184.98    5.70
   4  -2   0  183.08    6.40
   4  -2   0  177.78    5.70
  -4   2   0  175.48    5.60
  -4   2   0  169.48    5.80
  -4   2   0  173.88    5.30
  -4   2   0  173.58    5.50
  -4   2   0  181.48    5.90
  -4   2   0  175.28    5.60
  -4   2   0  177.18    6.30
  -4   2   0  178.88    5.40
   3  -2   0  158.58    4.90
   3  -2   0  150.98    4.70
   3  -2   0  158.28    5.50
   3  -2   0  153.08    4.40
   3  -2   0  151.88    4.60
   3  -2   0  156.28    4.80
   3  -2   0  151.68    3.90
   3  -2   0  149.99    4.80
  -3   2   0  150.08    4.70
  -3   2   0  154.18    5.40
  -3   2   0  146.69    4.00
  -3   2   0  148.39    4.90
  -3   2   0  147.69    4.60
  -3   2   0  151.78    5.10
  -3   2   0  155.58    4.60
  -3   2   0  148.19    4.70
  -3   2   0  149.59    4.80
   2  -2   0    5.80    1.10
   2  -2   0    3.90    0.90
   2  -2   0    5.30    1.20
   2  -2   0    4.50    1.70
   2  -2   0    4.00    0.90
   2  -2   0    3.30    1.20
  -2   2   0    5.70    1.30
  -2   2   0    7.30    1.40
  -2   2   0    7.40    1.40
  -2   2   0    5.80    1.00
  -2   2   0    6.50    1.10
  -2   2   0    5.90    1.00
  -2   2   0    7.00    1.00
  -2   2   0    7.10    1.70
   1  -2   0    2.20    1.00
   1  -2   0    1.80    0.90
   1  -2   0    1.90    0.80
   1  -2   0    2.00    1.40
   1  -2   0    1.70    1.40
  -1   2   0    2.80    0.50
  -1   2   0    2.70    0.90
  -1   2   0    1.40    1.30
  -1   2   0    2.60    1.00
  -1   2   0    2.40    0.80
   0  -2   0  702.03   16.70
   0  -2   0  740.13   16.20
   0  -2   0  743.73   16.90
   0  -2   0  724.73   16.70
   0  -2   0  714.83   16.20
   0   2   0  725.53   16.10
   0   2   0  715.03   16.80
   0   2   0  735.23   16.70
   0   2   0  777.02   16.80
  -1  -2   0 1191.48   26.60
  -1  -2   0 1154.18   26.30
  -1  -2   0 1226.38   28.20
  -1  -2   0 1221.28   27.70
  -1  -2   0 1191.68   28.20
  -1  -2   0 1178.38   26.60
   1   2   0 1215.78   27.10
   1   2   0 1262.77   28.00
   1   2   0 1209.08   26.90
   1   2   0 1222.28   26.70
   1   2   0 1172.08   26.10
   1   2   0 1205.88   26.60
  -2  -2   0  283.67    7.00
  -2  -2   0  278.17    7.20
  -2  -2   0  280.17    7.20
  -2  -2   0  271.37    7.00
  -2  -2   0  261.37    6.80
  -2  -2   0  274.77    7.40
   2   2   0  269.07    7.20
   2   2   0  276.57    7.20
   2   2   0  265.97    7.00
   2   2   0  269.37    6.90
   2   2   0  269.67    7.20
  -3  -2   0   69.79    3.10
  -3  -2   0   66.59    3.10
  -3  -2   0   67.19    2.80
  -3  -2   0   67.99    3.30
   3   2   0   68.99    3.10
   3   2   0   67.19    3.10
   3   2   0   67.99    2.70
   3   2   0   68.89    2.90
   3   2   0   73.19    2.80
   3   2   0   67.99    3.00
   3   2   0   72.49    3.20
   3   2   0   69.09    1.70
  -4  -2   0  448.96   11.50
  -4  -2   0  437.66   11.50
  -4  -2   0  421.46   11.40
  -4  -2   0  435.46   11.50
  -4  -2   0  419.56   11.10
  -4  -2   0  429.66    9.80
   4   2   0  432.46   10.70
   4   2   0  442.46   11.10
   4   2   0  460.25   11.20
   4   2   0  439.26   11.30
   4   2   0  458.05   11.60
   4   2   0  441.66   11.60
   4   2   0  444.66   11.40
   4   2   0  457.15    9.80
   4   2   0  442.06   11.40
  -5  -2   0  469.75   12.90
  -5  -2   0  473.55   11.10
  -5  -2   0  503.55   13.00
  -5  -2   0  487.05   10.90
  -5  -2   0  489.65   13.00
   5   2   0  491.35   12.70
   5   2   0  487.15   11.70
   5   2   0  486.35   12.40
   5   2   0  496.55   11.10
   5   2   0  495.45   12.60
   5   2   0  474.05   12.90
  -6  -2   0   90.99    4.70
  -6  -2   0   98.29    4.90
  -6  -2   0   92.49    5.00
   6   2   0   98.59    3.30
   6   2   0   93.19    4.70
   6   2   0   96.09    4.50
  -7  -2   0  694.03   17.90
  -7  -2   0  661.73   17.60
  -7  -2   0  674.83   17.40
   7   2   0  672.53   17.30
   7   2   0  636.24   15.00
   7   2   0  652.03   17.60
  -8  -2   0  649.34   17.70
  -8  -2   0  650.23   17.30
  -8  -2   0  652.63   17.80
   8   2   0  637.04   15.00
   8   2   0  648.04   17.20
   8   2   0  628.64   14.00
   8   2   0  642.04   17.60
   8   2   0  607.54   13.90
  -9  -2   0   87.59    5.80
  -9  -2   0   89.49    5.50
  -9  -2   0   83.99    5.80
   9   2   0   83.99    3.60
   9   2   0   91.89    5.90
   9   2   0   86.09    5.40
 -10  -2   0  145.09    7.70
 -10  -2   0  141.69    7.30
 -10  -2   0  127.89    7.00
  10   2   0  131.59    4.80
  10   2   0  148.99    7.80
  10   2   0  144.39    7.20
 -11  -2   0  304.07   12.10
 -11  -2   0  297.67   12.10
 -11  -2   0  302.57   11.10
  11   2   0  313.87   11.60
  11   2   0  302.57   11.70
 -12  -2   0    3.80    2.80
 -12  -2   0    4.10    4.40
 -12  -2   0    1.10    3.30
  12   2   0    5.20    3.40
  12   2   0   10.40    4.20
 -13  -2   0  117.89    8.60
 -13  -2   0  115.99    7.70
 -13  -2   0  103.19    8.50
  13   2   0  115.39    8.10
  13   2   0  114.79    7.90
 -14  -2   0   13.40    4.60
  14   2   0   13.50    4.50
  14   2   0   18.60    4.40
  14   2   0   20.40    4.60
 -15  -2   0    3.00    5.10
  15   2   0   11.90    4.50
  15   2   0    5.90    3.70
 -16  -2   0   41.90    7.00
  16   2   0   42.00    6.70
  16   2   0   40.10    6.30
  17   2   0   11.00    4.50
  16  -3   0    3.60    4.40
 -16   3   0    1.50    4.90
 -16   3   0   -1.10    3.80
  15  -3   0   20.30    5.30
  15  -3   0   13.80    5.00
 -15   3   0   16.40    5.40
 -15   3   0   13.40    4.40
  14  -3   0  236.48   11.60
  14  -3   0  237.48   12.30
 -14   3   0  240.48   12.20
 -14   3   0  217.68   11.80
  13  -3   0   -6.50    3.90
  13  -3   0    2.90    2.70
 -13   3   0    1.30    4.10
 -13   3   0    5.60    3.70
 -13   3   0    0.50    2.50
  12  -3   0   27.50    5.00
  12  -3   0   23.40    3.40
 -12   3   0   29.80    3.60
 -12   3   0   35.10    4.90
 -12   3   0   35.60    5.50
  11  -3   0  150.48    8.30
  11  -3   0  147.09    5.30
 -11   3   0  140.49    8.40
 -11   3   0  146.79    8.20
 -11   3   0  147.69    8.30
 -11   3   0  157.28    7.10
  10  -3   0   87.79    3.80
  10  -3   0   82.89    6.50
  10  -3   0   88.69    3.90
 -10   3   0   78.39    6.20
 -10   3   0   94.99    6.30
 -10   3   0   84.39    5.00
 -10   3   0   85.89    6.50
   9  -3   0   48.10    2.90
   9  -3   0   52.29    5.30
   9  -3   0   47.90    2.90
   9  -3   0   53.09    3.30
  -9   3   0   53.09    5.00
  -9   3   0   50.29    4.70
  -9   3   0   54.79    3.20
  -9   3   0   53.49    3.90
  -9   3   0   41.30    4.70
   8  -3   0  118.79    5.00
   8  -3   0  121.69    4.10
   8  -3   0  132.99    6.90
   8  -3   0  114.29    4.20
  -8   3   0  114.79    6.10
  -8   3   0  116.39    6.00
  -8   3   0  125.49    5.50
  -8   3   0  134.89    6.50
  -8   3   0  121.89    4.80
   7  -3   0   84.69    3.30
   7  -3   0   84.99    3.20
   7  -3   0   83.09    4.10
   7  -3   0   88.39    5.40
  -7   3   0   91.29    5.10
  -7   3   0   95.79    4.30
  -7   3   0   85.19    4.90
  -7   3   0   86.09    4.00
  -7   3   0   80.89    4.80
   6  -3   0   10.60    2.00
   6  -3   0   13.30    2.50
   6  -3   0   15.60    2.50
   6  -3   0   15.50    1.60
  -6   3   0   11.20    1.80
  -6   3   0   13.80    2.20
  -6   3   0   10.90    2.20
  -6   3   0   13.80    2.50
  -6   3   0   11.30    2.20
   5  -3   0   68.59    2.50
   5  -3   0   65.29    3.70
   5  -3   0   62.89    3.00
   5  -3   0   68.79    4.60
   5  -3   0   63.19    3.80
  -5   3   0   64.29    3.70
  -5   3   0   62.79    3.40
  -5   3   0   59.39    3.80
  -5   3   0   65.29    2.60
  -5   3   0   61.59    4.10
  -5   3   0   60.39    3.50
  -5   3   0   56.59    3.60
   4  -3   0   93.59    4.10
   4  -3   0   92.69    3.70
   4  -3   0  101.89    5.10
   4  -3   0   94.59    3.90
   4  -3   0   94.79    3.00
  -4   3   0  101.79    4.90
  -4   3   0  102.09    4.20
  -4   3   0   99.69    3.90
  -4   3   0  104.59    3.90
  -4   3   0  101.09    4.50
  -4   3   0   95.49    3.10
  -4   3   0   97.49    4.00
  -4   3   0  105.69    4.20
  -4   3   0  103.29    4.20
   3  -3   0  121.19    4.70
   3  -3   0  127.99    4.50
   3  -3   0  124.59    4.50
   3  -3   0  129.69    4.00
   3  -3   0  121.99    5.40
  -3   3   0  131.39    4.80
  -3   3   0  135.99    4.20
  -3   3   0  124.19    4.10
  -3   3   0  127.89    4.70
  -3   3   0  129.09    4.40
  -3   3   0  119.99    4.10
  -3   3   0  118.39    4.40
  -3   3   0  120.29    5.20
   2  -3   0 3026.20   70.29
   2  -3   0 3032.60   71.89
   2  -3   0 2911.91   66.09
   2  -3   0 2954.50   66.09
  -2   3   0 3210.48   69.69
  -2   3   0 3370.36   70.19
  -2   3   0 3055.99   70.89
  -2   3   0 2933.01   66.69
  -2   3   0 3143.89   68.79
  -2   3   0 2990.40   68.49
  -2   3   0 2981.90   66.99
   1  -3   0  251.07    6.70
   1  -3   0  244.88    7.10
   1  -3   0  251.77    6.50
   1  -3   0  246.88    7.50
   1  -3   0  250.07    7.50
  -1   3   0  251.57    7.40
  -1   3   0  246.78    6.60
  -1   3   0  237.78    7.50
  -1   3   0  246.88    7.30
  -1   3   0  249.08    6.60
   0  -3   0 1078.99   24.90
   0  -3   0 1062.29   23.70
   0  -3   0 1060.89   23.70
   0  -3   0 1063.19   24.60
   0  -3   0 1097.49   24.60
   0   3   0 1057.59   24.70
   0   3   0 1060.39   24.50
   0   3   0 1094.09   24.70
   0   3   0 1062.19   23.90
   0   3   0 1096.39   23.80
  -1  -3   0  196.98    6.40
  -1  -3   0  202.88    5.90
  -1  -3   0  203.08    6.00
  -1  -3   0  212.78    5.50
  -1  -3   0  206.88    5.20
  -1  -3   0  209.68    6.10
  -1  -3   0  204.08    5.20
  -1  -3   0  203.38    5.10
   1   3   0  203.18    5.10
   1   3   0  203.48    5.20
   1   3   0  208.38    6.20
   1   3   0  203.38    6.30
  -2  -3   0  860.31   19.60
  -2  -3   0  891.41   19.70
  -2  -3   0  868.11   20.50
  -2  -3   0  853.21   19.70
  -2  -3   0  887.21   20.00
  -2  -3   0  865.81   20.50
  -2  -3   0  864.91   20.30
   2   3   0  882.81   20.60
   2   3   0  855.51   19.70
   2   3   0  888.91   20.40
   2   3   0  877.91   20.30
   2   3   0  904.41   20.00
  -3  -3   0   29.50    1.60
  -3  -3   0   31.80    2.40
  -3  -3   0   32.10    2.90
  -3  -3   0   34.00    2.60
  -3  -3   0   32.80    2.00
  -3  -3   0   30.20    2.20
   3   3   0   23.30    2.30
   3   3   0   28.10    2.30
   3   3   0   30.00    2.50
   3   3   0   24.70    2.40
   3   3   0   23.00    2.00
  -4  -3   0  361.36    9.60
  -4  -3   0  379.16   10.00
  -4  -3   0  368.16   10.20
  -4  -3   0  347.07    8.20
  -4  -3   0  374.26   10.30
  -4  -3   0  367.66    8.20
   4   3   0  367.06   10.00
   4   3   0  364.66    9.70
   4   3   0  351.36    9.80
   4   3   0  378.96   10.20
  -5  -3   0  345.17   10.10
  -5  -3   0  348.17   10.40
   5   3   0  333.77    7.70
   5   3   0  353.76    9.40
   5   3   0  344.87   10.00
   5   3   0  370.26    9.80
   5   3   0  355.96   10.20
  -6  -3   0  297.37    9.40
  -6  -3   0  282.97    9.20
   6   3   0  301.07    8.80
   6   3   0  297.27    9.30
   6   3   0  269.57    9.00
   6   3   0  281.87    6.70
   6   3   0  287.77    8.00
  -7  -3   0    1.20    2.20
  -7  -3   0    1.10    1.70
  -7  -3   0    2.90    0.50
   7   3   0    3.30    1.70
   7   3   0    3.10    2.10
   7   3   0    3.10    0.70
   7   3   0    2.90    1.90
   7   3   0    3.00    1.40
  -8  -3   0   61.99    5.00
  -8  -3   0   62.29    4.80
   8   3   0   62.79    4.50
   8   3   0   59.19    2.70
   8   3   0   56.79    4.50
   8   3   0   60.69    4.80
   8   3   0   61.89    2.30
  -9  -3   0   71.79    5.60
  -9  -3   0   78.09    5.40
   9   3   0   70.29    5.20
   9   3   0   80.69    5.10
   9   3   0   77.19    5.40
   9   3   0   74.49    2.80
   9   3   0   75.39    2.40
 -10  -3   0   -6.50    2.90
 -10  -3   0   -2.40    2.50
  10   3   0   -2.70    2.90
  10   3   0   -0.30    0.90
  10   3   0    1.70    2.60
  10   3   0    1.90    2.60
  10   3   0   -3.00    1.00
 -11  -3   0   65.29    5.90
 -11  -3   0   70.19    6.60
  11   3   0   64.59    5.80
  11   3   0   56.09    5.90
  11   3   0   64.69    5.90
 -12  -3   0   99.79    7.30
 -12  -3   0   72.69    7.50
  12   3   0   91.19    7.20
  12   3   0   84.89    6.70
  12   3   0   93.49    7.30
 -13  -3   0    2.80    3.00
 -13  -3   0    6.40    4.70
  13   3   0   12.10    4.10
  13   3   0    3.60    3.20
  13   3   0    9.40    4.10
 -14  -3   0   79.09    8.50
 -14  -3   0   78.69    7.40
  14   3   0   86.19    7.90
  14   3   0   89.49    7.10
  14   3   0   88.79    7.40
 -15  -3   0   13.30    5.60
  15   3   0   23.10    5.50
  15   3   0   14.30    4.10
 -16  -3   0    5.00    5.50
  16   3   0   11.60    4.80
  16  -4   0   53.69    7.20
 -16   4   0   44.80    6.50
 -16   4   0   34.00    6.50
  15  -4   0   40.70    6.50
 -15   4   0   48.30    7.40
 -15   4   0   38.00    5.70
  14  -4   0   32.00    6.20
 -14   4   0   47.30    6.10
 -14   4   0   44.10    6.50
  13  -4   0  174.48    9.90
  13  -4   0  172.88   10.50
 -13   4   0  174.28    8.30
 -13   4   0  180.88   10.10
 -13   4   0  187.28   10.50
  12  -4   0    1.70    2.50
 -12   4   0    3.10    3.20
 -12   4   0   -1.10    3.70
 -12   4   0    0.60    2.30
 -12   4   0   -2.30    2.90
  11  -4   0  104.29    7.90
 -11   4   0   98.89    7.10
 -11   4   0   98.09    6.00
 -11   4   0   97.49    7.30
 -11   4   0  100.29    7.00
  10  -4   0  182.08    6.90
  10  -4   0  192.68    9.40
 -10   4   0  184.88    9.00
 -10   4   0  199.58    7.90
 -10   4   0  185.88    8.60
 -10   4   0  179.08    8.50
   9  -4   0    3.70    2.30
   9  -4   0    1.00    1.00
   9  -4   0    0.50    2.30
  -9   4   0    1.20    2.30
  -9   4   0    4.00    2.90
  -9   4   0    4.20    1.90
  -9   4   0    2.60    2.40
  -9   4   0    3.90    2.00
   8  -4   0  338.17   12.00
   8  -4   0  298.77    9.70
   8  -4   0  316.97    8.00
  -8   4   0  322.77    9.80
  -8   4   0  312.47   10.60
  -8   4   0  309.37   10.50
  -8   4   0  314.37   10.90
  -8   4   0  308.17    9.60
   7  -4   0  667.03   17.70
   7  -4   0  693.63   15.60
   7  -4   0  677.63   19.30
  -7   4   0  674.63   17.90
  -7   4   0  702.93   17.40
  -7   4   0  678.13   18.30
  -7   4   0  668.03   17.50
  -7   4   0  674.13   17.70
   6  -4   0   84.49    2.90
   6  -4   0   77.99    4.50
   6  -4   0   78.49    4.60
   6  -4   0   81.09    5.40
  -6   4   0   82.39    4.30
  -6   4   0   84.09    3.10
  -6   4   0   79.09    4.00
  -6   4   0   80.49    4.70
  -6   4   0   69.89    4.20
  -6   4   0   83.09    4.60
  -6   4   0   83.89    4.40
   5  -4   0  872.91   19.60
   5  -4   0  865.21   21.40
   5  -4   0  885.51   22.90
   5  -4   0  874.21   21.80
  -5   4   0  880.81   20.90
  -5   4   0  914.81   21.60
  -5   4   0  842.22   21.10
  -5   4   0  875.01   19.90
  -5   4   0  892.21   21.90
  -5   4   0  868.41   21.50
  -5   4   0  873.81   20.90
   4  -4   0  701.33   17.60
   4  -4   0  738.63   19.30
   4  -4   0  716.13   18.20
  -4   4   0  726.83   17.20
  -4   4   0  729.33   18.00
  -4   4   0  696.43   17.20
  -4   4   0  685.53   17.90
  -4   4   0  706.83   16.30
  -4   4   0  728.33   17.60
  -4   4   0  714.53   16.90
   3  -4   0   25.80    2.60
   3  -4   0   34.50    2.90
   3  -4   0   29.60    3.10
   3  -4   0   32.80    3.20
   3  -4   0   28.30    2.70
  -3   4   0   24.80    2.40
  -3   4   0   28.90    2.00
  -3   4   0   29.70    2.80
  -3   4   0   31.50    2.20
  -3   4   0   28.50    2.80
  -3   4   0   32.10    3.00
   2  -4   0 1320.97   30.60
   2  -4   0 1320.57   31.70
   2  -4   0 1346.57   32.10
   2  -4   0 1386.46   32.00
   2  -4   0 1334.47   30.80
  -2   4   0 1363.46   31.70
  -2   4   0 1365.56   29.70
  -2   4   0 1416.16   30.90
  -2   4   0 1387.46   31.10
  -2   4   0 1400.86   30.90
  -2   4   0 1377.06   32.00
   1  -4   0  472.25   11.50
   1  -4   0  471.25   11.60
   1  -4   0  469.95   12.90
   1  -4   0  475.35   12.80
   1  -4   0  476.85   12.40
  -1   4   0  461.35   12.60
  -1   4   0  469.85   11.60
  -1   4   0  459.35   12.80
  -1   4   0  469.95   12.50
   0  -4   0  138.79    4.30
   0  -4   0  136.79    5.70
   0  -4   0  138.99    4.70
   0  -4   0  139.49    5.30
   0  -4   0  140.09    4.40
   0  -4   0  134.39    5.20
   0   4   0  139.39    5.50
   0   4   0  135.79    3.40
   0   4   0  134.39    5.30
   0   4   0  134.49    5.10
   0   4   0  139.59    4.30
  -1  -4   0  249.08    6.50
  -1  -4   0  257.87    7.40
  -1  -4   0  246.88    6.50
  -1  -4   0  251.57    7.40
  -1  -4   0  254.57    7.50
  -1  -4   0  248.48    6.10
  -1  -4   0  247.38    8.00
   1   4   0  255.37    7.90
   1   4   0  251.27    7.60
   1   4   0  250.67    6.50
   1   4   0  246.78    6.10
  -2  -4   0  220.08    6.50
  -2  -4   0  231.18    5.50
  -2  -4   0  221.98    7.30
  -2  -4   0  212.48    6.30
  -2  -4   0  223.78    6.90
  -2  -4   0  230.78    6.00
  -2  -4   0  227.18    7.00
  -2  -4   0  220.58    5.60
   2   4   0  212.48    6.80
   2   4   0  219.08    5.80
   2   4   0  214.08    7.10
   2   4   0  216.18    6.00
  -3  -4   0   14.10    1.10
  -3  -4   0   13.00    1.70
  -3  -4   0   12.50    0.90
  -3  -4   0   11.10    2.00
  -3  -4   0   17.40    2.60
  -3  -4   0   14.60    2.20
  -3  -4   0   14.90    1.80
   3   4   0   11.90    1.80
   3   4   0   11.80    2.20
   3   4   0   13.40    1.70
   3   4   0   16.30    2.60
  -4  -4   0   63.99    4.40
  -4  -4   0   64.99    3.80
  -4  -4   0   66.89    2.60
  -4  -4   0   64.39    3.60
   4   4   0   64.09    3.80
   4   4   0   66.79    4.00
   4   4   0   74.29    3.50
  -5  -4   0  101.29    5.40
  -5  -4   0  103.79    2.60
  -5  -4   0  101.39    4.80
   5   4   0  106.39    5.00
   5   4   0  104.09    4.50
   5   4   0  101.09    4.70
  -6  -4   0    7.80    2.30
  -6  -4   0    8.80    2.20
   6   4   0    8.70    2.00
   6   4   0    4.00    2.20
   6   4   0    5.30    2.00
  -7  -4   0   -0.50    2.00
  -7  -4   0   -1.50    1.60
   7   4   0    0.20    1.80
   7   4   0   -0.30    2.00
   7   4   0   -1.00    1.50
  -8  -4   0    1.50    2.10
  -8  -4   0    4.40    2.60
  -8  -4   0    4.00    0.70
   8   4   0    4.20    1.60
   8   4   0    6.00    2.40
   8   4   0    5.20    2.60
  -9  -4   0   -0.70    2.00
  -9  -4   0   -0.60    2.00
   9   4   0    1.60    2.00
   9   4   0    0.10    3.00
   9   4   0    1.90    1.40
   9   4   0    1.20    1.90
 -10  -4   0    2.00    2.60
 -10  -4   0    3.00    3.30
  10   4   0    7.30    3.60
  10   4   0    4.20    2.40
  10   4   0    3.90    2.50
 -11  -4   0   -1.50    3.40
 -11  -4   0    1.00    2.70
  11   4   0   -4.20    2.70
  11   4   0   -2.50    2.30
  11   4   0   -3.60    3.20
 -12  -4   0   10.60    3.50
 -12  -4   0   12.50    4.50
  12   4   0   13.10    3.40
  12   4   0    9.50    4.00
  12   4   0   12.60    4.10
 -13  -4   0   25.20    5.50
 -13  -4   0   15.40    3.70
  13   4   0   22.60    5.20
  13   4   0   19.00    4.20
 -14  -4   0   -1.10    3.20
 -14  -4   0    5.90    3.90
  14   4   0   10.30    4.30
  14   4   0    6.60    4.30
 -15  -4   0   19.70    5.70
  15   4   0   25.00    5.40
 -16  -4   0   25.60    6.60
  16   4   0   31.20    6.20
  16  -5   0   12.50    5.20
 -16   5   0    8.70    5.10
 -16   5   0    8.40    4.20
  15  -5   0   13.30    5.30
 -15   5   0   15.90    5.20
 -15   5   0   18.90    4.80
  14  -5   0   31.80    6.20
 -14   5   0   38.20    5.80
 -14   5   0   38.90    6.00
  13  -5   0    5.50    3.00
 -13   5   0    9.80    3.90
 -13   5   0   16.80    4.30
 -13   5   0   10.70    3.00
 -13   5   0    7.60    4.10
  12  -5   0   66.59    7.90
 -12   5   0   82.49    7.00
 -12   5   0   74.19    7.30
 -12   5   0   67.49    6.60
 -12   5   0   72.69    5.80
  11  -5   0    3.80    2.70
 -11   5   0    7.50    2.60
 -11   5   0    2.90    3.10
 -11   5   0    6.50    3.40
 -11   5   0    4.80    3.00
  10  -5   0   73.99    7.50
  10  -5   0   62.19    4.60
 -10   5   0   70.39    4.90
 -10   5   0   73.29    5.80
 -10   5   0   81.79    6.00
 -10   5   0   62.99    6.20
   9  -5   0  342.57   13.10
   9  -5   0  320.67   10.80
   9  -5   0  316.27    8.20
  -9   5   0  337.67   11.30
  -9   5   0  337.27   12.00
  -9   5   0  346.27   10.80
  -9   5   0  321.77   11.40
   8  -5   0    1.20    2.70
   8  -5   0   -3.60    2.20
   8  -5   0    0.50    0.70
  -8   5   0   -0.60    2.10
  -8   5   0    1.50    1.80
  -8   5   0   -2.40    2.40
  -8   5   0   -2.00    1.90
   7  -5   0  589.64   13.60
   7  -5   0  599.64   18.00
   7  -5   0  583.74   16.40
  -7   5   0  581.74   15.70
  -7   5   0  595.84   16.10
  -7   5   0  588.34   16.70
  -7   5   0  564.44   14.10
  -7   5   0  602.44   15.80
  -7   5   0  592.34   16.60
   6  -5   0  597.94   14.00
   6  -5   0  626.64   18.00
   6  -5   0  604.44   16.80
   6  -5   0  601.44   16.20
  -6   5   0  608.44   15.90
  -6   5   0  591.34   14.30
  -6   5   0  608.74   16.40
  -6   5   0  591.44   15.50
  -6   5   0  616.74   15.80
  -6   5   0  605.34   16.80
   5  -5   0    6.50    3.20
   5  -5   0    0.80    2.20
   5  -5   0    5.90    2.20
  -5   5   0    6.50    2.10
  -5   5   0    5.60    1.20
  -5   5   0    6.50    1.80
  -5   5   0    6.90    2.00
  -5   5   0    5.30    1.50
  -5   5   0    4.70    1.80
   4  -5   0  445.16   13.70
   4  -5   0  434.66   13.20
   4  -5   0  418.76   12.20
  -4   5   0  469.05   12.50
  -4   5   0  428.36   11.60
  -4   5   0  439.06   11.20
  -4   5   0  449.76   12.10
  -4   5   0  472.25   12.00
   3  -5   0  459.75   12.60
   3  -5   0  473.15   13.90
   3  -5   0  479.95   14.30
  -3   5   0  481.35   12.40
  -3   5   0  468.05   11.40
  -3   5   0  481.25   12.90
  -3   5   0  500.45   12.10
   2  -5   0  189.98    7.60
   2  -5   0  181.58    7.40
   2  -5   0  182.38    6.20
  -2   5   0  185.98    4.90
  -2   5   0  192.28    6.20
   1  -5   0  462.65   13.10
   1  -5   0  456.25   13.40
   1  -5   0  453.75   13.20
   1  -5   0  468.15   11.70
   1  -5   0  441.96   11.50
  -1   5   0  458.35   12.90
  -1   5   0  443.56   13.10
  -1   5   0  459.35   11.70
  -1   5   0  458.85   13.70
   0  -5   0  631.74   14.30
   0  -5   0  596.14   14.80
   0  -5   0  569.74   15.50
   0  -5   0  587.84   15.70
   0  -5   0  594.84   14.30
   0  -5   0  573.74   16.10
   0   5   0  611.94   15.90
   0   5   0  601.94   14.40
   0   5   0  574.14   15.70
   0   5   0  599.74   15.60
   0   5   0  605.14   13.10
  -1  -5   0   17.50    1.80
  -1  -5   0   22.10    3.40
  -1  -5   0   19.80    2.70
  -1  -5   0   16.70    1.70
  -1  -5   0   16.40    2.60
  -1  -5   0   14.40    2.00
   1   5   0   16.30    1.80
   1   5   0   17.30    2.60
   1   5   0   19.00    3.00
   1   5   0   14.20    1.30
  -2  -5   0  593.74   16.10
  -2  -5   0  610.34   14.00
  -2  -5   0  611.24   13.80
  -2  -5   0  602.84   15.10
  -2  -5   0  599.84   13.80
  -2  -5   0  597.04   15.50
   2   5   0  611.34   15.80
   2   5   0  585.54   14.10
   2   5   0  582.44   15.80
   2   5   0  588.04   14.00
  -3  -5   0   18.60    1.40
  -3  -5   0   19.40    1.60
  -3  -5   0   21.70    2.60
  -3  -5   0   14.20    2.40
  -3  -5   0   17.50    2.00
  -3  -5   0   20.00    3.30
   3   5   0   17.80    3.20
   3   5   0   18.70    2.20
   3   5   0   14.70    2.80
   3   5   0   14.50    1.80
  -4  -5   0  167.18    6.60
  -4  -5   0  155.68    3.90
  -4  -5   0  164.18    5.10
  -4  -5   0  157.88    6.80
  -4  -5   0  156.58    3.80
  -4  -5   0  161.18    5.60
   4   5   0  166.88    5.90
   4   5   0  153.38    6.10
   4   5   0  149.79    6.30
  -5  -5   0  197.38    7.80
  -5  -5   0  192.88    5.20
  -5  -5   0  194.18    6.70
   5   5   0  199.38    6.90
   5   5   0  175.88    7.10
   5   5   0  183.28    6.90
  -6  -5   0    7.40    2.20
  -6  -5   0   11.60    2.70
   6   5   0   10.30    2.30
   6   5   0   14.10    2.60
   6   5   0   11.90    3.10
  -7  -5   0   28.50    3.40
  -7  -5   0   36.80    3.80
   7   5   0   32.90    3.60
   7   5   0   33.30    2.90
   7   5   0   39.30    4.60
  -8  -5   0  107.49    6.10
  -8  -5   0  100.89    6.40
   8   5   0   99.39    5.90
   8   5   0  103.89    5.90
   8   5   0   92.99    4.60
  -9  -5   0    6.00    2.90
  -9  -5   0    2.50    3.10
  -9  -5   0    4.90    0.90
   9   5   0    5.90    3.40
   9   5   0    6.50    2.90
 -10  -5   0    9.40    3.60
 -10  -5   0   10.80    3.20
  10   5   0    8.90    3.60
  10   5   0    6.10    3.30
 -11  -5   0    5.10    3.70
 -11  -5   0    3.00    3.00
  11   5   0    2.40    3.40
  11   5   0   -0.90    3.00
 -12  -5   0   -2.00    2.80
 -12  -5   0   -1.70    3.60
  12   5   0    1.30    3.30
  12   5   0    2.40    3.40
 -13  -5   0   -1.10    2.90
 -13  -5   0   -2.50    3.60
  13   5   0   -3.20    3.40
  13   5   0   -5.40    3.20
 -14  -5   0   -3.30    2.80
 -14  -5   0    0.70    4.20
  14   5   0   -2.60    3.50
  14   5   0   -0.70    3.90
 -15  -5   0   -0.30    4.10
 -15  -5   0    9.70    5.10
  15   5   0   -3.20    4.00
 -16  -5   0    6.40    6.00
  16  -6   0   -1.50    4.60
 -16   6   0    5.90    4.30
 -16   6   0    4.20    5.00
  15  -6   0    4.10    4.80
 -15   6   0    7.30    4.80
 -15   6   0    3.10    3.90
  14  -6   0   -4.30    2.90
 -14   6   0    4.70    4.40
 -14   6   0    1.60    3.80
  13  -6   0   -4.20    2.40
 -13   6   0   -0.20    3.30
 -13   6   0   -6.60    3.10
 -13   6   0   -0.30    3.70
 -13   6   0   -1.70    2.40
  12  -6   0   21.10    4.40
 -12   6   0   32.50    5.00
 -12   6   0   35.10    5.20
 -12   6   0   28.50    4.60
 -12   6   0   30.00    3.90
  11  -6   0    0.00    2.80
 -11   6   0    2.70    2.40
 -11   6   0    3.80    3.30
 -11   6   0    8.20    3.40
 -11   6   0    4.80    3.10
  10  -6   0   -1.10    2.70
  10  -6   0   -2.40    2.40
 -10   6   0    1.10    2.80
 -10   6   0    0.50    1.90
 -10   6   0   -4.30    2.40
 -10   6   0   -4.90    2.50
   9  -6   0   70.49    5.40
   9  -6   0   79.39    7.50
  -9   6   0   80.29    5.40
  -9   6   0   69.49    5.90
  -9   6   0   78.59    6.20
  -9   6   0   76.79    5.70
   8  -6   0  279.17   12.00
   8  -6   0  277.87    7.00
   8  -6   0  279.47   10.40
  -8   6   0  271.87    9.80
  -8   6   0  277.67   10.50
  -8   6   0  285.07    9.50
  -8   6   0  278.77   10.60
  -8   6   0  279.97    9.70
   7  -6   0   27.10    1.80
   7  -6   0   17.90    3.20
   7  -6   0   30.00    4.40
   7  -6   0   25.00    3.50
  -7   6   0   27.20    3.80
  -7   6   0   31.40    3.30
  -7   6   0   29.40    3.40
  -7   6   0   24.40    2.70
  -7   6   0   24.80    3.10
   6  -6   0  283.27   11.20
   6  -6   0  269.17    9.30
   6  -6   0  288.87   10.30
  -6   6   0  295.07    9.20
  -6   6   0  283.07    9.50
  -6   6   0  273.27    9.10
  -6   6   0  267.17    7.70
  -6   6   0  291.57    8.70
  -6   6   0  283.27   10.00
   5  -6   0  696.73   18.40
   5  -6   0  708.33   20.30
   5  -6   0  680.33   19.40
  -5   6   0  705.23   18.20
  -5   6   0  709.73   17.80
  -5   6   0  732.93   17.80
  -5   6   0  691.13   17.10
  -5   6   0  706.03   18.80
   4  -6   0   22.00    3.00
   4  -6   0   34.50    4.60
   4  -6   0   17.30    2.90
  -4   6   0   25.10    2.90
  -4   6   0   24.60    3.20
  -4   6   0   21.40    2.40
  -4   6   0   27.80    2.30
   3  -6   0 1165.18   27.40
   3  -6   0 1145.69   29.40
   3  -6   0 1152.38   29.00
  -3   6   0 1175.88   27.60
  -3   6   0 1136.39   25.60
   2  -6   0  251.97    9.30
   2  -6   0  260.97    9.30
   2  -6   0  240.68    7.80
  -2   6   0  245.18    6.50
  -2   6   0  232.18    7.80
   1  -6   0    5.50    2.00
   1  -6   0    5.10    2.00
   1  -6   0    4.60    1.60
   1  -6   0    5.00    3.30
  -1   6   0    5.30    1.80
  -1   6   0    4.00    3.00
   0  -6   0  618.34   16.90
   0  -6   0  607.54   17.40
   0  -6   0  623.94   15.10
   0  -6   0  643.94   16.00
   0  -6   0  619.54   15.30
   0   6   0  617.24   17.10
   0   6   0  632.14   15.30
   0   6   0  616.34   13.80
  -1  -6   0  101.29    4.10
  -1  -6   0   93.79    3.80
  -1  -6   0   96.09    5.40
  -1  -6   0   95.89    5.00
  -1  -6   0  101.29    5.50
   1   6   0   98.69    4.00
   1   6   0  104.09    5.70
   1   6   0  102.09    3.20
  -2  -6   0  339.07   10.10
  -2  -6   0  334.77    8.50
  -2  -6   0  331.57    8.50
  -2  -6   0  328.07   11.00
  -2  -6   0  325.77   10.30
  -2  -6   0  330.77    8.30
   2   6   0  314.37   10.50
   2   6   0  343.87    8.90
   2   6   0  322.17    8.50
  -3  -6   0 1289.27   30.20
  -3  -6   0 1334.27   28.60
  -3  -6   0 1268.37   28.70
  -3  -6   0 1278.87   31.30
  -3  -6   0 1295.67   29.40
  -3  -6   0 1307.17   31.80
   3   6   0 1290.07   29.50
   3   6   0 1356.96   29.30
   3   6   0 1292.07   31.30
  -4  -6   0   54.49    4.70
  -4  -6   0   51.99    3.30
  -4  -6   0   51.59    3.40
  -4  -6   0   50.29    2.00
  -4  -6   0   53.69    2.10
  -4  -6   0   54.79    4.50
   4   6   0   60.89    3.10
   4   6   0   65.99    3.50
   4   6   0   58.49    4.50
  -5  -6   0  395.06   12.50
  -5  -6   0  386.56   11.10
  -5  -6   0  371.86    9.90
   5   6   0  390.06   12.10
   5   6   0  415.96   11.50
  -6  -6   0  437.66   10.50
  -6  -6   0  459.15   14.20
  -6  -6   0  455.95   12.90
   6   6   0  468.65   13.20
   6   6   0  440.36   13.60
  -7  -6   0   80.29    6.00
  -7  -6   0   70.99    5.10
   7   6   0   79.29    5.40
   7   6   0   80.09    5.00
  -8  -6   0   29.60    4.10
  -8  -6   0   30.30    3.70
   8   6   0   33.50    4.00
   8   6   0   35.50    4.70
  -9  -6   0  252.07   11.10
  -9  -6   0  242.28   10.00
   9   6   0  248.28   10.00
   9   6   0  254.27   10.30
 -10  -6   0    2.20    3.50
 -10  -6   0    5.60    3.20
  10   6   0    8.50    3.70
  10   6   0   10.80    3.60
 -11  -6   0   23.40    4.60
 -11  -6   0   22.90    4.40
  11   6   0   26.10    5.00
  11   6   0   24.10    4.60
 -12  -6   0   15.60    4.10
 -12  -6   0   10.30    4.40
  12   6   0   17.80    4.60
  12   6   0   11.00    4.10
 -13  -6   0   -2.70    3.80
 -13  -6   0   -2.20    3.10
  13   6   0    6.00    4.30
  13   6   0   -1.60    3.50
 -14  -6   0    2.30    4.00
 -14  -6   0    7.00    4.70
  14   6   0   10.00    4.40
  14   6   0    7.70    4.30
 -15  -6   0   -1.50    3.40
 -15  -6   0    0.30    4.60
  15   6   0   -2.40    4.20
 -16   7   0   14.70    5.20
 -15   7   0   -7.00    4.40
 -15   7   0    0.20    3.90
  14  -7   0   -4.20    3.30
 -14   7   0   -1.80    3.30
 -14   7   0   -5.90    3.30
 -14   7   0   -0.10    3.90
  13  -7   0   -4.90    3.20
 -13   7   0   -3.70    2.40
 -13   7   0    2.40    4.00
 -13   7   0   -1.30    3.30
 -13   7   0   -2.10    3.60
  12  -7   0   -3.00    3.00
 -12   7   0    3.40    3.30
 -12   7   0    2.20    3.40
 -12   7   0    2.90    2.50
 -12   7   0   -0.80    3.30
  11  -7   0    0.20    3.00
 -11   7   0   -2.20    2.20
 -11   7   0   -4.60    2.70
 -11   7   0    0.20    3.20
 -11   7   0   -3.80    3.10
  10  -7   0   41.80    4.90
  10  -7   0   28.40    5.00
 -10   7   0   44.10    4.80
 -10   7   0   39.90    4.60
 -10   7   0   31.00    3.80
 -10   7   0   39.60    4.80
   9  -7   0   -3.20    2.60
   9  -7   0   -2.40    3.00
  -9   7   0   -2.00    2.60
  -9   7   0   -3.30    2.40
  -9   7   0   -4.50    2.00
  -9   7   0   -0.60    2.60
   8  -7   0   94.79    6.30
   8  -7   0   99.39    8.10
   8  -7   0   92.59    3.60
  -8   7   0   88.39    6.30
  -8   7   0   89.09    5.70
  -8   7   0   96.19    5.70
  -8   7   0   86.09    6.50
  -8   7   0  102.29    5.60
   7  -7   0  123.99    7.40
   7  -7   0  131.89    8.50
   7  -7   0  121.79    6.60
  -7   7   0  132.89    6.20
  -7   7   0  125.29    7.10
  -7   7   0  126.79    6.10
  -7   7   0  130.39    6.70
  -7   7   0  130.29    5.50
   6  -7   0    8.00    2.70
   6  -7   0   17.30    3.90
   6  -7   0   11.20    2.90
  -6   7   0   11.70    3.00
  -6   7   0   11.20    2.40
  -6   7   0   13.00    2.30
  -6   7   0   14.00    2.20
  -6   7   0   13.40    2.40
   5  -7   0   21.20    3.20
   5  -7   0   33.00    4.80
   5  -7   0   17.10    3.10
  -5   7   0   18.90    2.50
  -5   7   0   23.10    2.70
  -5   7   0   25.20    3.20
  -5   7   0   28.10    2.40
  -5   7   0   22.00    2.70
   4  -7   0  120.59    7.40
   4  -7   0  123.59    5.80
   4  -7   0  125.19    7.00
  -4   7   0  126.99    5.60
  -4   7   0  114.99    4.80
  -4   7   0  128.39    4.30
  -4   7   0  122.69    6.00
   3  -7   0   14.80    2.60
   3  -7   0   20.30    3.90
   3  -7   0   15.00    2.40
  -3   7   0   19.00    1.60
  -3   7   0   15.70    2.70
  -3   7   0   20.10    1.70
   2  -7   0  660.43   16.30
   2  -7   0  626.14   18.60
   2  -7   0  638.94   16.50
   2  -7   0  652.93   18.80
  -2   7   0  637.34   16.70
  -2   7   0  630.94   15.20
  -2   7   0  650.93   14.30
   1  -7   0   70.09    5.90
   1  -7   0   76.69    4.30
   1  -7   0   75.09    5.60
   1  -7   0   70.89    4.10
  -1   7   0   75.09    4.20
  -1   7   0   71.89    5.10
  -1   7   0   76.79    2.00
   0  -7   0  486.45   14.40
   0  -7   0  472.05   13.20
   0  -7   0  489.15   14.80
   0  -7   0  480.15   12.50
   0   7   0  457.95   14.50
   0   7   0  454.35   10.70
   0   7   0  488.45   12.70
  -1  -7   0  504.05   14.30
  -1  -7   0  494.45   12.80
  -1  -7   0  516.15   14.80
  -1  -7   0  502.25   15.50
   1   7   0  518.05   15.20
   1   7   0  491.25   11.80
   1   7   0  539.25   13.20
  -2  -7   0  363.26   11.50
  -2  -7   0  364.16    9.50
  -2  -7   0  375.16   12.50
  -2  -7   0  377.16   11.50
  -2  -7   0  366.96    9.60
   2   7   0  357.16    9.90
   2   7   0  359.26    9.30
   2   7   0  359.26   11.90
  -3  -7   0  291.57   10.20
  -3  -7   0  314.57    8.40
  -3  -7   0  305.27    9.80
  -3  -7   0  303.27    8.00
  -3  -7   0  313.47    8.00
  -3  -7   0  306.47   11.00
   3   7   0  330.27    8.70
   3   7   0  312.67   10.80
   3   7   0  300.47    8.60
  -4  -7   0  498.25   11.40
  -4  -7   0  488.15   14.80
  -4  -7   0  501.75   13.40
  -4  -7   0  480.85   15.00
  -4  -7   0  507.15   12.80
   4   7   0  466.75   14.60
   4   7   0  499.25   12.50
  -5  -7   0   74.79    5.60
  -5  -7   0   66.99    4.30
  -5  -7   0   70.99    2.10
  -5  -7   0   70.59    3.80
   5   7   0   74.09    5.20
   5   7   0   70.09    3.50
   5   7   0   73.99    4.50
  -6  -7   0  141.69    7.50
  -6  -7   0  132.89    6.00
  -6  -7   0  131.29    4.50
   6   7   0  148.69    6.40
   6   7   0  129.59    6.90
  -7  -7   0  244.08    9.20
  -7  -7   0  236.58   10.00
   7   7   0  261.47   10.20
   7   7   0  253.57    9.30
  -8  -7   0   39.20    4.80
  -8  -7   0   44.00    4.80
   8   7   0   43.90    4.20
   8   7   0   47.30    5.20
  -9  -7   0  118.89    8.40
  -9  -7   0  100.29    6.70
   9   7   0  121.89    7.40
   9   7   0  117.79    7.00
 -10  -7   0   83.39    7.80
 -10  -7   0   78.29    6.60
  10   7   0   74.79    6.50
  10   7   0   81.29    6.70
 -11  -7   0   -1.50    3.60
 -11  -7   0    1.30    3.30
  11   7   0    2.80    3.60
  11   7   0    0.00    3.30
 -12  -7   0   40.70    5.90
 -12  -7   0   31.50    5.30
  12   7   0   37.50    5.90
  12   7   0   35.40    5.50
 -13  -7   0   29.70    5.70
 -13  -7   0   24.50    5.10
  13   7   0   43.50    6.10
  13   7   0   42.70    6.20
 -14  -7   0   -2.30    4.20
 -14  -7   0    4.80    4.00
  14   7   0   10.80    4.70
 -15  -7   0   44.20    6.50
 -15  -7   0   47.00    7.20
  15   7   0   49.10    7.00
 -16   8   0   14.10    5.00
 -15   8   0   18.90    5.00
 -15   8   0   15.40    5.00
  14  -8   0   -7.20    3.60
 -14   8   0   -0.70    3.80
 -14   8   0   -3.40    3.30
 -14   8   0   -0.80    3.70
 -13   8   0   -1.90    3.00
 -13   8   0   -2.90    3.50
 -13   8   0   -4.50    3.00
 -13   8   0   -1.00    3.30
  12  -8   0    1.40    4.00
 -12   8   0    5.80    3.90
 -12   8   0    7.80    3.50
 -12   8   0    7.40    3.70
 -12   8   0    4.40    2.90
  11  -8   0    4.60    3.40
  11  -8   0   -2.30    3.10
 -11   8   0    3.50    3.00
 -11   8   0    5.10    3.40
 -11   8   0    1.70    2.70
 -11   8   0    5.50    3.40
  10  -8   0   61.29    6.00
 -10   8   0   49.40    5.50
 -10   8   0   65.79    5.50
 -10   8   0   56.99    5.80
 -10   8   0   55.89    5.80
   9  -8   0   11.20    3.80
   9  -8   0   21.60    5.00
  -9   8   0   20.00    3.90
  -9   8   0   12.70    4.10
  -9   8   0   16.00    3.30
  -9   8   0   17.00    3.70
  -9   8   0   18.50    3.30
   8  -8   0   15.90    3.80
  -8   8   0   19.60    3.60
  -8   8   0   17.80    3.20
  -8   8   0   21.40    4.30
  -8   8   0   24.30    3.30
  -8   8   0   16.50    3.30
   7  -8   0   75.49    6.70
   7  -8   0   65.99    5.00
   7  -8   0   75.39    7.50
  -7   8   0   64.89    5.10
  -7   8   0   69.59    6.10
  -7   8   0   70.99    5.50
  -7   8   0   68.59    5.20
  -7   8   0   79.19    4.50
   6  -8   0   20.60    3.60
   6  -8   0   26.40    4.80
   6  -8   0   17.00    3.50
  -6   8   0   18.00    2.80
  -6   8   0   18.60    3.00
  -6   8   0   20.60    2.80
  -6   8   0   19.00    3.70
  -6   8   0   22.20    2.50
   5  -8   0   10.40    3.90
   5  -8   0    6.90    2.70
   5  -8   0    3.80    2.60
  -5   8   0    4.90    2.00
  -5   8   0    5.50    2.10
  -5   8   0    2.70    2.50
  -5   8   0    8.20    2.10
  -5   8   0    6.70    1.60
   4  -8   0   14.20    3.00
   4  -8   0   21.80    4.60
   4  -8   0   16.70    1.90
   4  -8   0   20.40    3.00
  -4   8   0   22.90    2.00
  -4   8   0   19.70    2.70
  -4   8   0   21.00    3.30
  -4   8   0   19.70    2.30
   3  -8   0  132.99    6.00
   3  -8   0  129.79    7.80
   3  -8   0  133.09    5.40
   3  -8   0  121.79    7.40
  -3   8   0  130.09    3.80
  -3   8   0  132.79    6.10
  -3   8   0  134.59    4.20
   2  -8   0  288.57   11.30
   2  -8   0  281.07    8.90
   2  -8   0  276.47   10.90
   2  -8   0  274.17    9.00
  -2   8   0  279.47    9.20
  -2   8   0  280.57    7.80
  -2   8   0  281.97    6.50
   1  -8   0  221.38    7.90
   1  -8   0  220.78    9.30
   1  -8   0  221.18    7.50
   1  -8   0  219.08    9.40
  -1   8   0  200.28    9.40
  -1   8   0  209.48    4.90
  -1   8   0  209.68    7.50
   0  -8   0    7.00    2.10
   0  -8   0    8.30    3.70
   0  -8   0    2.90    1.90
   0  -8   0    3.10    2.00
   0   8   0    4.60    0.70
   0   8   0    6.30    1.80
   0   8   0    6.40    3.30
  -1  -8   0   88.49    6.30
  -1  -8   0   97.49    4.30
  -1  -8   0   95.09    5.60
  -1  -8   0  101.49    6.00
   1   8   0   97.09    4.40
   1   8   0   94.09    3.20
   1   8   0   97.59    6.30
  -2  -8   0  339.17    9.10
  -2  -8   0  339.17   12.20
  -2  -8   0  334.67   11.10
  -2  -8   0  325.17   11.00
  -2  -8   0  326.57    9.10
   2   8   0  338.57   11.70
   2   8   0  310.37    8.50
   2   8   0  328.37    9.40
  -3  -8   0  347.07   11.80
  -3  -8   0  341.67   11.00
  -3  -8   0  343.97    9.10
  -3  -8   0  355.56    9.00
  -3  -8   0  355.26   12.50
   3   8   0  322.87    9.20
   3   8   0  326.47   11.90
   3   8   0  343.87    9.70
  -4  -8   0   89.89    6.10
  -4  -8   0   89.29    6.10
  -4  -8   0   83.79    4.90
  -4  -8   0   84.69    3.20
  -4  -8   0   85.09    4.00
   4   8   0   86.99    4.00
   4   8   0   82.79    5.80
  -5  -8   0  446.46   14.50
  -5  -8   0  430.36   10.10
  -5  -8   0  428.36   12.10
  -5  -8   0  431.36   12.00
   5   8   0  461.35   14.40
   5   8   0  437.06   11.60
  -6  -8   0    2.20    1.10
  -6  -8   0    2.50    2.60
  -6  -8   0    0.20    2.00
   6   8   0    1.40    3.10
   6   8   0    3.60    1.70
  -7  -8   0   23.30    3.30
  -7  -8   0   18.90    1.80
  -7  -8   0   13.60    3.70
   7   8   0   21.00    3.50
   7   8   0   25.30    2.70
   7   8   0   23.10    4.40
  -8  -8   0  175.48    7.90
  -8  -8   0  172.18    9.20
   8   8   0  180.58    9.00
   8   8   0  181.58    8.30
  -9  -8   0   -0.50    3.00
  -9  -8   0    1.90    3.20
   9   8   0   -1.40    3.30
   9   8   0    4.90    3.30
 -10  -8   0  116.59    7.60
 -10  -8   0  131.79    9.60
  10   8   0  122.69    8.20
  10   8   0  130.29    7.90
 -11  -8   0   63.59    6.70
 -11  -8   0   45.00    6.00
  11   8   0   62.59    6.70
  11   8   0   70.79    7.50
 -12  -8   0   10.10    4.60
 -12  -8   0    3.00    4.00
  12   8   0    8.40    4.10
  12   8   0    5.70    4.50
 -13  -8   0   39.50    6.00
 -13  -8   0   33.10    5.90
  13   8   0   44.50    6.80
  13   8   0   42.30    6.10
 -14  -8   0   42.30    6.30
 -14  -8   0   54.59    7.00
  14   8   0   70.59    8.00
 -15  -8   0    3.20    4.60
 -15  -8   0    5.00    4.80
  15  -9   0    3.30    4.70
 -15   9   0   15.20    4.80
 -15   9   0    4.70    4.80
 -15   9   0   15.70    5.10
  14  -9   0   22.40    5.80
 -14   9   0   36.80    5.60
 -14   9   0   35.30    5.70
 -14   9   0   36.40    6.00
  13  -9   0   -3.60    3.60
 -13   9   0   -0.70    3.60
 -13   9   0    1.90    3.80
 -13   9   0   -0.80    4.30
  12  -9   0   18.80    5.10
 -12   9   0   33.40    5.40
 -12   9   0   30.00    4.70
 -12   9   0   26.10    4.70
 -12   9   0   24.40    4.10
  11  -9   0  137.19   11.30
  11  -9   0  121.89    8.40
 -11   9   0  131.89    8.10
 -11   9   0  143.49    9.90
 -11   9   0  135.59    8.30
 -11   9   0  135.29    7.70
  10  -9   0   -1.50    3.90
  10  -9   0   -3.50    3.20
 -10   9   0   -1.30    2.40
 -10   9   0    2.00    3.20
 -10   9   0    1.90    3.10
 -10   9   0    0.40    2.60
   9  -9   0   22.50    5.60
   9  -9   0   13.40    4.20
  -9   9   0   19.80    3.70
  -9   9   0   20.20    3.80
  -9   9   0   15.50    3.80
  -9   9   0   16.70    3.30
  -9   9   0   26.00    4.40
   8  -9   0   91.09    8.90
   8  -9   0   90.69    7.10
  -8   9   0   93.79    5.10
  -8   9   0   85.59    6.10
  -8   9   0   81.29    7.10
  -8   9   0   86.69    5.80
  -8   9   0   83.99    6.60
   7  -9   0  115.39    4.50
   7  -9   0  114.59    9.30
   7  -9   0  117.59    8.00
  -7   9   0  123.79    7.20
  -7   9   0  120.29    5.40
  -7   9   0  117.89    6.30
  -7   9   0  116.99    6.60
  -7   9   0  122.09    7.70
   6  -9   0   16.90    3.80
   6  -9   0   27.10    3.90
   6  -9   0   29.10    2.90
   6  -9   0   26.80    5.60
  -6   9   0   22.60    3.30
  -6   9   0   29.60    3.60
  -6   9   0   23.60    2.70
  -6   9   0   24.70    4.10
  -6   9   0   24.20    3.00
   5  -9   0  308.37   11.00
   5  -9   0  318.17   12.70
   5  -9   0  307.67    9.20
   5  -9   0  292.97   13.10
  -5   9   0  313.77   11.30
  -5   9   0  318.37   10.70
  -5   9   0  320.97   10.80
  -5   9   0  305.17    8.50
  -5   9   0  309.37    9.80
   4  -9   0   62.79    6.20
   4  -9   0   56.99    4.90
   4  -9   0   64.59    6.70
   4  -9   0   64.49    4.20
  -4   9   0   66.39    4.10
  -4   9   0   70.29    5.20
  -4   9   0   62.29    2.80
   3  -9   0    1.90    2.40
   3  -9   0    4.50    1.80
   3  -9   0    3.20    3.00
   3  -9   0    0.60    2.40
  -3   9   0    3.30    2.20
  -3   9   0    6.20    1.40
  -3   9   0    5.10    0.90
   2  -9   0   23.10    2.70
   2  -9   0   19.20    3.30
   2  -9   0   24.90    5.10
   2  -9   0   25.30    3.30
  -2   9   0   24.50    2.30
  -2   9   0   23.50    3.20
   1  -9   0   10.70    2.70
   1  -9   0   13.10    2.40
   1  -9   0   21.90    4.80
   1  -9   0   19.50    2.80
  -1   9   0   13.40    2.60
  -1   9   0   21.10    4.50
   0  -9   0    0.30    1.70
   0  -9   0    0.50    1.70
   0  -9   0    2.20    3.40
   0  -9   0   -0.20    1.90
   0   9   0   -1.00    1.60
   0   9   0    1.20    0.60
   0   9   0    3.50    2.60
  -1  -9   0    8.40    2.50
  -1  -9   0   12.50    2.70
  -1  -9   0   13.80    2.40
  -1  -9   0   17.00    2.20
  -1  -9   0   20.40    4.60
   1   9   0   17.20    4.10
   1   9   0   13.70    1.30
   1   9   0   13.90    2.20
  -2  -9   0   51.29    5.00
  -2  -9   0   59.69    3.50
  -2  -9   0   64.49    3.50
  -2  -9   0   57.19    5.70
  -2  -9   0   53.79    5.30
   2   9   0   60.09    2.80
   2   9   0   61.79    5.60
   2   9   0   58.19    3.70
  -3  -9   0   30.80    4.20
  -3  -9   0   23.40    3.20
  -3  -9   0   27.50    5.10
  -3  -9   0   25.80    2.60
  -3  -9   0   31.40    2.50
   3   9   0   30.20    3.00
   3   9   0   36.60    4.80
   3   9   0   25.20    2.30
  -4  -9   0   53.99    5.60
  -4  -9   0   62.19    2.90
  -4  -9   0   55.79    5.80
  -4  -9   0   63.89    4.70
   4   9   0   62.59    3.70
   4   9   0   59.89    5.00
  -5  -9   0    2.40    2.60
  -5  -9   0    5.30    2.00
  -5  -9   0    2.60    1.60
   5   9   0    3.60    1.60
   5   9   0    6.60    3.70
  -6  -9   0    8.50    1.60
  -6  -9   0    6.40    3.20
  -6  -9   0   14.40    2.70
   6   9   0   18.80    4.40
   6   9   0   11.00    2.00
  -7  -9   0    1.00    2.10
  -7  -9   0   -4.50    2.90
   7   9   0   -0.80    1.60
   7   9   0   -1.70    3.20
  -8  -9   0   40.40    4.60
  -8  -9   0   28.40    5.00
   8   9   0   44.40    5.90
   8   9   0   32.90    4.60
   8   9   0   42.20    3.40
  -9  -9   0  185.58    8.50
  -9  -9   0  177.88   10.90
   9   9   0  181.38    7.00
   9   9   0  201.48   10.10
   9   9   0  198.78    9.30
 -10  -9   0   -1.10    3.50
 -10  -9   0   -1.10    3.20
  10   9   0    1.70    3.40
  10   9   0    1.80    4.50
 -11  -9   0   86.69    9.20
 -11  -9   0   74.09    6.80
  11   9   0   92.49    7.60
  11   9   0   86.79    7.70
 -12  -9   0   35.90    5.40
 -12  -9   0   33.90    5.90
  12   9   0   56.29    7.40
  12   9   0   37.10    5.90
 -13  -9   0   10.50    4.40
 -13  -9   0    4.20    4.40
  13   9   0   12.50    5.50
  13   9   0    8.50    4.00
 -14  -9   0   11.40    5.40
 -14  -9   0   21.10    5.20
  14   9   0   15.30    5.40
 -15  -9   0   23.90    5.90
  15 -10   0    0.50    4.90
 -15  10   0    6.60    4.40
  14 -10   0   -2.70    4.00
 -14  10   0    3.70    3.80
 -14  10   0    8.90    4.40
  13 -10   0   12.70    5.20
 -13  10   0   33.00    5.80
 -13  10   0   20.40    4.90
  12 -10   0   36.30    6.30
 -12  10   0   63.19    6.80
 -12  10   0   49.20    6.30
 -12  10   0   54.89    6.00
 -12  10   0   70.39    6.90
  11 -10   0   65.79    7.30
  11 -10   0   74.49   10.10
 -11  10   0   79.79    7.50
 -11  10   0   76.89    7.90
 -11  10   0   66.29    5.90
 -11  10   0   83.59    6.80
  10 -10   0  211.78   13.50
  10 -10   0  196.28   10.60
 -10  10   0  210.98   10.20
 -10  10   0  199.18    8.50
 -10  10   0  207.58   10.20
 -10  10   0  217.28   11.00
   9 -10   0   -2.20    3.30
   9 -10   0    0.90    4.60
  -9  10   0   -1.30    2.50
  -9  10   0   -1.50    2.80
  -9  10   0    1.60    2.50
  -9  10   0    2.20    3.00
  -9  10   0    3.60    3.70
   8 -10   0  113.69    8.50
   8 -10   0  115.99   10.20
  -8  10   0  110.79    7.10
  -8  10   0  102.39    5.40
  -8  10   0  113.59    6.60
  -8  10   0  107.09    8.00
  -8  10   0  119.29    7.70
   7 -10   0  124.79   10.20
   7 -10   0  111.89    4.80
   7 -10   0  119.59    8.50
  -7  10   0  112.69    7.30
  -7  10   0  115.29    7.90
  -7  10   0  119.69    5.20
  -7  10   0  124.19    6.80
  -7  10   0  117.99    7.00
   6 -10   0   33.80    6.30
   6 -10   0   21.10    2.40
   6 -10   0   18.70    4.20
   6 -10   0   24.00    4.20
  -6  10   0   21.70    3.60
  -6  10   0   23.50    4.40
  -6  10   0   26.40    3.60
  -6  10   0   25.50    3.20
  -6  10   0   28.20    2.80
   5 -10   0  205.58   10.80
   5 -10   0  197.58    7.20
   5 -10   0  212.48   11.50
   5 -10   0  202.98    8.90
  -5  10   0  205.88    7.90
  -5  10   0  211.78    8.90
  -5  10   0  193.08    5.90
  -5  10   0  191.68    9.10
   4 -10   0  346.67   10.80
   4 -10   0  368.96   14.80
   4 -10   0  349.96   12.00
   4 -10   0  362.56   14.30
  -4  10   0  358.96   12.30
  -4  10   0  348.27   10.70
  -4  10   0  362.06    8.70
   3 -10   0   97.99    7.90
   3 -10   0  102.49    7.80
   3 -10   0  104.39    5.40
   3 -10   0   99.49    6.00
  -3  10   0   92.99    4.00
  -3  10   0   99.49    2.60
  -3  10   0  101.79    6.10
   2 -10   0   85.09    5.40
   2 -10   0   84.79    7.20
   2 -10   0   83.29    5.40
   2 -10   0   83.29    7.10
  -2  10   0   85.79    4.00
  -2  10   0   79.29    5.20
   1 -10   0  105.49    5.50
   1 -10   0  108.69    7.70
   1 -10   0  103.09    5.90
   1 -10   0  106.29    7.60
  -1  10   0   95.99    5.40
  -1  10   0  102.29    7.10
  -1  10   0  109.19    4.90
   0 -10   0    9.10    4.40
   0 -10   0    5.40    2.40
   0 -10   0    7.00    2.30
   0 -10   0    4.10    2.30
   0  10   0    7.00    2.20
   0  10   0    6.60    4.10
  -1 -10   0  289.97   11.40
  -1 -10   0  290.17    9.20
  -1 -10   0  298.67   10.80
  -1 -10   0  284.57   11.90
  -1 -10   0  293.57    9.10
   1  10   0  291.97    9.30
   1  10   0  265.87    7.10
   1  10   0  282.07   12.00
  -2 -10   0   31.20    3.20
  -2 -10   0   21.60    3.20
  -2 -10   0   28.20    2.90
  -2 -10   0   29.10    3.90
  -2 -10   0   37.20    6.10
   2  10   0   27.70    5.00
   2  10   0   33.30    3.40
   2  10   0   26.60    2.10
  -3 -10   0    1.50    1.90
  -3 -10   0    0.90    2.50
  -3 -10   0   -0.10    3.90
  -3 -10   0    3.00    1.50
   3  10   0    3.10    3.60
   3  10   0    3.70    1.80
  -4 -10   0   14.20    3.50
  -4 -10   0   14.90    2.40
  -4 -10   0   20.80    5.70
   4  10   0   18.80    2.50
   4  10   0   25.60    5.00
  -5 -10   0   41.80    2.20
  -5 -10   0   35.60    4.30
  -5 -10   0   29.50    4.50
   5  10   0   44.10    6.00
   5  10   0   42.20    3.50
  -6 -10   0   17.30    2.20
  -6 -10   0   25.50    3.00
  -6 -10   0   18.50    3.70
   6  10   0   23.50    2.70
  -7 -10   0    7.60    3.20
  -7 -10   0   14.90    3.00
   7  10   0   15.40    4.70
   7  10   0    8.90    2.10
  -8 -10   0   49.60    4.90
  -8 -10   0   27.70    5.20
   8  10   0   38.20    3.60
   8  10   0   49.00    7.10
  -9 -10   0   -0.20    3.80
  -9 -10   0   -0.70    2.90
   9  10   0   -1.30    3.90
 -10 -10   0    2.90    4.10
 -10 -10   0   14.50    4.00
  10  10   0   16.40    5.70
 -11 -10   0   -1.20    3.90
 -11 -10   0    0.70    3.60
  11  10   0   -0.60    3.90
  11  10   0    5.90    4.60
 -12 -10   0   -3.20    3.20
 -12 -10   0   -7.10    3.60
  12  10   0   -5.30    3.50
  12  10   0   -0.40    4.10
 -13 -10   0   -2.50    4.30
 -13 -10   0    0.30    3.50
  13  10   0   -2.40    4.30
 -14 -10   0   -5.30    4.20
 -14 -10   0    3.80    4.20
  15 -11   0   13.90    5.50
 -15  11   0   17.20    7.90
 -14  11   0   -5.30    3.60
 -14  11   0    5.30    4.90
  13 -11   0    2.00    4.80
 -13  11   0   10.20    4.10
 -13  11   0    8.40    4.30
  12 -11   0   32.00    6.30
 -12  11   0   40.60    5.00
 -12  11   0   37.50    5.30
 -12  11   0   36.70    5.80
  11 -11   0   37.70    6.90
  11 -11   0   20.90    5.50
 -11  11   0   26.40    4.60
 -11  11   0   41.10    6.00
 -11  11   0   25.00    4.50
  10 -11   0   29.20    5.90
  10 -11   0   45.10    7.20
 -10  11   0   34.80    4.80
 -10  11   0   39.00    5.50
 -10  11   0   42.40    5.30
   9 -11   0   77.29    8.90
   9 -11   0   90.69    8.90
  -9  11   0   90.59    8.10
  -9  11   0   78.99    6.90
  -9  11   0   87.89    6.50
  -9  11   0   90.29    7.70
   8 -11   0   27.80    6.50
   8 -11   0   16.90    4.70
  -8  11   0   22.80    4.10
  -8  11   0   22.50    3.90
  -8  11   0   19.10    4.80
  -8  11   0   23.00    3.70
   7 -11   0   26.00    6.30
   7 -11   0   15.90    4.50
  -7  11   0   25.30    3.90
  -7  11   0   22.00    4.00
  -7  11   0   21.40    4.50
  -7  11   0   20.60    2.70
  -7  11   0   24.20    3.80
   6 -11   0  241.68    8.30
   6 -11   0  257.37   13.60
   6 -11   0  242.58   12.20
  -6  11   0  248.58   10.30
  -6  11   0  258.07   10.60
  -6  11   0  245.58   11.10
  -6  11   0  237.88    7.10
  -6  11   0  236.78    9.10
   5 -11   0    5.90    2.20
   5 -11   0    8.40    3.50
   5 -11   0    4.60    5.00
   5 -11   0    6.80    3.50
  -5  11   0    8.50    2.90
  -5  11   0    6.70    3.40
  -5  11   0    5.20    2.20
  -5  11   0    5.40    1.40
   4 -11   0  251.37   12.30
   4 -11   0  236.98    8.90
   4 -11   0  257.77   12.70
   4 -11   0  248.18    9.90
  -4  11   0  247.18   10.30
  -4  11   0  229.78    5.90
   3 -11   0  140.09    9.50
   3 -11   0  117.09    6.70
   3 -11   0  121.59    6.30
   3 -11   0  132.99    9.30
  -3  11   0  111.89    4.80
  -3  11   0  120.09    7.00
   2 -11   0   10.50    3.20
   2 -11   0    8.20    3.00
   2 -11   0    7.30    2.80
   2 -11   0    9.00    5.20
  -2  11   0   11.80    2.30
  -2  11   0   15.80    3.20
   1 -11   0   76.49    5.70
   1 -11   0   75.89    5.30
   1 -11   0   83.69    7.40
   1 -11   0   88.39    7.80
  -1  11   0   84.09    5.80
  -1  11   0   66.89    7.60
  -1  11   0   70.59    4.50
   0 -11   0  301.07   11.20
   0 -11   0  298.77   10.10
   0 -11   0  286.67    9.70
   0 -11   0  310.47   13.50
   0 -11   0  300.87   12.60
   0  11   0  264.67   12.90
   0  11   0  296.67   10.10
  -1 -11   0    7.50    2.60
  -1 -11   0    5.90    2.50
  -1 -11   0    6.10    2.90
  -1 -11   0    6.00    4.10
  -1 -11   0    5.10    2.50
   1  11   0    6.70    2.40
   1  11   0    6.70    4.70
  -2 -11   0  269.47    8.60
  -2 -11   0  260.17   12.50
  -2 -11   0  261.37   11.10
  -2 -11   0  261.47   11.00
   2  11   0  277.17   12.40
   2  11   0  258.57    8.90
  -3 -11   0   55.29    3.70
  -3 -11   0   42.00    5.00
  -3 -11   0   53.59    5.30
  -3 -11   0   48.30    6.80
   3  11   0   65.79    7.00
   3  11   0   60.29    4.40
  -4 -11   0    4.50    2.10
  -4 -11   0    9.60    5.10
  -4 -11   0    2.50    3.10
  -4 -11   0    6.80    1.60
   4  11   0    7.80    3.70
   4  11   0    7.00    2.30
  -5 -11   0   13.10    3.90
  -5 -11   0   13.80    2.60
  -5 -11   0   22.10    2.00
   5  11   0   18.00    2.70
   5  11   0   17.90    5.20
  -6 -11   0   43.20    5.60
  -6 -11   0   44.20    4.50
   6  11   0   56.29    7.20
   6  11   0   51.39    4.00
  -7 -11   0   42.20    5.80
   7  11   0   46.80    4.10
   7  11   0   50.99    7.20
  -8 -11   0    0.50    3.80
   8  11   0    5.50    4.80
  -9 -11   0   -1.60    2.90
  -9 -11   0   -3.10    2.80
   9  11   0   -1.10    4.60
 -10 -11   0   -2.90    3.90
 -10 -11   0   -5.50    2.60
  10  11   0   -8.20    4.80
 -11 -11   0   -1.60    3.00
 -11 -11   0   -4.70    3.90
  11  11   0    0.70    4.90
 -12 -11   0   -0.10    3.30
 -12 -11   0  -12.80    4.30
  12  11   0   -2.30    5.20
 -13 -11   0   -5.20    3.80
 -13 -11   0   -3.80    4.50
 -14 -11   0   -0.10    3.60
  14 -12   0   -9.50    4.10
  13 -12   0   -1.30    4.80
 -13  12   0    9.30    4.00
 -13  12   0    9.10    5.00
  12 -12   0   -2.40    4.50
 -12  12   0   -0.30    3.30
 -12  12   0    2.90    4.40
 -12  12   0    2.60    3.40
  11 -12   0   28.60    6.70
  11 -12   0    9.80    5.20
 -11  12   0   17.30    4.10
 -11  12   0   12.30    4.70
 -11  12   0   20.20    4.60
  10 -12   0   19.60    5.80
  10 -12   0    2.30    5.00
 -10  12   0   10.30    3.70
 -10  12   0   11.70    3.90
 -10  12   0   12.80    4.30
 -10  12   0   12.70    4.30
   9 -12   0   18.90    5.50
   9 -12   0   36.80    7.50
  -9  12   0   28.30    5.70
  -9  12   0   28.00    4.40
  -9  12   0   24.60    4.40
  -9  12   0   29.70    5.10
   8 -12   0   10.30    3.90
   8 -12   0   20.90    6.00
  -8  12   0   11.30    3.90
  -8  12   0   10.40    4.40
  -8  12   0    9.80    3.20
  -8  12   0   12.90    3.60
   7 -12   0   -0.20    4.60
   7 -12   0   -4.10    3.40
  -7  12   0    2.20    3.00
  -7  12   0    0.20    2.80
  -7  12   0    3.70    3.60
  -7  12   0    2.40    2.30
   6 -12   0   41.20    5.90
   6 -12   0   52.59    4.60
   6 -12   0   60.29    7.80
  -6  12   0   61.09    5.30
  -6  12   0   56.39    6.20
  -6  12   0   39.60    4.90
  -6  12   0   49.20    6.00
   5 -12   0  105.49    6.20
   5 -12   0  102.99    8.30
   5 -12   0  122.09   10.30
  -5  12   0  101.49    6.10
  -5  12   0  113.89    7.80
  -5  12   0  109.99    7.40
   4 -12   0   24.90    3.30
   4 -12   0   28.40    4.40
   4 -12   0   25.70    4.70
   4 -12   0   43.40    7.60
  -4  12   0   33.60    4.70
   3 -12   0  362.66   15.40
   3 -12   0  337.77   11.80
   3 -12   0  325.07   14.40
   3 -12   0  350.86   12.20
  -3  12   0  340.97   12.40
  -3  12   0  331.37    9.80
   2 -12   0  183.88   11.30
   2 -12   0  179.68    8.40
   2 -12   0  193.48   11.20
   2 -12   0  183.48    8.20
  -2  12   0  175.38    6.90
  -2  12   0  201.18    9.00
   1 -12   0    5.00    3.00
   1 -12   0    3.10    5.00
   1 -12   0    2.40    2.80
   1 -12   0    1.30    2.50
  -1  12   0    2.20    2.50
  -1  12   0   -3.20    2.20
  -1  12   0   -3.70    5.00
   0 -12   0  271.37    9.60
   0 -12   0  248.88   12.30
   0 -12   0  257.47    9.40
   0 -12   0  276.07   12.90
   0 -12   0  270.97   11.00
   0  12   0  253.47   13.20
   0  12   0  255.17    9.20
   0  12   0  250.07    9.70
  -1 -12   0  352.26   11.20
  -1 -12   0  369.76   15.50
  -1 -12   0  351.56   13.30
  -1 -12   0  360.06   14.20
   1  12   0  366.96   15.50
   1  12   0  347.27   11.60
  -2 -12   0   24.50    4.20
  -2 -12   0   17.90    3.60
  -2 -12   0   35.20    7.00
  -2 -12   0   22.50    2.90
   2  12   0   28.30    5.70
   2  12   0   24.00    3.30
  -3 -12   0  166.48    9.20
  -3 -12   0  177.58    9.90
  -3 -12   0  163.08    6.40
  -3 -12   0  168.58   10.70
   3  12   0  167.88    7.20
   3  12   0  178.38   10.70
  -4 -12   0   71.99    3.90
  -4 -12   0   72.19    6.70
  -4 -12   0   70.69    6.30
  -4 -12   0   71.29    7.80
   4  12   0   73.19    4.90
   4  12   0   74.99    8.00
  -5 -12   0   19.20    4.50
  -5 -12   0   18.20    3.00
   5  12   0   23.10    3.20
   5  12   0   18.90    6.00
  -6 -12   0  157.08   10.40
   6  12   0  157.78   10.60
   6  12   0  146.69    6.60
  -7 -12   0   14.60    4.70
   7  12   0    9.50    5.70
  -8 -12   0   84.59    9.60
   8  12   0   71.99    8.60
  -9 -12   0   45.50    6.80
   9  12   0   43.80    7.70
 -10 -12   0   -0.20    4.30
  10  12   0   -3.00    5.60
 -11 -12   0    8.10    5.20
  11  12   0   16.70    6.00
 -12 -12   0   14.40    5.60
  12  12   0   19.90    6.90
  13 -13   0   -7.80    4.70
  12 -13   0   -8.80    4.40
 -12  13   0   -0.60    4.50
 -12  13   0   -0.70    5.80
  11 -13   0   -6.70    4.10
  11 -13   0    7.80    6.10
 -11  13   0   -4.00    3.70
 -11  13   0   -1.30    3.40
 -11  13   0    0.00    3.80
  10 -13   0   -2.50    4.50
  10 -13   0   -6.50    4.20
 -10  13   0   -1.80    2.90
 -10  13   0   -5.50    3.40
 -10  13   0   -2.20    3.10
 -10  13   0    0.00    4.10
   9 -13   0    1.10    5.50
   9 -13   0   -5.10    3.00
  -9  13   0   -1.30    3.30
  -9  13   0    0.50    4.10
  -9  13   0   -2.50    2.80
  -9  13   0   -1.80    3.10
   8 -13   0   -0.90    4.30
   8 -13   0   10.50    6.20
  -8  13   0   -0.60    4.10
  -8  13   0    1.50    3.40
  -8  13   0    0.50    2.80
  -8  13   0   -1.40    3.00
   7 -13   0    7.70    4.60
   7 -13   0   17.70    6.20
  -7  13   0   12.00    3.90
  -7  13   0   17.20    4.20
  -7  13   0   15.80    3.40
  -7  13   0   15.10    4.50
   6 -13   0   -3.80    3.40
   6 -13   0    7.20    5.60
  -6  13   0    5.30    3.80
  -6  13   0    2.30    2.30
  -6  13   0    3.40    3.20
  -6  13   0    4.80    3.20
   5 -13   0   59.99    5.20
   5 -13   0   61.99    8.20
   5 -13   0   42.80    6.20
  -5  13   0   59.39    5.10
  -5  13   0   53.39    6.20
  -5  13   0   65.49    6.50
   4 -13   0  192.08   12.40
   4 -13   0  170.58    8.30
   4 -13   0  173.78   11.60
  -4  13   0  175.58    9.40
   3 -13   0   30.30    7.10
   3 -13   0   18.80    4.40
   3 -13   0   16.50    3.40
  -3  13   0   17.90    2.40
  -3  13   0   19.20    4.20
   2 -13   0   71.29    6.20
   2 -13   0   72.89    8.80
   2 -13   0   81.19    8.70
  -2  13   0   72.89    6.80
  -2  13   0   69.49    4.50
   1 -13   0   67.49    8.20
   1 -13   0   63.49    8.20
   1 -13   0   54.59    6.10
   1 -13   0   73.99    5.30
  -1  13   0   67.99    8.50
  -1  13   0   58.89    4.80
  -1  13   0   63.19    5.60
   0 -13   0   23.80    6.70
   0 -13   0   15.90    3.00
   0 -13   0   13.10    3.70
   0 -13   0   13.30    3.60
   0  13   0   17.60    3.70
   0  13   0   23.30    5.80
   0  13   0   10.40    3.40
  -1 -13   0   66.29    4.60
  -1 -13   0   80.39    8.40
  -1 -13   0   73.99    8.50
  -1 -13   0   69.29    7.00
   1  13   0   65.49    8.80
   1  13   0   53.39    5.00
  -2 -13   0   89.59    7.90
  -2 -13   0   80.49    5.00
  -2 -13   0   97.69    9.20
  -2 -13   0   87.49    7.60
   2  13   0   99.09    9.40
   2  13   0   91.79    6.00
  -3 -13   0   17.90    3.60
  -3 -13   0   20.60    2.70
  -3 -13   0   23.90    4.60
  -3 -13   0   29.00    6.90
   3  13   0   29.90    6.90
   3  13   0   23.80    3.60
  -4 -13   0  148.49    9.90
  -4 -13   0  141.79    8.90
   4  13   0  141.09    6.90
   4  13   0  155.28   10.80
  -5 -13   0   41.20    5.80
  -5 -13   0   32.80    5.40
   5  13   0   43.40    4.50
   5  13   0   51.49    8.10
  -6 -13   0   16.10    4.80
   6  13   0   14.20    6.30
  -7 -13   0  123.89   10.60
   7  13   0  103.69   10.10
  -8 -13   0   33.70    5.60
   8  13   0   38.40    7.60
  -9 -13   0   27.80    6.00
   9  13   0   31.90    7.30
 -10 -13   0   50.59    7.60
  10  13   0   56.29    8.70
 -11 -13   0    3.30    5.00
  11  13   0   16.30    7.20
  12 -14   0    0.60    6.50
  11 -14   0  -11.10    4.50
 -11  14   0    0.40    4.10
 -11  14   0    0.70    4.60
  10 -14   0    8.30    5.90
  10 -14   0   -1.40    4.70
 -10  14   0   -3.40    4.10
 -10  14   0   10.10    4.70
 -10  14   0   -0.80    3.70
   9 -14   0   -7.00    4.40
   9 -14   0   -4.80    5.00
  -9  14   0   -3.50    2.80
  -9  14   0   -6.10    3.40
  -9  14   0   -1.60    4.10
  -9  14   0   -4.40    3.50
   8 -14   0   21.60    7.00
   8 -14   0   13.20    5.50
  -8  14   0   17.10    4.20
  -8  14   0   18.20    3.90
  -8  14   0   14.30    5.20
  -8  14   0   16.40    4.50
   7 -14   0   -1.30    4.30
   7 -14   0   11.40    6.50
  -7  14   0    6.00    4.40
  -7  14   0    2.30    3.40
  -7  14   0    4.40    3.50
  -7  14   0    6.60    3.00
   6 -14   0   -5.50    3.80
   6 -14   0    0.00    5.20
  -6  14   0   -6.80    2.60
  -6  14   0   -1.40    2.00
  -6  14   0   -2.30    3.40
  -6  14   0   -3.00    3.10
   5 -14   0    6.40    6.00
   5 -14   0    1.50    4.20
   5 -14   0    4.80    4.00
  -5  14   0    7.40    2.80
  -5  14   0   -2.90    3.00
  -5  14   0    3.70    3.60
   4 -14   0   11.60    3.00
   4 -14   0   16.80    6.90
   4 -14   0    5.80    4.10
  -4  14   0   12.00    4.20
   3 -14   0    4.80    3.20
   3 -14   0    6.50    3.10
   3 -14   0    2.60    3.90
   3 -14   0    7.40    5.90
  -3  14   0    5.90    3.50
   2 -14   0   11.30    3.30
   2 -14   0   15.90    3.80
   2 -14   0   18.20    6.60
   2 -14   0    7.20    4.00
  -2  14   0   15.00    2.80
  -2  14   0   16.50    4.30
   1 -14   0    3.80    5.80
   1 -14   0    4.00    2.70
   1 -14   0    0.60    2.80
   1 -14   0   -2.40    3.10
  -1  14   0    8.00    2.70
  -1  14   0    7.70    3.20
   0 -14   0    1.10    5.30
   0 -14   0    0.60    3.40
   0 -14   0   -0.90    2.30
   0 -14   0   -2.20    3.40
   0  14   0    0.70    2.90
   0  14   0    2.10    5.20
   0  14   0    2.20    2.70
  -1 -14   0   -1.00    5.10
  -1 -14   0    2.50    3.20
  -1 -14   0   -0.40    2.80
  -1 -14   0    5.30    2.50
   1  14   0   -0.60    2.60
   1  14   0    1.10    2.90
   1  14   0    8.20    5.60
  -2 -14   0    6.10    3.40
  -2 -14   0   10.50    4.00
  -2 -14   0   16.80    6.40
  -2 -14   0   13.80    2.70
   2  14   0   12.90    3.40
   2  14   0   16.40    6.30
  -3 -14   0   -1.00    3.40
  -3 -14   0    3.70    5.20
  -3 -14   0   -0.90    2.70
   3  14   0    0.20    5.30
   3  14   0   -1.90    2.50
  -4 -14   0   -1.30    3.50
  -4 -14   0    2.60    2.80
   4  14   0    1.90    2.60
   4  14   0    2.90    5.60
  -5 -14   0   41.90    6.10
   5  14   0   54.19    8.70
  -6 -14   0   26.80    5.70
   6  14   0   49.60    9.10
  -7 -14   0    5.20    3.70
   7  14   0    5.80    5.90
  -8 -14   0  106.79   11.00
   8  14   0   98.99   10.50
  -9 -14   0   -2.60    4.30
   9  14   0    2.00    5.80
 -10 -14   0   -2.20    4.60
  10  14   0   -4.40    6.10
  11  14   0   15.70    6.80
 -11  15   0   18.90    5.00
  10 -15   0   -3.50    5.00
  10 -15   0   11.50    6.10
 -10  15   0    2.30    4.20
 -10  15   0   -1.10    4.20
   9 -15   0   21.00    7.40
   9 -15   0    1.50    5.30
  -9  15   0   11.20    4.50
  -9  15   0   13.00    4.60
  -9  15   0   19.40    5.50
   8 -15   0   20.70    7.50
   8 -15   0    8.50    5.70
  -8  15   0   14.40    4.80
  -8  15   0   16.10    5.30
  -8  15   0   15.80    5.10
   7 -15   0    2.40    5.90
   7 -15   0    2.10    4.80
  -7  15   0    3.60    3.80
  -7  15   0    2.00    4.40
  -7  15   0    0.80    3.60
   6 -15   0   27.60    6.30
   6 -15   0   38.60    8.80
  -6  15   0   32.50    5.30
  -6  15   0   35.40    6.00
  -6  15   0   30.50    4.20
  -6  15   0   28.30    5.20
   5 -15   0    5.50    5.20
   5 -15   0    4.00    4.50
  -5  15   0    9.70    3.90
  -5  15   0   17.40    5.00
  -5  15   0   12.00    3.10
   4 -15   0   -0.80    2.60
   4 -15   0   -6.70    2.90
   4 -15   0   -1.60    3.80
   4 -15   0    0.30    5.70
  -4  15   0    2.60    2.40
  -4  15   0   -6.60    3.20
   3 -15   0   11.90    3.90
   3 -15   0   17.90    3.80
   3 -15   0   29.30    8.00
   3 -15   0   12.10    4.80
  -3  15   0   24.70    4.70
   2 -15   0   17.10    4.00
   2 -15   0   23.60    7.60
   2 -15   0   23.60    4.00
   2 -15   0   14.80    4.80
  -2  15   0   27.20    4.70
   1 -15   0    1.30    4.60
   1 -15   0   -3.20    3.20
   1 -15   0   -5.30    3.00
  -1  15   0   -0.90    3.20
  -1  15   0   -4.10    2.30
   0 -15   0   -3.10    2.90
   0 -15   0   -8.00    2.60
   0 -15   0   -0.80    5.70
   0 -15   0   -2.50    3.20
   0  15   0   -3.00    2.90
   0  15   0    6.80    5.80
   0  15   0   -0.40    2.90
  -1 -15   0   -0.10    5.60
  -1 -15   0   -1.20    2.30
  -1 -15   0   -3.00    3.30
  -1 -15   0   -8.10    3.20
   1  15   0    5.80    5.70
   1  15   0   -1.70    2.80
   1  15   0   -6.20    2.90
  -2 -15   0   -3.40    3.40
  -2 -15   0   -1.60    3.10
  -2 -15   0    4.30    4.70
   2  15   0    4.60    3.20
   2  15   0   -8.70    3.30
   2  15   0    2.20    4.30
  -3 -15   0   10.00    3.80
  -3 -15   0   13.10    4.60
   3  15   0   17.30    3.60
   3  15   0   17.30    6.70
  -4 -15   0   -6.70    3.40
   4  15   0   -1.60    5.50
  -5 -15   0   -1.70    3.90
   5  15   0    5.00    6.00
  -6 -15   0    3.30    4.60
   6  15   0   10.40    6.40
  -7 -15   0   18.10    5.80
   7  15   0   23.90    7.90
  -8 -15   0   -0.40    4.70
   8  15   0    1.90    6.50
  -9 -15   0   -4.30    4.60
   9  15   0   -4.50    5.90
  10  15   0   -2.90    5.50
 -11  16   0    4.40    5.40
  10 -16   0   30.10    7.80
 -10  16   0   18.10    5.10
   9 -16   0   -6.50    4.50
   9 -16   0    7.70    6.00
  -9  16   0   -3.40    4.50
  -9  16   0   10.00    4.90
  -9  16   0    0.80    3.90
   8 -16   0    3.80    5.30
   8 -16   0   15.10    7.20
  -8  16   0    8.80    4.70
  -8  16   0   11.00    5.00
  -8  16   0    8.00    4.60
   7 -16   0  141.99   13.10
   7 -16   0  121.19   13.50
  -7  16   0  114.89   10.20
  -7  16   0  127.19   10.00
  -7  16   0  113.99    9.90
   6 -16   0    3.40    6.50
   6 -16   0    7.80    5.10
  -6  16   0   11.70    4.10
  -6  16   0    2.20    4.30
  -6  16   0    7.20    4.00
   5 -16   0   29.30    6.50
   5 -16   0   45.70    9.70
  -5  16   0   39.20    5.60
  -5  16   0   32.60    5.70
   4 -16   0   37.00    6.70
   4 -16   0   59.79   10.30
  -4  16   0   52.49    6.60
   3 -16   0    4.40    4.60
   3 -16   0    9.70    3.40
   3 -16   0   15.40    7.70
  -3  16   0   13.50    4.40
   2 -16   0   10.60    4.90
   2 -16   0   11.30    4.20
   2 -16   0   10.50    3.70
   2 -16   0   21.30    7.90
  -2  16   0   18.40    4.50
   1 -16   0   -1.00    3.00
   1 -16   0   12.50    7.30
   1 -16   0    6.10    3.60
   1 -16   0    3.20    4.10
  -1  16   0    4.60    3.50
   0 -16   0   -5.80    3.60
   0 -16   0   -8.20    3.60
   0 -16   0   -5.60    2.70
   0 -16   0   -3.10    4.40
   0  16   0   -3.90    2.90
   0  16   0   -1.70    2.70
  -1 -16   0    2.70    5.00
  -1 -16   0    3.00    3.80
  -1 -16   0    4.50    3.80
   1  16   0    5.00    3.70
   1  16   0    6.40    3.50
   1  16   0    8.50    6.50
  -2 -16   0   -6.80    3.30
  -2 -16   0   -6.10    3.10
   2  16   0   -0.50    3.60
   2  16   0    2.50    3.10
   2  16   0    5.60    6.30
  -3 -16   0   -6.10    3.50
  -3 -16   0   -3.70    2.50
   3  16   0   -3.80    3.20
   3  16   0    0.80    5.50
  -4 -16   0    4.30    4.60
   4  16   0    4.60    4.10
   4  16   0    7.30    6.10
  -5 -16   0   -4.20    4.10
   5  16   0   -1.00    5.80
  -6 -16   0   -6.50    4.30
   6  16   0   -0.80    5.90
  -7 -16   0   -6.00    4.50
   7  16   0   -1.80    5.70
   8  16   0   -0.90    5.80
   9  16   0   -5.90    5.50
   9 -17   0   31.30    7.70
  -9  17   0   16.40    5.10
   8 -17   0   26.20    7.90
  -8  17   0   14.30    5.00
  -8  17   0    4.50    4.20
  -8  17   0    1.00    5.00
   7 -17   0    8.90    5.70
   7 -17   0   21.50    7.50
  -7  17   0    7.80    4.40
  -7  17   0   12.90    5.70
  -7  17   0   13.10    4.90
   6 -17   0   39.50    7.50
   6 -17   0   59.59   10.20
  -6  17   0   46.90    6.90
  -6  17   0   35.90    6.00
  -6  17   0   43.10    6.30
   5 -17   0   -2.10    4.80
   5 -17   0    7.40    6.70
  -5  17   0    0.60    3.80
  -5  17   0   -1.50    3.80
  -5  17   0   -4.30    3.60
   4 -17   0   -3.60    4.40
   4 -17   0   -3.20    6.30
  -4  17   0    6.40    4.00
   3 -17   0  103.59   11.60
  -3  17   0  106.19    8.60
   2 -17   0    3.80    3.80
   2 -17   0    7.80    6.70
   2 -17   0   -0.10    4.60
  -2  17   0    3.30    3.60
   1 -17   0   35.30    5.60
   1 -17   0   48.20    9.80
   1 -17   0   30.70    4.60
   1 -17   0   25.10    6.10
  -1  17   0   40.70    5.80
   0 -17   0   18.40    5.10
   0 -17   0   15.90    4.60
   0 -17   0   28.70    8.30
   0  17   0   16.80    4.40
  -1 -17   0    6.50    4.60
  -1 -17   0   13.30    5.10
   1  17   0   10.90    3.90
  -2 -17   0   21.50    5.50
   2  17   0   34.50    8.60
   2  17   0   23.30    5.30
  -3 -17   0   11.40    5.20
   3  17   0   12.20    4.40
   3  17   0   17.90    8.10
  -4 -17   0   -1.40    4.40
   4  17   0    1.50    3.90
   4  17   0    6.50    6.70
  -5 -17   0   26.20    6.40
   5  17   0   26.00    8.40
   5  17   0   23.80    5.60
  -6 -17   0   -5.10    4.90
   6  17   0   -1.50    4.60
   6  17   0   -3.20    6.00
   7  17   0    4.50    6.70
  -7  18   0    9.50    5.40
   6 -18   0   26.50    9.30
  -6  18   0   32.40    6.40
   5 -18   0   -0.60    4.80
   5 -18   0    5.40    6.20
  -5  18   0    4.20    4.10
  -5  18   0   -6.50    3.70
  -5  18   0   -3.90    3.90
   4 -18   0   -1.80    4.70
   4 -18   0    7.60    6.60
  -4  18   0    2.70    4.00
   3 -18   0    8.70    6.50
   3 -18   0    0.80    4.70
  -3  18   0    8.10    4.50
   2 -18   0   14.30    5.50
   2 -18   0   40.00    9.50
  -2  18   0   24.10    5.50
   1 -18   0   10.20    6.50
   1 -18   0   -2.00    4.10
   1 -18   0   -1.60    4.10
  -1  18   0   -2.50    3.20
   0 -18   0   36.60    6.50
   0 -18   0   32.80    6.50
   0  18   0   30.20    6.50
  -1 -18   0   19.80    5.50
  -2 -18   0   -6.70    4.60
   2  18   0    0.90    6.90
  -3 -18   0   18.60    5.90
   3  18   0   29.60    8.80
   3  18   0   20.20    5.30
  -4 -18   0   43.70    7.40
   4  18   0   47.20    7.50
   4  18   0   48.60   10.10
   5  18   0    7.60    8.50
   5  18   0    4.50    5.50
   6  18   0   10.70    5.60
  -4  19   0   -1.00    3.60
   3 -19   0   -8.70    5.70
  -3  19   0   10.30    4.60
   2 -19   0   -1.60    5.30
  -2  19   0   10.90    4.20
   1 -19   0    4.00    5.40
   0 -19   0   -4.70    4.10
   0 -19   0   -8.10    4.00
  -1 -19   0    4.70    5.50
  -2 -19   0   -1.90    4.50
   0 -20   1   -8.90    5.20
   5  19  -1    1.10    5.50
  -3 -19   1    1.70    5.00
  -2 -19   1    2.40    4.80
  -1 -19   1   19.40    6.60
  -1 -19   1   15.30    5.90
   0 -19   1   15.50    5.20
   0 -19   1    9.50    5.20
   1 -19   1   -6.00    4.80
  -2  19  -1   22.00    6.20
   2 -19   1   22.50    6.50
  -3  19  -1    9.70    4.40
   3 -19   1   -4.00    4.70
  -4  19  -1    5.50    3.80
  -5  19  -1    8.50    4.50
   6  18  -1    1.80    6.70
   6  18  -1   -9.20    5.40
   5  18  -1    7.50    5.40
   5  18  -1   18.30    7.90
  -5 -18   1   10.40    6.50
   4  18  -1    3.20    6.70
   4  18  -1   -0.70    5.00
  -4 -18   1   -3.70    4.50
   3  18  -1   26.90    5.50
   3  18  -1   33.90    9.20
  -3 -18   1   23.60    6.10
  -2 -18   1   13.50    5.80
  -1 -18   1   -3.00    4.30
  -1 -18   1   -0.40    4.20
   0 -18   1   19.80    5.90
   0 -18   1   23.90    5.30
  -1  18  -1   15.50    4.70
   1 -18   1   12.50    4.80
   1 -18   1   14.90    5.40
  -2  18  -1    9.60    4.10
   2 -18   1   -1.80    4.40
  -3  18  -1   42.20    6.60
   3 -18   1   21.20    6.20
  -4  18  -1    4.50    3.90
  -4  18  -1   -8.40    3.50
   4 -18   1   -4.30    4.80
  -5  18  -1   -4.00    4.40
  -5  18  -1    2.40    3.70
  -5  18  -1    0.00    4.20
   5 -18   1   -8.00    5.40
  -6  18  -1   39.20    6.90
  -6  18  -1   23.20    5.60
   8  17  -1    1.80    6.20
   7  17  -1    1.60    6.00
   7  17  -1  -10.20    4.50
   6  17  -1    5.00    6.40
  -6 -17   1   -4.70    4.50
   5  17  -1   10.10    7.30
   5  17  -1    1.20    4.20
  -5 -17   1   -4.00    4.40
   4  17  -1   25.30    6.00
   4  17  -1   22.60    7.80
  -4 -17   1   12.00    5.30
   3  17  -1   -0.70    6.10
   3  17  -1    0.70    3.70
  -3 -17   1   -2.90    4.20
   2  17  -1   11.20    6.70
   2  17  -1    9.40    3.90
  -2 -17   1   -1.30    4.10
   1  17  -1   15.00    4.00
   1  17  -1    8.10    5.60
  -1 -17   1   10.90    4.60
  -1 -17   1    6.40    4.10
   0  17  -1    3.30    3.50
   0 -17   1    0.40    3.90
   0 -17   1    0.90    3.70
  -1  17  -1   15.00    4.20
   1 -17   1    6.40    4.60
   1 -17   1   20.10    4.60
   1 -17   1    8.70    3.60
  -2  17  -1   46.30    6.20
   2 -17   1   35.80    6.50
   2 -17   1   39.70    5.60
   2 -17   1   51.69    9.10
  -3  17  -1   11.40    4.30
   3 -17   1   21.10    8.00
   3 -17   1    5.10    4.80
  -4  17  -1    7.30    4.20
   4 -17   1    5.50    5.20
   4 -17   1   17.80    7.50
  -5  17  -1    9.90    4.40
  -5  17  -1   20.20    5.00
  -5  17  -1   16.50    4.90
   5 -17   1   28.20    8.20
   5 -17   1    9.20    5.60
  -6  17  -1    1.40    4.20
  -6  17  -1   -1.40    3.90
  -6  17  -1    4.10    4.20
   6 -17   1    0.00    5.00
   6 -17   1   13.30    6.70
  -7  17  -1   51.89    7.20
  -7  17  -1   34.90    6.00
  -7  17  -1   43.70    6.50
   7 -17   1   28.70    7.20
  -8  17  -1    8.00    7.90
  -8  17  -1    3.10    4.40
  -8  17  -1   10.80    4.80
  -9  17  -1    3.00    4.40
   9  16  -1   -3.30    6.50
   8  16  -1   -1.10    5.90
  -8 -16   1   -7.20    4.40
   7  16  -1   -7.70    4.10
   7  16  -1   -6.80    5.50
  -7 -16   1   -9.80    4.10
   6  16  -1   -8.40    4.10
   6  16  -1   -2.10    5.70
  -6 -16   1   -6.90    4.20
   5  16  -1    5.60    4.60
   5  16  -1   14.60    6.80
  -5 -16   1    1.20    4.50
   4  16  -1   -0.10    5.60
   4  16  -1   -9.30    3.30
  -4 -16   1   -7.30    3.60
   3  16  -1   -1.40    3.60
   3  16  -1    6.20    6.20
  -3 -16   1   -5.80    2.90
  -3 -16   1   -4.10    3.80
   2  16  -1    1.90    3.40
   2  16  -1    3.70    3.10
   2  16  -1    8.60    6.00
  -2 -16   1   -5.50    3.30
  -2 -16   1   -4.80    3.60
   1  16  -1   -1.60    2.60
   1  16  -1   -2.90    3.20
  -1 -16   1   -7.30    3.50
  -1 -16   1   -5.10    3.30
   0  16  -1   -4.10    2.80
   0  16  -1    1.90    2.80
   0 -16   1   -5.80    3.10
   0 -16   1   -2.60    3.50
   0 -16   1    1.10    4.70
  -1  16  -1    1.00    3.30
   1 -16   1   -4.20    4.20
   1 -16   1   -7.10    5.50
   1 -16   1   -3.90    3.30
  -2  16  -1   23.80    4.80
   2 -16   1    8.70    3.70
   2 -16   1   22.50    7.90
   2 -16   1   13.70    4.90
   2 -16   1   18.60    4.30
  -3  16  -1    1.30    3.40
   3 -16   1   -0.30    2.70
   3 -16   1   -7.10    3.80
   3 -16   1   -8.60    4.30
   3 -16   1   -0.10    6.30
  -4  16  -1    6.70    4.10
   4 -16   1   16.10    7.40
   4 -16   1    4.70    4.80
  -5  16  -1    5.90    3.80
  -5  16  -1    8.10    4.30
  -5  16  -1    9.60    4.60
   5 -16   1    8.90    6.90
   5 -16   1    6.60    5.10
  -6  16  -1   32.10    5.60
  -6  16  -1   37.10    6.30
  -6  16  -1   32.80    5.50
   6 -16   1   29.80    8.20
   6 -16   1   23.60    6.30
  -7  16  -1    6.40    4.20
  -7  16  -1   -1.10    4.20
  -7  16  -1   -3.10    3.60
   7 -16   1   -1.30    4.70
   7 -16   1    5.10    6.20
  -8  16  -1   45.40    6.40
  -8  16  -1   60.99    7.50
  -8  16  -1   57.79    7.70
   8 -16   1   45.60    8.10
   8 -16   1   59.49    9.80
  -9  16  -1    6.30    4.40
  -9  16  -1    1.60    4.20
   9 -16   1   12.40    6.10
 -10  16  -1    8.60    5.10
 -11  16  -1    3.30    4.20
  10  15  -1   -9.40    6.00
   9  15  -1   -8.20    5.10
  -9 -15   1   -8.10    4.30
   8  15  -1   10.10    6.60
  -8 -15   1    7.80    4.50
   7  15  -1   -2.10    6.00
  -7 -15   1   -0.10    4.50
   6  15  -1   30.00    7.80
  -6 -15   1   35.50    6.40
   5  15  -1    6.30    6.30
  -5 -15   1    0.10    4.00
   4  15  -1   -8.70    3.30
   4  15  -1    0.80    5.70
  -4 -15   1   -5.10    3.70
  -4 -15   1   -8.90    4.00
   3  15  -1   -1.50    5.50
   3  15  -1   -5.90    3.80
   3  15  -1    2.20    2.70
  -3 -15   1    4.20    4.00
  -3 -15   1   -1.60    3.00
   2  15  -1   42.70    4.90
   2  15  -1   41.70    5.40
   2  15  -1   48.20    8.70
  -2 -15   1   28.60    4.70
  -2 -15   1   37.10    5.60
   1  15  -1   12.50    6.20
   1  15  -1    5.60    3.20
   1  15  -1    1.90    3.50
  -1 -15   1    2.80    2.70
  -1 -15   1   -1.10    3.00
  -1 -15   1   12.20    6.50
  -1 -15   1    2.40    3.50
   0  15  -1    2.70    3.10
   0  15  -1    2.80    3.00
   0 -15   1    6.80    6.10
   0 -15   1   -3.20    3.60
   0 -15   1   -2.40    3.50
   0 -15   1   -4.90    2.70
  -1  15  -1   -0.90    3.00
  -1  15  -1   -0.90    2.30
   1 -15   1   -5.30    3.10
   1 -15   1   -2.20    2.80
   1 -15   1   -5.90    3.00
   1 -15   1   -4.80    5.20
  -2  15  -1    0.80    3.00
   2 -15   1   -5.10    2.80
   2 -15   1   -6.10    3.60
   2 -15   1    0.40    2.70
   2 -15   1   -3.00    5.50
  -3  15  -1   16.60    4.20
   3 -15   1   21.00    7.50
   3 -15   1    9.50    4.50
   3 -15   1   14.40    3.70
  -4  15  -1    1.70    2.20
  -4  15  -1    2.20    3.50
   4 -15   1    1.30    3.60
   4 -15   1   -3.20    5.50
   4 -15   1   -3.80    3.90
  -5  15  -1   -3.10    3.50
  -5  15  -1   -2.80    3.30
  -5  15  -1   -3.70    3.10
   5 -15   1   -7.00    3.60
   5 -15   1   -3.30    5.40
  -6  15  -1    1.10    3.60
  -6  15  -1    0.20    3.80
  -6  15  -1   -1.30    3.40
   6 -15   1   -3.30    5.40
   6 -15   1   -8.80    3.90
  -7  15  -1   -2.00    3.50
  -7  15  -1   -5.20    3.80
  -7  15  -1   -5.60    3.00
   7 -15   1   -3.60    4.50
   7 -15   1    3.60    6.70
  -8  15  -1   -6.40    3.20
  -8  15  -1   -4.10    3.90
  -8  15  -1   -6.00    3.40
   8 -15   1   -0.10    5.30
  -9  15  -1    0.10    4.00
  -9  15  -1    3.10    4.20
  -9  15  -1   -3.60    4.00
   9 -15   1   -3.90    4.80
   9 -15   1    0.80    5.10
 -10  15  -1    0.40    4.40
 -10  15  -1   -1.30    3.70
  10 -15   1   -1.90    5.20
 -11  15  -1   -1.30    3.80
  10  14  -1    0.70    5.60
 -10 -14   1    0.60    4.90
   9  14  -1    0.80    5.40
  -9 -14   1    0.20    4.50
   8  14  -1   23.20    7.20
  -8 -14   1   28.30    6.20
   7  14  -1   83.59    9.80
  -7 -14   1   98.99   10.30
   6  14  -1    7.20    6.20
  -6 -14   1    4.40    4.40
   5  14  -1   54.39    8.60
  -5 -14   1   49.60    6.50
   4  14  -1   46.50    4.70
   4  14  -1   41.40    8.00
  -4 -14   1   47.70    6.30
  -4 -14   1   29.00    4.20
   3  14  -1    2.00    3.40
   3  14  -1    5.30    5.70
   3  14  -1    4.00    2.80
  -3 -14   1    2.60    2.60
  -3 -14   1    3.40    3.60
   2  14  -1   44.30    5.60
   2  14  -1   44.30    4.90
   2  14  -1   47.80    8.00
  -2 -14   1   40.10    5.30
  -2 -14   1   31.30    4.70
  -2 -14   1   31.90    3.50
   1  14  -1   26.60    4.20
   1  14  -1   32.60    7.50
   1  14  -1   34.40    4.50
  -1 -14   1   28.70    3.60
  -1 -14   1   33.30    4.80
  -1 -14   1   34.00    7.50
  -1 -14   1   22.00    4.20
   0  14  -1    0.40    2.50
   0  14  -1   -2.00    2.70
   0 -14   1    0.30    5.10
   0 -14   1   -0.90    2.50
   0 -14   1   -0.60    2.70
   0 -14   1   -0.20    3.00
  -1  14  -1   56.19    5.50
  -1  14  -1   61.19    4.90
   1 -14   1   40.20    5.60
   1 -14   1   54.29    7.10
   1 -14   1   42.90    4.90
  -2  14  -1   13.90    3.70
  -2  14  -1   15.10    2.70
   2 -14   1   22.40    7.10
   2 -14   1   12.20    3.40
   2 -14   1    9.50    4.30
  -3  14  -1    2.30    3.70
   3 -14   1    7.40    5.80
   3 -14   1    1.10    2.30
   3 -14   1   -1.80    3.40
  -4  14  -1   40.00    5.40
  -4  14  -1   33.70    3.70
   4 -14   1   31.40    3.90
   4 -14   1   26.60    5.30
  -5  14  -1    9.30    4.10
  -5  14  -1    8.90    4.20
  -5  14  -1    9.90    2.80
  -5  14  -1   13.50    4.00
   5 -14   1    3.70    4.10
   5 -14   1   24.20    7.10
  -6  14  -1   33.80    5.80
  -6  14  -1   28.80    3.90
  -6  14  -1   30.80    5.10
  -6  14  -1   27.10    4.80
   6 -14   1   23.70    5.70
   6 -14   1   50.39    8.80
  -7  14  -1   -4.20    3.00
  -7  14  -1   -3.10    3.70
  -7  14  -1   -1.70    2.20
  -7  14  -1   -4.50    3.10
   7 -14   1   -5.30    4.20
   7 -14   1   -0.40    5.10
  -8  14  -1   -4.90    3.70
  -8  14  -1   -5.40    3.20
  -8  14  -1   -5.60    3.00
   8 -14   1   -2.40    4.40
   8 -14   1   -1.30    5.10
  -9  14  -1   -3.30    3.40
  -9  14  -1   -0.80    3.80
   9 -14   1   -8.10    4.10
   9 -14   1   -5.50    4.50
 -10  14  -1   -3.00    3.70
 -10  14  -1   -5.00    3.80
 -11  14  -1   -5.20    3.40
 -11  14  -1   -2.70    4.20
  11 -14   1   -8.80    4.70
 -12  14  -1   -3.00    3.90
  12 -14   1   -7.80    5.70
  11  13  -1    1.60    5.10
 -11 -13   1   -0.20    4.90
  10  13  -1   18.30    7.00
 -10 -13   1   13.40    5.40
   9  13  -1   81.49   10.20
  -9 -13   1   90.49   10.50
   8  13  -1   32.80    7.20
  -8 -13   1   24.30    5.70
   7  13  -1   34.60    7.60
  -7 -13   1   26.80    5.70
   6  13  -1   85.79    9.10
  -6 -13   1   98.39    9.40
   5  13  -1   10.80    2.80
   5  13  -1    9.90    5.70
  -5 -13   1   13.90    4.60
  -5 -13   1   10.00    2.70
   4  13  -1   95.09    9.20
   4  13  -1   88.89    5.40
  -4 -13   1   98.59    8.70
  -4 -13   1   95.99    7.40
   3  13  -1  135.69   10.40
   3  13  -1  137.09    6.70
  -3 -13   1  153.48    9.50
  -3 -13   1  135.39    8.90
  -3 -13   1  133.79    5.80
   2  13  -1   38.60    4.20
   2  13  -1   44.50    5.10
   2  13  -1   34.70    7.20
  -2 -13   1   35.90    5.00
  -2 -13   1   32.40    3.50
  -2 -13   1   26.70    4.30
  -2 -13   1   49.70    7.80
   1  13  -1  155.38    7.60
   1  13  -1  149.59    7.30
   1  13  -1  167.08   11.30
  -1 -13   1  161.18    9.20
  -1 -13   1  151.58    7.00
  -1 -13   1  167.68   10.60
  -1 -13   1  157.88   10.80
   0  13  -1  213.18    9.10
   0  13  -1  184.68    8.20
   0  13  -1  199.98   11.40
   0 -13   1  212.08   10.10
   0 -13   1  208.68   11.60
   0 -13   1  207.08   12.20
  -1  13  -1    7.40    2.70
  -1  13  -1   10.60    3.20
   1 -13   1    5.20    3.20
   1 -13   1    5.50    3.40
   1 -13   1   13.10    5.10
  -2  13  -1   76.59    6.20
  -2  13  -1   76.29    4.70
   2 -13   1   79.29    8.80
   2 -13   1   86.39    9.10
   2 -13   1   79.79    6.70
  -3  13  -1  141.69    8.20
  -3  13  -1  147.19    5.80
   3 -13   1  138.79    7.80
   3 -13   1  141.39    9.80
   3 -13   1  161.58   11.30
  -4  13  -1   34.40    3.70
  -4  13  -1   32.20    5.20
   4 -13   1   25.30    3.40
   4 -13   1   28.00    5.00
   4 -13   1   45.50    8.10
  -5  13  -1   47.10    5.40
  -5  13  -1   54.09    6.30
  -5  13  -1   48.70    5.40
  -5  13  -1   54.29    4.80
   5 -13   1   60.29    5.20
   5 -13   1   63.59    7.90
   5 -13   1   64.19    9.00
  -6  13  -1   42.60    5.10
  -6  13  -1   61.29    6.70
  -6  13  -1   52.69    4.90
  -6  13  -1   36.30    5.60
   6 -13   1   49.90    8.10
   6 -13   1   37.30    6.10
  -7  13  -1    1.10    3.70
  -7  13  -1   -5.40    2.80
  -7  13  -1   -0.80    2.40
  -7  13  -1   -2.30    2.80
   7 -13   1   -1.20    3.90
   7 -13   1    0.70    4.80
  -8  13  -1   33.50    4.30
  -8  13  -1   34.30    5.00
  -8  13  -1   32.30    5.20
  -8  13  -1   28.50    5.70
   8 -13   1   38.30    7.40
   8 -13   1   27.00    5.50
  -9  13  -1    2.20    2.90
  -9  13  -1    1.50    3.90
  -9  13  -1    0.30    3.60
  -9  13  -1   -1.80    3.70
   9 -13   1    0.30    4.40
   9 -13   1   -1.20    4.30
 -10  13  -1   -1.90    3.60
 -10  13  -1    0.00    3.00
 -10  13  -1   -5.00    3.20
  10 -13   1    5.50    5.00
  10 -13   1   -6.10    4.20
 -11  13  -1   13.60    5.30
 -11  13  -1    2.70    3.70
  11 -13   1    2.80    5.00
 -12  13  -1    2.80    4.00
 -12  13  -1    1.60    4.10
  12 -13   1   -9.00    4.40
  13 -13   1  -11.10    4.30
 -12 -12   1   -1.60    5.00
  11  12  -1   12.20    6.00
 -11 -12   1    5.50    5.00
  10  12  -1   -0.60    4.50
 -10 -12   1   -2.10    4.10
   9  12  -1   -0.70    4.60
  -9 -12   1    2.60    4.30
   8  12  -1   56.19    7.90
  -8 -12   1   44.00    6.50
   7  12  -1   22.90    6.20
  -7 -12   1   23.80    5.20
   6  12  -1    5.90    4.80
   6  12  -1    5.90    2.20
  -6 -12   1   10.00    4.30
   5  12  -1  102.39    8.60
   5  12  -1   92.19    5.00
  -5 -12   1   93.09    6.40
  -5 -12   1  106.29    8.80
   4  12  -1    0.00    4.50
   4  12  -1    0.00    2.00
  -4 -12   1    1.20    1.50
  -4 -12   1    0.00    2.10
  -4 -12   1   -4.10    3.10
   3  12  -1   21.90    3.10
   3  12  -1   11.90    5.30
  -3 -12   1   18.00    4.10
  -3 -12   1   19.70    5.20
  -3 -12   1   16.10    2.50
  -3 -12   1   13.20    3.20
   2  12  -1   60.39    7.70
   2  12  -1   55.79    4.60
  -2 -12   1   48.40    5.30
  -2 -12   1   56.19    8.20
  -2 -12   1   36.60    3.90
  -2 -12   1   45.90    6.60
   1  12  -1   25.20    3.70
   1  12  -1   23.40    5.40
   1  12  -1   18.90    3.70
  -1 -12   1   14.90    3.70
  -1 -12   1   32.60    6.80
  -1 -12   1   16.70    3.70
  -1 -12   1   19.20    3.00
   0  12  -1  144.49    7.20
   0  12  -1  138.19    9.50
   0  12  -1  162.08    7.40
   0 -12   1  173.38    8.70
   0 -12   1  177.68   10.20
   0 -12   1  180.18   11.00
  -1  12  -1  110.99    6.50
  -1  12  -1   99.79    5.70
   1 -12   1  112.99    7.00
   1 -12   1  106.39    9.10
   1 -12   1  118.39    8.90
  -2  12  -1   20.20    2.80
  -2  12  -1   24.20    4.10
   2 -12   1   12.80    3.00
   2 -12   1   20.10    4.00
   2 -12   1   15.00    6.10
  -3  12  -1  120.89    7.50
  -3  12  -1  122.69    5.30
   3 -12   1  140.59   10.10
   3 -12   1  140.39   10.00
   3 -12   1  129.09    6.70
  -4  12  -1  112.89    5.70
  -4  12  -1  104.49    7.30
   4 -12   1  103.39    6.00
   4 -12   1  117.49    9.90
   4 -12   1  102.59    9.10
  -5  12  -1    8.50    2.40
  -5  12  -1    7.30    3.80
  -5  12  -1    6.20    3.00
  -5  12  -1    9.30    3.20
   5 -12   1    4.50    2.20
   5 -12   1    6.10    3.60
   5 -12   1    8.00    5.30
  -6  12  -1  108.69    7.60
  -6  12  -1  103.79    7.80
  -6  12  -1  102.69    6.20
  -6  12  -1  124.59    8.00
   6 -12   1  116.59   10.50
   6 -12   1  120.89    9.40
  -7  12  -1    5.00    3.10
  -7  12  -1    2.50    3.00
  -7  12  -1    3.10    2.60
  -7  12  -1    5.90    3.90
   7 -12   1    3.60    4.70
   7 -12   1   -0.10    3.70
  -8  12  -1    5.20    3.10
  -8  12  -1    6.30    4.00
  -8  12  -1    3.10    3.30
  -8  12  -1    2.90    2.40
   8 -12   1    0.60    4.60
   8 -12   1    1.70    4.10
  -9  12  -1   55.79    6.90
  -9  12  -1   66.29    6.20
  -9  12  -1   49.90    6.20
   9 -12   1   74.39    8.50
   9 -12   1   43.80    6.80
 -10  12  -1    2.70    3.40
 -10  12  -1   -0.20    3.00
 -10  12  -1    1.60    3.50
  10 -12   1   -1.00    4.20
  10 -12   1    9.10    4.70
 -11  12  -1    4.90    3.60
 -11  12  -1    3.80    4.40
 -11  12  -1    2.50    3.30
  11 -12   1    1.50    5.00
 -12  12  -1   18.90    4.80
 -12  12  -1   10.50    3.80
 -12  12  -1   21.00    5.10
  12 -12   1   11.50    5.40
 -13  12  -1    0.80    4.60
  14 -12   1   -4.80    4.50
 -13 -11   1   -5.00    4.30
  12  11  -1   -1.80    5.20
 -12 -11   1  -10.70    3.90
  11  11  -1    1.50    5.00
 -11 -11   1   -5.20    3.90
  10  11  -1   -4.10    4.00
 -10 -11   1   -1.60    3.90
   9  11  -1   -0.90    4.20
  -9 -11   1    1.40    3.30
   8  11  -1   12.00    4.90
  -8 -11   1    2.70    4.00
   7  11  -1   13.10    4.70
   7  11  -1   10.70    2.20
  -7 -11   1    8.30    4.20
   6  11  -1    1.30    3.90
   6  11  -1   -1.80    1.60
  -6 -11   1   -3.60    2.30
   5  11  -1   39.30    6.10
   5  11  -1   34.20    3.40
  -5 -11   1   30.70    2.20
  -5 -11   1   20.50    4.30
   4  11  -1   12.00    2.30
   4  11  -1   14.70    4.80
  -4 -11   1   11.70    1.70
  -4 -11   1    7.70    2.80
  -4 -11   1    7.30    2.40
   3  11  -1    3.10    2.00
   3  11  -1    5.60    4.20
  -3 -11   1   -1.90    2.10
  -3 -11   1   -3.80    4.10
  -3 -11   1    1.10    2.70
  -3 -11   1    0.10    1.60
   2  11  -1  108.59    5.40
   2  11  -1   89.39    4.50
   2  11  -1  107.19    8.00
  -2 -11   1   92.89    4.90
  -2 -11   1   98.09    6.90
  -2 -11   1   90.69    6.90
  -2 -11   1   91.09    8.10
   1  11  -1  348.27   14.20
   1  11  -1  327.77    8.60
   1  11  -1  353.56   10.90
  -1 -11   1  336.17   14.00
  -1 -11   1  373.16   13.50
  -1 -11   1  349.37   12.50
   0  11  -1    2.40    3.50
   0  11  -1    4.50    2.30
   0  11  -1    2.70    0.90
   0  11  -1    5.40    2.40
   0 -11   1    3.90    2.40
   0 -11   1    7.50    4.90
   0 -11   1    6.50    2.70
  -1  11  -1  249.08    8.40
  -1  11  -1  240.08    9.10
   1 -11   1  243.38   11.90
   1 -11   1  252.97    9.70
   1 -11   1  259.17   11.70
  -2  11  -1  163.68    6.20
  -2  11  -1  172.38    7.70
  -2  11  -1  144.79    3.90
  -2  11  -1  162.68    4.10
   2 -11   1  164.48    7.70
   2 -11   1  167.08   10.00
   2 -11   1  179.38   10.10
  -3  11  -1   24.70    2.80
  -3  11  -1   33.10    4.20
  -3  11  -1   27.50    1.70
   3 -11   1   24.00    3.80
   3 -11   1   35.70    6.80
   3 -11   1   25.40    3.20
  -4  11  -1  277.87    7.30
  -4  11  -1  249.48    8.80
  -4  11  -1  276.57   11.00
   4 -11   1  302.67   13.70
   4 -11   1  271.47    9.40
   4 -11   1  275.87   12.90
  -5  11  -1  136.29    4.90
  -5  11  -1  143.39    7.90
  -5  11  -1  157.98    8.10
  -5  11  -1  144.99    8.30
  -5  11  -1  143.59    6.50
   5 -11   1  142.89    9.60
   5 -11   1  138.79    6.20
   5 -11   1  154.28   10.60
  -6  11  -1    6.80    2.30
  -6  11  -1    7.60    3.00
  -6  11  -1    7.90    3.00
  -6  11  -1    5.60    3.50
  -6  11  -1    6.10    2.00
   6 -11   1    4.50    1.70
   6 -11   1    6.80    5.00
   6 -11   1    4.30    3.60
  -7  11  -1  211.28    8.70
  -7  11  -1  210.68   10.40
  -7  11  -1  223.68   10.10
  -7  11  -1  187.48    7.10
  -7  11  -1  200.48    9.50
   7 -11   1  206.68   12.90
   7 -11   1  197.78   11.20
  -8  11  -1  104.69    7.40
  -8  11  -1  105.89    6.70
  -8  11  -1   96.39    5.30
  -8  11  -1  114.99    8.00
  -8  11  -1  114.99    8.20
   8 -11   1  108.49    9.20
   8 -11   1  113.09   10.60
  -9  11  -1    9.30    3.20
  -9  11  -1    8.50    3.70
  -9  11  -1    9.40    3.80
  -9  11  -1    4.90    2.90
   9 -11   1   14.20    5.70
   9 -11   1    8.50    4.40
 -10  11  -1  183.68   10.20
 -10  11  -1  166.58   10.30
 -10  11  -1  152.98    8.50
  10 -11   1  163.78   10.60
  10 -11   1  175.28   13.20
 -11  11  -1   15.30    4.50
 -11  11  -1   10.40    3.90
 -11  11  -1   13.00    4.10
  11 -11   1    8.50    4.60
 -12  11  -1   88.19    8.10
 -12  11  -1   78.79    7.80
 -12  11  -1   88.69    8.80
  12 -11   1   78.29   11.20
 -13  11  -1   34.50    6.00
 -13  11  -1   24.80    4.70
  13 -11   1   22.50    5.90
 -14  11  -1    3.20    5.60
 -14  11  -1    5.80    5.00
  14 -11   1   -2.30    4.30
  15 -11   1   -1.00    5.10
 -14 -10   1    6.30    3.90
 -14 -10   1    2.10    4.50
  13  10  -1   -1.60    4.40
 -13 -10   1    3.00    3.60
 -13 -10   1    0.20    4.90
  12  10  -1    3.60    4.30
  12  10  -1    3.40    4.70
 -12 -10   1    5.70    4.00
 -12 -10   1    7.60    4.50
  11  10  -1    5.80    4.90
  11  10  -1    4.40    3.20
 -11 -10   1    4.60    3.70
 -11 -10   1    4.30    4.20
  10  10  -1   16.80    5.10
 -10 -10   1   15.60    4.80
 -10 -10   1   11.70    3.90
   9  10  -1   85.39    7.60
  -9 -10   1   79.79    7.60
  -9 -10   1   79.19    5.80
   8  10  -1    2.20    1.70
   8  10  -1    0.70    3.80
  -8 -10   1   -0.80    3.40
  -8 -10   1    2.90    2.40
   7  10  -1   28.70    5.40
   7  10  -1   17.70    2.40
  -7 -10   1    7.60    3.90
   6  10  -1    3.60    1.70
   6  10  -1    3.00    3.60
   5  10  -1    6.30    3.90
   5  10  -1    6.00    1.90
  -5 -10   1    1.30    2.30
  -5 -10   1    4.00    1.10
   4  10  -1    0.10    3.30
   4  10  -1    1.10    1.70
  -4 -10   1   -1.80    1.50
  -4 -10   1   -1.40    1.10
  -4 -10   1   -2.80    2.40
   3  10  -1   11.60    4.10
   3  10  -1   14.80    2.30
  -3 -10   1    9.30    2.30
  -3 -10   1    9.60    2.50
  -3 -10   1   11.30    1.90
  -3 -10   1    9.60    4.40
   2  10  -1    4.30    1.20
   2  10  -1    4.90    3.00
   2  10  -1    2.00    1.80
  -2 -10   1   -4.00    3.60
  -2 -10   1    1.10    1.80
  -2 -10   1    1.70    2.40
   1  10  -1    8.60    1.30
   1  10  -1    7.40    2.20
   1  10  -1    7.60    4.00
  -1 -10   1    6.80    2.30
  -1 -10   1    6.50    2.50
  -1 -10   1    7.20    4.30
   0  10  -1   86.69    4.80
   0  10  -1   89.09    2.90
   0  10  -1   92.99    4.70
   0  10  -1   85.09    6.40
   0 -10   1   93.69    6.70
   0 -10   1   89.69    5.70
   0 -10   1   88.59    6.50
  -1  10  -1   44.20    3.50
  -1  10  -1   45.30    1.80
  -1  10  -1   44.40    6.20
  -1  10  -1   49.00    4.10
   1 -10   1   45.50    5.60
   1 -10   1   51.39    5.90
   1 -10   1   50.29    4.40
  -2  10  -1   10.70    2.00
  -2  10  -1    9.60    2.90
   2 -10   1   11.40    4.50
   2 -10   1    7.20    2.80
   2 -10   1    9.60    2.10
  -3  10  -1  239.28    6.40
  -3  10  -1  237.28    9.30
  -3  10  -1  237.18    7.20
   3 -10   1  249.78   11.60
   3 -10   1  249.38    8.40
   3 -10   1  245.78   11.40
  -4  10  -1  188.38    6.90
  -4  10  -1  182.38    5.60
  -4  10  -1  186.98    8.40
   4 -10   1  188.88   10.10
   4 -10   1  182.08   10.00
   4 -10   1  184.98    7.10
  -5  10  -1  425.46   11.20
  -5  10  -1  423.86   13.70
  -5  10  -1  431.26   12.60
  -5  10  -1  417.96   14.30
  -5  10  -1  447.96   14.00
   5 -10   1  416.16   16.10
   5 -10   1  414.06   11.80
   5 -10   1  446.76   16.10
  -6  10  -1    0.80    2.40
  -6  10  -1   -1.20    2.80
  -6  10  -1    1.60    2.40
  -6  10  -1   -2.50    1.70
  -6  10  -1    0.10    1.80
   6 -10   1   -2.90    3.90
   6 -10   1   -1.40    2.90
   6 -10   1    1.00    1.30
  -7  10  -1   16.70    3.10
  -7  10  -1   18.00    4.10
  -7  10  -1   23.90    3.80
  -7  10  -1   18.20    3.50
  -7  10  -1   21.00    2.80
   7 -10   1   24.00    6.00
   7 -10   1   15.00    4.20
  -8  10  -1   69.89    5.40
  -8  10  -1   83.89    6.90
  -8  10  -1   74.49    6.50
  -8  10  -1   63.59    4.70
  -8  10  -1   75.09    7.00
   8 -10   1   65.59    7.60
   8 -10   1   69.39    8.90
  -9  10  -1   13.00    3.20
  -9  10  -1   20.40    4.20
  -9  10  -1   13.40    3.60
  -9  10  -1   15.70    3.50
   9 -10   1   12.20    4.30
   9 -10   1   17.00    5.20
 -10  10  -1   11.60    3.40
 -10  10  -1    8.90    3.10
 -10  10  -1    5.70    3.10
 -10  10  -1    9.70    3.90
  10 -10   1   11.80    5.00
  10 -10   1    7.60    4.20
 -11  10  -1  177.48    8.80
 -11  10  -1  175.08   10.80
 -11  10  -1  171.58    9.70
  11 -10   1  219.78   14.70
 -12  10  -1   20.40    4.20
 -12  10  -1   28.30    5.30
 -12  10  -1   20.10    4.20
 -12  10  -1   13.80    3.90
  12 -10   1   13.50    5.40
 -13  10  -1    4.40    3.50
 -13  10  -1    9.60    4.60
 -13  10  -1    8.10    4.40
 -13  10  -1    7.30    3.60
  13 -10   1   -1.50    4.60
 -14  10  -1   21.00    5.10
 -14  10  -1   28.30    5.80
  14 -10   1   16.10    5.60
  15 -10   1    1.10    4.30
 -15  -9   1    9.60    4.80
 -15  -9   1    2.30    4.80
  14   9  -1   32.90    6.40
 -14  -9   1   41.10    6.40
 -14  -9   1   34.20    6.20
  13   9  -1   12.80    4.90
 -13  -9   1   12.50    4.60
 -13  -9   1   15.30    5.20
  12   9  -1   18.00    4.90
  12   9  -1   16.70    4.80
 -12  -9   1   10.40    4.60
 -12  -9   1   12.80    4.80
  11   9  -1  106.39    8.00
  11   9  -1  109.49    8.60
 -11  -9   1  104.09    7.50
 -11  -9   1  109.89    9.80
  10   9  -1  172.78    9.50
  10   9  -1  193.28    9.50
 -10  -9   1  167.98    8.60
 -10  -9   1  173.88   11.00
   9   9  -1   33.30    3.60
   9   9  -1   26.00    4.00
   9   9  -1   29.90    5.40
  -9  -9   1   28.50    4.40
  -9  -9   1   26.20    4.80
   8   9  -1  219.28    7.30
   8   9  -1  240.78   10.60
  -8  -9   1  239.08   11.80
  -8  -9   1  222.78    8.90
   7   9  -1   33.70    5.20
   7   9  -1   35.70    2.90
  -7  -9   1   22.50    4.40
  -7  -9   1   33.10    3.70
   6   9  -1   18.50    4.30
   6   9  -1   14.50    2.00
  -6  -9   1    7.20    3.30
  -6  -9   1   14.00    2.50
  -6  -9   1    9.10    1.70
   5   9  -1  255.57   10.50
   5   9  -1  242.48    7.60
  -5  -9   1  251.77   10.60
  -5  -9   1  249.38    6.30
  -5  -9   1  243.98    8.40
   4   9  -1   16.80    4.00
   4   9  -1   10.10    1.90
  -4  -9   1    8.30    2.00
  -4  -9   1   14.10    2.80
  -4  -9   1   10.50    1.50
   3   9  -1  138.39    5.20
   3   9  -1  139.99    7.60
  -3  -9   1  133.89    6.70
  -3  -9   1  130.59    4.70
  -3  -9   1  137.79    7.30
  -3  -9   1  125.19    7.80
   2   9  -1    2.00    1.70
   2   9  -1    8.60    3.50
   2   9  -1    4.50    1.40
  -2  -9   1    8.90    4.00
  -2  -9   1    7.30    2.10
  -2  -9   1    5.50    1.90
   1   9  -1   18.20    2.50
   1   9  -1   20.30    1.70
   1   9  -1   26.00    4.60
  -1  -9   1   15.70    2.80
  -1  -9   1   11.90    2.40
  -1  -9   1   20.60    4.70
   0   9  -1   -1.40    1.50
   0   9  -1   -0.10    1.60
   0   9  -1    1.50    3.10
   0   9  -1   -0.10    0.80
   0  -9   1   -2.00    1.70
   0  -9   1   -1.30    1.60
   0  -9   1    1.30    2.60
   0  -9   1   -2.60    1.70
  -1   9  -1  164.68    8.70
  -1   9  -1  163.18    6.00
  -1   9  -1  162.78    6.60
   1  -9   1  164.18    8.30
   1  -9   1  169.18    6.60
   1  -9   1  170.28    6.90
   1  -9   1  155.18    8.30
  -2   9  -1   -4.10    1.70
  -2   9  -1   -0.20    1.20
   2  -9   1   -1.80    2.10
   2  -9   1   -1.30    1.90
   2  -9   1   -0.90    1.40
   2  -9   1   -1.60    3.10
  -3   9  -1  117.79    3.80
  -3   9  -1  104.89    5.70
  -3   9  -1  114.89    4.10
   3  -9   1  116.69    7.80
   3  -9   1  103.89    7.20
   3  -9   1  105.49    5.10
   3  -9   1  111.89    5.90
  -4   9  -1   19.30    3.30
  -4   9  -1   18.60    2.40
  -4   9  -1   22.00    2.20
   4  -9   1   22.30    5.00
   4  -9   1   12.80    3.20
   4  -9   1   21.60    2.30
  -5   9  -1    4.10    2.20
  -5   9  -1   -1.00    2.50
  -5   9  -1    2.30    2.00
  -5   9  -1    4.00    1.70
  -5   9  -1    1.70    1.60
   5  -9   1    2.10    1.30
   5  -9   1    2.60    3.70
   5  -9   1   -2.60    2.50
  -6   9  -1  161.28    7.50
  -6   9  -1  146.99    7.50
  -6   9  -1  154.08    8.10
  -6   9  -1  153.38    6.70
  -6   9  -1  150.88    6.00
   6  -9   1  153.68    5.30
   6  -9   1  155.08    8.80
   6  -9   1  157.88   10.00
  -7   9  -1    5.00    2.30
  -7   9  -1    1.70    2.50
  -7   9  -1    3.20    3.20
  -7   9  -1    3.30    2.80
  -7   9  -1    4.00    2.40
   7  -9   1    5.10    1.10
   7  -9   1    7.00    4.00
   7  -9   1   -0.80    2.80
  -8   9  -1   -0.60    2.40
  -8   9  -1   -1.40    2.50
  -8   9  -1   -1.10    2.40
  -8   9  -1    5.00    2.50
  -8   9  -1    1.90    3.10
   8  -9   1   -0.40    2.90
   8  -9   1    1.80    3.60
  -9   9  -1   53.79    5.00
  -9   9  -1   54.49    5.20
  -9   9  -1   61.89    6.50
  -9   9  -1   40.90    4.60
   9  -9   1   60.59    8.50
   9  -9   1   61.49    6.60
 -10   9  -1   90.09    6.30
 -10   9  -1   90.09    7.00
 -10   9  -1   89.59    7.30
 -10   9  -1   95.59    8.30
  10  -9   1   83.59    9.60
  10  -9   1   85.19    7.20
 -11   9  -1    3.30    3.60
 -11   9  -1    6.00    3.20
 -11   9  -1   11.20    3.90
 -11   9  -1    3.80    3.20
  11  -9   1    3.10    3.60
 -12   9  -1   37.00    5.30
 -12   9  -1   33.60    5.60
 -12   9  -1   36.20    4.80
 -12   9  -1   37.50    5.20
  12  -9   1   25.90    5.50
 -13   9  -1   21.80    4.60
 -13   9  -1   20.40    5.00
 -13   9  -1   19.70    4.20
 -13   9  -1   13.10    4.50
  13  -9   1   12.10    4.70
 -14   9  -1    2.10    3.90
 -14   9  -1    2.40    4.60
 -14   9  -1   -6.80    3.60
 -15   9  -1   13.30    4.80
 -15   9  -1   19.30    6.30
 -16  -8   1    6.70    5.20
 -15  -8   1   37.90    6.30
 -15  -8   1   23.30    5.40
  14   8  -1   10.10    4.80
 -14  -8   1    7.10    4.30
 -14  -8   1    8.10    4.80
  13   8  -1   67.19    7.30
  13   8  -1   58.39    8.10
 -13  -8   1   47.20    6.40
 -13  -8   1   43.30    6.20
  12   8  -1   42.20    5.80
  12   8  -1   40.60    6.20
 -12  -8   1   36.00    6.10
 -12  -8   1   38.80    5.70
  11   8  -1    2.00    3.60
  11   8  -1    0.90    3.40
 -11  -8   1    1.20    3.50
 -11  -8   1    2.10    3.60
  10   8  -1   97.49    7.20
  10   8  -1  103.09    7.80
 -10  -8   1  112.29    9.00
 -10  -8   1   92.09    6.90
   9   8  -1  226.88   10.40
   9   8  -1  215.58    9.50
  -9  -8   1  226.88   11.40
  -9  -8   1  203.08    9.10
   8   8  -1   85.79    6.50
   8   8  -1   95.09    6.30
   8   8  -1   92.29    4.10
  -8  -8   1   87.69    7.70
  -8  -8   1   85.79    6.20
   7   8  -1  104.29    7.00
   7   8  -1   92.59    4.20
   7   8  -1   96.19    5.40
  -7  -8   1  104.69    5.80
  -7  -8   1   91.79    7.50
   6   8  -1   85.69    6.00
   6   8  -1   90.39    3.90
  -6  -8   1   75.29    4.60
  -6  -8   1   84.59    3.80
  -6  -8   1   93.89    6.80
   5   8  -1   40.80    2.70
   5   8  -1   41.90    4.80
  -5  -8   1   40.00    3.30
  -5  -8   1   36.70    3.20
  -5  -8   1   38.00    1.60
  -5  -8   1   43.30    5.00
   4   8  -1  399.16   13.00
   4   8  -1  381.26   10.40
  -4  -8   1  386.06   12.70
  -4  -8   1  399.46    9.60
  -4  -8   1  395.56   11.50
   3   8  -1   97.19    4.10
   3   8  -1   87.19    4.40
   3   8  -1   86.29    5.90
  -3  -8   1   92.79    3.70
  -3  -8   1   97.39    5.90
  -3  -8   1   85.09    5.10
  -3  -8   1   87.89    6.30
   2   8  -1  501.75   15.50
   2   8  -1  517.25   12.50
   2   8  -1  525.75   13.10
  -2  -8   1  500.05   14.90
  -2  -8   1  498.15   15.90
  -2  -8   1  502.15   14.80
   1   8  -1  434.56   11.60
   1   8  -1  435.06   14.10
   1   8  -1  431.66   10.40
  -1  -8   1  419.96   14.10
  -1  -8   1  416.36   12.80
  -1  -8   1  436.96   13.60
   0   8  -1    3.50    0.90
   0   8  -1    2.00    1.70
   0   8  -1    2.90    3.10
   0  -8   1    1.80    1.80
   0  -8   1    3.40    1.90
   0  -8   1    5.90    2.00
   0  -8   1    5.80    3.60
  -1   8  -1  230.48    9.60
  -1   8  -1  236.78    7.90
  -1   8  -1  236.88    7.30
   1  -8   1  236.78    7.90
   1  -8   1  241.08    9.80
   1  -8   1  227.78    8.00
   1  -8   1  239.28   10.00
  -2   8  -1  661.73   16.30
  -2   8  -1  685.73   17.80
   2  -8   1  683.53   17.70
   2  -8   1  683.73   17.30
   2  -8   1  684.53   19.90
   2  -8   1  673.73   19.80
  -3   8  -1   23.70    3.10
   3  -8   1   16.80    2.10
   3  -8   1   28.40    4.90
   3  -8   1   16.80    3.10
   3  -8   1   25.30    3.20
  -4   8  -1   16.00    2.50
  -4   8  -1   17.60    3.10
  -4   8  -1   17.30    2.20
  -4   8  -1   20.90    2.10
   4  -8   1   13.10    1.80
   4  -8   1   14.90    2.80
   4  -8   1   12.40    2.80
   4  -8   1   18.40    4.30
  -5   8  -1    3.40    1.90
  -5   8  -1    4.00    1.60
  -5   8  -1    5.90    1.70
  -5   8  -1    3.90    2.00
  -5   8  -1    4.20    2.50
   5  -8   1   -0.10    2.30
   5  -8   1    4.20    1.20
   5  -8   1    2.30    3.10
  -6   8  -1    9.00    2.40
  -6   8  -1   13.40    2.30
  -6   8  -1   10.10    2.50
  -6   8  -1    8.10    2.40
  -6   8  -1   10.10    3.10
   6  -8   1   12.00    3.90
   6  -8   1   11.50    1.30
   6  -8   1    5.80    2.80
  -7   8  -1   -3.60    2.20
  -7   8  -1    3.60    2.10
  -7   8  -1    1.50    2.30
  -7   8  -1    6.00    2.10
  -7   8  -1   -2.10    2.80
   7  -8   1    3.90    0.80
   7  -8   1    5.90    3.50
   7  -8   1    2.90    2.80
  -8   8  -1    2.40    2.40
  -8   8  -1    2.40    2.40
  -8   8  -1    6.10    2.80
  -8   8  -1    0.90    2.40
   8  -8   1    1.80    3.70
   8  -8   1    3.80    3.10
  -9   8  -1   42.20    4.90
  -9   8  -1   46.20    4.70
  -9   8  -1   44.30    4.80
  -9   8  -1   48.20    4.90
   9  -8   1   34.50    5.00
   9  -8   1   45.90    5.40
 -10   8  -1    0.00    2.70
 -10   8  -1    2.30    2.40
 -10   8  -1   -0.40    3.00
 -10   8  -1    3.20    2.70
  10  -8   1    4.70    3.60
  10  -8   1   -1.10    3.20
 -11   8  -1   15.00    3.40
 -11   8  -1   23.50    4.10
 -11   8  -1   13.50    4.00
 -11   8  -1   15.00    3.90
  11  -8   1   10.30    4.00
 -12   8  -1   -2.30    3.30
 -12   8  -1    0.80    2.50
 -12   8  -1   -3.60    3.20
 -12   8  -1    1.50    3.20
  12  -8   1   -5.80    3.60
 -13   8  -1   -0.10    2.40
 -13   8  -1   -1.10    3.00
 -13   8  -1   -1.30    3.50
 -13   8  -1   -3.40    4.00
  13  -8   1   -7.90    3.30
 -14   8  -1   -3.20    3.60
 -14   8  -1   -0.70    3.90
  14  -8   1   -6.70    2.90
 -15   8  -1   -1.70    3.90
 -15   8  -1   -0.60    4.00
  15  -8   1   -4.20    4.60
 -16   8  -1   17.10    6.00
  15   7  -1   19.90    5.60
 -15  -7   1   17.00    5.50
 -15  -7   1   14.50    5.20
  14   7  -1   46.40    6.40
 -14  -7   1   32.30    5.60
 -14  -7   1   44.80    6.60
  13   7  -1   -0.70    2.80
  13   7  -1   -1.20    3.70
 -13  -7   1    0.90    3.40
 -13  -7   1   -1.30    3.80
  12   7  -1   47.60    5.40
  12   7  -1   49.60    6.40
 -12  -7   1   34.20    5.40
 -12  -7   1   45.40    5.90
  11   7  -1   29.90    5.40
  11   7  -1   25.60    4.70
 -11  -7   1   30.00    5.00
 -11  -7   1   23.20    4.60
  10   7  -1    8.40    3.70
  10   7  -1    5.30    3.30
 -10  -7   1    2.80    3.60
 -10  -7   1    4.10    3.40
   9   7  -1  206.28    9.10
   9   7  -1  195.58    9.30
  -9  -7   1  197.38    8.80
  -9  -7   1  212.08   10.50
   8   7  -1   11.60    3.10
   8   7  -1    7.20    3.30
  -8  -7   1    6.00    3.00
  -8  -7   1    8.90    3.10
   7   7  -1   97.79    6.00
   7   7  -1  100.19    5.70
  -7  -7   1   83.89    5.30
  -7  -7   1   99.59    6.90
   6   7  -1  299.57    9.70
   6   7  -1  265.07    7.80
   6   7  -1  303.97   10.40
  -6  -7   1  274.07    7.30
  -6  -7   1  282.67   10.60
  -6  -7   1  281.97    9.20
   5   7  -1  195.28    5.90
   5   7  -1  196.78    8.10
  -5  -7   1  194.38    8.10
  -5  -7   1  188.88    6.80
  -5  -7   1  199.88    6.20
   4   7  -1  555.64   15.90
   4   7  -1  544.65   13.40
  -4  -7   1  554.84   15.90
  -4  -7   1  545.35   14.30
  -4  -7   1  550.84   12.60
  -4  -7   1  550.14   14.00
   3   7  -1 2585.04   56.99
   3   7  -1 2543.35   56.69
   3   7  -1 2595.34   59.29
  -3  -7   1 2595.84   59.09
  -3  -7   1 2651.63   58.09
  -3  -7   1 2592.94   60.09
  -3  -7   1 2599.64   56.19
   2   7  -1   27.90    2.30
   2   7  -1   25.70    2.50
   2   7  -1   28.60    4.10
  -2  -7   1   21.20    2.90
  -2  -7   1   27.00    2.10
  -2  -7   1   30.20    3.80
  -2  -7   1   32.80    4.40
   1   7  -1  308.17   10.70
   1   7  -1  308.37    7.70
   1   7  -1  315.17    8.60
  -1  -7   1  304.47   10.10
  -1  -7   1  294.07    9.70
  -1  -7   1  301.57    8.30
  -1  -7   1  294.57    8.50
  -1  -7   1  293.67   10.90
   0   7  -1 1276.07   27.10
   0   7  -1 1176.38   30.80
   0   7  -1 1250.87   28.60
   0  -7   1 1245.38   30.60
   0  -7   1 1251.77   29.30
   0  -7   1 1216.88   28.50
   0  -7   1 1235.78   31.10
  -1   7  -1  672.53   16.80
  -1   7  -1  675.13   16.20
  -1   7  -1  666.53   18.90
   1  -7   1  660.23   16.80
   1  -7   1  656.13   18.90
   1  -7   1  666.73   18.70
   1  -7   1  671.63   16.90
  -2   7  -1  166.58    6.40
  -2   7  -1  168.08    5.20
   2  -7   1  163.38    6.00
   2  -7   1  160.28    6.30
   2  -7   1  170.58    7.70
   2  -7   1  162.48    7.90
  -3   7  -1 1174.48   28.50
  -3   7  -1 1238.98   27.20
   3  -7   1 1146.79   29.90
   3  -7   1 1149.58   27.10
   3  -7   1 1186.98   28.30
   3  -7   1 1197.28   30.50
  -4   7  -1   17.50    2.10
  -4   7  -1   21.90    2.30
  -4   7  -1   16.60    2.40
  -4   7  -1   16.90    2.40
  -4   7  -1   17.90    2.90
   4  -7   1   25.20    4.40
   4  -7   1   19.60    3.00
   4  -7   1   12.60    2.50
   4  -7   1   15.40    1.60
  -5   7  -1  389.96   10.60
  -5   7  -1  389.66   11.10
  -5   7  -1  384.16   11.80
  -5   7  -1  403.06   12.40
  -5   7  -1  401.16   11.60
   5  -7   1  388.36   14.00
   5  -7   1  386.16    9.80
   5  -7   1  396.96   13.10
  -6   7  -1   22.40    2.20
  -6   7  -1   23.30    2.70
  -6   7  -1   18.70    2.80
  -6   7  -1   19.30    2.50
  -6   7  -1   23.20    3.20
  -6   7  -1   18.70    2.60
   6  -7   1   24.10    4.30
   6  -7   1   14.50    2.80
   6  -7   1   21.60    1.60
  -7   7  -1    6.20    2.20
  -7   7  -1    7.20    0.90
  -7   7  -1    8.00    2.20
  -7   7  -1    5.30    2.30
  -7   7  -1    5.10    2.80
  -7   7  -1    7.80    1.50
  -7   7  -1   10.70    2.40
   7  -7   1    3.70    2.70
   7  -7   1    8.90    3.70
   7  -7   1    6.20    0.70
  -8   7  -1  267.87   10.40
  -8   7  -1  273.07    9.40
  -8   7  -1  248.18    7.50
  -8   7  -1  267.77    9.70
  -8   7  -1  257.77    9.50
   8  -7   1  250.87   10.00
   8  -7   1  274.37   12.40
   8  -7   1  250.57    6.10
  -9   7  -1   60.39    6.10
  -9   7  -1   60.89    5.40
  -9   7  -1   59.69    5.60
  -9   7  -1   50.89    5.50
   9  -7   1   57.29    5.30
 -10   7  -1   14.50    3.70
 -10   7  -1   12.90    3.10
 -10   7  -1   15.80    3.80
 -10   7  -1   14.80    3.90
  10  -7   1    8.70    3.70
  10  -7   1   13.20    3.70
 -11   7  -1    6.00    2.60
 -11   7  -1    7.70    3.50
 -11   7  -1   12.30    3.70
 -11   7  -1    6.80    3.60
  11  -7   1    0.00    3.20
 -12   7  -1   22.00    4.20
 -12   7  -1   25.70    4.80
 -12   7  -1   36.10    5.20
 -12   7  -1   27.20    3.80
  12  -7   1   17.50    4.60
 -13   7  -1   -0.80    3.60
 -13   7  -1    0.60    3.80
 -13   7  -1   -2.80    2.60
 -13   7  -1   -3.70    3.40
  13  -7   1   -1.80    3.30
 -14   7  -1    3.20    4.30
 -14   7  -1   -0.90    4.40
  14  -7   1   -3.90    3.10
 -15   7  -1   -2.00    4.30
 -15   7  -1    4.90    4.40
  15  -7   1   -6.00    4.60
 -16   7  -1    0.50    4.60
  15   6  -1    9.20    4.60
 -15  -6   1   20.20    5.70
 -15  -6   1    9.10    4.70
  14   6  -1   -1.20    3.90
 -14  -6   1   -1.20    4.00
 -14  -6   1   -2.00    3.20
  13   6  -1   -1.80    3.50
  13   6  -1   -0.10    3.60
 -13  -6   1    1.20    4.00
 -13  -6   1    0.20    3.20
  12   6  -1   -0.90    3.30
  12   6  -1    1.60    3.60
 -12  -6   1   -3.10    3.20
 -12  -6   1    1.00    3.70
  11   6  -1   -0.90    3.00
  11   6  -1   -5.90    3.20
 -11  -6   1   -1.20    3.00
 -11  -6   1    0.30    3.20
  10   6  -1   20.30    4.10
  10   6  -1   31.70    5.10
 -10  -6   1   22.30    4.20
 -10  -6   1   27.50    4.50
   9   6  -1    5.80    2.80
   9   6  -1    0.00    3.20
  -9  -6   1    0.60    1.20
  -9  -6   1    2.00    2.90
  -9  -6   1   -1.10    3.10
   8   6  -1  244.78    9.40
   8   6  -1  254.27    9.40
  -8  -6   1  253.47   10.50
  -8  -6   1  248.38    9.40
   7   6  -1    1.30    2.10
   7   6  -1   -0.30    2.50
  -7  -6   1    0.60    1.70
  -7  -6   1   -3.20    2.00
   6   6  -1   81.29    4.60
   6   6  -1   72.89    4.70
  -6  -6   1   80.49    5.60
  -6  -6   1   74.69    4.60
   5   6  -1  405.86   11.40
   5   6  -1  397.96   11.90
   5   6  -1  376.96    9.90
  -5  -6   1  395.36   12.50
  -5  -6   1  394.46    9.80
  -5  -6   1  389.96   11.00
   4   6  -1  416.06   10.20
   4   6  -1  405.76   12.20
  -4  -6   1  411.16   10.70
  -4  -6   1  419.56   11.00
  -4  -6   1  407.06    9.30
  -4  -6   1  399.26   12.50
   3   6  -1  386.56    9.60
   3   6  -1  374.56   10.00
   3   6  -1  353.16   11.40
  -3  -6   1  378.26   12.20
  -3  -6   1  385.76   10.50
  -3  -6   1  383.76    9.90
  -3  -6   1  381.56    9.10
  -3  -6   1  388.46   11.70
   2   6  -1  692.13   17.30
   2   6  -1  709.43   16.00
   2   6  -1  661.33   17.90
   2   6  -1  664.63   16.00
  -2  -6   1  672.93   18.60
  -2  -6   1  677.13   17.30
  -2  -6   1  674.83   17.70
   1   6  -1   69.99    3.30
   1   6  -1   61.29    4.20
   1   6  -1   63.99    4.00
   1   6  -1   68.09    2.70
  -1  -6   1   63.19    3.00
  -1  -6   1   67.49    4.30
  -1  -6   1   67.09    4.60
  -1  -6   1   63.09    5.00
  -1  -6   1   67.69    3.30
   0   6  -1  158.88    7.20
   0   6  -1  167.68    5.50
   0   6  -1  169.78    5.70
   0  -6   1  167.18    5.70
   0  -6   1  164.68    5.50
   0  -6   1  170.78    6.10
   0  -6   1  169.78    7.40
   0  -6   1  165.18    6.90
  -1   6  -1  158.88    5.20
  -1   6  -1  168.58    6.00
  -1   6  -1  152.08    7.30
   1  -6   1  168.58    6.00
   1  -6   1  162.98    5.80
   1  -6   1  169.88    7.30
   1  -6   1  165.28    5.70
   1  -6   1  154.28    6.90
  -2   6  -1   10.50    1.90
  -2   6  -1   10.40    1.40
   2  -6   1    7.20    3.50
   2  -6   1    7.00    2.10
   2  -6   1    7.40    1.60
   2  -6   1   10.90    2.00
  -3   6  -1  417.06   11.90
  -3   6  -1  411.76   10.60
   3  -6   1  402.26   11.60
   3  -6   1  423.46   13.20
   3  -6   1  417.46   10.50
   3  -6   1  407.86   12.90
  -4   6  -1  318.47    8.90
  -4   6  -1  317.37    9.60
  -4   6  -1  301.47    8.50
  -4   6  -1  322.37    9.50
  -4   6  -1  320.77   10.10
   4  -6   1  309.37    9.70
   4  -6   1  302.57    8.00
   4  -6   1  309.57   11.30
   4  -6   1  310.17   10.70
  -5   6  -1   13.20    2.10
  -5   6  -1   10.80    2.10
  -5   6  -1   12.40    2.10
  -5   6  -1   13.60    2.20
  -5   6  -1   12.20    2.70
   5  -6   1    8.00    2.40
   5  -6   1   12.70    3.40
   5  -6   1   12.90    1.10
   5  -6   1   10.40    1.10
  -6   6  -1  542.85   14.30
  -6   6  -1  551.84   14.20
  -6   6  -1  532.25   15.00
  -6   6  -1  537.15   15.40
  -6   6  -1  564.34   14.80
  -6   6  -1  497.45   12.60
   6  -6   1  498.85   11.80
   6  -6   1  539.55   16.90
   6  -6   1  527.25   15.40
   6  -6   1  508.25   11.90
   6  -6   1  515.85   11.90
  -7   6  -1  337.17   10.60
  -7   6  -1  353.46   10.70
  -7   6  -1  314.27    8.70
  -7   6  -1  349.17   11.00
  -7   6  -1  351.36   11.50
   7  -6   1  332.47   11.30
   7  -6   1  355.66   13.10
  -8   6  -1    7.80    2.50
  -8   6  -1    7.10    2.60
  -8   6  -1    4.80    2.60
  -8   6  -1    7.60    2.60
   8  -6   1    2.10    3.10
   8  -6   1    5.20    2.60
  -9   6  -1  458.15   13.80
  -9   6  -1  450.35   14.00
  -9   6  -1  453.65   14.20
  -9   6  -1  443.76   15.00
   9  -6   1  441.76   13.90
   9  -6   1  476.15   16.70
 -10   6  -1   21.80    4.10
 -10   6  -1   15.40    3.60
 -10   6  -1   19.70    3.20
 -10   6  -1   14.50    3.70
  10  -6   1   14.30    3.50
 -11   6  -1    0.80    2.40
 -11   6  -1    0.30    3.10
 -11   6  -1   -0.70    2.90
 -11   6  -1    2.10    3.20
  11  -6   1    0.80    2.80
 -12   6  -1   33.50    5.20
 -12   6  -1   28.40    4.00
 -12   6  -1   27.10    4.90
 -12   6  -1   35.30    5.20
 -13   6  -1   13.10    4.80
 -13   6  -1    9.70    3.00
 -13   6  -1   19.70    4.80
  13  -6   1    9.00    3.30
 -14   6  -1   13.70    4.80
 -14   6  -1   15.40    4.90
  14  -6   1    4.60    3.50
  14  -6   1    7.90    4.90
 -15   6  -1    2.40    3.80
 -15   6  -1    2.20    4.40
  15  -6   1   -3.70    4.30
 -16   6  -1    0.50    5.20
 -16   6  -1    6.00    4.80
  16  -6   1   -4.50    4.90
  16   5  -1   45.50   11.10
 -16  -5   1   42.50    7.10
  15   5  -1    3.50    4.50
 -15  -5   1    5.70    4.10
 -15  -5   1    8.40    4.80
  14   5  -1    1.20    4.00
 -14  -5   1    0.30    4.10
 -14  -5   1   -3.90    3.00
  13   5  -1    7.00    4.10
  13   5  -1    8.00    4.10
 -13  -5   1    8.20    3.90
 -13  -5   1   11.80    4.50
  12   5  -1   18.40    4.50
  12   5  -1   18.90    4.40
 -12  -5   1   16.40    4.70
 -12  -5   1   11.00    3.70
  11   5  -1    0.90    2.40
  11   5  -1    0.00    3.00
 -11  -5   1   -3.30    3.40
 -11  -5   1   -3.20    2.60
  10   5  -1   38.80    5.20
  10   5  -1   30.30    4.30
 -10  -5   1   23.00    3.90
 -10  -5   1   32.80    4.30
   9   5  -1    3.70    2.60
   9   5  -1   -0.50    2.50
  -9  -5   1   -1.40    2.70
  -9  -5   1    0.80    2.50
  -9  -5   1    0.10    0.80
   8   5  -1   18.30    3.30
   8   5  -1   18.60    3.20
   8   5  -1   20.20    3.00
  -8  -5   1   12.70    2.90
  -8  -5   1   17.30    3.30
  -8  -5   1   17.70    1.90
   7   5  -1   57.89    3.90
   7   5  -1   64.39    4.40
   7   5  -1   64.49    4.60
  -7  -5   1   62.79    4.50
  -7  -5   1   58.59    5.00
   6   5  -1   -0.50    1.80
   6   5  -1   -0.10    1.80
   6   5  -1    0.00    1.70
  -6  -5   1    0.70    1.50
  -6  -5   1   -0.20    1.70
   5   5  -1   -1.30    1.70
   5   5  -1    0.80    2.10
   5   5  -1    0.20    1.60
  -5  -5   1    1.60    0.50
  -5  -5   1    0.60    1.70
  -5  -5   1   -1.80    1.80
   4   5  -1  131.49    5.70
   4   5  -1  132.79    5.60
   4   5  -1  136.09    5.10
  -4  -5   1  133.59    4.80
  -4  -5   1  133.19    6.10
  -4  -5   1  134.29    4.20
  -4  -5   1  127.99    4.90
   3   5  -1   53.39    3.10
   3   5  -1   54.29    2.50
   3   5  -1   49.00    3.80
   3   5  -1   55.69    4.10
  -3  -5   1   60.69    2.10
  -3  -5   1   56.79    4.20
  -3  -5   1   56.99    2.90
  -3  -5   1   55.69    3.10
  -3  -5   1   52.49    3.40
   2   5  -1   43.50    3.50
   2   5  -1   43.90    2.40
   2   5  -1   43.10    2.20
   2   5  -1   38.70    3.10
   2   5  -1   40.10    2.90
  -2  -5   1   45.20    3.10
  -2  -5   1   48.20    3.10
  -2  -5   1   46.20    3.20
  -2  -5   1   43.90    3.90
   1   5  -1  299.47    8.70
   1   5  -1  307.37    7.60
   1   5  -1  281.37    9.20
   1   5  -1  292.07    9.10
   1   5  -1  286.67    8.30
   1   5  -1  294.47    7.20
  -1  -5   1  288.67    8.80
  -1  -5   1  277.97    9.20
  -1  -5   1  307.87    7.50
  -1  -5   1  283.37    8.60
  -1  -5   1  277.17    8.70
  -1  -5   1  283.47    7.50
   0   5  -1    2.90    1.90
   0   5  -1    0.50    1.20
   0   5  -1    3.30    1.40
   0   5  -1    3.80    1.30
   0   5  -1    2.90    1.80
   0  -5   1    1.00    1.20
   0  -5   1    4.00    2.50
   0  -5   1    2.50    1.30
   0  -5   1    2.10    1.20
   0  -5   1    0.40    1.40
   0  -5   1    4.80    2.00
  -1   5  -1  232.08    6.80
  -1   5  -1  222.08    7.80
  -1   5  -1  225.08    7.90
  -1   5  -1  222.08    6.60
  -1   5  -1  223.88    6.10
   1  -5   1  226.18    6.60
   1  -5   1  230.88    8.10
   1  -5   1  227.78    6.70
   1  -5   1  225.48    7.70
   1  -5   1  216.38    8.00
  -2   5  -1 1221.08   28.20
  -2   5  -1 1227.38   29.30
  -2   5  -1 1253.07   27.00
   2  -5   1 1245.68   29.70
   2  -5   1 1202.78   27.40
   2  -5   1 1210.08   28.10
   2  -5   1 1214.58   28.00
   2  -5   1 1211.98   29.50
  -3   5  -1   83.59    5.30
  -3   5  -1   91.89    3.90
  -3   5  -1   90.59    4.20
  -3   5  -1   92.79    4.60
  -3   5  -1   87.09    3.50
   3  -5   1   83.29    5.10
   3  -5   1   97.39    5.70
   3  -5   1   82.39    4.10
   3  -5   1   84.89    3.20
   3  -5   1   90.99    2.80
  -4   5  -1  788.02   19.50
  -4   5  -1  855.41   20.10
  -4   5  -1  853.81   20.30
  -4   5  -1  823.62   19.40
  -4   5  -1  806.32   20.60
   4  -5   1  813.72   21.10
   4  -5   1  833.42   20.40
   4  -5   1  863.21   22.20
   4  -5   1  801.32   18.20
  -5   5  -1  948.61   23.30
  -5   5  -1  970.10   23.80
  -5   5  -1  908.31   22.40
  -5   5  -1  982.00   22.80
  -5   5  -1  921.41   21.30
  -5   5  -1  959.70   23.00
   5  -5   1  960.40   25.10
   5  -5   1  954.30   23.90
  -6   5  -1    1.40    1.50
  -6   5  -1    2.30    1.80
  -6   5  -1    1.80    2.10
  -6   5  -1    2.00    2.20
  -6   5  -1    2.90    1.00
  -6   5  -1    1.00    1.60
   6  -5   1    0.20    2.40
   6  -5   1    3.70    2.00
   6  -5   1    2.10    0.40
  -7   5  -1  208.88    7.60
  -7   5  -1  209.68    8.20
  -7   5  -1  196.18    7.50
  -7   5  -1  202.08    7.50
   7  -5   1  199.78    7.70
   7  -5   1  200.88    9.20
  -8   5  -1  252.17    9.30
  -8   5  -1  254.67    9.80
  -8   5  -1  262.07    9.00
  -8   5  -1  238.18    8.90
   8  -5   1  241.28    8.60
   8  -5   1  249.88   10.70
  -9   5  -1    3.10    2.70
  -9   5  -1    0.80    2.40
  -9   5  -1    1.00    1.90
  -9   5  -1   -2.50    2.30
   9  -5   1    0.10    2.20
   9  -5   1    2.60    2.50
 -10   5  -1  167.78    8.90
 -10   5  -1  168.98    7.50
 -10   5  -1  170.18    8.20
 -10   5  -1  161.78    8.00
  10  -5   1  177.68   10.10
 -11   5  -1   37.60    4.90
 -11   5  -1   34.80    4.90
 -11   5  -1   45.90    4.80
 -11   5  -1   48.80    5.90
  11  -5   1   53.89    7.00
 -12   5  -1   12.90    3.90
 -12   5  -1   12.10    3.10
 -12   5  -1   13.90    4.00
 -12   5  -1   11.00    4.10
  12  -5   1    8.70    3.30
 -13   5  -1  110.69    8.40
 -13   5  -1  121.09    9.10
 -13   5  -1  109.19    7.30
  13  -5   1  107.29    9.00
  13  -5   1  108.39    8.30
 -14   5  -1    8.40    4.10
 -14   5  -1    4.50    4.60
  14  -5   1    1.80    4.70
 -15   5  -1   37.50    6.30
 -15   5  -1   35.20    6.20
  15  -5   1   40.00    7.00
 -16   5  -1   49.70    7.40
 -16   5  -1   45.60    6.50
  16  -5   1   48.40    7.70
  16   4  -1    9.50    4.90
 -16  -4   1    5.30    5.20
 -15  -4   1   44.50    8.30
 -15  -4   1   63.69    7.90
  14   4  -1   68.89    7.70
  14   4  -1   70.79    7.40
 -14  -4   1   65.99    7.20
 -14  -4   1   62.89    7.50
  13   4  -1    5.90    3.00
  13   4  -1    4.70    3.60
  13   4  -1    3.50    3.80
 -13  -4   1   -0.10    3.20
 -13  -4   1    3.00    4.20
  12   4  -1   46.50    5.20
  12   4  -1   35.90    5.20
  12   4  -1   47.10    5.20
 -12  -4   1   45.40    5.60
 -12  -4   1   33.60    4.50
  11   4  -1   51.89    5.70
  11   4  -1   50.49    5.80
  11   4  -1   57.39    5.20
 -11  -4   1   48.40    5.90
 -11  -4   1   42.90    4.90
  10   4  -1   -0.10    3.00
  10   4  -1    2.60    2.70
  10   4  -1    2.10    2.30
 -10  -4   1   -1.20    2.40
 -10  -4   1   -3.60    3.20
   9   4  -1    5.80    2.20
   9   4  -1    4.30    1.80
   9   4  -1    6.00    2.10
   9   4  -1    2.10    2.80
  -9  -4   1    3.70    2.40
  -9  -4   1    4.70    2.40
   8   4  -1   -0.90    2.00
   8   4  -1   -0.30    1.70
   8   4  -1    2.50    1.70
   8   4  -1   -0.40    2.30
  -8  -4   1    1.20    2.40
  -8  -4   1    0.40    2.00
  -8  -4   1    0.40    0.70
   7   4  -1   43.60    3.20
   7   4  -1   49.90    3.90
   7   4  -1   42.30    3.60
  -7  -4   1   44.40    4.10
  -7  -4   1   45.50    4.30
  -7  -4   1   46.80    2.20
   6   4  -1   65.69    3.80
   6   4  -1   66.69    4.00
   6   4  -1   70.89    3.80
  -6  -4   1   64.59    4.20
  -6  -4   1   71.29    4.80
   5   4  -1  413.06   11.60
   5   4  -1  423.66   11.60
   5   4  -1  429.06   11.60
  -5  -4   1  429.76   11.70
  -5  -4   1  406.56   12.30
   4   4  -1  508.85   12.90
   4   4  -1  466.25   12.80
   4   4  -1  488.25   12.50
  -4  -4   1  483.65   13.20
  -4  -4   1  493.05   12.50
  -4  -4   1  465.75   12.00
  -4  -4   1  470.35   12.60
  -4  -4   1  492.65   11.00
   3   4  -1   19.10    1.80
   3   4  -1   17.80    2.30
   3   4  -1   16.10    1.80
   3   4  -1   19.10    2.50
  -3  -4   1   18.60    1.70
  -3  -4   1   18.90    2.10
  -3  -4   1   16.40    2.10
  -3  -4   1   20.90    0.90
  -3  -4   1   21.20    2.20
  -3  -4   1   19.90    1.70
   2   4  -1  537.15   12.50
   2   4  -1  540.95   13.30
   2   4  -1  546.45   13.80
   2   4  -1  539.05   14.20
   2   4  -1  568.44   14.00
   2   4  -1  572.24   13.10
  -2  -4   1  552.74   13.30
  -2  -4   1  538.95   14.40
  -2  -4   1  535.75   14.00
  -2  -4   1  558.24   13.40
  -2  -4   1  548.45   12.90
  -2  -4   1  574.04   13.80
   1   4  -1  163.78    4.50
   1   4  -1  165.88    4.40
   1   4  -1  174.48    5.90
   1   4  -1  160.38    5.90
   1   4  -1  160.48    4.50
   1   4  -1  154.38    5.20
   1   4  -1  161.08    5.30
  -1  -4   1  169.18    5.50
  -1  -4   1  164.38    5.60
  -1  -4   1  170.08    6.20
  -1  -4   1  161.88    4.50
  -1  -4   1  164.58    5.50
   0   4  -1  149.59    5.30
   0   4  -1  147.19    4.40
   0   4  -1  141.29    5.60
   0   4  -1  139.09    5.30
   0   4  -1  139.69    4.50
   0   4  -1  141.19    4.30
   0  -4   1  141.69    4.40
   0  -4   1  137.79    4.70
   0  -4   1  143.79    5.40
   0  -4   1  152.08    5.40
   0  -4   1  145.09    5.30
   0  -4   1  145.09    4.20
  -1   4  -1  721.23   16.70
  -1   4  -1  727.03   17.90
  -1   4  -1  721.93   16.80
  -1   4  -1  712.63   17.90
  -1   4  -1  697.83   16.20
   1  -4   1  742.63   18.00
   1  -4   1  734.43   16.70
   1  -4   1  717.03   18.00
   1  -4   1  709.93   17.70
   1  -4   1  696.93   16.50
   1  -4   1  703.03   16.80
  -2   4  -1  531.05   12.00
  -2   4  -1  527.05   12.90
  -2   4  -1  503.85   13.50
  -2   4  -1  515.55   13.80
   2  -4   1  504.15   11.60
   2  -4   1  492.05   11.80
   2  -4   1  516.45   13.70
   2  -4   1  498.25   12.60
   2  -4   1  504.95   12.70
   2  -4   1  517.45   13.80
  -3   4  -1  115.29    4.40
  -3   4  -1  114.19    6.00
  -3   4  -1  106.79    4.70
  -3   4  -1  115.89    4.30
  -3   4  -1  105.79    4.40
  -3   4  -1  108.59    3.80
   3  -4   1  108.39    4.60
   3  -4   1  112.79    5.60
   3  -4   1  118.39    5.10
   3  -4   1  128.49    4.90
   3  -4   1  114.79    3.10
   3  -4   1  116.09    3.20
  -4   4  -1    7.90    1.90
  -4   4  -1   10.20    1.70
  -4   4  -1    9.60    2.30
  -4   4  -1    9.70    1.10
  -4   4  -1   11.20    1.80
  -4   4  -1    9.40    1.80
  -4   4  -1    6.30    1.60
   4  -4   1    8.40    2.50
   4  -4   1    9.50    1.60
   4  -4   1    7.10    1.70
  -5   4  -1  703.63   17.60
  -5   4  -1  719.13   18.20
  -5   4  -1  706.93   18.40
  -5   4  -1  699.73   17.90
  -5   4  -1  684.83   16.10
  -5   4  -1  733.43   17.60
  -5   4  -1  717.13   17.70
   5  -4   1  726.23   18.20
   5  -4   1  656.53   17.90
   5  -4   1  769.02   15.50
   5  -4   1  729.03   19.40
  -6   4  -1  198.48    7.10
  -6   4  -1  207.38    7.40
  -6   4  -1  204.78    7.60
  -6   4  -1  209.38    7.20
  -6   4  -1  208.28    7.10
   6  -4   1  206.88    7.20
   6  -4   1  214.58    8.60
   6  -4   1  221.98    4.90
  -7   4  -1   10.40    2.00
  -7   4  -1   15.80    2.40
  -7   4  -1   13.70    2.30
  -7   4  -1   12.40    2.70
  -7   4  -1    8.70    2.30
   7  -4   1    7.40    2.20
   7  -4   1   15.50    2.60
  -8   4  -1  181.68    7.80
  -8   4  -1  175.38    7.90
  -8   4  -1  174.78    6.40
  -8   4  -1  179.28    7.20
  -8   4  -1  180.88    7.40
   8  -4   1  189.18    8.90
   8  -4   1  187.48    6.70
  -9   4  -1  152.28    7.70
  -9   4  -1  145.79    5.60
  -9   4  -1  149.19    6.90
  -9   4  -1  141.89    7.10
  -9   4  -1  136.69    6.90
   9  -4   1  153.78    8.20
   9  -4   1  146.79    5.80
 -10   4  -1   38.10    4.40
 -10   4  -1   39.20    4.00
 -10   4  -1   45.30    5.10
 -10   4  -1   32.80    4.20
  10  -4   1   26.60    3.80
 -11   4  -1  101.49    7.30
 -11   4  -1  111.49    7.80
 -11   4  -1  104.59    7.10
 -11   4  -1  115.09    6.70
  11  -4   1  102.09    7.30
 -12   4  -1   37.00    4.10
 -12   4  -1   43.20    5.90
 -12   4  -1   34.00    5.00
  12  -4   1   46.30    6.20
  12  -4   1   42.20    5.70
 -13   4  -1    5.90    3.60
 -13   4  -1    6.60    4.50
 -13   4  -1    6.30    2.80
  13  -4   1    3.50    4.60
  13  -4   1    2.50    2.50
 -14   4  -1  188.68   11.10
 -14   4  -1  210.58   11.50
 -14   4  -1  211.38   11.90
  14  -4   1  216.78   12.50
 -15   4  -1    9.30    4.10
 -15   4  -1    7.70    5.00
  15  -4   1   13.30    5.70
  15  -4   1   21.40    5.40
 -16   4  -1    3.60    4.20
 -16   4  -1    9.60    5.30
  16  -4   1   16.60    5.50
  16  -4   1   11.20    4.90
  16   3  -1   57.79    7.50
 -16  -3   1   49.70    7.40
  15   3  -1   15.30    4.20
  15   3  -1   15.50    4.90
 -15  -3   1    4.70    4.20
  14   3  -1   26.70    4.90
  14   3  -1   21.40    5.00
  14   3  -1   17.20    4.20
 -14  -3   1   18.50    5.50
 -14  -3   1   16.00    3.80
  13   3  -1   89.29    7.00
  13   3  -1   96.89    7.20
  13   3  -1   82.99    7.50
 -13  -3   1   89.09    8.10
 -13  -3   1   92.19    7.20
  12   3  -1    2.80    3.30
  12   3  -1    5.40    2.80
  12   3  -1    0.80    2.70
 -12  -3   1   -3.70    4.00
 -12  -3   1    1.30    2.80
  11   3  -1  150.88    8.00
  11   3  -1  136.19    8.10
  11   3  -1  144.19    7.80
 -11  -3   1  146.09    8.60
 -11  -3   1  151.18    8.00
  10   3  -1  101.99    3.50
  10   3  -1  104.39    6.50
  10   3  -1  102.19    3.60
  10   3  -1  109.99    6.60
  10   3  -1  101.09    3.50
  10   3  -1  103.09    6.00
 -10  -3   1   92.79    6.10
 -10  -3   1  113.59    6.80
   9   3  -1   62.49    2.40
   9   3  -1   65.89    4.50
   9   3  -1   64.09    4.60
   9   3  -1   57.49    2.90
   9   3  -1   57.49    4.30
   9   3  -1   58.49    2.40
  -9  -3   1   56.59    5.40
  -9  -3   1   64.19    5.60
   8   3  -1  542.25   12.40
   8   3  -1  571.34   15.10
   8   3  -1  559.54   15.50
   8   3  -1  528.65   13.50
   8   3  -1  528.55   12.40
   8   3  -1  570.14   15.50
  -8  -3   1  541.05   15.70
  -8  -3   1  517.25   15.40
   7   3  -1  123.09    5.80
   7   3  -1  142.09    5.60
   7   3  -1  139.89    3.60
   7   3  -1  137.19    3.60
   7   3  -1  138.19    6.00
   7   3  -1  137.69    4.90
  -7  -3   1  137.99    3.70
  -7  -3   1  140.29    6.40
  -7  -3   1  129.89    6.20
   6   3  -1    3.30    1.90
   6   3  -1    2.50    1.50
   6   3  -1    1.60    0.50
   6   3  -1    2.80    1.40
   6   3  -1    2.30    0.50
   6   3  -1    3.60    1.60
  -6  -3   1    0.60    1.70
  -6  -3   1   -1.10    2.10
  -6  -3   1    0.60    0.80
   5   3  -1  989.20   22.80
   5   3  -1  959.10   23.20
   5   3  -1 1001.00   22.80
   5   3  -1  946.91   22.70
   5   3  -1  985.20   23.20
  -5  -3   1  940.31   23.10
  -5  -3   1 1004.80   23.80
  -5  -3   1  923.71   22.80
  -5  -3   1 1019.30   23.40
   4   3  -1  128.49    4.80
   4   3  -1  131.59    5.60
   4   3  -1  130.39    4.70
   4   3  -1  129.39    4.70
   4   3  -1  126.09    4.60
   4   3  -1  128.79    4.80
  -4  -3   1  128.69    4.40
  -4  -3   1  130.89    5.40
  -4  -3   1  133.19    4.90
  -4  -3   1  131.79    4.90
   3   3  -1  122.99    4.30
   3   3  -1  122.89    4.20
   3   3  -1  122.79    4.40
   3   3  -1  126.59    4.50
   3   3  -1  120.29    4.60
  -3  -3   1  118.29    4.20
  -3  -3   1  117.19    4.30
  -3  -3   1  119.99    4.20
  -3  -3   1  123.49    4.90
  -3  -3   1  123.99    3.20
  -3  -3   1  125.29    3.90
   2   3  -1    5.90    0.70
   2   3  -1    3.70    0.70
   2   3  -1    4.70    1.20
   2   3  -1    6.40    1.50
   2   3  -1    7.10    1.60
   2   3  -1    4.40    0.70
   2   3  -1    3.50    1.20
   2   3  -1    6.00    1.10
  -2  -3   1    3.20    0.90
  -2  -3   1    4.20    1.30
  -2  -3   1    1.40    1.20
  -2  -3   1    2.50    1.00
   1   3  -1  762.32   17.80
   1   3  -1  777.62   17.00
   1   3  -1  796.82   18.30
   1   3  -1  764.12   18.00
   1   3  -1  770.32   17.70
   1   3  -1  786.72   17.10
   1   3  -1  750.72   17.00
  -1  -3   1  774.52   18.40
  -1  -3   1  750.42   16.90
  -1  -3   1  775.62   17.90
  -1  -3   1  771.52   17.80
  -1  -3   1  757.82   17.90
   0   3  -1   27.30    2.20
   0   3  -1   27.60    2.70
   0   3  -1   30.40    1.90
   0   3  -1   29.80    2.60
   0   3  -1   27.50    1.70
   0   3  -1   27.80    1.70
   0   3  -1   31.60    1.90
   0  -3   1   30.90    2.40
   0  -3   1   34.70    2.50
   0  -3   1   28.60    2.40
   0  -3   1   31.10    1.60
   0  -3   1   28.60    2.00
  -1   3  -1    0.80    0.90
  -1   3  -1    1.20    1.10
  -1   3  -1    0.90    1.70
  -1   3  -1    1.00    1.10
  -1   3  -1    1.10    0.70
   1  -3   1    1.10    0.70
   1  -3   1    1.10    0.90
   1  -3   1    1.00    1.30
   1  -3   1    1.50    0.70
   1  -3   1    0.80    1.00
   1  -3   1    0.50    1.70
  -2   3  -1  402.46    9.80
  -2   3  -1  380.16   10.00
  -2   3  -1  393.86   10.80
  -2   3  -1  378.46    9.30
  -2   3  -1  395.76    9.80
  -2   3  -1  403.06    9.80
   2  -3   1  381.86    8.90
   2  -3   1  385.96    8.90
   2  -3   1  393.56    9.90
   2  -3   1  397.16   10.40
   2  -3   1  410.06   10.80
  -3   3  -1   10.20    1.30
  -3   3  -1   10.80    1.90
  -3   3  -1    8.10    1.40
  -3   3  -1   10.80    1.60
  -3   3  -1   11.10    1.80
  -3   3  -1    7.80    1.30
   3  -3   1    7.90    1.30
   3  -3   1    5.20    1.50
   3  -3   1    9.30    1.60
   3  -3   1    9.00    1.30
   3  -3   1    9.10    2.00
  -4   3  -1   85.19    3.80
  -4   3  -1   92.19    4.00
  -4   3  -1   88.19    4.20
  -4   3  -1   80.59    2.50
  -4   3  -1   83.79    4.20
  -4   3  -1   83.79    3.80
  -4   3  -1   83.89    4.50
  -4   3  -1   77.29    3.70
  -4   3  -1   80.09    3.70
   4  -3   1   86.49    3.90
   4  -3   1   77.39    3.50
   4  -3   1   79.59    3.40
   4  -3   1   86.09    4.70
   4  -3   1   92.79    2.10
  -5   3  -1   32.80    3.20
  -5   3  -1   33.90    2.90
  -5   3  -1   37.00    2.90
  -5   3  -1   34.60    2.80
  -5   3  -1   33.60    3.20
   5  -3   1   26.20    2.50
   5  -3   1   33.90    4.20
   5  -3   1   32.50    1.40
   5  -3   1   31.90    2.70
   5  -3   1   30.90    2.90
  -6   3  -1   32.80    3.40
  -6   3  -1   34.90    2.60
  -6   3  -1   31.20    3.40
  -6   3  -1   30.90    2.90
  -6   3  -1   28.40    3.10
   6  -3   1   44.90    4.40
   6  -3   1   35.90    1.70
   6  -3   1   39.60    2.80
  -7   3  -1    1.40    1.60
  -7   3  -1    3.60    1.90
  -7   3  -1    2.90    1.80
  -7   3  -1    3.50    1.50
  -7   3  -1    3.90    2.20
   7  -3   1    1.80    1.60
   7  -3   1    7.20    1.80
  -8   3  -1    4.10    2.20
  -8   3  -1    4.60    2.50
  -8   3  -1    4.20    2.10
  -8   3  -1    5.30    1.90
   8  -3   1    2.20    1.70
   8  -3   1    7.30    1.70
  -9   3  -1   80.29    5.10
  -9   3  -1   83.69    5.90
  -9   3  -1   84.69    5.80
  -9   3  -1   66.49    5.10
  -9   3  -1   75.99    3.40
   9  -3   1   68.09    5.80
 -10   3  -1   10.20    3.60
 -10   3  -1    8.30    2.90
 -10   3  -1    9.00    2.60
 -10   3  -1   10.40    3.10
  10  -3   1    8.90    2.30
 -11   3  -1   21.90    3.40
 -11   3  -1   22.40    4.10
 -11   3  -1   24.80    4.60
  11  -3   1   17.50    3.10
  11  -3   1   20.70    4.40
 -12   3  -1   20.30    3.40
 -12   3  -1   22.00    4.40
 -12   3  -1   25.90    5.00
  12  -3   1   17.30    4.50
  12  -3   1   18.90    3.20
 -13   3  -1   55.29    5.80
 -13   3  -1   40.20    5.40
 -13   3  -1   50.29    6.60
  13  -3   1   40.20    6.10
 -14   3  -1   19.80    4.70
 -14   3  -1   20.20    3.90
 -14   3  -1   18.70    5.40
  14  -3   1   14.10    5.30
  14  -3   1   34.70    6.40
 -15   3  -1   25.40    5.90
 -15   3  -1   23.20    5.10
  15  -3   1   27.50    5.80
  15  -3   1   16.10    5.20
 -16   3  -1   17.80    5.10
 -16   3  -1   21.00    6.10
  16  -3   1   23.70    6.80
  16  -3   1   19.50    5.80
  17   2  -1    7.60    4.40
  16   2  -1   14.50    5.00
  16   2  -1    9.10    4.80
 -16  -2   1   15.40    5.80
  15   2  -1   42.50    6.30
  15   2  -1   35.00    5.40
 -15  -2   1   31.00    6.20
  14   2  -1   -0.40    3.50
  14   2  -1    0.10    3.20
  14   2  -1    8.80    3.90
 -14  -2   1    2.80    3.50
 -14  -2   1   -1.60    2.60
  13   2  -1   49.00    5.40
  13   2  -1   43.20    5.40
 -13  -2   1   32.70    5.10
 -13  -2   1   32.60    4.30
 -13  -2   1   41.80    6.20
  12   2  -1  102.29    7.10
  12   2  -1  102.89    7.60
 -12  -2   1   98.79    7.80
 -12  -2   1  105.09    7.80
 -12  -2   1   97.69    7.30
  11   2  -1   33.60    4.40
  11   2  -1   43.00    5.20
  11   2  -1   26.60    2.70
 -11  -2   1   30.90    4.30
 -11  -2   1   27.50    3.70
 -11  -2   1   25.70    5.00
  10   2  -1  230.88    9.30
  10   2  -1  246.88    9.50
  10   2  -1  219.68    6.80
 -10  -2   1  244.48    9.80
 -10  -2   1  232.68    9.90
 -10  -2   1  230.18    9.20
   9   2  -1  142.59    6.60
   9   2  -1  143.79    4.30
   9   2  -1  143.99    4.20
   9   2  -1  139.29    4.20
   9   2  -1  161.18    6.90
   9   2  -1  142.19    4.80
  -9  -2   1  151.28    7.20
  -9  -2   1  155.18    7.30
  -9  -2   1  135.19    6.80
   8   2  -1    8.50    1.50
   8   2  -1   12.50    2.80
   8   2  -1    7.50    2.20
   8   2  -1    4.60    0.80
  -8  -2   1    3.20    2.80
  -8  -2   1    3.50    2.20
  -8  -2   1    6.80    2.20
   7   2  -1  659.63   17.30
   7   2  -1  651.63   15.70
   7   2  -1  679.63   17.20
   7   2  -1  658.93   14.90
  -7  -2   1  669.03   17.70
  -7  -2   1  674.33   17.60
  -7  -2   1  670.73   17.60
   6   2  -1  524.25   13.20
   6   2  -1  511.75   11.60
   6   2  -1  536.95   13.70
   6   2  -1  521.85   13.90
  -6  -2   1  504.95   14.10
  -6  -2   1  538.95   14.20
  -6  -2   1  545.15   14.40
  -6  -2   1  519.35   11.60
   5   2  -1   67.19    2.30
   5   2  -1   69.99    3.60
   5   2  -1   74.09    4.20
   5   2  -1   70.99    3.30
   5   2  -1   69.59    3.70
  -5  -2   1   71.69    3.90
  -5  -2   1   67.89    3.70
  -5  -2   1   73.39    4.10
  -5  -2   1   69.69    2.30
   4   2  -1 1833.52   39.60
   4   2  -1 1748.93   39.80
   4   2  -1 1818.72   39.10
   4   2  -1 1804.42   39.80
   4   2  -1 1763.12   39.20
   4   2  -1 1640.24   39.50
   4   2  -1 1800.62   39.20
   4   2  -1 1813.22   39.80
   4   2  -1 1781.42   39.70
  -4  -2   1 1857.01   39.80
  -4  -2   1 1807.72   40.00
  -4  -2   1 1772.72   39.50
  -4  -2   1 1684.03   39.20
   3   2  -1   17.20    1.80
   3   2  -1   14.20    1.60
   3   2  -1   15.60    0.60
   3   2  -1   17.80    1.60
   3   2  -1   14.90    1.60
   3   2  -1   12.30    1.30
   3   2  -1   14.00    1.60
   3   2  -1   11.20    1.50
  -3  -2   1   20.70    2.40
   2   2  -1  240.88    5.50
   2   2  -1  233.78    6.50
   2   2  -1  237.38    6.20
   2   2  -1  232.58    6.20
   2   2  -1  242.78    6.10
  -2  -2   1  240.58    6.20
  -2  -2   1  239.98    5.50
  -2  -2   1  235.18    6.20
  -2  -2   1  231.78    5.80
  -2  -2   1  229.38    6.10
  -2  -2   1  232.98    6.60
   1   2  -1   89.59    2.80
   1   2  -1   90.79    3.30
   1   2  -1   89.39    2.70
   1   2  -1   88.79    3.00
   1   2  -1   90.09    3.10
   1   2  -1   88.39    2.40
  -1  -2   1  105.09    2.90
  -1  -2   1   98.19    3.10
  -1  -2   1   94.19    2.40
  -1  -2   1   96.79    3.00
  -1  -2   1  101.79    3.30
   0   2  -1    9.00    1.40
   0   2  -1    6.40    0.80
   0   2  -1    7.70    0.90
   0   2  -1    7.40    0.80
   0   2  -1    9.90    1.20
   0   2  -1   10.20    1.50
   0  -2   1    4.20    1.20
  -1   2  -1   21.00    1.70
  -1   2  -1   28.20    1.70
  -1   2  -1   25.80    1.80
  -1   2  -1   23.40    1.80
  -1   2  -1   25.80    1.10
  -1   2  -1   23.90    1.10
  -1   2  -1   26.60    1.60
   1  -2   1   24.90    1.10
   1  -2   1   26.10    2.00
   1  -2   1   25.30    2.20
   1  -2   1   24.70    1.60
   1  -2   1   23.70    1.10
  -2   2  -1 1641.94   36.80
  -2   2  -1 1676.03   37.50
  -2   2  -1 1657.23   37.40
  -2   2  -1 1703.83   37.00
  -2   2  -1 1665.13   36.80
  -2   2  -1 1649.83   37.00
  -2   2  -1 1649.93   36.80
   2  -2   1 1734.13   37.90
   2  -2   1 1683.03   37.00
   2  -2   1 1772.32   39.60
   2  -2   1 1681.83   36.70
   2  -2   1 1659.53   36.70
   2  -2   1 1685.43   39.50
  -3   2  -1    4.10    1.20
  -3   2  -1    3.00    1.10
  -3   2  -1    2.20    1.10
  -3   2  -1    2.80    1.10
  -3   2  -1    4.90    1.30
  -3   2  -1    4.30    1.20
  -3   2  -1    3.40    0.60
  -3   2  -1    3.10    1.20
   3  -2   1    2.10    1.00
   3  -2   1    2.00    1.20
   3  -2   1    0.80    0.90
   3  -2   1    1.70    1.30
   3  -2   1    0.80    0.90
   3  -2   1    2.10    1.20
  -4   2  -1  232.28    6.70
  -4   2  -1  237.28    6.80
  -4   2  -1  222.68    6.80
  -4   2  -1  229.98    7.40
  -4   2  -1  232.58    6.40
  -4   2  -1  234.98    6.90
  -4   2  -1  230.98    7.20
   4  -2   1  228.98    7.50
   4  -2   1  225.98    5.50
   4  -2   1  230.68    7.00
   4  -2   1  233.38    6.70
   4  -2   1  227.58    6.40
   4  -2   1  238.78    7.00
   4  -2   1  242.28    6.70
   4  -2   1  240.18    5.50
  -5   2  -1  354.86   10.30
  -5   2  -1  350.86    9.60
  -5   2  -1  339.87    9.60
  -5   2  -1  355.76    8.60
  -5   2  -1  363.26   10.60
  -5   2  -1  356.96    9.00
  -5   2  -1  351.46   10.10
  -5   2  -1  360.56   10.00
   5  -2   1  342.97    9.50
   5  -2   1  350.56    8.30
   5  -2   1  357.76    9.80
   5  -2   1  356.36   10.50
   5  -2   1  369.66    8.40
   5  -2   1  355.16    9.00
  -6   2  -1   10.30    2.10
  -6   2  -1    9.10    2.00
  -6   2  -1   12.80    2.60
  -6   2  -1   13.00    1.70
  -6   2  -1    8.80    1.20
  -6   2  -1    7.60    2.00
  -6   2  -1    9.80    2.00
   6  -2   1    6.90    1.60
   6  -2   1   12.50    1.70
   6  -2   1    8.20    1.10
   6  -2   1    8.00    1.10
  -7   2  -1    6.20    2.10
  -7   2  -1    4.70    2.30
  -7   2  -1    0.50    1.80
  -7   2  -1    2.80    2.00
  -7   2  -1    8.10    1.30
  -7   2  -1    5.90    1.10
   7  -2   1    4.70    1.70
   7  -2   1    8.10    1.10
   7  -2   1    5.70    1.10
  -8   2  -1    3.00    2.40
  -8   2  -1    1.10    2.00
  -8   2  -1    3.50    2.10
  -8   2  -1    1.80    1.60
  -8   2  -1    2.40    1.10
   8  -2   1    1.20    1.00
   8  -2   1    1.80    1.50
  -9   2  -1   34.90    4.30
  -9   2  -1   32.40    2.90
  -9   2  -1   29.20    3.80
  -9   2  -1   27.80    3.10
   9  -2   1   29.00    2.30
   9  -2   1   34.90    1.60
   9  -2   1   30.10    4.00
   9  -2   1   34.30    4.10
 -10   2  -1   10.40    2.70
 -10   2  -1   15.40    2.00
 -10   2  -1   18.80    4.00
 -10   2  -1    4.90    3.00
  10  -2   1   10.10    2.30
  10  -2   1   15.40    1.90
  10  -2   1   12.70    3.50
 -11   2  -1   -4.70    3.20
 -11   2  -1   -6.50    2.40
 -11   2  -1   -1.50    2.20
  11  -2   1   -1.80    1.60
  11  -2   1   -3.00    3.00
  11  -2   1   -2.60    1.30
 -12   2  -1   -7.20    3.00
 -12   2  -1    4.00    2.60
 -12   2  -1    5.40    3.90
  12  -2   1    4.40    3.70
  12  -2   1    0.70    2.00
  12  -2   1   -4.20    4.40
 -13   2  -1   39.70    6.20
 -13   2  -1   35.00    4.30
 -13   2  -1   36.00    5.30
  13  -2   1   41.20    6.50
  13  -2   1   31.30    5.70
 -14   2  -1   23.10    5.10
 -14   2  -1   15.50    3.80
 -14   2  -1   22.00    5.70
  14  -2   1   19.40    5.50
  14  -2   1    8.50    4.90
 -15   2  -1    1.30    3.90
 -15   2  -1   -2.60    4.40
  15  -2   1    3.70    4.20
  15  -2   1    5.30    4.70
 -16   2  -1    5.40    4.60
 -16   2  -1   15.30    5.80
  16  -2   1    7.20    4.60
  17   1  -1   -5.60    3.70
  16   1  -1   -1.90    4.10
  16   1  -1    0.70    4.10
 -16  -1   1   -5.30    4.50
  15   1  -1   -1.50    3.40
 -15  -1   1   -0.90    3.70
 -15  -1   1   -2.10    4.60
  14   1  -1   -5.70    3.40
  14   1  -1    5.50    3.80
 -14  -1   1   -3.60    3.90
 -14  -1   1   -7.90    3.10
  13   1  -1    0.80    3.30
  13   1  -1    6.90    3.80
  13   1  -1    2.70    2.30
 -13  -1   1    1.80    2.60
 -13  -1   1   -0.70    3.00
 -13  -1   1   -1.30    3.20
  12   1  -1  146.99    7.90
  12   1  -1  146.09    8.30
 -12  -1   1  140.19    8.90
 -12  -1   1  155.88    8.80
 -12  -1   1  125.59    7.60
  11   1  -1  239.48    9.90
  11   1  -1  229.28    7.40
  11   1  -1  244.38   10.10
  11   1  -1  221.78   10.20
 -11  -1   1  220.48    9.20
 -11  -1   1  250.87   10.60
 -11  -1   1  237.08   10.30
  10   1  -1   13.60    1.70
  10   1  -1   18.30    3.30
 -10  -1   1   16.00    2.90
 -10  -1   1   21.20    4.10
 -10  -1   1   18.50    3.30
   9   1  -1  325.37    7.90
   9   1  -1  334.17    7.90
   9   1  -1  358.36   11.30
   9   1  -1  330.77    9.40
   9   1  -1  337.17   11.10
  -9  -1   1  345.77   11.00
  -9  -1   1  338.97   11.50
  -9  -1   1  336.67   11.30
   8   1  -1  488.85   11.80
   8   1  -1  490.35   12.50
   8   1  -1  502.85   14.20
   8   1  -1  514.25   14.30
  -8  -1   1  514.55   14.60
  -8  -1   1  497.15   14.60
  -8  -1   1  487.25   14.00
   7   1  -1   58.29    3.70
   7   1  -1   56.49    4.20
   7   1  -1   54.19    2.50
   7   1  -1   59.49    3.10
   7   1  -1   51.09    2.80
  -7  -1   1   58.69    4.10
  -7  -1   1   56.09    3.80
  -7  -1   1   50.39    4.30
   6   1  -1  389.56    9.90
   6   1  -1  395.76   11.20
   6   1  -1  396.56   10.00
   6   1  -1  387.36   11.10
   6   1  -1  398.46   10.40
   6   1  -1  398.76   10.60
   6   1  -1  419.96   11.60
  -6  -1   1  386.76   11.10
  -6  -1   1  423.86   11.60
  -6  -1   1  410.66   11.60
   5   1  -1  777.92   18.20
   5   1  -1  749.23   17.20
   5   1  -1  763.52   17.70
   5   1  -1  733.13   18.20
   5   1  -1  777.12   17.90
   5   1  -1  755.12   18.30
  -5  -1   1  770.42   18.40
  -5  -1   1  753.92   16.50
  -5  -1   1  747.23   18.60
  -5  -1   1  761.82   18.60
  -5  -1   1  751.72   18.60
   4   1  -1  133.29    4.80
   4   1  -1  137.39    3.80
   4   1  -1  141.29    4.60
   4   1  -1  132.79    4.70
   4   1  -1  136.29    4.60
   4   1  -1  134.89    4.50
   4   1  -1  126.59    4.70
   4   1  -1  134.39    3.70
   4   1  -1  139.69    4.20
  -4  -1   1  136.29    4.90
  -4  -1   1  137.99    4.80
  -4  -1   1  138.59    4.90
  -4  -1   1  137.39    3.40
  -4  -1   1  145.09    4.90
   3   1  -1 3202.18   72.79
   3   1  -1 3147.59   70.99
   3   1  -1 3180.88   69.89
   3   1  -1 3159.38   73.09
   3   1  -1 3205.78   70.09
   3   1  -1 3240.58   69.69
   3   1  -1 3125.29   69.39
   3   1  -1 3217.38   70.89
   3   1  -1 3238.18   72.69
   3   1  -1 3164.58   72.89
  -3  -1   1 3033.10   69.59
  -3  -1   1 3091.69   71.19
  -3  -1   1 3288.47   72.69
  -3  -1   1 3111.79   69.39
  -3  -1   1 3219.38   71.39
   2   1  -1   26.20    1.50
   2   1  -1   25.60    1.40
   2   1  -1   27.00    1.80
   2   1  -1   28.40    1.50
   2   1  -1   25.20    1.60
   2   1  -1   28.00    1.80
   2   1  -1   28.30    1.00
   2   1  -1   24.10    1.60
  -2  -1   1   24.20    1.90
  -2  -1   1   20.60    1.60
  -2  -1   1   21.70    1.70
  -2  -1   1   21.40    1.70
  -2  -1   1   22.70    1.20
  -2  -1   1   20.10    1.40
   1   1  -1 1772.82   41.30
   1   1  -1 1748.53   40.00
   1   1  -1 1773.22   41.20
  -1  -1   1 1786.02   41.10
  -1  -1   1 1820.22   40.50
  -1  -1   1 1841.62   40.70
  -1  -1   1 1801.72   41.50
  -1  -1   1 1837.22   40.60
  -1  -1   1 1655.53   39.90
  -1  -1   1 1940.21   39.40
  -1   1  -1  694.63   15.30
  -1   1  -1  691.83   15.20
  -1   1  -1  677.53   15.60
  -1   1  -1  694.53   14.90
  -1   1  -1  663.93   15.30
  -1   1  -1  683.83   16.00
   1  -1   1  681.03   15.60
   1  -1   1  686.23   15.00
   1  -1   1  680.03   15.20
   1  -1   1  705.83   15.20
  -2   1  -1 2213.68   53.19
  -2   1  -1 2317.37   50.99
  -2   1  -1 2302.27   49.60
  -2   1  -1 2163.78   51.09
  -2   1  -1 2416.66   51.49
  -2   1  -1 2217.68   51.79
   2  -1   1 2203.68   48.90
   2  -1   1 2328.77   51.69
   2  -1   1 2259.37   51.99
   2  -1   1 2247.48   51.49
   2  -1   1 2282.67   51.39
  -3   1  -1 2041.60   45.70
  -3   1  -1 2028.30   44.90
  -3   1  -1 2120.59   44.80
  -3   1  -1 2032.60   44.40
  -3   1  -1 2013.00   44.60
  -3   1  -1 2050.09   45.60
  -3   1  -1 2023.90   46.40
  -3   1  -1 2020.90   44.60
   3  -1   1 1952.70   45.00
   3  -1   1 2054.19   44.60
   3  -1   1 2036.70   46.70
   3  -1   1 2069.59   44.90
   3  -1   1 2113.79   44.70
  -4   1  -1  400.36   11.00
  -4   1  -1  417.76    9.60
  -4   1  -1  419.76   10.90
  -4   1  -1  423.36   10.30
  -4   1  -1  414.56   10.90
  -4   1  -1  425.16   10.70
  -4   1  -1  410.16   10.70
  -4   1  -1  426.56    9.90
   4  -1   1  423.36    9.80
   4  -1   1  416.76    9.60
   4  -1   1  425.16   10.60
   4  -1   1  400.76   10.80
   4  -1   1  428.26   10.80
   4  -1   1  413.86   11.00
  -5   1  -1 1123.79   26.50
  -5   1  -1 1119.29   25.40
  -5   1  -1 1114.69   25.80
  -5   1  -1 1126.59   24.70
  -5   1  -1 1129.99   26.80
  -5   1  -1 1149.39   26.70
  -5   1  -1 1137.19   26.60
  -5   1  -1 1143.69   26.20
   5  -1   1 1124.19   26.60
   5  -1   1 1172.08   26.60
   5  -1   1 1143.69   25.30
   5  -1   1 1139.19   26.10
  -6   1  -1  504.45   12.90
  -6   1  -1  518.35   13.40
  -6   1  -1  514.25   12.60
  -6   1  -1  493.95   13.60
  -6   1  -1  501.55   13.70
  -6   1  -1  519.05   14.00
   6  -1   1  519.65   13.70
   6  -1   1  519.95   12.40
  -7   1  -1   -0.70    1.90
  -7   1  -1    5.80    1.30
  -7   1  -1    7.20    2.50
  -7   1  -1    3.70    1.40
   7  -1   1    4.70    2.10
   7  -1   1    4.20    1.20
   7  -1   1    2.50    1.30
   7  -1   1    5.00    0.60
  -8   1  -1  263.37    9.20
  -8   1  -1  241.08    7.50
  -8   1  -1  227.58    9.00
  -8   1  -1  245.28    8.30
   8  -1   1  236.98    6.80
   8  -1   1  245.18    9.00
   8  -1   1  239.68    8.40
  -9   1  -1    0.50    2.30
  -9   1  -1    2.40    1.50
  -9   1  -1    2.70    1.90
  -9   1  -1    6.40    2.90
   9  -1   1    2.70    1.30
   9  -1   1    1.50    1.50
   9  -1   1    2.40    2.40
 -10   1  -1    7.70    3.30
 -10   1  -1    6.00    1.80
 -10   1  -1   -0.20    2.20
 -10   1  -1    0.70    2.60
  10  -1   1    6.20    2.80
  10  -1   1    5.10    1.50
  10  -1   1    2.40    3.10
  10  -1   1    1.80    1.70
 -11   1  -1   20.10    3.10
 -11   1  -1   17.30    2.50
 -11   1  -1   25.30    4.20
 -11   1  -1   16.60    3.80
  11  -1   1   14.00    2.50
  11  -1   1   16.60    4.00
  11  -1   1   25.40    5.30
  11  -1   1   18.20    2.20
 -12   1  -1   15.90    3.20
 -12   1  -1   16.80    4.70
 -12   1  -1    9.00    2.30
 -12   1  -1    2.40    3.40
  12  -1   1   14.30    5.00
  12  -1   1    7.20    4.00
  12  -1   1    6.90    2.40
 -13   1  -1   49.80    6.50
 -13   1  -1   36.40    5.40
 -13   1  -1   33.80    4.20
  13  -1   1   50.39    7.10
  13  -1   1   40.00    5.70
 -14   1  -1   -0.10    3.30
 -14   1  -1   -4.00    3.50
  14  -1   1   -6.60    3.70
  14  -1   1    1.30    4.40
 -15   1  -1    0.00    4.60
 -15   1  -1   -7.40    3.50
  15  -1   1    6.40    4.70
  15  -1   1   -0.70    3.90
 -16   1  -1   -5.60    4.50
 -16   1  -1    6.70    5.20
  16  -1   1    7.50    4.50
  17   0  -1   -8.40    4.10
  16   0  -1   -0.70    3.60
 -16   0   1   -4.20    3.60
 -16   0   1   -6.40    4.40
  15   0  -1    2.80    3.80
 -15   0   1    3.60    4.60
 -15   0   1   -1.40    4.10
  14   0  -1    6.80    4.20
  14   0  -1   -6.50    3.60
 -14   0   1   -9.50    3.10
 -14   0   1   -1.20    4.30
  13   0  -1   29.10    5.30
  13   0  -1   26.40    3.40
  13   0  -1   30.50    5.00
 -13   0   1   39.50    5.90
 -13   0   1   25.40    4.70
 -13   0   1   20.10    3.40
  12   0  -1    2.60    2.00
  12   0  -1   -5.20    3.00
  12   0  -1    2.50    2.30
  12   0  -1    3.00    3.80
 -12   0   1   -1.40    2.30
 -12   0   1    7.30    3.50
 -12   0   1    5.70    3.90
  11   0  -1   52.89    4.20
  11   0  -1   55.79    4.20
  11   0  -1   53.59    2.90
  11   0  -1   58.19    5.70
  11   0  -1   51.69    5.60
 -11   0   1   52.09    5.90
 -11   0   1   52.49    5.00
 -11   0   1   56.69    5.00
  10   0  -1   22.40    3.60
  10   0  -1   25.00    2.80
  10   0  -1   21.40    3.00
  10   0  -1   27.90    4.20
  10   0  -1   23.70    2.10
 -10   0   1   23.40    3.50
 -10   0   1   26.20    3.80
 -10   0   1   25.80    2.80
 -10   0   1   19.20    2.80
   9   0  -1    5.10    2.40
   9   0  -1    2.70    2.60
   9   0  -1    7.00    1.20
   9   0  -1    3.60    1.30
  -9   0   1    3.10    2.40
  -9   0   1   10.20    2.60
  -9   0   1    8.80    1.90
  -9   0   1    4.90    1.90
   8   0  -1   47.90    4.10
   8   0  -1   52.19    3.40
   8   0  -1   45.40    4.40
   8   0  -1   52.99    2.30
  -8   0   1   54.59    3.50
  -8   0   1   51.29    3.90
  -8   0   1   46.20    4.30
  -8   0   1   40.50    3.80
  -8   0   1   48.20    3.90
   7   0  -1  364.76    9.70
   7   0  -1  353.16    9.00
   7   0  -1  350.66    9.90
   7   0  -1  348.07   10.70
  -7   0   1  361.56   11.00
  -7   0   1  357.06    9.80
  -7   0   1  368.96   11.00
  -7   0   1  366.96   11.00
  -7   0   1  358.96   10.30
   6   0  -1   80.99    3.80
   6   0  -1   88.69    3.60
   6   0  -1   85.29    3.90
   6   0  -1   83.79    2.40
   6   0  -1   85.99    3.20
   6   0  -1   87.39    3.50
  -6   0   1   78.99    4.50
  -6   0   1   86.89    3.70
  -6   0   1   76.79    4.40
  -6   0   1   81.59    4.20
  -6   0   1   85.49    4.70
   5   0  -1  564.44   13.70
   5   0  -1  552.34   13.60
   5   0  -1  554.04   14.90
   5   0  -1  537.95   13.70
   5   0  -1  572.24   13.30
   5   0  -1  559.74   13.20
   5   0  -1  542.45   12.40
   5   0  -1  543.35   13.10
  -5   0   1  579.84   14.40
  -5   0   1  542.05   14.30
  -5   0   1  563.14   14.30
  -5   0   1  557.64   13.80
  -5   0   1  577.34   13.30
   4   0  -1  197.68    6.00
   4   0  -1  194.38    6.00
   4   0  -1  197.48    5.70
   4   0  -1  193.98    5.60
   4   0  -1  191.28    4.80
   4   0  -1  198.68    5.40
   4   0  -1  201.98    5.70
   4   0  -1  194.58    5.40
   4   0  -1  200.98    5.30
   4   0  -1  195.28    6.00
  -4   0   1  198.78    6.20
  -4   0   1  201.78    5.40
  -4   0   1  193.68    6.20
  -4   0   1  206.08    5.90
  -4   0   1  205.58    6.20
   3   0  -1 2590.84   59.59
   3   0  -1 2564.24   57.59
   3   0  -1 2503.95   58.09
   3   0  -1 2519.25   57.79
   3   0  -1 2510.85   55.59
   3   0  -1 2566.94   57.39
   3   0  -1 2546.35   55.59
   3   0  -1 2462.15   56.09
   3   0  -1 2627.94   57.89
   3   0  -1 2443.86   55.79
  -3   0   1 2638.34   58.39
  -3   0   1 2576.04   59.09
  -3   0   1 2591.24   56.99
  -3   0   1 2608.74   58.19
  -3   0   1 2653.43   58.69
   2   0  -1   24.90    1.10
   2   0  -1   26.50    1.20
   2   0  -1   23.90    1.40
   2   0  -1   24.50    1.00
   2   0  -1   28.80    1.60
   2   0  -1   25.00    1.30
   2   0  -1   25.70    1.40
   2   0  -1   23.00    1.50
   2   0  -1   26.60    1.60
   1   0  -1 1102.09   25.60
  -1   0   1 1168.38   26.10
  -1   0   1 1146.19   25.20
  -1   0   1 1172.78   26.60
  -1   0   1 1142.59   25.10
  -1   0   1 1115.59   24.90
  -1   0   1 1131.29   25.90
  -1   0   1 1081.99   25.70
  -1   0   1 1128.79   26.00
  -1   0   1 1139.19   25.40
  -1   0  -1 1677.73   37.50
  -1   0  -1 1739.23   36.30
  -1   0  -1 1704.33   37.20
  -1   0  -1 1587.24   36.70
  -1   0  -1 1676.23   36.70
  -1   0  -1 1685.03   39.00
   1   0   1 1716.73   37.60
   1   0   1 1476.45   36.90
   1   0   1 1634.94   36.20
   1   0   1 1591.24   37.20
  -2   0  -1   44.60    2.20
  -2   0  -1   48.60    1.90
  -2   0  -1   44.20    2.00
  -2   0  -1   45.10    2.10
  -2   0  -1   45.00    2.00
  -2   0  -1   40.90    2.20
   2   0   1   50.39    2.20
   2   0   1   50.59    2.10
   2   0   1   47.30    2.20
   2   0   1   48.20    1.40
   2   0   1   47.90    2.20
  -3   0  -1  510.65   11.90
  -3   0  -1  508.05   12.30
  -3   0  -1  494.05   12.10
  -3   0  -1  513.45   12.50
  -3   0  -1  513.85   12.50
   3   0   1  508.65   12.50
   3   0   1  497.25   11.10
   3   0   1  534.35   12.40
   3   0   1  502.15   12.20
   3   0   1  543.65   12.50
   3   0   1  502.55   12.20
  -4   0  -1 1775.82   39.70
  -4   0  -1 1861.01   40.00
  -4   0  -1 1782.12   39.30
  -4   0  -1 1786.12   39.40
  -4   0  -1 1824.52   40.20
  -4   0  -1 1772.22   38.80
   4   0   1 1797.62   39.40
   4   0   1 1770.32   39.60
   4   0   1 1698.23   39.30
   4   0   1 1768.62   39.70
   4   0   1 1724.63   39.70
   4   0   1 1786.02   39.00
  -5   0  -1  163.88    5.60
  -5   0  -1  155.28    5.40
  -5   0  -1  162.98    6.10
  -5   0  -1  163.18    5.20
  -5   0  -1  156.78    4.90
  -5   0  -1  162.08    6.10
   5   0   1  164.58    6.00
   5   0   1  162.88    5.40
   5   0   1  163.48    5.40
   5   0   1  162.78    5.10
  -6   0  -1  865.51   20.60
  -6   0  -1  842.92   21.20
  -6   0  -1  852.41   21.40
  -6   0  -1  857.91   20.70
  -6   0  -1  850.41   19.90
  -6   0  -1  864.91   20.30
   6   0   1  878.81   20.60
   6   0   1  841.82   21.20
   6   0   1  859.31   20.10
  -7   0  -1  330.27   10.40
  -7   0  -1  308.57    8.70
  -7   0  -1  312.37    9.30
  -7   0  -1  313.37    9.10
  -7   0  -1  310.67   10.00
  -7   0  -1  316.27    9.50
   7   0   1  312.87   10.10
   7   0   1  308.87   10.50
   7   0   1  311.07    9.30
  -8   0  -1    5.40    2.70
  -8   0  -1    4.40    1.80
  -8   0  -1    3.60    1.40
  -8   0  -1    0.80    2.00
  -8   0  -1    2.40    1.60
   8   0   1    4.60    2.70
   8   0   1    1.10    2.10
   8   0   1    3.20    1.30
  -9   0  -1  266.07    9.30
  -9   0  -1  265.97    8.80
  -9   0  -1  272.97   10.20
  -9   0  -1  243.78    8.50
  -9   0  -1  273.37   10.20
   9   0   1  274.97   10.00
   9   0   1  283.97   10.60
   9   0   1  258.97    8.80
 -10   0  -1  165.18    8.00
 -10   0  -1  154.88    6.80
 -10   0  -1  150.48    8.00
 -10   0  -1  158.38    7.30
  10   0   1  157.18    8.10
  10   0   1  154.78    7.90
  10   0   1  168.38    6.90
 -11   0  -1   -1.80    2.00
 -11   0  -1    1.70    2.40
 -11   0  -1   -0.80    3.40
 -11   0  -1   -0.90    2.70
  11   0   1   -1.00    1.50
  11   0   1    1.00    3.30
  11   0   1   -0.10    2.90
 -12   0  -1  327.67   13.30
 -12   0  -1  317.67   11.20
 -12   0  -1  324.37   11.50
 -12   0  -1  323.67   13.20
  12   0   1  344.97   13.10
  12   0   1  361.36   13.90
  12   0   1  308.97    9.70
 -13   0  -1    5.10    3.70
 -13   0  -1    5.90    3.60
  13   0   1    9.20    4.80
  13   0   1    3.00    4.00
 -14   0  -1    1.90    3.80
 -14   0  -1    3.40    4.70
  14   0   1    7.90    4.30
  14   0   1   -3.80    4.20
 -15   0  -1   12.60    5.00
 -15   0  -1   12.20    5.60
  15   0   1   21.90    5.30
  15   0   1   15.70    4.90
 -16   0  -1   -0.80    4.20
 -16   0  -1    7.90    5.60
  16   0   1    6.20    4.20
  17   0   1   -1.20    4.80
  17  -1  -1   -0.30    4.20
  16  -1  -1   -4.90    3.50
 -16   1   1   -3.80    4.20
 -16   1   1   -6.90    4.50
  15  -1  -1   13.40    5.00
 -15   1   1    6.20    5.00
 -15   1   1    4.00    4.00
  14  -1  -1   -3.60    3.70
  14  -1  -1   -5.30    3.10
 -14   1   1   -6.20    3.20
 -14   1   1   -1.00    4.10
  13  -1  -1   44.50    5.90
  13  -1  -1   48.30    5.80
 -13   1   1   61.69    6.80
 -13   1   1   44.40    5.60
  12  -1  -1    0.60    1.70
  12  -1  -1   -8.40    3.10
  12  -1  -1   -3.20    3.70
  12  -1  -1   -2.00    2.00
 -12   1   1    5.70    2.40
 -12   1   1    4.50    3.90
 -12   1   1    4.10    3.20
  11  -1  -1    3.70    1.80
  11  -1  -1    4.70    3.40
  11  -1  -1    4.30    3.10
  11  -1  -1    5.20    2.00
 -11   1   1    8.50    2.20
 -11   1   1   11.90    3.80
 -11   1   1    5.20    2.20
 -11   1   1    8.30    3.40
  10  -1  -1    0.50    1.10
  10  -1  -1   -2.00    2.40
  10  -1  -1   -1.20    1.40
  10  -1  -1   -4.00    1.30
 -10   1   1   -0.50    1.70
 -10   1   1   -0.70    1.60
 -10   1   1   -1.40    2.40
 -10   1   1    3.40    3.00
 -10   1   1   -2.80    2.00
   9  -1  -1  104.49    4.40
   9  -1  -1  107.49    5.60
   9  -1  -1  100.49    2.70
   9  -1  -1  101.89    3.10
   9  -1  -1   92.79    3.70
  -9   1   1  100.99    6.00
  -9   1   1   99.69    5.00
  -9   1   1   91.99    6.00
  -9   1   1   97.29    5.90
  -9   1   1  108.19    4.90
   8  -1  -1    5.50    1.60
   8  -1  -1    8.40    1.00
   8  -1  -1    7.90    1.70
   8  -1  -1   12.60    1.80
   8  -1  -1   10.20    1.10
  -8   1   1    9.60    2.70
  -8   1   1    7.10    2.40
  -8   1   1    7.40    1.70
  -8   1   1    8.30    1.70
  -8   1   1    7.60    2.40
   7  -1  -1   15.10    2.20
   7  -1  -1   13.30    1.80
   7  -1  -1   12.30    1.90
   7  -1  -1   13.50    1.30
   7  -1  -1   13.50    1.70
   7  -1  -1   11.20    1.50
   7  -1  -1   13.00    1.20
   7  -1  -1    9.70    1.60
  -7   1   1    9.90    1.60
  -7   1   1   12.60    2.40
  -7   1   1   12.00    1.80
  -7   1   1   15.50    2.70
  -7   1   1   17.20    2.40
   6  -1  -1    4.80    1.50
   6  -1  -1    6.60    0.90
   6  -1  -1    6.90    1.90
   6  -1  -1    8.30    1.40
   6  -1  -1    5.40    1.20
   6  -1  -1    5.80    0.80
   6  -1  -1    6.00    1.60
   6  -1  -1    5.40    1.30
  -6   1   1    7.70    2.30
  -6   1   1    3.10    1.50
  -6   1   1    5.80    1.80
  -6   1   1    6.30    1.40
  -6   1   1    4.20    1.90
   5  -1  -1  218.38    6.40
   5  -1  -1  226.68    7.40
   5  -1  -1  222.38    6.00
   5  -1  -1  202.78    6.60
   5  -1  -1  220.98    6.30
   5  -1  -1  207.18    6.10
   5  -1  -1  215.28    6.00
   5  -1  -1  220.08    5.60
   5  -1  -1  217.78    7.10
   5  -1  -1  211.78    5.20
  -5   1   1  215.58    6.10
  -5   1   1  215.08    6.40
  -5   1   1  206.38    7.00
  -5   1   1  215.78    6.30
  -5   1   1  219.08    6.90
  -5   1   1  207.18    7.00
   4  -1  -1  443.66   11.10
   4  -1  -1  437.76   10.70
   4  -1  -1  432.66   10.30
   4  -1  -1  442.36   11.40
   4  -1  -1  429.36    9.70
   4  -1  -1  436.36   10.80
   4  -1  -1  440.76   11.10
   4  -1  -1  435.66   10.60
   4  -1  -1  425.06   11.00
   4  -1  -1  453.35   10.40
   4  -1  -1  417.56   10.80
  -4   1   1  435.06   11.10
  -4   1   1  443.76   10.70
  -4   1   1  410.66   11.10
  -4   1   1  439.36   11.20
  -4   1   1  434.36   10.80
  -4   1   1  439.76   10.40
  -4   1   1  437.76   11.10
   3  -1  -1  691.43   15.30
   3  -1  -1  713.33   16.00
   3  -1  -1  697.83   16.00
   3  -1  -1  684.73   16.40
   3  -1  -1  697.03   15.90
   3  -1  -1  684.33   15.50
   3  -1  -1  687.33   15.70
   3  -1  -1  691.13   15.90
   3  -1  -1  653.93   16.00
   3  -1  -1  688.13   16.00
  -3   1   1  705.73   16.10
  -3   1   1  660.53   16.10
  -3   1   1  686.53   16.10
  -3   1   1  699.43   16.00
  -3   1   1  695.93   16.00
  -3   1   1  694.43   15.40
   2  -1  -1  440.46   10.40
   2  -1  -1  448.06   10.40
   2  -1  -1  448.96   10.20
   2  -1  -1  446.46   10.70
   2  -1  -1  457.15   10.30
   2  -1  -1  437.96   10.30
   2  -1  -1  450.15   11.00
  -2   1   1  445.26   10.70
  -2   1   1  446.56   10.00
  -2   1   1  452.25   10.50
  -2   1   1  455.45   10.40
  -2   1   1  462.95   10.50
  -2   1   1  432.16   10.40
  -2   1   1  426.36   10.10
   1  -1  -1 1043.00   23.60
   1  -1  -1 1066.29   24.40
   1  -1  -1 1074.89   24.20
  -1   1   1 1075.19   24.90
  -1   1   1 1050.59   24.10
  -1   1   1 1044.60   23.80
  -1   1   1 1004.70   23.30
  -1   1   1 1062.49   24.20
   0  -1  -1  913.21   20.00
   0  -1  -1  825.22   19.00
   0  -1  -1  883.31   20.30
   0   1   1  871.41   19.40
   0   1   1  869.91   19.90
   0   1   1  879.21   19.60
  -1  -1  -1   57.69    2.00
  -1  -1  -1   56.29    1.70
  -1  -1  -1   53.29    2.20
   1   1   1   50.99    2.20
   1   1   1   52.59    1.90
   1   1   1   52.69    1.60
   1   1   1   54.79    2.10
   1   1   1   54.59    1.90
  -2  -1  -1  130.89    3.60
  -2  -1  -1  129.39    4.00
  -2  -1  -1  136.39    4.10
  -2  -1  -1  127.39    3.90
  -2  -1  -1  131.49    3.40
  -2  -1  -1  136.29    4.10
  -2  -1  -1  129.89    4.30
  -2  -1  -1  132.69    4.10
  -2  -1  -1  131.19    3.70
   2   1   1  124.39    4.30
   2   1   1  130.29    4.00
   2   1   1  130.39    3.30
   2   1   1  128.79    4.00
   2   1   1  127.59    3.50
   2   1   1  136.49    4.00
  -3  -1  -1    9.50    1.40
  -3  -1  -1    7.70    1.30
  -3  -1  -1    9.40    1.40
  -3  -1  -1   10.80    0.80
  -3  -1  -1   10.00    1.50
  -3  -1  -1   10.50    1.30
  -3  -1  -1   10.30    1.00
  -3  -1  -1    9.60    1.30
   3   1   1    7.90    1.30
   3   1   1    8.60    1.80
   3   1   1    9.80    0.90
   3   1   1    8.40    0.90
   3   1   1    9.20    1.30
   3   1   1    9.00    1.40
   3   1   1    7.70    1.20
   3   1   1   10.00    1.40
  -4  -1  -1  228.38    6.20
  -4  -1  -1  225.18    7.00
  -4  -1  -1  232.38    6.90
  -4  -1  -1  228.98    6.80
  -4  -1  -1  233.58    7.10
  -4  -1  -1  239.88    6.80
   4   1   1  234.38    6.70
   4   1   1  237.58    7.10
   4   1   1  223.38    6.90
   4   1   1  237.88    5.40
   4   1   1  236.08    5.90
   4   1   1  222.88    6.80
   4   1   1  235.08    6.30
   4   1   1  232.58    6.90
   4   1   1  234.48    7.30
  -5  -1  -1 1413.36   30.90
  -5  -1  -1 1378.56   32.10
  -5  -1  -1 1402.76   31.50
  -5  -1  -1 1381.26   30.50
  -5  -1  -1 1385.46   32.00
  -5  -1  -1 1402.46   31.70
   5   1   1 1373.66   31.60
   5   1   1 1352.66   30.90
   5   1   1 1361.86   32.30
   5   1   1 1402.66   31.90
  -6  -1  -1   35.90    3.70
  -6  -1  -1   38.20    2.60
  -6  -1  -1   32.50    3.20
  -6  -1  -1   34.20    2.30
  -6  -1  -1   35.00    3.00
   6   1   1   32.40    3.40
   6   1   1   31.30    3.30
   6   1   1   34.60    2.40
  -7  -1  -1 1027.50   25.00
  -7  -1  -1  958.50   22.80
  -7  -1  -1 1027.30   24.20
  -7  -1  -1 1010.00   24.30
  -7  -1  -1  994.10   23.30
  -7  -1  -1 1010.20   25.00
   7   1   1  963.10   24.50
   7   1   1 1012.80   23.40
   7   1   1  985.50   25.10
  -8  -1  -1  198.38    7.90
  -8  -1  -1  184.08    6.30
  -8  -1  -1  180.58    5.90
  -8  -1  -1  188.48    7.00
  -8  -1  -1  175.48    7.50
  -8  -1  -1  192.18    7.20
   8   1   1  192.28    6.40
   8   1   1  193.38    8.00
   8   1   1  186.58    7.50
  -9  -1  -1   51.19    5.10
  -9  -1  -1   39.80    4.30
  -9  -1  -1   45.30    4.40
  -9  -1  -1   50.19    4.40
  -9  -1  -1   42.50    3.30
   9   1   1   43.50    4.50
   9   1   1   44.70    3.50
   9   1   1   44.10    2.90
   9   1   1   42.40    4.70
 -10  -1  -1  157.98    8.00
 -10  -1  -1  160.58    7.20
 -10  -1  -1  148.79    8.10
  10   1   1  146.69    7.60
  10   1   1  157.18    8.10
  10   1   1  153.88    5.70
  10   1   1  143.79    5.90
 -11  -1  -1  295.97   12.20
 -11  -1  -1  310.07   12.10
 -11  -1  -1  286.77   10.60
  11   1   1  298.17   11.70
  11   1   1  320.07   12.60
 -12  -1  -1   20.80    4.30
 -12  -1  -1   18.90    3.40
 -12  -1  -1   26.80    5.20
  12   1   1   38.20    5.80
  12   1   1   28.00    4.90
 -13  -1  -1  102.59    8.60
 -13  -1  -1  107.49    8.40
 -13  -1  -1   97.69    6.70
  13   1   1  120.29    8.70
  13   1   1   93.59    7.80
 -14  -1  -1   18.60    5.60
 -14  -1  -1   19.30    4.80
  14   1   1   25.60    5.20
  14   1   1   23.90    4.90
 -15  -1  -1   -5.20    4.50
 -15  -1  -1   -4.00    3.50
  15   1   1    9.70    4.60
  15   1   1   -8.00    3.10
 -16  -1  -1   19.90    6.10
  16   1   1   24.70    5.50
  17   1   1   -2.10    4.30
  17  -2  -1   19.10    5.40
  16  -2  -1    4.10    4.20
 -16   2   1   -6.30    4.40
 -16   2   1    2.30    4.00
  15  -2  -1   21.40    5.00
  15  -2  -1   23.20    6.70
 -15   2   1   13.20    5.40
 -15   2   1   13.60    4.40
  14  -2  -1  122.49    9.20
  14  -2  -1  128.29    8.80
 -14   2   1  115.99    8.90
 -14   2   1  115.79    9.10
  13  -2  -1    5.90    4.30
  13  -2  -1   -0.10    3.90
 -13   2   1    2.90    2.50
 -13   2   1    5.60    4.30
 -13   2   1    6.40    3.50
  12  -2  -1  150.68    7.70
  12  -2  -1  140.79    8.90
  12  -2  -1  142.39    6.00
 -12   2   1  150.08    6.90
 -12   2   1  160.88    8.90
 -12   2   1  144.59    8.80
  11  -2  -1   51.69    5.20
  11  -2  -1   53.29    3.60
  11  -2  -1   52.39    5.50
 -11   2   1   51.09    5.80
 -11   2   1   40.00    4.80
 -11   2   1   51.49    5.90
 -11   2   1   58.89    4.50
  10  -2  -1   57.19    3.60
  10  -2  -1   57.99    5.20
  10  -2  -1   53.49    3.20
 -10   2   1   51.59    5.30
 -10   2   1   57.59    4.40
 -10   2   1   62.99    5.60
 -10   2   1   55.09    5.40
   9  -2  -1  130.99    4.90
   9  -2  -1  133.89    4.20
   9  -2  -1  132.99    6.80
   9  -2  -1  127.59    5.00
  -9   2   1  134.19    6.80
  -9   2   1  133.59    6.90
  -9   2   1  138.39    6.80
  -9   2   1  142.99    5.70
   8  -2  -1   99.39    4.20
   8  -2  -1   99.89    5.60
   8  -2  -1   95.79    4.20
   8  -2  -1  101.19    4.10
   8  -2  -1  100.59    3.50
  -8   2   1   93.59    5.60
  -8   2   1   97.29    5.60
  -8   2   1   89.29    5.40
  -8   2   1  102.29    4.60
   7  -2  -1    9.50    1.50
   7  -2  -1    8.30    1.40
   7  -2  -1   10.10    1.30
   7  -2  -1   11.30    2.30
   7  -2  -1    9.30    1.90
   7  -2  -1   12.80    1.60
  -7   2   1   10.30    2.10
  -7   2   1   13.70    2.70
  -7   2   1   12.10    2.10
  -7   2   1   11.40    2.20
  -7   2   1    9.30    1.70
   6  -2  -1    7.20    1.70
   6  -2  -1    9.80    1.40
   6  -2  -1    5.60    1.20
   6  -2  -1    8.10    1.30
   6  -2  -1    8.30    2.00
   6  -2  -1    6.60    2.00
  -6   2   1    8.90    2.10
  -6   2   1    9.90    1.50
  -6   2   1    9.80    2.00
  -6   2   1    7.40    1.90
  -6   2   1   13.00    2.40
   5  -2  -1    4.40    1.10
   5  -2  -1    4.80    1.60
   5  -2  -1    5.20    1.90
   5  -2  -1    4.80    1.80
   5  -2  -1    3.30    1.00
   5  -2  -1    4.40    1.00
  -5   2   1   11.10    2.00
  -5   2   1    5.10    1.50
  -5   2   1    6.90    1.90
  -5   2   1    6.80    1.30
  -5   2   1    7.00    1.70
  -5   2   1    6.50    1.80
   4  -2  -1    6.90    1.40
   4  -2  -1    7.20    1.40
   4  -2  -1    8.10    1.50
   4  -2  -1    5.50    1.10
   4  -2  -1    5.80    1.00
   4  -2  -1    6.10    1.50
   4  -2  -1    7.00    1.10
   4  -2  -1    7.40    1.60
   4  -2  -1    7.70    1.80
  -4   2   1    9.20    0.80
  -4   2   1   10.10    1.80
  -4   2   1    8.80    1.20
  -4   2   1    7.00    1.60
  -4   2   1    7.80    1.50
  -4   2   1    6.00    1.30
  -4   2   1   10.40    1.20
  -4   2   1    6.40    1.40
  -4   2   1    9.10    1.70
   3  -2  -1   45.70    2.20
   3  -2  -1   44.30    2.20
   3  -2  -1   45.40    3.10
   3  -2  -1   42.70    2.30
   3  -2  -1   42.00    2.50
   3  -2  -1   43.70    2.40
   3  -2  -1   46.00    2.70
  -3   2   1   45.40    2.50
  -3   2   1   45.00    2.10
  -3   2   1   42.90    2.50
  -3   2   1   42.50    2.20
  -3   2   1   43.60    1.90
  -3   2   1   42.30    2.70
  -3   2   1   43.00    2.50
   2  -2  -1   24.10    2.20
   2  -2  -1   27.90    2.30
   2  -2  -1   25.10    1.90
   2  -2  -1   25.90    2.30
   2  -2  -1   26.00    1.50
  -2   2   1   25.00    1.60
  -2   2   1   27.10    2.20
  -2   2   1   23.50    1.70
  -2   2   1   23.30    2.10
  -2   2   1   25.30    1.80
   1  -2  -1  120.89    3.70
   1  -2  -1  123.99    4.30
   1  -2  -1  125.79    2.90
   1  -2  -1  120.99    4.00
  -1   2   1  124.99    4.20
  -1   2   1  120.79    2.90
  -1   2   1  118.49    3.70
  -1   2   1  119.69    4.20
   0  -2  -1 1569.74   35.10
   0  -2  -1 1555.24   36.00
   0  -2  -1 1603.54   35.30
   0  -2  -1 1549.14   37.20
   0   2   1 1501.25   34.20
   0   2   1 1563.54   35.60
   0   2   1 1504.55   34.70
   0   2   1 1537.25   34.90
  -1  -2  -1   16.30    1.10
  -1  -2  -1   15.10    1.50
  -1  -2  -1   14.80    1.30
  -1  -2  -1   15.60    1.10
  -1  -2  -1   17.80    2.20
   1   2   1   15.60    1.90
   1   2   1   14.50    1.70
   1   2   1   17.90    1.50
   1   2   1   17.00    1.10
  -2  -2  -1  309.87    8.10
  -2  -2  -1  309.67    8.40
  -2  -2  -1  312.07    8.30
  -2  -2  -1  316.67    7.90
  -2  -2  -1  311.37    7.80
  -2  -2  -1  322.57    7.20
   2   2   1  313.37    7.10
   2   2   1  316.17    8.40
   2   2   1  308.57    8.00
   2   2   1  307.27    7.80
   2   2   1  311.47    7.80
  -3  -2  -1    9.00    1.60
  -3  -2  -1   10.20    1.50
   3   2   1    4.40    1.20
   3   2   1    4.20    1.70
   3   2   1    7.20    1.40
   3   2   1    3.30    1.30
   3   2   1    6.70    1.30
   3   2   1    5.90    0.70
  -4  -2  -1   74.69    3.60
  -4  -2  -1   66.39    3.30
  -4  -2  -1   68.99    3.60
  -4  -2  -1   72.59    3.70
  -4  -2  -1   71.79    2.60
  -4  -2  -1   70.29    3.70
   4   2   1   68.29    3.70
   4   2   1   76.69    3.50
   4   2   1   69.39    2.70
   4   2   1   67.69    3.40
   4   2   1   69.59    2.30
   4   2   1   69.39    3.40
  -5  -2  -1    4.40    1.60
  -5  -2  -1    2.30    2.10
  -5  -2  -1    4.30    0.80
  -5  -2  -1    4.10    1.60
   5   2   1    0.60    2.00
   5   2   1    2.40    0.80
   5   2   1    1.80    1.50
   5   2   1    2.70    1.10
  -6  -2  -1  549.35   15.10
  -6  -2  -1  556.24   13.10
  -6  -2  -1  560.14   15.10
  -6  -2  -1  558.24   13.30
  -6  -2  -1  579.34   14.90
   6   2   1  571.14   13.00
   6   2   1  575.04   14.90
   6   2   1  553.64   15.40
   6   2   1  562.74   12.80
  -7  -2  -1   25.20    2.00
  -7  -2  -1   18.60    2.40
  -7  -2  -1   24.40    2.00
  -7  -2  -1   24.70    3.10
  -7  -2  -1   22.60    2.90
   7   2   1   26.70    3.60
   7   2   1   25.40    2.80
   7   2   1   25.10    1.90
  -8  -2  -1  396.96   12.70
  -8  -2  -1  380.46   10.00
  -8  -2  -1  405.26   12.20
  -8  -2  -1  382.86   10.10
  -8  -2  -1  422.06   12.70
   8   2   1  399.76    9.90
   8   2   1  399.16   12.70
   8   2   1  383.86   12.00
  -9  -2  -1  460.35   14.50
  -9  -2  -1  450.35   14.20
  -9  -2  -1  463.95   13.80
   9   2   1  467.85   14.00
   9   2   1  472.75   14.90
   9   2   1  459.45   11.50
 -10  -2  -1    3.80    2.20
 -10  -2  -1    2.10    3.50
 -10  -2  -1    4.70    2.70
  10   2   1    2.40    2.50
  10   2   1    3.20    3.30
  10   2   1    3.30    1.40
 -11  -2  -1  238.18   10.90
 -11  -2  -1  250.57   10.10
 -11  -2  -1  243.08   10.90
  11   2   1  247.78   10.40
  11   2   1  258.97   10.90
 -12  -2  -1  218.48   10.80
 -12  -2  -1  221.08   11.00
 -12  -2  -1  209.88    9.70
  12   2   1  236.08   10.80
  12   2   1  221.38   10.50
 -13  -2  -1   10.60    4.10
 -13  -2  -1   12.50    3.20
 -13  -2  -1   17.70    5.30
  13   2   1   21.20    4.50
  13   2   1   29.20    5.60
 -14  -2  -1   56.19    7.40
  14   2   1   83.89    7.70
  14   2   1   65.39    7.20
 -15  -2  -1    2.40    5.40
  15   2   1    6.60    4.50
  15   2   1   11.00    4.30
  15   2   1    6.50    4.20
 -16  -2  -1    6.20    5.40
  16   2   1    8.00    4.70
  16   2   1   10.80    4.30
  17  -3  -1   16.10    5.90
  16  -3  -1   20.50    5.20
 -16   3   1   19.30    5.80
 -16   3   1   16.80    4.70
  15  -3  -1   36.60    6.00
  15  -3  -1   42.10    6.60
 -15   3   1   28.10    5.50
 -15   3   1   30.50    6.10
  14  -3  -1  167.48   11.20
  14  -3  -1  179.68   10.10
 -14   3   1  173.38   10.40
 -14   3   1  144.79   10.00
  13  -3  -1  260.87   12.00
  13  -3  -1  222.38   10.80
 -13   3   1  232.78   11.30
 -13   3   1  229.58    9.20
 -13   3   1  270.57   12.10
  12  -3  -1    0.20    1.90
  12  -3  -1    1.10    2.20
 -12   3   1    3.20    3.60
 -12   3   1    4.70    4.00
 -12   3   1    6.50    3.40
 -12   3   1    2.90    2.30
  11  -3  -1  145.49    5.60
  11  -3  -1  157.08    8.50
 -11   3   1  151.88    8.50
 -11   3   1  152.58    8.40
 -11   3   1  133.69    8.00
 -11   3   1  147.89    6.80
  10  -3  -1  161.68    6.60
  10  -3  -1  186.68    6.20
  10  -3  -1  196.28    9.10
 -10   3   1  180.68    8.50
 -10   3   1  189.98    7.20
 -10   3   1  182.08    8.20
 -10   3   1  195.08    8.90
   9  -3  -1   14.50    1.70
   9  -3  -1   19.50    2.90
   9  -3  -1   18.60    2.10
   9  -3  -1   14.10    2.70
   9  -3  -1   12.90    1.70
  -9   3   1   14.50    2.90
  -9   3   1   16.20    3.50
  -9   3   1   13.20    3.10
  -9   3   1   18.10    2.50
   8  -3  -1  497.75   12.60
   8  -3  -1  488.25   13.40
   8  -3  -1  499.75   12.50
   8  -3  -1  503.35   14.10
   8  -3  -1  521.45   15.30
  -8   3   1  510.35   14.80
  -8   3   1  507.75   14.40
  -8   3   1  496.75   14.60
  -8   3   1  507.85   13.40
  -8   3   1  479.45   13.50
   7  -3  -1  270.57    7.40
   7  -3  -1  273.47    9.80
   7  -3  -1  272.77    8.40
   7  -3  -1  254.77    8.50
   7  -3  -1  264.57    7.50
  -7   3   1  267.17    8.40
  -7   3   1  263.47    9.00
  -7   3   1  263.67    9.10
  -7   3   1  270.27    8.90
  -7   3   1  267.87    8.00
   6  -3  -1   19.60    2.00
   6  -3  -1   24.10    2.80
   6  -3  -1   19.60    2.70
   6  -3  -1   18.20    2.70
  -6   3   1   18.90    2.40
  -6   3   1   16.00    2.40
  -6   3   1   18.10    2.70
  -6   3   1   19.50    2.80
  -6   3   1   23.00    2.60
  -6   3   1   17.80    1.90
   5  -3  -1  455.85   12.20
   5  -3  -1  463.75   13.40
   5  -3  -1  456.35   12.40
   5  -3  -1  455.75   11.80
   5  -3  -1  471.95   11.20
  -5   3   1  463.25   11.50
  -5   3   1  445.46   12.10
  -5   3   1  439.46   12.40
  -5   3   1  448.36   12.30
  -5   3   1  448.86   11.90
  -5   3   1  444.86   12.30
  -5   3   1  459.65   10.00
  -5   3   1  448.56   11.00
   4  -3  -1   27.30    2.80
   4  -3  -1   26.80    2.20
   4  -3  -1   32.00    2.20
   4  -3  -1   34.40    3.60
   4  -3  -1   25.60    2.20
   4  -3  -1   28.80    3.00
  -4   3   1   25.40    3.10
  -4   3   1   25.40    2.50
  -4   3   1   27.20    2.50
  -4   3   1   31.50    2.60
  -4   3   1   32.20    2.20
  -4   3   1   25.60    1.80
  -4   3   1   26.50    2.20
  -4   3   1   27.70    2.90
   3  -3  -1   47.60    3.30
   3  -3  -1   45.10    3.00
   3  -3  -1   46.10    3.60
   3  -3  -1   43.50    3.00
   3  -3  -1   46.30    2.10
   3  -3  -1   43.70    2.60
  -3   3   1   44.30    2.10
  -3   3   1   44.90    3.10
  -3   3   1   44.50    2.60
  -3   3   1   42.80    2.80
  -3   3   1   43.70    2.50
  -3   3   1   43.60    2.10
  -3   3   1   44.20    2.50
   2  -3  -1 1644.14   36.20
   2  -3  -1 1627.04   35.90
   2  -3  -1 1705.53   36.10
   2  -3  -1 1633.84   37.20
   2  -3  -1 1621.14   36.90
   2  -3  -1 1636.44   36.70
  -2   3   1 1611.94   36.80
  -2   3   1 1609.94   36.20
  -2   3   1 1569.24   37.00
   1  -3  -1  245.18    7.40
   1  -3  -1  241.08    7.30
   1  -3  -1  227.58    6.80
   1  -3  -1  235.48    6.40
  -1   3   1  235.88    6.40
  -1   3   1  225.38    7.10
  -1   3   1  234.78    7.10
   0  -3  -1  432.76   10.20
   0  -3  -1  420.06    9.30
   0  -3  -1  411.56   10.90
   0  -3  -1  440.36   11.40
   0  -3  -1  452.45   10.30
   0   3   1  428.36   11.10
   0   3   1  412.86   10.30
   0   3   1  435.06   11.30
  -1  -3  -1  615.64   15.50
  -1  -3  -1  634.74   14.10
  -1  -3  -1  625.04   15.20
  -1  -3  -1  676.23   14.30
  -1  -3  -1  651.43   14.60
   1   3   1  632.54   15.30
   1   3   1  622.44   15.50
   1   3   1  613.54   14.10
   1   3   1  617.14   14.50
  -2  -3  -1  122.39    4.70
  -2  -3  -1  120.49    4.00
  -2  -3  -1  121.09    3.20
  -2  -3  -1  118.29    3.80
  -2  -3  -1  118.59    4.60
  -2  -3  -1  120.79    4.50
   2   3   1  117.79    4.40
   2   3   1  120.49    3.20
   2   3   1  117.29    3.80
   2   3   1  118.19    3.90
   2   3   1  119.19    4.60
  -3  -3  -1   42.10    2.90
  -3  -3  -1   43.60    2.90
  -3  -3  -1   44.40    2.80
  -3  -3  -1   42.30    2.50
  -3  -3  -1   45.40    1.70
  -3  -3  -1   45.70    3.20
   3   3   1   47.30    3.10
   3   3   1   45.40    1.60
   3   3   1   42.00    2.40
   3   3   1   45.40    2.70
   3   3   1   42.40    2.70
   3   3   1   40.90    2.40
  -4  -3  -1  196.58    5.30
  -4  -3  -1  186.68    7.30
  -4  -3  -1  193.58    6.10
  -4  -3  -1  202.78    6.40
  -4  -3  -1  201.08    6.90
   4   3   1  195.28    4.70
   4   3   1  185.28    6.70
   4   3   1  203.08    6.90
   4   3   1  196.48    6.00
   4   3   1  188.28    6.30
  -5  -3  -1    9.40    2.30
  -5  -3  -1    7.60    2.00
   5   3   1    7.90    2.40
   5   3   1    8.00    1.70
   5   3   1    5.70    1.90
   5   3   1    6.00    0.80
  -6  -3  -1    7.10    1.90
  -6  -3  -1    5.70    2.40
  -6  -3  -1    7.60    1.00
   6   3   1    5.00    1.70
   6   3   1    4.20    0.80
   6   3   1    4.60    1.40
   6   3   1    3.80    2.40
   6   3   1    3.80    1.90
  -7  -3  -1  220.38    5.80
  -7  -3  -1  223.28    5.90
  -7  -3  -1  238.08    8.40
  -7  -3  -1  218.78    5.10
  -7  -3  -1  236.18    8.20
   7   3   1  227.58    7.90
   7   3   1  223.68    6.10
   7   3   1  225.58    5.80
   7   3   1  219.28    8.40
  -8  -3  -1    3.70    2.60
  -8  -3  -1    3.00    1.90
   8   3   1    4.60    0.90
   8   3   1    4.60    2.00
   8   3   1    1.20    2.40
   8   3   1    2.40    0.90
  -9  -3  -1    3.10    3.00
  -9  -3  -1    7.90    2.30
   9   3   1    2.80    1.00
   9   3   1    2.90    2.90
   9   3   1    1.60    2.20
 -10  -3  -1    4.80    3.70
 -10  -3  -1    9.80    2.60
  10   3   1    5.90    2.70
  10   3   1    4.10    3.40
  10   3   1    7.20    1.70
 -11  -3  -1    1.10    2.40
 -11  -3  -1   -1.10    2.70
  11   3   1   -1.40    3.20
  11   3   1    0.30    3.00
  11   3   1    0.10    3.80
 -12  -3  -1   21.90    3.70
 -12  -3  -1   19.20    5.00
  12   3   1   18.40    4.10
  12   3   1   27.70    5.00
  12   3   1   25.70    5.30
 -13  -3  -1   19.50    5.30
 -13  -3  -1   16.80    3.50
  13   3   1   22.50    4.40
  13   3   1   26.40    5.50
  13   3   1   25.30    5.00
 -14  -3  -1    7.40    4.90
 -14  -3  -1    8.10    3.40
  14   3   1   14.30    4.70
  14   3   1   19.70    5.20
  14   3   1   10.60    4.30
 -15  -3  -1   26.20    6.30
  15   3   1   26.80    5.70
  15   3   1   35.20    6.00
 -16  -3  -1   35.40    6.90
  16   3   1   36.70    6.50
 -17   4   1   -1.00    5.90
  16  -4  -1   12.00    5.50
 -16   4   1    6.20    5.00
 -16   4   1   11.80    4.50
  15  -4  -1   58.29    6.60
  15  -4  -1   38.00    6.30
 -15   4   1   49.40    6.90
 -15   4   1   68.69    7.80
  14  -4  -1   28.40    4.30
  14  -4  -1   35.40    6.30
 -14   4   1   49.70    6.20
 -14   4   1   51.19    6.70
  13  -4  -1   55.29    7.30
 -13   4   1   38.60    5.50
 -13   4   1   37.20    4.40
 -13   4   1   43.00    6.20
  12  -4  -1  175.28    9.80
 -12   4   1  160.48    9.10
 -12   4   1  158.58    8.90
 -12   4   1  178.58    9.70
 -12   4   1  158.48    7.30
  11  -4  -1   -2.50    3.60
  11  -4  -1   -3.00    2.30
 -11   4   1   -2.10    2.90
 -11   4   1    1.50    2.70
 -11   4   1    1.60    2.00
 -11   4   1   -1.30    3.20
  10  -4  -1  175.78    9.40
  10  -4  -1  160.58    7.00
 -10   4   1  171.88    7.00
 -10   4   1  163.08    8.00
 -10   4   1  176.68    8.60
 -10   4   1  180.08    8.50
   9  -4  -1  347.67    9.40
   9  -4  -1  360.86   12.90
   9  -4  -1  324.87   10.90
  -9   4   1  357.06   11.90
  -9   4   1  359.76   10.70
  -9   4   1  341.27   11.50
  -9   4   1  364.66   12.30
   8  -4  -1    4.10    2.40
   8  -4  -1    2.00    2.00
   8  -4  -1    2.80    2.40
   8  -4  -1    0.90    1.10
  -8   4   1   -0.30    2.00
  -8   4   1    4.30    1.60
  -8   4   1    1.80    1.90
  -8   4   1   -1.60    2.20
   7  -4  -1  702.63   18.30
   7  -4  -1  686.03   19.70
   7  -4  -1  705.63   16.50
   7  -4  -1  695.23   18.20
  -7   4   1  699.83   18.00
  -7   4   1  682.73   17.40
  -7   4   1  712.93   18.40
  -7   4   1  692.43   18.70
  -7   4   1  693.33   18.60
   6  -4  -1  238.48    9.50
   6  -4  -1  245.38    6.70
   6  -4  -1  230.58    8.10
   6  -4  -1  249.28    8.40
  -6   4   1  237.28    8.10
  -6   4   1  243.38    7.70
  -6   4   1  245.48    7.50
  -6   4   1  231.38    5.40
  -6   4   1  247.58    8.30
  -6   4   1  234.78    6.70
  -6   4   1  225.88    8.40
  -6   4   1  231.38    8.00
   5  -4  -1    7.10    2.20
   5  -4  -1    8.20    2.90
   5  -4  -1    5.70    2.30
  -5   4   1    6.30    1.30
  -5   4   1    6.20    2.30
  -5   4   1    4.70    1.70
  -5   4   1    6.50    1.40
  -5   4   1   10.00    1.90
  -5   4   1    7.10    2.50
  -5   4   1    9.00    1.80
   4  -4  -1  372.96   11.90
   4  -4  -1  382.36   11.20
   4  -4  -1  373.76   10.60
  -4   4   1  366.56   10.90
  -4   4   1  383.56   10.40
  -4   4   1  380.46   10.80
  -4   4   1  361.36    9.40
  -4   4   1  389.16    9.90
  -4   4   1  393.86    9.80
  -4   4   1  376.86   10.20
   3  -4  -1 2194.98   49.20
   3  -4  -1 2274.67   50.79
   3  -4  -1 2133.89   49.90
   3  -4  -1 2264.87   50.09
  -3   4   1 2174.68   49.90
  -3   4   1 2258.77   49.30
  -3   4   1 2275.67   48.80
  -3   4   1 2209.58   48.80
  -3   4   1 2153.48   48.60
   2  -4  -1  648.64   16.30
   2  -4  -1  629.64   16.00
   2  -4  -1  611.44   15.30
   2  -4  -1  644.54   16.60
  -2   4   1  613.54   13.90
  -2   4   1  608.14   15.30
  -2   4   1  633.04   16.20
  -2   4   1  625.34   16.40
   1  -4  -1 2615.74   57.79
   1  -4  -1 2486.25   57.29
   1  -4  -1 2587.34   57.79
   1  -4  -1 2610.74   56.49
  -1   4   1 2514.55   57.59
  -1   4   1 2687.13   60.09
  -1   4   1 2633.54   57.79
   0  -4  -1  132.19    5.10
   0  -4  -1  142.59    4.40
   0  -4  -1  137.09    5.60
   0  -4  -1  131.79    5.30
   0  -4  -1  134.29    4.30
   0   4   1  139.39    4.50
   0   4   1  141.19    5.30
   0   4   1  136.39    5.40
  -1  -4  -1  868.81   18.80
  -1  -4  -1  855.51   20.40
  -1  -4  -1  873.81   21.00
  -1  -4  -1  869.21   20.50
  -1  -4  -1  879.01   19.20
  -1  -4  -1  836.22   19.50
   1   4   1  821.42   18.80
   1   4   1  844.52   20.80
   1   4   1  858.01   19.50
   1   4   1  822.72   20.60
  -2  -4  -1  266.47    8.20
  -2  -4  -1  270.37    7.40
  -2  -4  -1  276.37    7.00
  -2  -4  -1  280.27    8.60
  -2  -4  -1  277.77    8.20
  -2  -4  -1  280.37    6.70
   2   4   1  266.37    8.20
   2   4   1  260.27    7.10
   2   4   1  260.27    8.20
   2   4   1  269.27    7.40
   2   4   1  264.27    7.00
  -3  -4  -1  117.39    4.20
  -3  -4  -1  113.29    5.20
  -3  -4  -1  115.19    5.20
  -3  -4  -1  122.09    3.30
   3   4   1  115.69    5.10
   3   4   1  117.99    4.40
   3   4   1  112.19    4.80
   3   4   1  118.39    4.20
  -4  -4  -1  153.78    5.90
  -4  -4  -1  161.08    5.60
  -4  -4  -1  155.28    6.40
  -4  -4  -1  158.28    4.00
   4   4   1  150.58    5.70
   4   4   1  158.68    3.90
   4   4   1  147.19    6.10
   4   4   1  160.88    5.70
  -5  -4  -1  281.17    8.70
  -5  -4  -1  282.47    7.20
  -5  -4  -1  282.97    9.50
   5   4   1  285.27    9.40
   5   4   1  288.87    8.80
   5   4   1  285.87    6.50
   5   4   1  273.37    8.40
  -6  -4  -1    5.30    2.10
  -6  -4  -1    2.10    0.50
  -6  -4  -1    3.30    0.60
  -6  -4  -1    2.80    1.90
   6   4   1    0.20    1.80
   6   4   1    3.20    2.40
   6   4   1    3.00    1.60
   6   4   1    4.20    0.60
  -7  -4  -1   83.49    5.20
  -7  -4  -1   78.69    4.80
   7   4   1   71.89    2.10
   7   4   1   74.49    3.50
   7   4   1   69.79    4.90
   7   4   1   75.09    4.80
  -8  -4  -1    1.70    0.50
  -8  -4  -1    0.70    2.40
  -8  -4  -1   -0.10    2.20
   8   4   1    1.70    2.70
   8   4   1   -1.10    2.10
   8   4   1    4.70    1.40
   8   4   1    1.00    0.60
  -9  -4  -1    9.10    3.30
  -9  -4  -1    8.10    2.60
   9   4   1    6.40    0.80
   9   4   1    8.20    3.30
   9   4   1    7.40    3.00
 -10  -4  -1    2.30    3.30
 -10  -4  -1    6.00    2.70
  10   4   1    3.70    3.10
  10   4   1    3.40    3.70
 -11  -4  -1    8.50    3.00
 -11  -4  -1   10.00    4.10
  11   4   1   11.30    4.10
  11   4   1    8.80    3.80
 -12  -4  -1    3.00    3.90
 -12  -4  -1    1.60    2.70
  12   4   1   -0.20    2.40
  12   4   1    0.00    3.80
 -13  -4  -1    3.10    3.10
 -13  -4  -1    2.80    4.10
  13   4   1   -0.40    3.80
  13   4   1    6.50    4.00
 -14  -4  -1   -5.80    4.00
 -14  -4  -1   -3.40    3.00
  14   4   1    2.30    3.60
  14   4   1    3.50    3.80
 -15  -4  -1    7.20    5.00
  15   4   1    3.80    4.40
  15   4   1    2.90    4.10
 -16  -4  -1    7.00    5.40
  16   4   1    5.70    5.50
 -17   5   1    0.90    5.20
  16  -5  -1   -2.50    4.10
 -16   5   1    5.10    4.00
 -16   5   1    2.90    4.50
  15  -5  -1   -4.80    4.50
 -15   5   1   -4.20    3.30
 -15   5   1    1.90    4.40
 -14   5   1   29.40    5.40
 -14   5   1   42.40    6.40
 -14   5   1   34.90    5.40
  13  -5  -1    4.50    3.10
 -13   5   1    5.80    3.80
 -13   5   1    7.50    3.70
 -13   5   1   11.20    4.40
  12  -5  -1    8.20    3.30
 -12   5   1   14.50    3.80
 -12   5   1   12.90    4.00
 -12   5   1   15.10    4.00
 -12   5   1   12.60    2.70
  11  -5  -1   91.19    8.20
  11  -5  -1   80.99    5.40
 -11   5   1   97.39    7.20
 -11   5   1   89.09    5.60
 -11   5   1   84.09    6.70
 -11   5   1   99.39    6.60
  10  -5  -1    0.80    2.80
  10  -5  -1    3.30    3.00
 -10   5   1    2.10    2.70
 -10   5   1    0.50    2.80
 -10   5   1    2.90    2.60
 -10   5   1    3.50    2.00
   9  -5  -1   46.60    3.20
   9  -5  -1   42.00    5.90
   9  -5  -1   43.20    4.70
  -9   5   1   49.60    4.10
  -9   5   1   46.80    5.10
  -9   5   1   52.69    4.90
  -9   5   1   50.39    4.60
   8  -5  -1  591.24   14.40
   8  -5  -1  580.94   16.80
   8  -5  -1  586.24   16.60
   8  -5  -1  614.64   18.60
  -8   5   1  606.94   17.20
  -8   5   1  584.24   16.70
  -8   5   1  587.94   16.20
  -8   5   1  591.94   15.80
  -8   5   1  611.84   17.40
   7  -5  -1  135.49    4.60
   7  -5  -1  147.39    8.20
   7  -5  -1  137.89    6.60
   7  -5  -1  130.99    3.10
   7  -5  -1  130.29    6.20
  -7   5   1  132.59    5.70
  -7   5   1  131.59    6.60
  -7   5   1  135.79    6.10
  -7   5   1  130.69    6.40
  -7   5   1  139.79    5.80
   6  -5  -1  902.01   22.60
   6  -5  -1  835.52   21.70
   6  -5  -1  861.41   23.70
  -6   5   1  876.41   21.60
  -6   5   1  839.92   20.70
  -6   5   1  883.11   21.00
  -6   5   1  870.91   20.90
  -6   5   1  851.31   22.20
  -6   5   1  842.22   21.70
   5  -5  -1  670.43   17.60
   5  -5  -1  693.63   18.50
   5  -5  -1  690.63   19.50
  -5   5   1  665.73   16.10
  -5   5   1  705.53   16.80
  -5   5   1  684.23   16.50
  -5   5   1  654.83   17.30
  -5   5   1  663.13   17.80
  -5   5   1  678.23   17.20
   4  -5  -1  354.66   12.10
   4  -5  -1  359.36   11.30
   4  -5  -1  350.86   10.30
  -4   5   1  368.86   10.10
  -4   5   1  346.67    9.80
  -4   5   1  347.77   10.40
  -4   5   1  356.56    9.20
   3  -5  -1 1063.39   26.40
   3  -5  -1 1055.19   25.20
   3  -5  -1 1082.29   27.00
  -3   5   1 1053.29   22.90
  -3   5   1 1062.29   23.60
  -3   5   1 1067.69   25.30
   2  -5  -1 2114.59   48.40
   2  -5  -1 2225.68   49.90
   2  -5  -1 2197.28   50.09
  -2   5   1 2180.48   49.99
  -2   5   1 2210.28   47.40
  -2   5   1 2124.89   48.40
   1  -5  -1   53.89    4.30
   1  -5  -1   53.89    3.00
   1  -5  -1   54.29    4.30
   1  -5  -1   53.39    3.30
  -1   5   1   53.09    4.30
  -1   5   1   57.79    3.20
   0  -5  -1 2124.09   48.10
   0  -5  -1 2093.89   46.60
   0  -5  -1 2149.39   48.70
   0  -5  -1 2152.48   46.70
   0   5   1 2120.19   48.20
   0   5   1 2082.79   46.80
  -1  -5  -1  657.13   17.60
  -1  -5  -1  668.23   15.70
  -1  -5  -1  661.13   15.50
  -1  -5  -1  678.63   17.00
  -1  -5  -1  664.73   15.80
  -1  -5  -1  650.23   14.80
   1   5   1  640.14   14.80
   1   5   1  700.53   15.80
   1   5   1  662.03   18.30
   1   5   1  625.64   17.10
  -2  -5  -1  118.29    4.90
  -2  -5  -1  110.69    5.70
  -2  -5  -1  118.69    3.90
  -2  -5  -1  111.09    3.70
  -2  -5  -1  124.39    5.50
   2   5   1  116.09    5.50
   2   5   1  114.89    3.80
   2   5   1  112.59    5.30
   2   5   1  114.79    4.10
  -3  -5  -1  193.28    6.50
  -3  -5  -1  194.38    7.40
  -3  -5  -1  191.18    6.00
  -3  -5  -1  191.58    7.40
  -3  -5  -1  195.78    5.10
   3   5   1  191.68    7.10
   3   5   1  191.58    7.20
   3   5   1  205.58    6.40
   3   5   1  193.48    5.90
   3   5   1  204.38    5.90
  -4  -5  -1   31.80    2.60
  -4  -5  -1   33.90    3.30
  -4  -5  -1   32.20    3.70
  -4  -5  -1   33.90    1.60
  -4  -5  -1   28.40    3.10
   4   5   1   32.90    2.60
   4   5   1   31.60    3.60
   4   5   1   33.90    3.40
  -5  -5  -1  125.89    5.30
  -5  -5  -1  122.39    4.30
  -5  -5  -1  119.89    5.80
  -5  -5  -1  117.79    5.50
   5   5   1  125.29    5.40
   5   5   1  126.29    5.40
   5   5   1  130.29    6.10
  -6  -5  -1  277.67    7.10
  -6  -5  -1  276.17    7.10
  -6  -5  -1  281.57    9.20
  -6  -5  -1  278.17    9.80
   6   5   1  270.77    8.70
   6   5   1  277.37    9.80
   6   5   1  287.07    9.30
  -7  -5  -1   17.60    3.00
  -7  -5  -1   17.50    3.10
   7   5   1   21.40    2.60
   7   5   1   23.60    3.80
   7   5   1   19.10    3.00
  -8  -5  -1  210.88    9.10
  -8  -5  -1  209.98    8.50
   8   5   1  198.58    6.80
   8   5   1  204.68    8.40
   8   5   1  200.58    8.80
  -9  -5  -1  425.06   14.40
  -9  -5  -1  386.76   13.20
   9   5   1  448.76   13.90
   9   5   1  415.16   14.10
 -10  -5  -1   -2.50    2.60
 -10  -5  -1    1.70    3.20
  10   5   1   -1.30    2.70
  10   5   1   -1.80    3.00
 -11  -5  -1   46.30    5.10
 -11  -5  -1   35.30    5.10
  11   5   1   45.30    6.00
  11   5   1   47.80    5.50
 -12  -5  -1    8.90    4.20
 -12  -5  -1    4.30    3.30
  12   5   1    8.40    4.00
  12   5   1   12.10    3.70
 -13  -5  -1   -1.10    2.90
 -13  -5  -1   -0.30    3.90
  13   5   1    2.10    3.60
  13   5   1    0.50    3.80
 -14  -5  -1   -1.60    2.90
 -14  -5  -1   11.00    4.90
  14   5   1   -4.70    3.40
  14   5   1   -1.60    4.00
 -15  -5  -1    1.50    4.50
  15   5   1   -3.80    3.90
 -17   6   1   -1.40    5.10
  16  -6  -1    3.30    4.90
 -16   6   1    2.00    4.40
 -16   6   1    0.90    3.80
  15  -6  -1    3.40    4.60
 -15   6   1    6.10    4.00
 -15   6   1    6.90    4.50
  14  -6  -1   -9.30    3.40
  14  -6  -1    1.50    3.40
 -14   6   1    9.90    4.50
 -14   6   1    5.80    4.20
 -14   6   1    1.60    4.10
  13  -6  -1   -4.20    3.00
 -13   6   1   -2.80    3.20
 -13   6   1   -3.80    3.80
 -13   6   1   -6.10    3.00
  12  -6  -1   -0.50    2.90
 -12   6   1   -1.90    3.40
 -12   6   1    1.20    3.20
 -12   6   1    1.10    3.20
 -12   6   1    1.20    2.20
  11  -6  -1    0.40    2.90
  11  -6  -1   -2.90    2.50
 -11   6   1   -4.30    2.70
 -11   6   1   -1.30    2.00
 -11   6   1   -2.00    2.70
 -11   6   1   -0.70    2.80
  10  -6  -1   35.10    4.60
  10  -6  -1   45.70    5.20
 -10   6   1   46.90    4.80
 -10   6   1   39.50    4.70
 -10   6   1   47.10    5.30
 -10   6   1   50.19    4.60
   9  -6  -1   -2.90    2.40
   9  -6  -1   -1.80    3.00
  -9   6   1   -4.10    2.00
  -9   6   1   -0.10    1.80
  -9   6   1   -0.50    2.70
  -9   6   1   -3.80    2.10
  -9   6   1   -3.60    2.50
   8  -6  -1  103.79    7.70
   8  -6  -1  103.89    3.90
   8  -6  -1  107.59    6.60
   8  -6  -1   95.39    6.00
  -8   6   1   90.19    5.70
  -8   6   1  105.99    5.60
  -8   6   1  107.49    5.70
  -8   6   1  102.89    6.50
  -8   6   1  111.09    6.40
   7  -6  -1  318.77   12.60
   7  -6  -1  307.97   10.60
   7  -6  -1  313.07    8.60
   7  -6  -1  313.17   11.20
  -7   6   1  331.87   10.50
  -7   6   1  306.67   10.60
  -7   6   1  327.67    9.80
  -7   6   1  327.57   10.00
  -7   6   1  335.37   11.40
   6  -6  -1    1.30    2.10
   6  -6  -1    3.60    2.80
   6  -6  -1    0.60    2.30
  -6   6   1    2.90    1.70
  -6   6   1    2.60    1.80
  -6   6   1    4.30    1.80
  -6   6   1    1.90    1.80
  -6   6   1    4.60    2.10
   5  -6  -1  459.45   15.00
   5  -6  -1  439.16   12.80
   5  -6  -1  430.86   13.80
  -5   6   1  442.16   11.40
  -5   6   1  435.36   12.50
  -5   6   1  430.76   12.20
  -5   6   1  444.56   13.10
  -5   6   1  460.35   12.20
   4  -6  -1  288.77    9.30
   4  -6  -1  285.47   10.90
   4  -6  -1  281.97   10.30
  -4   6   1  290.67    7.60
  -4   6   1  282.07    9.20
  -4   6   1  288.87    8.80
  -4   6   1  282.27    8.50
   3  -6  -1   53.99    5.30
   3  -6  -1   54.99    5.00
   3  -6  -1   52.79    3.60
  -3   6   1   50.79    2.00
  -3   6   1   53.09    4.00
  -3   6   1   58.09    2.30
   2  -6  -1  388.96   12.60
   2  -6  -1  399.86   12.80
   2  -6  -1  389.86   11.10
  -2   6   1  405.96    8.70
  -2   6   1  384.26   11.00
  -2   6   1  369.66   12.50
   1  -6  -1  370.76   10.30
   1  -6  -1  362.46   11.80
   1  -6  -1  369.16   11.90
  -1   6   1  359.66   11.90
  -1   6   1  363.56   10.20
   0  -6  -1  401.86   10.80
   0  -6  -1  407.76   12.50
   0  -6  -1  411.86   11.10
   0  -6  -1  397.56   13.00
   0   6   1  422.36   12.80
   0   6   1  441.26   11.20
  -1  -6  -1  451.25   11.40
  -1  -6  -1  448.86   11.50
  -1  -6  -1  456.15   12.80
  -1  -6  -1  464.45   13.20
  -1  -6  -1  449.06   13.90
   1   6   1  439.76   10.50
   1   6   1  460.95   13.50
   1   6   1  452.35   11.70
  -2  -6  -1   59.59    2.80
  -2  -6  -1   62.09    5.10
  -2  -6  -1   64.99    3.00
  -2  -6  -1   68.09    4.40
  -2  -6  -1   62.99    4.60
   2   6   1   57.69    4.70
   2   6   1   56.59    2.70
   2   6   1   64.79    3.30
  -3  -6  -1  510.55   11.90
  -3  -6  -1  519.95   12.60
  -3  -6  -1  502.45   14.80
  -3  -6  -1  500.85   14.50
  -3  -6  -1  496.55   13.50
   3   6   1  496.15   14.30
   3   6   1  498.05   12.60
   3   6   1  509.55   12.70
  -4  -6  -1  569.74   16.20
  -4  -6  -1  547.75   16.00
  -4  -6  -1  584.34   14.60
  -4  -6  -1  578.64   14.70
  -4  -6  -1  584.14   13.10
   4   6   1  584.14   15.00
   4   6   1  543.45   14.10
   4   6   1  581.44   16.10
  -5  -6  -1  126.89    4.90
  -5  -6  -1  119.29    5.50
  -5  -6  -1  131.49    6.40
  -5  -6  -1  125.09    3.40
  -5  -6  -1  124.79    6.20
   5   6   1  127.99    6.30
   5   6   1  125.89    5.60
  -6  -6  -1  299.57    9.70
  -6  -6  -1  296.87    8.10
  -6  -6  -1  307.87   11.00
   6   6   1  304.57    9.90
   6   6   1  302.77   10.60
  -7  -6  -1  514.65   12.10
  -7  -6  -1  570.04   16.80
  -7  -6  -1  576.74   15.80
  -7  -6  -1  521.15   12.10
   7   6   1  539.45   15.40
   7   6   1  546.05   16.30
  -8  -6  -1   34.40    4.30
  -8  -6  -1   41.70    4.60
   8   6   1   49.00    5.10
   8   6   1   46.30    4.70
  -9  -6  -1   66.69    6.80
  -9  -6  -1   58.89    5.60
   9   6   1   64.69    5.60
   9   6   1   72.49    6.70
 -10  -6  -1  148.79    8.50
 -10  -6  -1  174.08    9.70
  10   6   1  165.28    8.60
  10   6   1  165.58    9.00
 -11  -6  -1   -2.70    3.40
 -11  -6  -1   -3.80    3.30
  11   6   1    0.50    3.20
  11   6   1    2.70    3.70
 -12  -6  -1   23.20    5.10
 -12  -6  -1   20.10    4.40
  12   6   1   27.60    5.50
  12   6   1   23.60    4.80
 -13  -6  -1    7.80    3.80
 -13  -6  -1   13.00    5.00
  13   6   1   13.00    4.30
  13   6   1   19.30    5.30
 -14  -6  -1   -2.60    4.20
 -14  -6  -1   -4.70    3.70
  14   6   1    5.90    4.10
  14   6   1    3.00    4.00
 -15  -6  -1   14.70    5.20
 -15  -6  -1   12.30    4.30
  15   6   1   10.90    5.00
 -16   7   1   14.90    5.10
 -16   7   1   20.80    6.40
 -15   7   1   23.90    5.40
 -15   7   1   32.10    5.90
 -15   7   1   32.70    5.80
  14  -7  -1   -0.10    3.70
 -14   7   1    6.40    4.00
 -14   7   1    6.00    4.10
 -14   7   1    8.70    4.60
  13  -7  -1   -5.00    2.90
 -13   7   1    1.90    3.60
 -13   7   1    2.50    3.80
 -13   7   1   -1.50    3.20
  12  -7  -1   16.70    4.40
 -12   7   1   25.50    4.80
 -12   7   1   27.00    4.60
 -12   7   1   22.40    4.60
 -12   7   1   25.30    3.70
  11  -7  -1    2.50    3.30
  11  -7  -1   12.70    4.00
 -11   7   1    6.30    3.40
 -11   7   1    6.20    3.10
 -11   7   1    6.70    2.50
 -11   7   1    5.10    3.40
  10  -7  -1    2.90    3.40
  10  -7  -1   -6.90    2.60
 -10   7   1   -2.50    2.50
 -10   7   1   -1.20    1.80
 -10   7   1   -2.00    2.70
 -10   7   1   -0.60    3.00
   9  -7  -1   24.80    4.30
   9  -7  -1   36.00    4.70
  -9   7   1   35.80    4.30
  -9   7   1   33.00    4.40
  -9   7   1   34.40    4.80
  -9   7   1   37.10    4.20
  -9   7   1   32.10    3.50
   8  -7  -1   43.90    4.90
   8  -7  -1   45.40    4.90
   8  -7  -1   32.00    4.40
  -8   7   1   48.80    4.20
  -8   7   1   40.70    4.60
  -8   7   1   38.90    4.20
  -8   7   1   42.20    5.10
  -8   7   1   38.40    3.80
   7  -7  -1   42.30    4.90
   7  -7  -1   43.50    6.10
   7  -7  -1   50.79    4.80
  -7   7   1   42.30    4.40
  -7   7   1   46.00    3.60
  -7   7   1   38.50    4.30
  -7   7   1   38.00    4.50
  -7   7   1   35.70    3.80
   6  -7  -1   49.40    4.50
   6  -7  -1   51.89    5.10
   6  -7  -1   53.09    5.40
  -6   7   1   53.19    4.40
  -6   7   1   52.99    4.20
  -6   7   1   54.89    4.20
  -6   7   1   58.09    3.40
  -6   7   1   51.49    3.90
   5  -7  -1   32.60    4.80
   5  -7  -1   16.30    2.80
   5  -7  -1   19.00    3.20
  -5   7   1   24.30    2.30
  -5   7   1   20.90    2.60
  -5   7   1   21.60    2.70
  -5   7   1   20.50    3.20
   4  -7  -1   -1.90    2.80
   4  -7  -1   -1.60    2.00
   4  -7  -1   -1.20    1.90
  -4   7   1   -0.60    1.40
  -4   7   1    1.20    1.00
  -4   7   1    1.10    2.00
  -4   7   1   -1.50    1.20
   3  -7  -1    1.90    2.10
   3  -7  -1   -0.10    2.10
   3  -7  -1    1.20    3.30
  -3   7   1    2.80    0.80
  -3   7   1    1.70    1.90
  -3   7   1    2.50    0.90
   2  -7  -1    1.30    1.60
   2  -7  -1    0.50    2.50
   2  -7  -1   -2.60    2.00
  -2   7   1   -0.60    2.00
  -2   7   1    1.30    2.40
   1  -7  -1  117.19    6.70
   1  -7  -1  111.39    5.20
   1  -7  -1  122.89    6.50
  -1   7   1  112.89    6.70
  -1   7   1  110.29    5.10
   0  -7  -1  100.99    5.30
   0  -7  -1   98.29    6.10
   0  -7  -1  101.99    4.60
   0  -7  -1   97.79    6.60
   0  -7  -1   95.69    4.60
   0   7   1  107.19    6.30
   0   7   1  110.19    4.70
  -1  -7  -1  119.59    5.60
  -1  -7  -1  125.49    6.30
  -1  -7  -1  125.99    4.70
  -1  -7  -1  118.29    6.90
  -1  -7  -1  117.89    4.70
   1   7   1  114.09    6.50
   1   7   1  118.19    4.90
  -2  -7  -1 1628.54   37.80
  -2  -7  -1 1600.84   37.80
  -2  -7  -1 1624.74   35.90
  -2  -7  -1 1629.74   35.60
  -2  -7  -1 1606.44   39.00
  -2  -7  -1 1593.64   35.10
   2   7   1 1542.25   38.30
   2   7   1 1575.34   35.20
   2   7   1 1579.94   36.20
  -3  -7  -1  271.67   10.20
  -3  -7  -1  261.27    7.30
  -3  -7  -1  272.07    7.10
  -3  -7  -1  264.67    7.40
  -3  -7  -1  261.57    8.90
  -3  -7  -1  257.27    9.30
   3   7   1  260.07    7.70
   3   7   1  253.07    7.40
   3   7   1  260.47    9.80
  -4  -7  -1  235.28    9.30
  -4  -7  -1  245.18    9.40
  -4  -7  -1  238.58    6.30
  -4  -7  -1  239.58    7.50
  -4  -7  -1  238.18    6.50
  -4  -7  -1  236.48    8.10
   4   7   1  237.58    7.40
   4   7   1  236.88    9.20
  -5  -7  -1  541.05   16.20
  -5  -7  -1  542.65   12.40
  -5  -7  -1  548.45   14.30
  -5  -7  -1  529.25   16.20
  -5  -7  -1  524.15   12.50
  -5  -7  -1  537.85   14.40
   5   7   1  564.64   15.00
   5   7   1  567.14   16.30
   5   7   1  545.85   14.00
  -6  -7  -1   25.80    3.50
  -6  -7  -1   21.30    2.60
  -6  -7  -1   18.00    3.30
   6   7   1   27.50    4.40
   6   7   1   20.10    3.10
  -7  -7  -1   53.59    2.50
  -7  -7  -1   61.29    6.00
  -7  -7  -1   55.69    4.60
  -7  -7  -1   55.89    2.60
   7   7   1   66.19    4.90
   7   7   1   57.29    5.40
  -8  -7  -1  166.88    7.90
  -8  -7  -1  183.98    9.50
   8   7   1  176.88    8.10
   8   7   1  186.38    9.20
  -9  -7  -1   10.00    3.50
  -9  -7  -1    2.80    3.30
   9   7   1   13.00    4.30
   9   7   1    9.80    3.40
 -10  -7  -1   92.09    8.30
 -10  -7  -1   88.09    6.90
  10   7   1   96.39    7.40
  10   7   1   98.99    7.10
 -11  -7  -1   30.90    5.00
 -11  -7  -1   40.00    5.70
  11   7   1   31.90    5.10
  11   7   1   44.10    6.30
 -12  -7  -1   11.50    4.10
 -12  -7  -1   17.10    5.00
  12   7   1   15.40    5.10
  12   7   1   18.70    4.60
 -13  -7  -1   41.00    6.00
 -13  -7  -1   50.19    6.70
  13   7   1   62.29    7.00
  13   7   1   72.99    7.40
 -14  -7  -1   15.60    4.80
 -14  -7  -1   19.80    5.70
  14   7   1   23.90    5.40
  14   7   1   35.10    6.60
 -15  -7  -1    7.20    4.40
 -15  -7  -1    5.50    5.00
  15   7   1    9.40    5.60
 -16   8   1   25.90    5.50
 -15   8   1    6.80    4.80
 -15   8   1   10.70    5.20
 -15   8   1   18.60    5.50
  14  -8  -1   16.80    5.20
 -14   8   1   27.20    5.20
 -14   8   1   27.40    5.50
 -14   8   1   34.50    5.90
  13  -8  -1   -2.60    3.40
 -13   8   1    7.60    3.70
 -13   8   1   -0.90    3.50
 -13   8   1    8.70    4.30
  12  -8  -1   -2.60    3.20
 -12   8   1    1.90    3.70
 -12   8   1    1.90    3.50
 -12   8   1    4.30    3.30
 -12   8   1    4.50    2.70
  11  -8  -1   27.70    5.00
  11  -8  -1   42.50    5.80
 -11   8   1   36.10    5.00
 -11   8   1   34.40    5.10
 -11   8   1   47.80    5.50
 -11   8   1   36.30    4.10
  10  -8  -1    3.90    3.70
  10  -8  -1   10.70    4.50
 -10   8   1    9.10    3.00
 -10   8   1   10.30    3.50
 -10   8   1   15.20    3.70
 -10   8   1   11.60    3.40
   9  -8  -1   38.20    5.30
   9  -8  -1   56.69    6.30
  -9   8   1   48.70    5.20
  -9   8   1   45.10    5.70
  -9   8   1   50.29    4.60
  -9   8   1   40.70    4.70
  -9   8   1   48.90    4.80
   8  -8  -1  109.69    8.90
   8  -8  -1   98.39    7.10
   8  -8  -1  105.89    7.00
  -8   8   1  105.29    6.70
  -8   8   1  111.09    5.50
  -8   8   1   95.89    5.90
  -8   8   1   99.49    6.30
  -8   8   1  101.19    7.30
   7  -8  -1  159.18    9.90
   7  -8  -1  144.89    7.80
   7  -8  -1  168.58    9.30
  -7   8   1  174.88    6.30
  -7   8   1  169.88    7.40
  -7   8   1  157.58    8.30
  -7   8   1  163.08    7.40
  -7   8   1  171.78    7.90
   6  -8  -1  178.18    9.00
   6  -8  -1  172.48    9.90
   6  -8  -1  173.78    7.50
  -6   8   1  179.18    6.10
  -6   8   1  184.58    7.50
  -6   8   1  177.58    7.60
  -6   8   1  176.98    8.30
  -6   8   1  181.68    7.30
   5  -8  -1  127.69    6.50
   5  -8  -1  122.29    8.30
   5  -8  -1  122.79    7.60
  -5   8   1  125.79    6.60
  -5   8   1  124.89    5.60
  -5   8   1  129.99    4.50
  -5   8   1  134.09    6.20
   4  -8  -1   12.00    4.10
   4  -8  -1    9.20    2.40
   4  -8  -1    7.30    2.70
  -4   8   1    7.90    2.60
  -4   8   1   11.70    1.40
   3  -8  -1    3.10    2.30
   3  -8  -1    4.20    2.30
   3  -8  -1    3.30    3.50
  -3   8   1    5.40    2.30
  -3   8   1    4.20    1.10
  -3   8   1    4.60    0.60
   2  -8  -1    4.80    2.40
   2  -8  -1    6.50    2.50
   2  -8  -1    8.90    3.30
  -2   8   1    6.30    3.60
  -2   8   1    6.20    2.20
   1  -8  -1  250.27    8.60
   1  -8  -1  256.37   10.30
   1  -8  -1  241.48    8.20
   1  -8  -1  237.58   10.00
  -1   8   1  246.58   10.30
  -1   8   1  250.37    8.30
   0  -8  -1    1.20    1.50
   0  -8  -1   -0.90    1.70
   0  -8  -1    2.60    1.80
   0  -8  -1    0.40    1.80
   0  -8  -1   -0.40    3.20
   0   8   1    1.50    1.60
   0   8   1    3.10    3.10
  -1  -8  -1    4.60    3.50
  -1  -8  -1    3.50    1.40
  -1  -8  -1   -0.60    1.90
  -1  -8  -1    2.60    2.10
  -1  -8  -1    3.70    1.90
   1   8   1    4.10    1.70
   1   8   1    6.60    3.30
  -2  -8  -1   27.80    2.70
  -2  -8  -1   23.70    3.20
  -2  -8  -1   19.40    2.80
  -2  -8  -1   30.80    4.50
  -2  -8  -1   28.60    2.40
   2   8   1   33.00    4.50
   2   8   1   23.50    2.70
  -3  -8  -1  114.19    6.80
  -3  -8  -1  114.49    6.00
  -3  -8  -1  111.49    4.10
  -3  -8  -1  113.79    4.40
  -3  -8  -1  109.39    4.10
  -3  -8  -1  112.39    5.90
   3   8   1  112.19    4.70
   3   8   1  104.89    6.50
   3   8   1   98.59    4.10
  -4  -8  -1   80.79    5.10
  -4  -8  -1   92.59    6.20
  -4  -8  -1   97.09    4.30
  -4  -8  -1   86.69    3.30
  -4  -8  -1   92.19    6.20
  -4  -8  -1   90.79    3.60
   4   8   1   85.29    6.00
   4   8   1   90.89    4.30
  -5  -8  -1   61.39    4.20
  -5  -8  -1   66.59    2.70
  -5  -8  -1   69.19    2.60
  -5  -8  -1   68.79    6.00
  -5  -8  -1   73.29    5.60
  -5  -8  -1   67.59    4.10
   5   8   1   68.29    5.60
   5   8   1   63.89    3.80
  -6  -8  -1   50.39    5.80
  -6  -8  -1   45.50    4.20
  -6  -8  -1   47.40    1.60
  -6  -8  -1   45.20    3.50
   6   8   1   49.50    4.40
   6   8   1   45.10    5.20
   6   8   1   44.90    3.30
  -7  -8  -1    9.50    3.40
  -7  -8  -1   10.90    1.40
  -7  -8  -1   17.60    3.10
   7   8   1    9.90    3.10
   7   8   1   11.60    2.20
   7   8   1   21.20    4.50
  -8  -8  -1   49.10    4.90
  -8  -8  -1   41.00    5.20
   8   8   1   59.59    6.00
   8   8   1   55.49    5.30
  -9  -8  -1   78.59    7.90
  -9  -8  -1   64.79    5.90
   9   8   1   76.69    6.30
   9   8   1   79.79    6.90
 -10  -8  -1   -0.70    3.30
 -10  -8  -1   -2.40    3.80
  10   8   1    0.60    4.20
  10   8   1   -1.50    3.00
 -11  -8  -1  157.48    9.10
 -11  -8  -1  151.98   10.60
  11   8   1  156.38    9.50
  11   8   1  156.98    9.10
 -12  -8  -1   38.50    6.30
 -12  -8  -1   41.60    5.90
  12   8   1   44.90    5.70
  12   8   1   59.69    7.00
 -13  -8  -1   -4.70    3.60
 -13  -8  -1    1.10    4.00
  13   8   1    2.40    4.60
  13   8   1    1.80    4.10
 -14  -8  -1   79.59    9.00
  14   8   1   69.09    7.90
  14   8   1   64.19   11.90
 -15  -8  -1   26.80    6.30
 -15  -8  -1   18.80    5.20
  15  -9  -1   -3.40    4.70
 -15   9   1    6.50    4.60
 -15   9   1    8.30    4.80
  14  -9  -1    4.50    4.50
 -14   9   1   11.30    4.40
 -14   9   1   12.50    4.70
 -14   9   1   11.70    4.60
 -13   9   1   34.30    6.00
 -13   9   1   25.10    4.90
 -13   9   1   25.70    4.90
  12  -9  -1    6.20    4.70
 -12   9   1   13.30    4.60
 -12   9   1    7.60    3.40
 -12   9   1    8.70    4.30
 -12   9   1   11.80    3.30
  11  -9  -1  138.69    9.00
  11  -9  -1  129.19   11.20
 -11   9   1  139.79    7.60
 -11   9   1  134.29    7.10
 -11   9   1  144.69    8.60
 -11   9   1  138.59    9.10
  10  -9  -1  315.77   15.50
  10  -9  -1  295.27   13.10
 -10   9   1  308.37   11.70
 -10   9   1  316.87   13.30
 -10   9   1  294.47   12.00
 -10   9   1  289.47   10.50
 -10   9   1  316.47   12.90
   9  -9  -1    6.60    5.00
   9  -9  -1    2.60    3.50
  -9   9   1    1.70    2.70
  -9   9   1    7.20    3.30
  -9   9   1    3.50    2.70
  -9   9   1    4.70    3.80
  -9   9   1    3.10    3.10
   8  -9  -1   99.39    7.20
   8  -9  -1  106.39    9.40
   8  -9  -1   99.39    7.70
  -8   9   1   99.69    7.60
  -8   9   1  105.29    7.00
  -8   9   1  106.59    6.80
  -8   9   1  107.39    6.70
  -8   9   1   98.09    5.10
   7  -9  -1  392.46   15.10
   7  -9  -1  405.86   13.70
   7  -9  -1  408.56   16.40
  -7   9   1  409.56   12.80
  -7   9   1  386.96   11.10
  -7   9   1  393.66   14.20
  -7   9   1  424.46   13.80
  -7   9   1  382.26   12.70
   6  -9  -1  195.28   11.10
   6  -9  -1  189.98   10.00
   6  -9  -1  189.28    8.70
  -6   9   1  187.68    6.10
  -6   9   1  195.48    8.40
  -6   9   1  184.68    7.90
  -6   9   1  188.48    9.00
  -6   9   1  183.68    7.90
   5  -9  -1  120.49    6.90
   5  -9  -1  114.99    8.10
   5  -9  -1  127.59    9.10
  -5   9   1  124.79    6.40
  -5   9   1  128.99    5.90
  -5   9   1  121.99    4.30
  -5   9   1  119.09    6.90
   4  -9  -1  249.28   11.70
   4  -9  -1  252.17    9.40
   4  -9  -1  255.17   11.40
  -4   9   1  255.87    6.30
  -4   9   1  251.97    9.60
   3  -9  -1    1.30    2.30
   3  -9  -1   -1.00    1.80
   3  -9  -1   -1.20    3.50
  -3   9   1   -1.60    2.00
  -3   9   1    0.20    1.10
   2  -9  -1  114.09    5.70
   2  -9  -1  109.89    7.50
   2  -9  -1  105.09    6.90
   2  -9  -1  113.29    5.60
  -2   9   1   97.69    7.30
  -2   9   1  110.59    5.40
   1  -9  -1   51.59    4.00
   1  -9  -1   42.30    4.10
   1  -9  -1   45.60    5.60
   1  -9  -1   52.19    5.60
  -1   9   1   45.10    3.80
  -1   9   1   50.69    5.70
   0  -9  -1   34.70    4.10
   0  -9  -1   38.00    3.80
   0  -9  -1   44.70    3.40
   0  -9  -1   36.30    4.90
   0  -9  -1   39.00    4.60
   0   9   1   41.40    3.90
   0   9   1   45.00    5.70
  -1  -9  -1  124.59    6.30
  -1  -9  -1  134.09    5.60
  -1  -9  -1  136.49    5.40
  -1  -9  -1  131.39    7.20
  -1  -9  -1  135.39    8.00
   1   9   1  134.39    7.70
   1   9   1  131.49    5.60
  -2  -9  -1   24.00    2.40
  -2  -9  -1   17.30    2.70
  -2  -9  -1   20.00    3.20
  -2  -9  -1   32.00    5.30
  -2  -9  -1   26.80    2.90
   2   9   1   21.50    4.40
   2   9   1   22.30    2.70
  -3  -9  -1    1.40    1.70
  -3  -9  -1    1.00    2.30
  -3  -9  -1    3.80    3.60
  -3  -9  -1    3.00    1.70
  -3  -9  -1    2.90    1.40
   3   9   1    2.10    1.60
   3   9   1    4.60    3.40
  -4  -9  -1   -1.10    1.30
  -4  -9  -1    2.10    1.40
  -4  -9  -1   -1.30    3.10
  -4  -9  -1   -1.00    1.70
  -4  -9  -1    1.30    1.00
  -4  -9  -1    1.30    1.60
   4   9   1   -0.20    3.10
   4   9   1    1.00    1.40
  -5  -9  -1   35.10    3.30
  -5  -9  -1   41.60    4.20
  -5  -9  -1   43.10    6.30
  -5  -9  -1   42.80    2.30
  -5  -9  -1   44.60    2.50
   5   9   1   44.00    5.70
   5   9   1   36.50    3.30
  -6  -9  -1   16.60    3.80
  -6  -9  -1   22.10    2.90
  -6  -9  -1   14.70    2.00
  -6  -9  -1   22.00    1.30
   6   9   1   20.60    2.60
   6   9   1   30.20    5.10
  -7  -9  -1   15.40    2.90
  -7  -9  -1    8.40    3.60
  -7  -9  -1    8.30    2.20
   7   9   1   13.00    2.30
   7   9   1   15.20    4.50
  -8  -9  -1   -1.50    2.40
  -8  -9  -1   -5.20    3.10
   8   9   1   -0.90    1.70
   8   9   1   -1.30    2.90
   8   9   1   -1.20    3.60
  -9  -9  -1   42.40    5.10
  -9  -9  -1   29.00    5.20
   9   9   1   43.40    5.20
   9   9   1   46.50    6.40
   9   9   1   39.30    4.00
 -10  -9  -1   69.89    6.20
 -10  -9  -1   55.49    6.70
  10   9   1   60.59    5.00
  10   9   1   67.29    7.30
  10   9   1   71.89    6.70
 -11  -9  -1   -1.80    3.20
 -11  -9  -1    0.50    3.90
  11   9   1   -1.80    3.30
  11   9   1    1.70    4.90
 -12  -9  -1    2.00    4.20
 -12  -9  -1    6.00    3.80
  12   9   1   -0.50    3.80
  12   9   1    2.60    4.90
 -13  -9  -1   12.60    5.60
 -13  -9  -1   20.50    5.30
  13   9   1   16.90    6.20
  13   9   1   21.10    5.50
 -14  -9  -1    2.60    4.20
 -14  -9  -1   -7.30    3.90
  14   9   1   -3.00    4.30
 -15  -9  -1    3.00    5.10
  15 -10  -1   15.00    5.50
 -15  10   1   18.40    5.00
 -14  10   1    2.10    3.90
 -14  10   1   -0.30    3.70
  13 -10  -1    1.40    5.00
 -13  10   1    0.60    3.70
 -13  10   1    4.30    4.00
  12 -10  -1   84.09   10.70
 -12  10   1  103.29    8.90
 -12  10   1  105.99    8.60
 -12  10   1   94.69    7.30
  11 -10  -1    9.30    4.50
  11 -10  -1   21.90    5.90
 -11  10   1   15.70    3.70
 -11  10   1   16.20    3.90
 -11  10   1   19.80    4.60
 -11  10   1   13.70    3.60
  10 -10  -1   57.79    8.00
  10 -10  -1   38.10    6.00
 -10  10   1   47.60    6.20
 -10  10   1   43.60    4.80
 -10  10   1   44.70    5.00
 -10  10   1   49.60    5.80
 -10  10   1   38.80    5.10
   9 -10  -1   99.69    8.30
   9 -10  -1  105.69   10.20
  -9  10   1   91.69    6.70
  -9  10   1   98.09    7.70
  -9  10   1  106.09    5.50
  -9  10   1  106.99    7.50
  -9  10   1  103.09    7.50
   8 -10  -1    8.50    4.00
   8 -10  -1   14.60    5.30
   8 -10  -1    8.80    4.10
  -8  10   1   10.60    3.40
  -8  10   1   13.90    4.10
  -8  10   1   11.70    2.60
  -8  10   1    9.80    3.30
  -8  10   1    9.80    3.00
   7 -10  -1  110.29    7.50
   7 -10  -1  120.29   10.00
   7 -10  -1  112.99    8.70
  -7  10   1  115.29    7.90
  -7  10   1  102.39    6.30
  -7  10   1  122.29    7.30
  -7  10   1  123.09    7.40
  -7  10   1  109.49    4.90
   6 -10  -1   87.29    6.40
   6 -10  -1   75.69    8.40
   6 -10  -1   83.89    7.90
  -6  10   1   77.39    5.90
  -6  10   1   81.29    5.70
  -6  10   1   81.19    3.60
  -6  10   1   80.69    6.70
  -6  10   1   87.99    6.20
   5 -10  -1   18.30    4.10
   5 -10  -1   33.70    6.40
   5 -10  -1   29.50    4.50
  -5  10   1   24.10    4.20
  -5  10   1   26.90    3.30
  -5  10   1   28.70    2.00
  -5  10   1   22.50    3.40
   4 -10  -1  216.58    9.20
   4 -10  -1  229.18    8.30
   4 -10  -1  231.18   11.90
   4 -10  -1  215.38   10.70
  -4  10   1  216.88    9.30
   3 -10  -1   71.39    7.30
   3 -10  -1   69.49    5.10
   3 -10  -1   66.69    7.10
   3 -10  -1   64.19    5.30
  -3  10   1   68.69    3.40
  -3  10   1   68.49    5.30
   2 -10  -1    5.50    2.90
   2 -10  -1   10.70    4.80
   2 -10  -1    8.90    3.10
   2 -10  -1    8.20    2.40
  -2  10   1    9.60    4.60
  -2  10   1    7.00    2.60
  -2  10   1    7.60    1.90
   1 -10  -1   62.39    4.60
   1 -10  -1   64.49    4.80
   1 -10  -1   62.69    6.70
   1 -10  -1   63.89    5.00
   1 -10  -1   61.89    6.40
  -1  10   1   44.40    6.40
  -1  10   1   61.09    4.60
   0 -10  -1  417.46   14.70
   0 -10  -1  387.86   11.80
   0 -10  -1  415.16   12.20
   0 -10  -1  405.46   15.30
   0 -10  -1  411.66   13.30
   0  10   1  416.46   12.30
   0  10   1  413.76   15.10
  -1 -10  -1  217.18    7.50
  -1 -10  -1  213.98   10.50
  -1 -10  -1  208.18    9.60
  -1 -10  -1  210.48    7.60
  -1 -10  -1  199.88    9.00
   1  10   1  192.28    7.50
   1  10   1  197.58   10.00
  -2 -10  -1  453.85   16.30
  -2 -10  -1  463.05   12.40
  -2 -10  -1  463.85   15.10
  -2 -10  -1  451.25   12.60
  -2 -10  -1  446.36   14.80
   2  10   1  453.85   13.00
   2  10   1  463.85   15.70
  -3 -10  -1   38.10    3.00
  -3 -10  -1   36.80    5.00
  -3 -10  -1   36.90    3.20
  -3 -10  -1   42.40    6.40
  -3 -10  -1   30.20    4.10
   3  10   1   33.30    3.80
   3  10   1   38.70    5.90
  -4 -10  -1   23.30    2.30
  -4 -10  -1   11.80    2.50
  -4 -10  -1   17.10    5.00
  -4 -10  -1   17.70    2.20
  -4 -10  -1   12.30    3.50
   4  10   1   20.00    5.00
   4  10   1   17.90    2.60
  -5 -10  -1   12.80    2.40
  -5 -10  -1   13.50    4.90
  -5 -10  -1   16.30    3.90
  -5 -10  -1   15.80    2.50
  -5 -10  -1   20.30    2.00
   5  10   1   18.40    2.80
   5  10   1   16.10    4.60
  -6 -10  -1   43.30    3.90
  -6 -10  -1   41.50    4.10
  -6 -10  -1   28.90    4.80
   6  10   1   39.50    3.70
   6  10   1   48.20    6.50
  -7 -10  -1    7.70    2.80
  -7 -10  -1    3.80    3.50
   7  10   1    2.80    4.20
   7  10   1    5.70    2.20
  -8 -10  -1   -0.30    2.60
  -8 -10  -1   -3.30    3.40
   8  10   1   -0.30    4.10
   8  10   1   -2.60    1.80
  -9 -10  -1    1.50    3.20
  -9 -10  -1   -0.70    3.80
   9  10   1    1.00    2.20
   9  10   1   -0.90    4.10
 -10 -10  -1   -6.00    3.50
 -10 -10  -1    0.30    3.30
  10  10   1   -3.70    4.30
  10  10   1   -7.00    3.00
 -11 -10  -1   -4.90    3.80
 -11 -10  -1    0.20    3.50
  11  10   1   -3.80    3.60
  11  10   1   -5.50    4.20
 -12 -10  -1  -11.00    3.60
 -12 -10  -1   -6.00    3.10
  12  10   1   -7.10    3.60
  12  10   1   -9.40    4.60
 -13 -10  -1    4.90    4.40
 -13 -10  -1   -4.30    4.20
  13  10   1   -6.90    4.10
  13  10   1   -3.10    5.10
 -14 -10  -1    2.20    3.90
 -14 -10  -1   -6.30    4.80
  15 -11  -1   -9.90    3.80
  14 -11  -1    4.90    5.10
 -14  11   1   11.40    4.90
 -14  11   1   17.30    5.70
  13 -11  -1   -8.60    4.60
 -13  11   1   -4.70    4.10
 -13  11   1   -0.90    3.90
  12 -11  -1   -3.10    4.60
 -12  11   1    3.20    3.70
 -12  11   1   -2.30    3.50
 -12  11   1   -1.30    3.90
  11 -11  -1   82.09    8.50
 -11  11   1   84.89    7.80
 -11  11   1   89.89    8.40
 -11  11   1   74.49    6.90
  10 -11  -1    3.50    5.20
  10 -11  -1   -4.30    3.70
 -10  11   1    3.00    4.00
 -10  11   1   -1.40    3.10
 -10  11   1   -1.70    2.90
 -10  11   1    3.90    3.60
   9 -11  -1   65.19    7.60
   9 -11  -1   52.29    7.00
  -9  11   1   64.39    6.60
  -9  11   1   71.49    6.40
  -9  11   1   69.79    7.80
  -9  11   1   68.19    7.70
   8 -11  -1   37.80    7.10
   8 -11  -1   22.40    5.00
  -8  11   1   28.50    4.10
  -8  11   1   37.50    4.70
  -8  11   1   33.20    4.70
  -8  11   1   31.40    5.40
   7 -11  -1   21.20    4.00
   7 -11  -1   29.80    6.70
   7 -11  -1   12.50    4.30
   7 -11  -1   16.80    2.60
  -7  11   1   24.90    4.90
  -7  11   1   18.70    3.40
  -7  11   1   20.20    3.80
  -7  11   1   19.10    3.60
   6 -11  -1  121.39    6.10
   6 -11  -1  132.69    9.60
   6 -11  -1  133.89    7.80
   6 -11  -1  137.39    9.80
  -6  11   1  124.49    8.20
  -6  11   1  112.99    7.70
  -6  11   1  123.09    6.90
  -6  11   1  137.99    7.80
   5 -11  -1  146.39    7.90
   5 -11  -1  159.28   10.80
   5 -11  -1  142.99    9.90
   5 -11  -1  143.69    6.80
  -5  11   1  135.49    7.60
  -5  11   1  128.09    6.80
  -5  11   1  134.19    8.00
   4 -11  -1   76.19    6.10
   4 -11  -1   82.49    8.30
   4 -11  -1   82.89    8.50
   4 -11  -1   70.79    5.40
  -4  11   1   80.49    5.60
  -4  11   1   72.59    3.20
   3 -11  -1  629.14   17.80
   3 -11  -1  606.34   20.90
   3 -11  -1  643.14   21.30
   3 -11  -1  610.64   17.30
  -3  11   1  583.74   17.80
  -3  11   1  605.94   15.30
   2 -11  -1   11.50    3.30
   2 -11  -1   15.80    5.60
   2 -11  -1   12.40    3.00
   2 -11  -1   13.80    2.90
   2 -11  -1   12.70    3.40
  -2  11   1   13.60    3.30
  -2  11   1   12.20    4.50
  -2  11   1   12.40    2.20
   1 -11  -1   47.00    6.70
   1 -11  -1   52.39    5.30
   1 -11  -1   45.30    4.80
   1 -11  -1   37.30    3.90
   1 -11  -1   40.50    5.60
  -1  11   1   42.70    4.60
  -1  11   1   37.90    6.80
   0 -11  -1  390.76   14.80
   0 -11  -1  362.96   14.80
   0 -11  -1  380.46   13.30
   0 -11  -1  389.86   12.10
   0 -11  -1  386.96   11.90
   0  11   1  378.56   12.10
   0  11   1  381.86   15.30
  -1 -11  -1  256.97    9.00
  -1 -11  -1  274.57   12.20
  -1 -11  -1  270.77    9.40
  -1 -11  -1  285.37   11.20
  -1 -11  -1  264.47   12.70
   1  11   1  260.37    9.40
   1  11   1  255.77   11.80
  -2 -11  -1   39.50    3.70
  -2 -11  -1   35.40    4.60
  -2 -11  -1   39.80    4.00
  -2 -11  -1   43.00    7.10
   2  11   1   43.50    4.50
   2  11   1   53.89    7.10
  -3 -11  -1  221.58   11.50
  -3 -11  -1  222.48    7.60
  -3 -11  -1  216.58   10.10
  -3 -11  -1  219.58    7.30
  -3 -11  -1  219.08   10.00
   3  11   1  225.18   11.30
   3  11   1  215.08    8.20
  -4 -11  -1    2.20    1.40
  -4 -11  -1    1.10    3.10
  -4 -11  -1    1.80    2.10
  -4 -11  -1   -2.70    4.20
   4  11   1   -2.70    2.00
   4  11   1   -5.80    3.70
  -5 -11  -1    1.90    1.20
  -5 -11  -1   -1.30    3.20
  -5 -11  -1    1.70    1.90
  -5 -11  -1    4.60    4.30
   5  11   1    2.10    2.30
   5  11   1   -0.60    4.30
  -6 -11  -1  185.18   10.70
  -6 -11  -1  180.38    7.90
   6  11   1  170.28    7.10
   6  11   1  175.28   10.50
  -7 -11  -1    6.00    2.60
  -7 -11  -1    6.60    3.80
   7  11   1   13.40    5.60
   7  11   1   12.70    2.70
  -8 -11  -1   57.49    4.90
  -8 -11  -1   56.69    6.70
   8  11   1   53.99    4.40
   8  11   1   64.69    8.30
  -9 -11  -1   14.20    4.80
  -9 -11  -1   13.20    3.70
   9  11   1   14.00    6.00
 -10 -11  -1   -5.30    2.70
 -10 -11  -1   -6.20    3.60
  10  11   1   -8.30    4.50
 -11 -11  -1    6.40    4.80
 -11 -11  -1    7.50    3.60
  11  11   1    9.50    5.50
 -12 -11  -1   -1.40    4.50
 -12 -11  -1    6.30    4.10
  12  11   1    2.70    5.90
 -13 -11  -1   -1.30    3.70
 -13 -11  -1   -2.90    4.60
  13  11   1   -2.20   10.60
 -14 -11  -1    9.90    4.80
  14 -12  -1   -8.40    4.20
 -14  12   1   -4.80    3.40
 -13  12   1   -4.10    4.10
 -13  12   1   -2.20    3.30
  12 -12  -1   -2.10    4.30
 -12  12   1    6.30    4.30
 -12  12   1    4.20    3.60
  11 -12  -1    2.70    5.10
  11 -12  -1   -0.70    4.40
 -11  12   1   -5.60    3.30
 -11  12   1   -1.10    3.30
 -11  12   1    0.50    3.60
  10 -12  -1   11.30    5.40
  10 -12  -1    5.10    4.70
 -10  12   1    6.90    4.60
 -10  12   1    3.40    3.50
 -10  12   1    7.90    4.00
 -10  12   1    0.50    3.30
   9 -12  -1    4.40    5.60
   9 -12  -1   -5.10    3.70
  -9  12   1    2.00    4.30
  -9  12   1    2.60    3.70
  -9  12   1    2.20    3.10
  -9  12   1    4.00    3.30
   8 -12  -1   19.70    5.20
   8 -12  -1   40.20    7.90
  -8  12   1   21.10    4.00
  -8  12   1   21.30    4.30
  -8  12   1   28.30    4.20
  -8  12   1   23.90    5.40
   7 -12  -1   -0.90    3.80
   7 -12  -1    3.70    5.10
   7 -12  -1    9.30    3.90
  -7  12   1    6.00    3.00
  -7  12   1    5.70    3.00
  -7  12   1    5.00    4.00
  -7  12   1    2.20    3.10
   6 -12  -1    9.00    5.60
   6 -12  -1    6.80    2.40
   6 -12  -1    5.80    3.70
   6 -12  -1   11.10    3.90
  -6  12   1    3.90    3.10
  -6  12   1    9.90    3.40
  -6  12   1    7.40    2.60
  -6  12   1    5.40    3.10
   5 -12  -1  250.97   13.60
   5 -12  -1  213.48    8.80
   5 -12  -1  222.18   10.10
   5 -12  -1  231.28   12.70
  -5  12   1  237.38   10.20
  -5  12   1  218.38   10.40
  -5  12   1  221.58    9.10
   4 -12  -1  157.78   10.80
   4 -12  -1  170.38   11.40
   4 -12  -1  156.58    7.80
   4 -12  -1  185.38    8.60
  -4  12   1  155.48    8.70
   3 -12  -1   26.60    3.90
   3 -12  -1   25.50    4.20
   3 -12  -1   37.90    7.50
   3 -12  -1   27.70    4.40
   3 -12  -1   22.80    3.40
  -3  12   1   29.90    4.50
  -3  12   1   26.20    2.80
   2 -12  -1  121.79    9.70
   2 -12  -1  121.29    7.20
   2 -12  -1  107.59    6.90
   2 -12  -1  105.19    9.20
   2 -12  -1  119.29    6.90
  -2  12   1  100.19    9.00
  -2  12   1  107.89    6.90
  -2  12   1  107.99    5.20
   1 -12  -1  123.29    6.40
   1 -12  -1  113.89    7.30
   1 -12  -1  115.29    9.40
   1 -12  -1  119.89   10.00
   1 -12  -1  122.49    6.60
  -1  12   1  116.29    6.70
  -1  12   1  103.59    9.40
   0 -12  -1   30.10    6.80
   0 -12  -1   30.90    3.70
   0 -12  -1   20.60    3.70
   0 -12  -1   30.60    4.00
   0  12   1   23.50    3.70
   0  12   1   25.70    6.30
  -1 -12  -1  300.37    9.90
  -1 -12  -1  310.47   14.30
  -1 -12  -1  298.37   12.10
  -1 -12  -1  306.07   13.50
  -1 -12  -1  294.77   10.20
   1  12   1  293.57   10.40
   1  12   1  279.27   13.70
  -2 -12  -1  192.68    7.40
  -2 -12  -1  191.78    7.70
  -2 -12  -1  213.68   10.40
  -2 -12  -1  200.88   10.20
  -2 -12  -1  196.98   11.40
   2  12   1  204.78    8.20
   2  12   1  198.18   11.40
  -3 -12  -1  106.89    9.00
  -3 -12  -1  103.59    5.00
  -3 -12  -1  103.09    7.80
  -3 -12  -1  115.59    8.50
  -3 -12  -1  104.19    5.30
   3  12   1  113.59    9.30
   3  12   1  110.99    6.20
  -4 -12  -1  106.09    8.70
  -4 -12  -1  107.39    7.30
  -4 -12  -1  108.99    4.70
  -4 -12  -1  118.89    9.20
   4  12   1  119.99    9.40
   4  12   1  109.79    6.10
  -5 -12  -1   25.80    4.90
  -5 -12  -1   36.50    6.90
  -5 -12  -1   21.90    3.20
   5  12   1   25.50    3.50
   5  12   1   37.80    7.20
  -6 -12  -1   21.00    4.30
   6  12   1   23.00    3.50
   6  12   1   32.10    7.00
  -7 -12  -1  123.09   10.00
   7  12   1  104.19    9.50
   7  12   1   93.09    5.70
  -8 -12  -1    9.50    4.50
   8  12   1    0.60    5.20
  -9 -12  -1   50.39    7.10
   9  12   1   63.89    8.80
 -10 -12  -1   29.60    4.40
 -10 -12  -1   22.70    5.80
  10  12   1   30.30    7.10
 -11 -12  -1    0.40    6.30
 -11 -12  -1   -4.90    4.40
  11  12   1    3.90    6.20
 -12 -12  -1   12.00    5.80
  12  12   1   26.90    7.00
  13 -13  -1   -2.60    5.30
  12 -13  -1    3.60    5.40
 -12  13   1   17.80    5.60
 -12  13   1    9.80    4.40
  11 -13  -1    2.00    5.40
  11 -13  -1   -5.80    4.40
 -11  13   1   -1.00    3.50
 -11  13   1   -4.80    3.40
 -11  13   1    0.00    3.80
  10 -13  -1   -0.20    4.80
 -10  13   1   -3.80    3.50
 -10  13   1   -3.70    4.00
 -10  13   1   -2.00    2.70
 -10  13   1   -2.10    3.50
   9 -13  -1   -0.50    4.60
   9 -13  -1    1.70    5.10
  -9  13   1    1.10    3.20
  -9  13   1    1.00    3.40
  -9  13   1    1.70    3.60
  -9  13   1    1.80    4.30
   8 -13  -1   10.00    5.00
   8 -13  -1   30.90    7.20
  -8  13   1   19.90    4.30
  -8  13   1   14.70    3.80
  -8  13   1   22.70    5.50
  -8  13   1   13.00    4.10
   7 -13  -1    2.20    5.30
   7 -13  -1   -6.30    3.60
  -7  13   1    0.30    3.10
  -7  13   1   -3.80    2.60
  -7  13   1   -0.60    2.60
  -7  13   1    0.80    3.80
   6 -13  -1    0.80    3.00
   6 -13  -1    4.10    3.30
   6 -13  -1   -2.00    3.10
   6 -13  -1    3.00    5.40
  -6  13   1    0.40    2.20
  -6  13   1   -1.10    2.80
  -6  13   1    5.70    3.90
  -6  13   1    3.00    3.10
   5 -13  -1    9.00    5.80
   5 -13  -1    9.30    3.60
   5 -13  -1    4.80    2.40
   5 -13  -1    9.70    3.80
   5 -13  -1    8.40    3.60
  -5  13   1   10.30    4.00
  -5  13   1   11.30    2.90
  -5  13   1    5.00    3.10
   4 -13  -1   31.30    7.40
   4 -13  -1   23.60    4.90
   4 -13  -1   23.30    3.30
   4 -13  -1   23.60    4.10
   4 -13  -1   20.90    4.30
  -4  13   1   22.20    4.70
   3 -13  -1   94.99    8.30
   3 -13  -1  104.59    9.90
   3 -13  -1   97.99    6.70
   3 -13  -1   81.79    6.70
   3 -13  -1   92.39    6.70
  -3  13   1   81.19    4.80
  -3  13   1   81.19    6.80
   2 -13  -1   28.10    7.00
   2 -13  -1   26.10    4.10
   2 -13  -1   17.50    3.50
   2 -13  -1   17.50    3.40
   2 -13  -1   14.40    4.10
  -2  13   1   19.60    2.90
  -2  13   1   19.40    4.00
   1 -13  -1   26.80    4.80
   1 -13  -1   40.50    4.40
   1 -13  -1   46.10    7.30
   1 -13  -1   38.40    4.60
   1 -13  -1   43.20    4.80
  -1  13   1   48.70    8.00
  -1  13   1   36.90    4.70
  -1  13   1   35.80    4.10
   0 -13  -1   20.80    3.70
   0 -13  -1   22.40    6.50
   0 -13  -1   19.20    3.80
   0 -13  -1   17.90    3.10
   0 -13  -1   11.30    3.70
   0  13   1   18.10    5.40
   0  13   1   16.30    3.70
  -1 -13  -1    2.90    3.00
  -1 -13  -1    5.10    3.00
  -1 -13  -1    6.50    4.50
  -1 -13  -1    2.70    2.70
  -1 -13  -1    5.00    2.40
   1  13   1    3.30    2.70
   1  13   1    4.30    5.30
  -2 -13  -1   44.10    6.30
  -2 -13  -1   39.60    3.90
  -2 -13  -1   35.30    4.70
  -2 -13  -1   41.10    4.20
  -2 -13  -1   47.10    7.90
   2  13   1   38.10    7.40
   2  13   1   38.20    4.60
  -3 -13  -1   32.60    5.20
  -3 -13  -1   56.29    8.30
  -3 -13  -1   35.80    3.50
   3  13   1   41.40    7.60
   3  13   1   44.20    4.50
  -4 -13  -1   17.00    4.40
  -4 -13  -1   21.60    6.30
  -4 -13  -1   11.60    3.10
   4  13   1   20.00    6.30
   4  13   1   18.90    3.40
  -5 -13  -1   52.89    5.90
  -5 -13  -1   52.29    6.30
   5  13   1   55.09    5.00
   5  13   1   65.89    8.90
  -6 -13  -1   49.10    6.40
   6  13   1   41.30    4.70
   6  13   1   45.20    7.80
  -7 -13  -1   90.39    9.70
   7  13   1   70.39    9.40
  -8 -13  -1   90.69   10.10
   8  13   1   89.79    9.80
  -9 -13  -1   11.70    4.40
   9  13   1    3.50    5.90
 -10 -13  -1   13.00    5.50
  10  13   1    8.70    5.80
 -11 -13  -1   26.30    6.60
  11  13   1   28.40    7.50
  12  13   1    5.50    6.20
 -12  14   1   23.50   10.60
  11 -14  -1   63.79    8.80
  11 -14  -1   36.10    7.60
 -11  14   1   56.59    7.40
 -11  14   1   49.40    6.50
  10 -14  -1   -9.40    5.10
  10 -14  -1    1.00    6.00
 -10  14   1   -0.40    3.80
 -10  14   1   -2.80    3.80
 -10  14   1    8.30    4.60
 -10  14   1    4.00    3.60
   9 -14  -1   -4.50    5.20
   9 -14  -1   -6.90    4.40
  -9  14   1   -4.40    3.30
  -9  14   1   -0.80    4.00
  -9  14   1   -3.80    3.20
  -9  14   1   -1.30    2.60
   8 -14  -1    5.40    5.00
   8 -14  -1   11.70    6.20
  -8  14   1    6.80    3.60
  -8  14   1    7.40    3.90
  -8  14   1   11.90    3.70
  -8  14   1    7.10    4.70
   7 -14  -1   -4.50    5.00
  -7  14   1   -4.90    2.70
  -7  14   1   -6.20    3.60
  -7  14   1   -5.30    2.90
  -7  14   1   -0.70    2.70
   6 -14  -1   15.50    5.30
   6 -14  -1   21.90    7.20
  -6  14   1   16.50    3.40
  -6  14   1   14.20    4.00
  -6  14   1   15.50    4.40
  -6  14   1   22.90    5.00
   5 -14  -1   -6.00    5.20
   5 -14  -1   -1.80    3.70
   5 -14  -1    1.20    2.50
  -5  14   1   -3.90    2.80
  -5  14   1   -1.20    2.40
  -5  14   1   -3.20    3.30
   4 -14  -1    5.40    4.10
   4 -14  -1    3.80    3.40
   4 -14  -1    6.90    2.90
   4 -14  -1   10.00    3.90
   4 -14  -1   10.40    6.30
  -4  14   1    9.90    4.00
   3 -14  -1    2.20    3.70
   3 -14  -1    3.90    3.20
   3 -14  -1   12.00    6.40
   3 -14  -1    7.50    2.90
   3 -14  -1    9.30    4.00
  -3  14   1   11.10    4.00
   2 -14  -1   -1.00    2.50
   2 -14  -1   -0.70    3.40
   2 -14  -1   -2.70    5.10
   2 -14  -1    0.90    2.90
   2 -14  -1   -1.40    2.90
  -2  14   1   -1.90    1.80
  -2  14   1   -0.70    3.00
   1 -14  -1   -4.70    2.50
   1 -14  -1    0.50    2.70
   1 -14  -1   -0.90    2.40
   1 -14  -1   -3.50    2.90
   1 -14  -1   -2.10    5.10
  -1  14   1    2.00    4.20
  -1  14   1   -2.60    2.60
  -1  14   1   -3.20    2.00
   0 -14  -1   -1.60    2.40
   0 -14  -1    0.30    2.60
   0 -14  -1    1.80    5.40
   0 -14  -1   -0.60    3.00
   0 -14  -1   -4.30    2.70
   0  14   1    3.50    2.80
   0  14   1    0.90    5.40
   0  14   1   -3.30    2.50
  -1 -14  -1    9.10    2.60
  -1 -14  -1    7.70    3.70
  -1 -14  -1   11.50    6.00
  -1 -14  -1    6.40    3.40
   1  14   1   15.70    3.50
   1  14   1   16.80    5.50
  -2 -14  -1   10.10    5.80
  -2 -14  -1   -1.20    2.90
  -2 -14  -1   -1.20    3.20
  -2 -14  -1    0.50    2.00
   2  14   1    2.20    5.30
   2  14   1    1.00    2.80
  -3 -14  -1   33.10    7.40
  -3 -14  -1   25.20    4.90
  -3 -14  -1   18.30    4.00
   3  14   1   35.90    7.50
   3  14   1   24.10    4.00
  -4 -14  -1    2.60    5.60
  -4 -14  -1   -4.60    2.30
  -4 -14  -1   -1.20    3.50
   4  14   1    0.20    5.40
   4  14   1   -1.80    2.50
  -5 -14  -1    2.50    4.00
   5  14   1    2.00    2.80
   5  14   1    5.70    5.50
  -6 -14  -1   20.50    5.30
   6  14   1   34.80    7.80
  -7 -14  -1   20.10    5.60
   7  14   1   12.80    6.20
  -8 -14  -1   16.60    5.50
   8  14   1   16.40    6.70
  -9 -14  -1   18.40    5.90
   9  14   1   15.10    6.70
 -10 -14  -1    0.00    5.10
  10  14   1    5.30    5.90
  11  14   1    6.20    6.10
  11 -15  -1    6.40    7.10
 -11  15   1   -2.10    7.80
 -11  15   1    7.20    7.20
  10 -15  -1   19.70    7.30
  10 -15  -1    5.70    5.90
 -10  15   1   29.70    6.10
 -10  15   1   21.50    5.50
 -10  15   1   16.80    4.70
   9 -15  -1    2.40    6.80
   9 -15  -1    2.00    5.30
  -9  15   1   -0.10    4.30
  -9  15   1    5.00    4.70
  -9  15   1    0.80    4.00
   8 -15  -1    2.90    5.10
   8 -15  -1   17.70    7.20
  -8  15   1   17.10    5.10
  -8  15   1    9.50    4.10
  -8  15   1    9.10    3.90
  -8  15   1   14.60    4.60
   7 -15  -1   94.19   10.50
   7 -15  -1   87.09   12.00
  -7  15   1   95.79    9.10
  -7  15   1   92.89    8.60
  -7  15   1   73.29    7.90
  -7  15   1   95.19    7.30
   6 -15  -1    2.50    6.00
   6 -15  -1    2.50    4.50
  -6  15   1    2.00    4.30
  -6  15   1   -1.00    2.70
  -6  15   1   -0.30    3.80
  -6  15   1    5.30    4.10
   5 -15  -1  123.19   11.40
   5 -15  -1  119.19   12.30
  -5  15   1  121.89    9.20
  -5  15   1  115.89    6.90
  -5  15   1  135.09    9.10
   4 -15  -1   21.90    5.40
   4 -15  -1   26.10    4.20
   4 -15  -1   38.00    8.60
   4 -15  -1   23.20    4.90
  -4  15   1   18.60    4.90
   3 -15  -1   -2.80    2.50
   3 -15  -1   -2.90    3.70
   3 -15  -1   -8.70    3.10
   3 -15  -1   -2.30    4.50
  -3  15   1   -0.40    3.80
   2 -15  -1    4.20    4.00
   2 -15  -1   14.00    7.20
   2 -15  -1    4.40    3.20
   2 -15  -1    4.90    3.70
  -2  15   1   11.50    3.90
   1 -15  -1   49.40    5.70
   1 -15  -1   42.10    6.10
   1 -15  -1   59.09    6.00
   1 -15  -1   55.69    7.90
  -1  15   1   70.89    8.10
  -1  15   1   63.49    6.30
   0 -15  -1   -4.20    3.50
   0 -15  -1   -8.00    5.40
   0 -15  -1   -7.80    3.30
   0 -15  -1   -5.90    2.40
   0  15   1   -0.80    2.80
   0  15   1   -2.70    2.70
   0  15   1   -0.30    5.50
  -1 -15  -1    7.60    3.90
  -1 -15  -1    1.60    3.30
  -1 -15  -1    6.80    2.70
  -1 -15  -1    2.90    6.10
   1  15   1   17.00    6.90
   1  15   1    2.00    3.00
   1  15   1    5.30    3.00
  -2 -15  -1   -0.50    4.40
  -2 -15  -1   -3.80    3.40
  -2 -15  -1   -7.20    3.00
   2  15   1   -0.50    2.50
   2  15   1    2.10    5.50
  -3 -15  -1   -6.20    3.30
  -3 -15  -1   -2.60    5.40
  -3 -15  -1   -2.70    2.90
   3  15   1    6.90    5.90
   3  15   1   -0.10    2.50
  -4 -15  -1    0.10    3.10
   4  15   1   -5.70    4.90
   4  15   1   -0.80    2.60
  -5 -15  -1   -2.50    4.00
   5  15   1    1.10    5.60
  -6 -15  -1   -1.40    4.30
   6  15   1    3.50    5.90
  -7 -15  -1   -0.30    4.40
   7  15   1   -1.80    5.70
  -8 -15  -1   -7.30    4.30
   8  15   1   -0.50    5.80
  -9 -15  -1   -7.00    5.20
   9  15   1   -7.50    5.50
  10  15   1   -0.80    5.90
  10 -16  -1   35.90    8.40
 -10  16   1   31.30    5.70
   9 -16  -1   10.60    6.30
   9 -16  -1   29.50    8.30
  -9  16   1   12.00    4.90
  -9  16   1    6.20    4.70
  -9  16   1   25.90    6.10
   8 -16  -1   16.70    7.40
   8 -16  -1   -0.70    5.00
  -8  16   1    8.10    4.20
  -8  16   1   10.40    4.50
  -8  16   1   16.60    5.40
   7 -16  -1   34.20    8.70
   7 -16  -1   14.90    5.80
  -7  16   1   15.80    4.70
  -7  16   1   24.10    5.30
  -7  16   1   27.40    6.00
   6 -16  -1  110.29   12.90
   6 -16  -1  128.09   12.10
  -6  16   1  104.49    9.50
  -6  16   1  107.89   10.00
  -6  16   1  104.19    9.20
   5 -16  -1    9.60    5.20
   5 -16  -1   15.40    7.70
  -5  16   1    7.00    4.00
  -5  16   1   14.50    4.70
  -5  16   1    9.50    3.60
   4 -16  -1   58.59   10.50
   4 -16  -1   38.70    6.70
  -4  16   1   47.40    6.30
   3 -16  -1  104.49    8.00
   3 -16  -1  101.19   11.80
   3 -16  -1   98.09   11.30
  -3  16   1   99.99    8.30
   2 -16  -1   -0.10    6.20
   2 -16  -1   -4.00    3.20
   2 -16  -1   -3.70    3.70
   2 -16  -1   -2.30    2.80
  -2  16   1   -5.00    3.10
   1 -16  -1   42.00    6.40
   1 -16  -1   49.30    6.20
   1 -16  -1   63.99   10.70
  -1  16   1   61.99    6.60
   0 -16  -1   20.70    4.70
   0 -16  -1   26.90    8.30
   0 -16  -1   23.60    4.00
   0 -16  -1   18.70    4.80
   0  16   1   31.10    8.40
   0  16   1   22.80    4.40
  -1 -16  -1   -6.00    3.20
  -1 -16  -1   -7.60    3.40
  -1 -16  -1   -6.50    5.60
   1  16   1   -6.30    3.00
   1  16   1    2.60    6.30
   1  16   1   -0.60    2.70
  -2 -16  -1   27.40    8.00
  -2 -16  -1   18.30    5.00
  -2 -16  -1   12.30    4.30
   2  16   1   18.00    4.60
   2  16   1   26.10    7.70
   2  16   1   20.20    3.90
  -3 -16  -1   -1.00    3.20
  -3 -16  -1    2.90    6.00
  -3 -16  -1   -0.40    3.80
   3  16   1   -3.60    5.40
   3  16   1    3.50    3.40
  -4 -16  -1   -2.60    3.90
   4  16   1    2.70    6.10
  -5 -16  -1   27.40    6.10
   5  16   1   39.00    8.50
  -6 -16  -1    2.30    4.80
   6  16   1    2.30    6.30
  -7 -16  -1   -4.00    4.60
   7  16   1    4.00    6.60
   8  16   1   -2.60    5.60
   9  16   1    3.90    8.20
   9 -17  -1    8.70    6.50
  -9  17   1   -7.00    4.20
   8 -17  -1   34.00    9.30
  -8  17   1   11.60    5.10
  -8  17   1   16.00    6.30
   7 -17  -1   21.70    7.90
   7 -17  -1    2.80    5.30
  -7  17   1   -1.10    4.30
  -7  17   1    7.80    4.60
  -7  17   1    5.00    4.40
   6 -17  -1   24.90    6.70
  -6  17   1   33.50    6.20
  -6  17   1   26.40    5.80
  -6  17   1   30.30    5.60
   5 -17  -1   16.80    5.90
   5 -17  -1   30.90    8.80
  -5  17   1   17.80    4.90
  -5  17   1   15.60    5.10
   4 -17  -1    4.90    7.00
   4 -17  -1    1.10    4.80
  -4  17   1   10.90    4.40
   3 -17  -1   16.70    4.60
   3 -17  -1   27.80    8.80
   3 -17  -1   16.60    5.60
  -3  17   1   27.10    5.30
   2 -17  -1   17.30    5.90
   2 -17  -1   33.60    5.20
  -2  17   1   23.00    5.00
   1 -17  -1    8.30    4.30
   1 -17  -1    0.60    4.50
   1 -17  -1   10.20    7.20
  -1  17   1    4.60    4.20
   0 -17  -1   28.90    5.60
   0 -17  -1   35.90    5.80
   0 -17  -1   54.29   10.10
   0  17   1   30.40    5.40
  -1 -17  -1   16.40    4.70
  -1 -17  -1   18.90    5.00
  -1 -17  -1   31.00    8.50
   1  17   1   33.00    9.00
   1  17   1   15.30    4.20
  -2 -17  -1    2.00    3.70
  -2 -17  -1   18.20    7.50
  -2 -17  -1    5.50    4.50
   2  17   1    8.70    7.40
   2  17   1    8.80    4.40
  -3 -17  -1   36.20    6.50
   3  17   1   46.60    9.70
   3  17   1   46.90    6.30
  -4 -17  -1   13.60    5.20
   4  17   1   16.00    4.90
   4  17   1   25.40    8.30
  -5 -17  -1   14.40    5.80
   5  17   1   14.90    7.70
  -6 -17  -1   39.50    8.80
   6  17   1   66.09   11.30
   7  17   1   -6.90    6.00
  -6  18   1    7.10    4.70
  -6  18   1   15.10    5.20
   5 -18  -1    3.90    7.30
   5 -18  -1   -6.20    4.50
  -5  18   1   -0.10    4.10
  -5  18   1   -8.00    3.70
   4 -18  -1    5.30    6.80
   4 -18  -1    3.40    5.10
  -4  18   1    7.20    4.30
   3 -18  -1   -4.30    4.50
   3 -18  -1    5.10    6.90
  -3  18   1    4.80    3.90
   2 -18  -1   24.10    8.30
   2 -18  -1    4.50    3.80
   2 -18  -1    2.90    4.70
  -2  18   1   10.80    4.70
   1 -18  -1   31.00    8.30
   1 -18  -1   18.30    4.90
   1 -18  -1   15.60    5.50
  -1  18   1   27.10    5.30
   0 -18  -1   -2.60    4.50
   0 -18  -1   -2.70    4.30
   0 -18  -1    9.20    5.80
   0  18   1   -5.80    3.60
  -1 -18  -1   32.30    6.10
  -1 -18  -1   27.80    5.70
  -1 -18  -1   51.59    9.90
  -2 -18  -1   13.70    5.30
   2  18   1   25.30    8.60
  -3 -18  -1   -1.60    4.60
   3  18   1   -2.70    6.80
  -4 -18  -1   28.50    6.80
   4  18   1   50.79   12.10
   4  18   1   35.30    6.20
   5  18   1   31.60    6.40
  -4  19   1   -2.20    4.20
  -3  19   1    4.80    3.90
   2 -19  -1   -8.50    4.80
  -2  19   1    1.30    3.70
   1 -19  -1   -1.60    3.90
   1 -19  -1    2.80    4.70
  -1  19   1   10.40    5.80
   0 -19  -1   -1.20    4.20
   0 -19  -1    1.30    4.40
  -1 -19  -1   -9.90    4.60
  -2 -19  -1   -6.20    5.00
  -1 -20   2    2.30    4.70
   0 -20   2   -5.60    4.90
   1 -20   2   -2.90    5.80
   5  19  -2   13.70    5.70
   4  19  -2   -1.60    4.30
  -3 -19   2    9.70    5.60
  -2 -19   2    4.00    4.90
  -1 -19   2    1.50    4.60
  -1 -19   2    0.50    5.10
   0 -19   2   12.70    5.50
   0 -19   2   22.50    6.00
   1 -19   2    9.30    5.90
   2 -19   2    2.70    5.00
  -3  19  -2   28.80    5.40
   3 -19   2   17.60    6.30
  -4  19  -2    8.90    4.40
  -5  19  -2    5.80    3.80
   7  18  -2   -1.10    7.60
   6  18  -2   -6.50    4.70
   6  18  -2    5.40    6.30
   5  18  -2   17.50    7.30
   5  18  -2   -6.40    4.30
  -5 -18   2   -5.60    4.60
   4  18  -2   19.80    7.40
   4  18  -2   20.30    6.10
  -4 -18   2    4.90    5.30
   3  18  -2   -1.30    3.70
  -3 -18   2   -3.40    4.50
  -2 -18   2    3.00    5.30
  -1 -18   2    0.70    4.60
  -1 -18   2    3.30    4.40
   0 -18   2   -0.70    4.20
   0 -18   2   -0.70    3.80
  -1  18  -2   15.40    4.40
   1 -18   2   14.90    4.50
   1 -18   2    8.30    5.30
  -2  18  -2   40.90    6.00
   2 -18   2   37.90    7.10
  -3  18  -2   20.10    4.90
   3 -18   2   12.40    5.80
  -4  18  -2   13.20    5.10
  -4  18  -2   16.60    5.10
  -4  18  -2   17.60    4.80
   4 -18   2   12.60    6.00
  -5  18  -2   -2.40    4.00
  -5  18  -2   -1.70    3.90
  -5  18  -2    5.20    3.90
   5 -18   2   -7.00    5.40
  -6  18  -2    3.30    4.40
  -6  18  -2   15.20    5.30
  -7  18  -2   22.20    5.50
   9  17  -2   -5.10   10.40
   8  17  -2    3.70    6.10
   7  17  -2  -10.70    4.50
   7  17  -2    3.70    6.00
  -7 -17   2   -3.10    5.40
   6  17  -2   -1.30    5.70
   6  17  -2   -4.60    4.50
  -6 -17   2  -10.50    4.00
   5  17  -2   -5.40    4.70
   5  17  -2    3.40    6.50
  -5 -17   2   -8.20    3.90
   4  17  -2   -2.50    3.70
   4  17  -2    1.30    5.70
  -4 -17   2   -6.00    3.70
   3  17  -2    4.20    3.80
   3  17  -2   14.90    6.90
  -3 -17   2    3.80    4.60
   2  17  -2   -4.50    2.80
  -2 -17   2   -7.40    3.60
  -2 -17   2   -6.30    3.50
   1  17  -2   -2.00    3.30
  -1 -17   2   -2.80    3.60
   0  17  -2    8.50    3.40
   0 -17   2    2.20    4.60
   0 -17   2    8.30    4.10
  -1  17  -2    2.30    3.50
   1 -17   2   -2.50    3.20
  -2  17  -2   33.90    5.30
   2 -17   2   28.90    4.70
  -3  17  -2   -1.00    3.20
   3 -17   2   -5.00    4.30
  -4  17  -2   -3.70    3.40
  -4  17  -2   -1.10    3.90
   4 -17   2   -7.80    4.40
  -5  17  -2   12.10    4.70
  -5  17  -2    7.70    4.10
  -5  17  -2   15.90    4.80
   5 -17   2    9.90    5.80
  -6  17  -2   15.30    4.80
  -6  17  -2   18.70    5.10
  -6  17  -2   11.50    5.20
   6 -17   2    2.10    5.40
  -7  17  -2   12.40    4.50
  -7  17  -2   16.00    4.90
  -7  17  -2   18.90    5.50
   7 -17   2    8.60    5.70
  -8  17  -2   55.69    7.50
  -9  17  -2    1.00    4.90
   9  16  -2   -2.90    5.80
   8  16  -2    4.90    6.30
   8  16  -2   -6.40    4.50
  -8 -16   2   -3.20    4.70
   7  16  -2   -1.80    5.60
   7  16  -2   -0.20    4.50
  -7 -16   2    4.60    4.80
   6  16  -2    6.60    6.40
   6  16  -2    7.10    5.00
  -6 -16   2    9.90    5.10
   5  16  -2   -5.60    3.80
   5  16  -2    1.30    6.00
  -5 -16   2   -5.70    3.80
   4  16  -2   -1.50    3.80
   4  16  -2    8.40    6.40
  -4 -16   2   -1.50    3.90
   3  16  -2   -1.40    5.30
   3  16  -2   -4.40    3.70
  -3 -16   2   -4.90    3.10
  -3 -16   2    0.50    3.90
   2  16  -2    4.90    4.00
  -2 -16   2    1.40    3.70
  -2 -16   2    1.20    3.80
   1  16  -2   10.80    3.40
   1  16  -2    0.40    3.50
  -1 -16   2    1.70    3.70
  -1 -16   2    9.00    4.20
   0  16  -2    3.70    3.30
   0  16  -2    6.90    3.40
   0 -16   2    2.00    4.30
   0 -16   2   -0.20    4.00
   0 -16   2   -2.00    2.90
  -1  16  -2    1.50    3.20
   1 -16   2   -2.00    3.50
   1 -16   2   -3.20    2.90
   1 -16   2   -1.50    3.90
  -2  16  -2   -1.10    2.90
   2 -16   2   -7.40    3.50
  -3  16  -2    4.60    3.70
   3 -16   2   -4.70    4.10
   3 -16   2   -5.10    4.60
  -4  16  -2   -7.30    3.40
  -4  16  -2    1.90    4.20
   4 -16   2   -5.90    4.20
  -5  16  -2    1.90    3.80
  -5  16  -2   -2.50    3.50
  -5  16  -2   -7.20    3.10
   5 -16   2   -4.30    4.20
  -6  16  -2   -3.10    3.50
  -6  16  -2    3.00    4.00
  -6  16  -2   -2.00    3.60
   6 -16   2    1.30    4.90
  -7  16  -2    8.90    4.40
  -7  16  -2   14.80    5.30
  -7  16  -2   -0.80    4.30
   7 -16   2    3.60    5.30
  -8  16  -2  -12.20    3.80
  -8  16  -2   -4.00    3.70
   8 -16   2   -4.20    4.80
  -9  16  -2   16.00    5.40
  -9  16  -2   14.90    5.50
   9 -16   2    5.90    5.80
 -10  16  -2   -0.70    4.30
 -11  16  -2   -2.60    4.20
  10  15  -2    0.40    7.50
   9  15  -2   -7.80    4.50
   9  15  -2  -12.20    4.70
  -9 -15   2   -5.80    4.30
   8  15  -2    2.30    4.90
   8  15  -2    4.90    5.80
  -8 -15   2    9.30    5.20
   7  15  -2   51.69    8.90
   7  15  -2   46.50    6.80
  -7 -15   2   37.90    6.70
   6  15  -2    2.20    4.20
   6  15  -2   -2.70    5.90
  -6 -15   2    4.30    4.60
   5  15  -2   72.29    7.90
   5  15  -2   69.49    9.80
  -5 -15   2   48.10    6.90
   4  15  -2   25.40    5.60
   4  15  -2   31.30    7.80
  -4 -15   2   16.40    4.00
  -4 -15   2   26.20    5.60
   3  15  -2    3.00    5.90
   3  15  -2   -2.50    3.50
  -3 -15   2   -2.00    3.00
  -3 -15   2    0.00    3.90
   2  15  -2   37.40    4.40
   2  15  -2   43.80    5.50
   2  15  -2   48.60    8.50
  -2 -15   2   40.90    5.70
  -2 -15   2   36.50    5.10
   1  15  -2   37.10    4.80
   1  15  -2   41.60    5.10
  -1 -15   2   30.80    5.10
  -1 -15   2   36.80    5.30
  -1 -15   2   34.20    4.10
   0  15  -2   -1.80    2.90
   0  15  -2    2.10    3.00
   0 -15   2   -0.80    3.20
   0 -15   2   -1.00    2.50
   0 -15   2   -4.80    3.40
  -1  15  -2   41.30    4.90
  -1  15  -2   41.70    4.60
   1 -15   2   26.90    5.20
   1 -15   2   36.70    5.10
  -2  15  -2   -1.20    2.80
   2 -15   2   -5.60    2.70
   2 -15   2   -6.60    5.10
  -3  15  -2   -1.30    3.10
   3 -15   2   -2.60    5.60
   3 -15   2   -5.50    3.50
   3 -15   2   -0.80    2.40
  -4  15  -2    4.30    3.70
  -4  15  -2   -2.20    3.30
   4 -15   2    2.60    4.50
   4 -15   2    6.60    6.00
  -5  15  -2   -6.50    3.70
  -5  15  -2   -3.20    3.30
  -5  15  -2   -7.70    3.10
   5 -15   2    0.20    5.60
   5 -15   2   -2.60    4.00
  -6  15  -2   11.40    4.30
  -6  15  -2   10.50    4.60
  -6  15  -2    8.20    4.10
   6 -15   2   12.20    6.40
   6 -15   2    4.80    4.80
  -7  15  -2   -1.40    3.50
  -7  15  -2   -6.60    3.50
  -7  15  -2   -6.10    3.80
   7 -15   2   -7.50    4.40
  -8  15  -2   -5.40    3.40
  -8  15  -2   -2.90    3.60
   8 -15   2   -9.50    4.60
  -9  15  -2   -5.40    3.60
  -9  15  -2   -2.50    3.80
 -10  15  -2   -5.10    3.60
 -10  15  -2   -5.70    3.80
  10 -15   2   -9.20    4.70
 -11  15  -2   -2.40    4.50
 -12  15  -2   -1.80    3.70
 -11 -14   2   -3.00    6.10
  10  14  -2   12.20    6.00
 -10 -14   2   13.90    5.70
   9  14  -2   19.70    7.20
  -9 -14   2   21.10    6.00
   8  14  -2    8.20    6.90
  -8 -14   2    5.90    4.80
   7  14  -2   35.70    7.60
  -7 -14   2   28.50    5.80
   6  14  -2  115.39   10.50
  -6 -14   2  130.79   10.80
   5  14  -2    5.90    4.10
   5  14  -2   -2.00    5.20
  -5 -14   2    2.50    4.20
   4  14  -2   50.59    8.40
   4  14  -2   46.70    5.90
  -4 -14   2   46.40    6.20
  -4 -14   2   33.40    4.40
   3  14  -2   89.29    5.80
   3  14  -2   99.09    7.30
   3  14  -2   96.99    9.70
  -3 -14   2  107.29    9.10
  -3 -14   2  106.49    8.80
   2  14  -2    8.20    3.50
   2  14  -2    9.80    6.00
   2  14  -2    4.70    2.70
  -2 -14   2    7.00    2.50
  -2 -14   2    3.90    2.90
  -2 -14   2    7.50    3.60
   1  14  -2   25.20    3.80
   1  14  -2   33.50    4.50
   1  14  -2   33.70    7.40
  -1 -14   2   21.10    4.20
  -1 -14   2   24.50    4.50
  -1 -14   2   38.00    4.00
   0  14  -2  128.49    7.10
   0  14  -2  127.29    6.90
   0 -14   2  127.29   10.00
   0 -14   2  134.19    8.60
  -1  14  -2   12.30    3.00
  -1  14  -2   10.10    3.30
   1 -14   2    5.90    3.60
   1 -14   2   10.60    3.30
   1 -14   2   21.10    6.60
  -2  14  -2    1.10    2.80
  -2  14  -2    6.50    2.20
   2 -14   2   -1.80    3.30
   2 -14   2    1.80    5.10
   2 -14   2    2.40    3.00
  -3  14  -2   46.00    5.50
   3 -14   2   34.60    5.80
   3 -14   2   56.79    9.00
   3 -14   2   37.60    4.20
  -4  14  -2    1.50    3.20
  -4  14  -2   -2.30    1.90
   4 -14   2   -2.20    2.00
   4 -14   2    0.30    3.60
   4 -14   2    4.50    5.60
  -5  14  -2   67.89    5.10
  -5  14  -2   75.89    7.60
  -5  14  -2   64.29    7.10
  -5  14  -2   67.69    7.20
   5 -14   2   91.19   10.60
   5 -14   2   80.49    9.10
  -6  14  -2    9.80    3.70
  -6  14  -2   10.30    4.70
  -6  14  -2    9.70    3.90
  -6  14  -2    9.30    4.20
   6 -14   2   17.20    6.20
   6 -14   2    8.30    4.70
  -7  14  -2    8.40    4.30
  -7  14  -2    5.80    3.70
  -7  14  -2    1.50    3.70
   7 -14   2   15.60    6.30
   7 -14   2    3.90    4.70
  -8  14  -2    8.00    4.10
  -8  14  -2    9.50    4.10
  -8  14  -2   16.40    5.00
   8 -14   2    6.80    5.10
  -9  14  -2   -9.90    3.00
   9 -14   2   -7.30    4.00
 -10  14  -2   -2.20    3.50
 -10  14  -2   -6.30    3.40
  10 -14   2   -7.40    4.50
 -11  14  -2    3.90    4.10
 -11  14  -2   -0.70    4.20
  11 -14   2  -10.40    4.40
 -12  14  -2    0.10    4.10
  12 -14   2   -5.60    5.80
 -12 -13   2    0.50    6.10
 -11 -13   2    9.00    5.80
  10  13  -2   -2.60    5.20
 -10 -13   2   -3.90    3.10
   9  13  -2   11.60    5.60
  -9 -13   2    1.80    4.50
   8  13  -2   42.80    7.60
  -8 -13   2   34.00    6.10
   7  13  -2    0.00    5.70
  -7 -13   2    9.10    4.60
   6  13  -2   41.90    7.20
  -6 -13   2   38.60    5.80
   5  13  -2   99.29    9.20
  -5 -13   2  103.99    9.30
  -5 -13   2   93.99    7.00
   4  13  -2    3.60    5.00
   4  13  -2    3.00    2.80
   4  13  -2    3.00    2.30
  -4 -13   2    1.90    2.40
  -4 -13   2    0.80    3.40
   3  13  -2   47.90    7.70
   3  13  -2   46.90    5.70
   3  13  -2   45.50    4.30
  -3 -13   2   46.20    4.10
  -3 -13   2   40.80    5.40
  -3 -13   2   49.70    6.80
   2  13  -2   39.40    6.80
   2  13  -2   38.20    4.60
   2  13  -2   27.40    3.70
  -2 -13   2   31.90    3.50
  -2 -13   2   25.20    4.00
  -2 -13   2   36.00    4.90
   1  13  -2    2.60    2.60
   1  13  -2    4.30    3.30
   1  13  -2    0.70    5.20
  -1 -13   2    0.50    2.90
  -1 -13   2    3.30    2.80
   0  13  -2  163.68    7.90
   0  13  -2  150.38    7.60
   0 -13   2  161.58   11.00
   0 -13   2  164.98    8.90
   0 -13   2  172.58   10.60
  -1  13  -2    5.70    2.80
  -1  13  -2    3.70    2.90
   1 -13   2    7.70    5.60
   1 -13   2    8.00    3.50
   1 -13   2   -0.60    2.60
  -2  13  -2   15.80    3.90
  -2  13  -2   16.70    2.70
   2 -13   2   11.70    4.00
   2 -13   2   20.10    5.80
   2 -13   2   13.60    3.00
  -3  13  -2   72.09    6.50
   3 -13   2   82.19    9.20
   3 -13   2   77.59    6.10
   3 -13   2   73.39    8.60
  -4  13  -2  102.59    7.60
  -4  13  -2  105.59    5.50
   4 -13   2   97.49    6.20
   4 -13   2   94.89    9.40
   4 -13   2  104.89    9.20
  -5  13  -2   75.79    7.10
  -5  13  -2   63.49    6.80
  -5  13  -2   72.39    6.20
  -5  13  -2   63.59    4.90
   5 -13   2   71.09    8.60
   5 -13   2   70.39    6.20
   5 -13   2   93.09   10.10
  -6  13  -2   77.39    7.50
  -6  13  -2   82.39    7.40
  -6  13  -2   76.59    5.40
  -6  13  -2   77.99    7.30
   6 -13   2   90.69    8.90
   6 -13   2   85.09   10.30
  -7  13  -2   32.70    5.40
  -7  13  -2   19.00    4.20
  -7  13  -2   29.20    3.70
  -7  13  -2   20.50    4.40
   7 -13   2   16.50    5.10
   7 -13   2   35.00    7.10
  -8  13  -2    5.10    2.70
  -8  13  -2   -0.60    3.60
  -8  13  -2    9.70    3.80
  -8  13  -2    1.60    3.60
   8 -13   2    0.50    4.20
   8 -13   2   15.70    5.80
  -9  13  -2   12.60    4.20
  -9  13  -2    7.10    4.10
   9 -13   2    1.40    4.70
 -10  13  -2    9.00    4.50
 -10  13  -2    0.60    3.80
  10 -13   2   -1.90    5.00
 -11  13  -2    4.80    4.10
 -11  13  -2   -5.00    3.20
  11 -13   2    0.70    4.90
 -12  13  -2    3.80    4.30
 -12  13  -2    3.40    4.10
  12 -13   2   -6.80    5.00
  13 -13   2   -4.40    4.70
 -13 -12   2   -7.00    5.10
 -12 -12   2   -4.30    4.70
  11  12  -2   -0.60    4.80
 -11 -12   2   -7.50    4.20
  10  12  -2    2.20    4.30
 -10 -12   2   -2.30    4.10
   9  12  -2    1.50    5.00
  -9 -12   2   -3.20    3.80
   8  12  -2   10.20    5.00
  -8 -12   2    0.90    4.00
   7  12  -2   30.40    6.10
  -7 -12   2   14.80    4.70
   6  12  -2    1.20    4.20
  -6 -12   2    0.80    3.80
   5  12  -2    3.50    1.90
   5  12  -2    9.80    4.80
  -5 -12   2   -0.90    2.10
  -5 -12   2    1.70    3.50
   4  12  -2   28.90    6.10
  -4 -12   2   17.40    3.20
  -4 -12   2   20.90    2.30
  -4 -12   2   18.60    4.30
   3  12  -2   10.30    4.70
   3  12  -2    6.30    2.20
   3  12  -2    9.20    3.40
  -3 -12   2    2.80    2.00
  -3 -12   2    3.90    2.60
  -3 -12   2    5.60    3.30
   2  12  -2   36.10    4.70
   2  12  -2   38.90    6.60
  -2 -12   2   26.90    4.30
  -2 -12   2   20.40    3.50
   1  12  -2  131.39    6.70
   1  12  -2  122.69    9.30
   1  12  -2  123.09    6.30
  -1 -12   2  107.09    7.70
  -1 -12   2  122.39    8.50
  -1 -12   2  116.09    9.40
   0  12  -2    7.10    2.90
   0  12  -2    0.50    2.40
   0 -12   2    4.20    2.90
   0 -12   2    0.40    3.10
   0 -12   2    3.90    5.10
  -1  12  -2  374.76   12.70
  -1  12  -2  380.06   11.80
   1 -12   2  394.36   15.60
   1 -12   2  379.66   16.10
   1 -12   2  383.36   13.00
  -2  12  -2   62.99    4.30
  -2  12  -2   66.89    5.50
   2 -12   2   64.49    5.40
   2 -12   2   84.39    8.40
   2 -12   2   66.79    8.10
  -3  12  -2   12.20    3.50
  -3  12  -2   12.20    1.80
   3 -12   2    8.90    2.60
   3 -12   2   10.10    5.70
   3 -12   2   12.00    3.70
  -4  12  -2   99.69    5.30
  -4  12  -2  104.39    7.30
   4 -12   2  104.99    9.20
   4 -12   2  128.69   10.10
   4 -12   2  110.39    5.90
  -5  12  -2  129.39    8.40
  -5  12  -2  135.99    8.10
  -5  12  -2  133.89    8.20
  -5  12  -2  127.29    6.20
   5 -12   2  138.39   10.00
   5 -12   2  161.58   11.20
   5 -12   2  127.79    6.20
  -6  12  -2   12.00    3.50
  -6  12  -2   13.70    4.20
  -6  12  -2   16.20    3.90
  -6  12  -2   20.00    3.00
   6 -12   2   16.80    4.50
   6 -12   2   21.40    6.20
  -7  12  -2   96.19    7.40
  -7  12  -2   96.29    7.70
  -7  12  -2   98.29    7.70
  -7  12  -2   81.79    5.70
   7 -12   2   82.49   10.10
   7 -12   2   98.39    9.30
  -8  12  -2   13.40    4.20
  -8  12  -2   13.10    3.10
  -8  12  -2    6.30    3.50
   8 -12   2   15.80    6.10
   8 -12   2    5.60    4.20
  -9  12  -2   15.30    3.40
  -9  12  -2   18.70    4.60
  -9  12  -2   19.60    4.50
   9 -12   2    7.00    4.70
 -10  12  -2   26.90    4.30
 -10  12  -2   28.60    5.00
 -10  12  -2   25.90    5.20
  10 -12   2   27.30    6.10
 -11  12  -2    0.50    3.80
 -11  12  -2   10.00    5.60
 -11  12  -2    2.10    4.00
  11 -12   2   -2.20    4.20
 -12  12  -2   20.80    4.70
 -12  12  -2   25.10    5.50
  12 -12   2   21.00    6.40
 -13  12  -2   10.70    4.40
 -13  12  -2   19.00    5.30
  13 -12   2    5.60    4.90
  14 -12   2   -9.00    3.90
 -13 -11   2    3.70    4.90
 -12 -11   2   -5.10    4.20
  11  11  -2    1.60    4.60
 -11 -11   2   -7.30    3.70
  10  11  -2    4.70    4.30
 -10 -11   2    0.30    3.90
   9  11  -2    3.50    4.20
  -9 -11   2   -3.30    3.60
   8  11  -2   11.20    4.60
  -8 -11   2    5.90    4.20
   7  11  -2   20.60    5.20
  -7 -11   2    9.50    3.60
   6  11  -2    1.00    3.70
   6  11  -2    0.00    1.50
  -6 -11   2   -8.50    2.80
   5  11  -2    0.80    1.50
   5  11  -2    1.50    3.80
  -5 -11   2   -3.80    1.70
  -5 -11   2   -6.50    2.70
  -5 -11   2   -0.20    1.10
   4  11  -2   27.00    5.40
   4  11  -2   19.50    2.50
  -4 -11   2   13.80    2.70
  -4 -11   2   13.50    3.80
  -4 -11   2   18.60    2.00
   3  11  -2    3.80    2.00
   3  11  -2    6.20    4.30
  -3 -11   2   -0.30    1.60
  -3 -11   2    0.60    2.00
  -3 -11   2   -0.40    2.70
   2  11  -2    3.70    1.60
   2  11  -2   -3.50    2.30
   2  11  -2    1.70    1.80
   2  11  -2    1.00    3.80
  -2 -11   2   -1.10    2.20
  -2 -11   2   -3.50    2.40
   1  11  -2   56.19    4.00
   1  11  -2   55.89    4.50
   1  11  -2   52.29    6.60
   1  11  -2   52.49    2.80
  -1 -11   2   49.90    5.90
  -1 -11   2   48.80    5.90
  -1 -11   2   57.89    5.60
   0  11  -2  198.48    7.60
   0  11  -2  205.78    7.80
   0  11  -2  193.28    5.50
   0  11  -2  196.88   10.60
   0 -11   2  187.28    8.50
   0 -11   2  203.58   10.10
   0 -11   2  184.18   10.10
  -1  11  -2    4.40    1.90
  -1  11  -2    1.20    1.00
  -1  11  -2    0.30    2.20
   1 -11   2    2.30    2.10
   1 -11   2    2.90    2.50
   1 -11   2    1.90    3.60
  -2  11  -2  206.88    7.40
  -2  11  -2  206.48    8.60
   2 -11   2  231.58    8.70
   2 -11   2  219.68   11.10
   2 -11   2  216.18   11.40
  -3  11  -2   32.20    4.20
   3 -11   2   42.00    6.50
   3 -11   2   27.40    3.20
   3 -11   2   31.10    4.50
  -4  11  -2    0.10    1.60
  -4  11  -2    1.20    1.50
  -4  11  -2   -2.60    2.80
  -4  11  -2    2.50    2.60
   4 -11   2   -2.00    4.40
   4 -11   2    1.30    1.80
   4 -11   2    2.90    3.00
  -5  11  -2  194.58    9.60
  -5  11  -2  201.28    9.30
  -5  11  -2  202.98    6.60
  -5  11  -2  208.58    9.40
  -5  11  -2  200.28    7.60
   5 -11   2  202.68    7.30
   5 -11   2  209.08   12.10
   5 -11   2  206.48   11.20
  -6  11  -2   10.50    3.90
  -6  11  -2   12.60    3.40
  -6  11  -2   10.40    3.30
  -6  11  -2   13.30    2.70
  -6  11  -2   12.20    2.40
   6 -11   2   10.20    5.30
   6 -11   2    7.30    3.90
   6 -11   2    9.10    2.00
  -7  11  -2   -2.30    2.70
  -7  11  -2   -3.10    2.60
  -7  11  -2   -0.30    1.90
  -7  11  -2   -2.70    2.00
  -7  11  -2   -2.40    2.90
   7 -11   2   -5.20    4.00
   7 -11   2   -5.20    3.20
  -8  11  -2  140.99    9.00
  -8  11  -2  119.39    6.10
  -8  11  -2  127.39    8.50
  -8  11  -2  123.49    6.90
   8 -11   2  129.49    9.20
   8 -11   2  130.39   11.10
  -9  11  -2   36.60    5.00
  -9  11  -2   37.60    5.30
  -9  11  -2   39.40    4.30
  -9  11  -2   46.90    5.20
   9 -11   2   28.10    5.60
   9 -11   2   39.30    6.60
 -10  11  -2   18.60    3.80
 -10  11  -2   16.70    3.90
 -10  11  -2   15.20    4.40
 -10  11  -2   15.60    4.10
  10 -11   2   11.90    4.90
 -11  11  -2  156.58    9.40
 -11  11  -2  176.58   11.00
 -11  11  -2  155.68    9.00
  11 -11   2  155.38   13.30
 -12  11  -2    7.90    3.40
 -12  11  -2    8.90    4.30
 -12  11  -2    9.00    3.90
  12 -11   2    1.40    4.20
 -13  11  -2   31.30    8.50
 -13  11  -2   36.50    5.30
 -13  11  -2   41.50    6.50
  13 -11   2   34.90    6.90
  14 -11   2   15.10    5.90
  15 -11   2   -2.10    4.90
 -14 -10   2    6.60    4.70
  13  10  -2    3.20    4.80
 -13 -10   2    9.00    4.60
  12  10  -2    0.00    4.00
 -12 -10   2    3.20    4.10
  11  10  -2   51.69    7.20
 -11 -10   2   37.60    6.10
  10  10  -2   19.10    4.90
 -10 -10   2   14.30    4.50
   9  10  -2   46.00    6.30
  -9 -10   2   30.10    5.40
   8  10  -2  179.78   10.10
  -8 -10   2  177.68   10.80
   7  10  -2   21.70    5.00
   7  10  -2   15.80    2.10
  -7 -10   2   12.20    3.50
   6  10  -2   10.00    1.90
   6  10  -2   14.00    4.50
  -6 -10   2    3.40    3.40
   5  10  -2   32.50    2.90
   5  10  -2   44.50    6.20
  -5 -10   2   29.60    4.10
  -5 -10   2   32.90    2.10
   4  10  -2   13.50    4.20
   4  10  -2    8.60    1.90
  -4 -10   2    9.60    3.20
  -4 -10   2   10.90    1.70
  -4 -10   2    8.70    2.10
   3  10  -2    8.40    4.00
   3  10  -2    7.90    1.90
  -3 -10   2    7.60    2.80
  -3 -10   2    5.80    2.20
   2  10  -2    1.40    1.20
   2  10  -2    0.10    3.20
   2  10  -2    3.80    1.80
  -2 -10   2    0.40    2.20
  -2 -10   2    1.70    2.00
   1  10  -2    0.50    1.90
   1  10  -2    2.40    1.10
   1  10  -2    4.60    3.70
   1  10  -2    2.60    1.70
  -1 -10   2    1.50    2.10
  -1 -10   2   -1.40    3.70
  -1 -10   2    1.00    2.10
   0  10  -2   -1.50    1.90
   0  10  -2    0.00    0.90
   0  10  -2   -2.40    1.80
   0  10  -2   -1.50    2.50
   0 -10   2   -2.40    1.90
   0 -10   2   -5.90    3.30
   0 -10   2   -0.50    1.80
  -1  10  -2   -0.30    2.10
  -1  10  -2    0.50    1.80
   1 -10   2   -0.10    2.20
   1 -10   2   -0.50    3.60
   1 -10   2    0.90    2.00
  -2  10  -2    1.00    1.40
  -2  10  -2   -1.50    2.20
   2 -10   2   -0.50    3.70
   2 -10   2   -1.50    2.20
   2 -10   2   -2.00    1.70
  -3  10  -2   43.10    4.50
   3 -10   2   38.60    3.70
   3 -10   2   45.40    6.60
   3 -10   2   35.60    4.50
  -4  10  -2  111.19    6.70
  -4  10  -2  111.19    5.00
  -4  10  -2  108.69    6.50
  -4  10  -2  110.79    4.50
   4 -10   2  112.49    8.60
   4 -10   2  122.09    8.30
   4 -10   2  113.09    5.30
  -5  10  -2   24.60    2.80
  -5  10  -2   27.80    2.90
  -5  10  -2   21.60    4.10
  -5  10  -2   23.70    3.40
  -5  10  -2   23.60    3.50
   5 -10   2   15.80    3.90
   5 -10   2   32.00    6.10
   5 -10   2   19.60    2.20
  -6  10  -2   78.69    6.00
  -6  10  -2   77.49    6.10
  -6  10  -2   75.39    4.80
  -6  10  -2   71.69    4.40
  -6  10  -2   70.99    6.30
   6 -10   2   67.39    3.50
   6 -10   2   64.19    6.90
   6 -10   2   63.89    8.30
  -7  10  -2   -3.00    2.40
  -7  10  -2   -1.10    2.10
  -7  10  -2   -0.70    2.50
  -7  10  -2    0.30    2.20
  -7  10  -2   -5.00    2.70
   7 -10   2    0.20    4.00
   7 -10   2   -0.70    3.20
  -8  10  -2   25.10    3.60
  -8  10  -2   20.80    4.00
  -8  10  -2   21.40    3.40
  -8  10  -2   18.00    3.90
   8 -10   2   14.30    4.30
   8 -10   2   24.20    6.00
  -9  10  -2   42.20    4.80
  -9  10  -2   31.50    4.70
  -9  10  -2   33.60    4.00
  -9  10  -2   31.50    4.80
   9 -10   2   25.10    5.10
   9 -10   2   35.40    6.00
 -10  10  -2   23.80    4.70
 -10  10  -2   29.40    4.20
 -10  10  -2   24.00    4.10
 -10  10  -2   23.70    4.30
  10 -10   2   25.40    5.30
 -11  10  -2   18.30    4.60
 -11  10  -2   15.90    4.00
 -11  10  -2   12.50    4.00
 -11  10  -2   17.00    3.90
  11 -10   2    9.60    4.50
 -12  10  -2   39.40    6.30
 -12  10  -2   43.60    5.40
 -12  10  -2   37.80    5.20
 -12  10  -2   39.70    5.20
  12 -10   2   35.90    6.20
 -13  10  -2   28.20    5.10
 -13  10  -2   34.20    5.80
 -13  10  -2   20.80    4.20
 -13  10  -2   21.90    4.70
  13 -10   2   14.30    5.10
 -14  10  -2    5.10    7.20
 -14  10  -2    8.30    4.80
  15 -10   2   -0.50    3.90
 -15  -9   2    1.10    4.40
 -15  -9   2    5.30    4.40
  14   9  -2    5.50    4.70
 -14  -9   2   13.90    5.00
 -14  -9   2    8.20    4.40
  13   9  -2   49.40    6.10
 -13  -9   2   45.80    6.50
 -13  -9   2   47.30    6.10
  12   9  -2    6.70    4.00
  12   9  -2    3.90    4.10
 -12  -9   2   11.30    4.50
 -12  -9   2    8.20    4.30
  11   9  -2   19.70    4.70
  11   9  -2   17.50    5.10
 -11  -9   2   16.20    4.80
 -11  -9   2   13.60    4.00
  10   9  -2  161.78    9.10
  10   9  -2  188.58    9.50
 -10  -9   2  183.68    9.20
 -10  -9   2  184.38   11.30
   9   9  -2  100.59    7.00
   9   9  -2   85.09    7.00
  -9  -9   2  102.59    8.80
  -9  -9   2   79.19    6.00
   8   9  -2   92.69    4.10
   8   9  -2  102.79    7.80
  -8  -9   2  120.79    8.80
  -8  -9   2   98.99    5.90
   7   9  -2  113.29    7.40
   7   9  -2  112.89    4.50
  -7  -9   2  129.49    8.70
   6   9  -2   49.99    6.00
   6   9  -2   41.90    2.90
  -6  -9   2   33.00    3.10
  -6  -9   2   31.30    4.40
   5   9  -2   14.40    2.00
   5   9  -2   14.40    4.10
  -5  -9   2   15.30    1.60
  -5  -9   2   16.50    1.50
  -5  -9   2   13.40    2.90
  -5  -9   2   11.70    1.90
   4   9  -2  356.66    9.60
   4   9  -2  361.46   12.70
  -4  -9   2  356.56   12.60
  -4  -9   2  354.26   11.20
  -4  -9   2  342.67    9.00
   3   9  -2   35.10    2.80
   3   9  -2   38.90    5.10
  -3  -9   2   30.80    4.00
  -3  -9   2   26.60    3.60
   2   9  -2  340.37    9.30
   2   9  -2  344.87    9.80
   2   9  -2  337.87   12.50
  -2  -9   2  342.57   11.70
  -2  -9   2  361.16   12.00
   1   9  -2  128.29    5.80
   1   9  -2  143.79    4.50
   1   9  -2  128.69    7.60
   1   9  -2  124.29    5.30
  -1  -9   2  141.89    8.10
  -1  -9   2  135.99    6.60
  -1  -9   2  142.39    7.20
   0   9  -2   23.40    2.70
   0   9  -2   23.10    4.50
   0   9  -2   21.80    1.70
   0   9  -2   17.50    2.60
   0  -9   2   14.50    2.80
   0  -9   2   15.30    2.70
   0  -9   2   23.90    4.40
  -1   9  -2  308.07    9.20
  -1   9  -2  291.87    9.60
   1  -9   2  300.97    9.80
   1  -9   2  320.67   12.30
   1  -9   2  310.47   11.80
  -2   9  -2   71.49    3.60
  -2   9  -2   61.39    4.50
   2  -9   2   69.49    6.10
   2  -9   2   63.29    6.00
   2  -9   2   65.79    4.30
  -3   9  -2    3.80    1.40
  -3   9  -2    4.50    2.30
   3  -9   2    0.30    2.30
   3  -9   2    3.10    3.70
   3  -9   2    0.80    1.50
  -4   9  -2   88.59    5.50
  -4   9  -2   96.39    5.50
  -4   9  -2   77.49    5.40
  -4   9  -2   89.69    4.30
   4  -9   2   88.89    6.80
   4  -9   2   79.89    4.20
   4  -9   2   91.89    7.40
  -5   9  -2   -1.70    1.50
  -5   9  -2   -1.40    1.90
  -5   9  -2   -2.50    2.40
  -5   9  -2   -0.80    2.00
  -5   9  -2    0.90    1.50
   5  -9   2   -0.10    3.40
   5  -9   2   -1.00    1.10
  -6   9  -2   27.30    3.60
  -6   9  -2   31.70    3.60
  -6   9  -2   29.20    3.70
  -6   9  -2   31.50    3.40
  -6   9  -2   35.00    4.60
   6  -9   2   33.40    2.30
   6  -9   2   21.30    4.20
   6  -9   2   47.10    6.30
  -7   9  -2    0.50    2.30
  -7   9  -2    1.60    1.90
  -7   9  -2    1.20    2.30
  -7   9  -2   -0.80    2.90
  -7   9  -2   -0.10    2.40
   7  -9   2    1.80    3.70
   7  -9   2   -3.00    2.80
  -8   9  -2   42.80    4.70
  -8   9  -2   42.50    4.10
  -8   9  -2   35.80    4.60
  -8   9  -2   38.10    4.20
   8  -9   2   26.20    4.80
   8  -9   2   42.60    5.40
  -9   9  -2   10.50    3.40
  -9   9  -2    6.30    3.10
  -9   9  -2   10.70    3.20
  -9   9  -2    6.40    3.30
   9  -9   2   10.90    4.40
   9  -9   2    8.00    3.80
 -10   9  -2   13.10    3.90
 -10   9  -2   19.80    3.80
 -10   9  -2   22.40    4.10
 -10   9  -2   18.80    4.10
  10  -9   2   19.50    4.60
 -11   9  -2   40.40    5.30
 -11   9  -2   40.90    5.10
 -11   9  -2   42.40    5.70
 -11   9  -2   39.10    4.80
 -12   9  -2   -0.20    2.90
 -12   9  -2    0.70    3.40
 -12   9  -2    0.20    3.80
 -12   9  -2   -1.30    3.10
  12  -9   2   -3.50    3.90
 -13   9  -2    2.70    3.80
 -13   9  -2    1.60    3.20
 -13   9  -2    1.50    3.90
 -13   9  -2    0.60    3.70
  13  -9   2   -6.00    3.90
 -14   9  -2   -2.60    3.90
 -14   9  -2   -4.80    4.30
  14  -9   2   -8.80    3.60
 -15   9  -2   -6.10    4.60
 -16   9  -2   11.80    6.30
 -16  -8   2   -4.90    4.40
  15   8  -2   24.90    7.10
 -15  -8   2   30.60    5.90
 -15  -8   2   22.70    5.70
  14   8  -2   44.90    6.60
 -14  -8   2   39.10    6.10
 -14  -8   2   34.00    6.00
  13   8  -2    6.50    4.20
 -13  -8   2    4.10    4.20
 -13  -8   2    1.70    3.80
  12   8  -2  127.49    8.60
  12   8  -2  126.19    8.40
 -12  -8   2  108.19    8.10
 -12  -8   2  109.69    9.60
  11   8  -2   44.70    5.60
  11   8  -2   39.00    5.10
 -11  -8   2   38.90    5.40
 -11  -8   2   39.30    5.60
  10   8  -2    3.40    4.00
  10   8  -2    3.10    3.30
 -10  -8   2    1.80    3.40
 -10  -8   2    3.10    3.90
   9   8  -2  267.67   11.10
   9   8  -2  285.07   10.80
   9   8  -2  239.98    7.60
  -9  -8   2  244.48   10.00
  -9  -8   2  288.07   12.60
   8   8  -2  101.09    5.80
   8   8  -2   88.79    3.90
   8   8  -2   80.89    6.20
  -8  -8   2   86.39    6.10
  -8  -8   2   93.19    7.80
   7   8  -2   55.29    3.00
   7   8  -2   51.19    5.10
   7   8  -2   59.59    4.90
  -7  -8   2   42.70    5.00
  -7  -8   2   54.89    4.40
   6   8  -2   92.99    3.80
   6   8  -2   97.79    6.50
  -6  -8   2  101.69    7.00
  -6  -8   2  101.89    4.00
   5   8  -2   84.99    3.60
   5   8  -2   94.59    5.90
  -5  -8   2   85.99    6.30
  -5  -8   2   90.49    2.60
  -5  -8   2   92.59    4.40
  -5  -8   2   87.19    2.50
   4   8  -2  289.77    8.00
   4   8  -2  283.07   10.40
  -4  -8   2  287.87    9.20
  -4  -8   2  305.77   10.90
  -4  -8   2  277.27    7.40
   3   8  -2  323.97   11.30
   3   8  -2  313.57    8.60
  -3  -8   2  321.37   10.30
  -3  -8   2  314.07   10.90
   2   8  -2    1.60    1.40
   2   8  -2    3.30    3.10
   2   8  -2    2.20    1.40
  -2  -8   2    0.60    1.70
  -2  -8   2    0.40    1.20
  -2  -8   2    0.70    1.50
   1   8  -2  650.03   19.40
   1   8  -2  697.03   17.50
   1   8  -2  703.83   16.00
   1   8  -2  668.53   16.70
  -1  -8   2  686.73   18.20
  -1  -8   2  677.93   20.00
  -1  -8   2  679.13   18.80
   0   8  -2  510.75   13.60
   0   8  -2  491.95   15.70
   0   8  -2  520.05   13.60
   0  -8   2  510.85   16.30
   0  -8   2  527.15   15.80
   0  -8   2  503.65   14.20
  -1   8  -2   60.89    4.10
  -1   8  -2   66.99    3.70
   1  -8   2   57.79    5.70
   1  -8   2   64.59    5.50
   1  -8   2   52.89    3.90
  -2   8  -2  298.27    9.70
  -2   8  -2  308.97    8.60
   2  -8   2  308.27   11.30
   2  -8   2  299.67    9.20
   2  -8   2  304.57   11.60
  -3   8  -2  140.79    6.40
  -3   8  -2  154.48    5.20
   3  -8   2  145.89    7.70
   3  -8   2  142.79    8.00
   3  -8   2  133.89    5.40
  -4   8  -2   78.79    4.00
  -4   8  -2   79.79    4.90
  -4   8  -2   91.79    4.80
  -4   8  -2   84.49    5.20
   4  -8   2   76.59    6.40
   4  -8   2   73.99    5.90
   4  -8   2   70.19    3.60
  -5   8  -2   25.70    2.60
  -5   8  -2   29.10    2.90
  -5   8  -2   30.40    3.80
  -5   8  -2   20.80    2.80
  -5   8  -2   23.70    3.00
   5  -8   2   23.10    2.10
   5  -8   2   32.20    4.90
   5  -8   2   18.90    3.50
  -6   8  -2   15.10    2.60
  -6   8  -2   19.40    3.50
  -6   8  -2   12.10    2.80
  -6   8  -2   19.00    3.00
  -6   8  -2   16.10    2.50
   6  -8   2   21.80    4.40
   6  -8   2   10.70    3.20
   6  -8   2   15.80    1.40
  -7   8  -2    3.10    1.10
  -7   8  -2   -0.20    1.80
  -7   8  -2    1.30    2.30
  -7   8  -2    0.90    1.10
  -7   8  -2    2.60    2.30
  -7   8  -2    1.80    2.30
   7  -8   2    1.60    2.60
   7  -8   2    3.00    3.60
  -8   8  -2  102.29    5.70
  -8   8  -2   88.59    6.40
  -8   8  -2   96.19    5.70
  -8   8  -2  103.19    6.90
   8  -8   2   98.09    6.90
   8  -8   2  103.29    8.90
  -9   8  -2    9.60    3.00
  -9   8  -2   14.20    3.10
  -9   8  -2   14.40    3.60
  -9   8  -2   18.80    3.80
   9  -8   2   11.90    3.70
 -10   8  -2   30.90    4.10
 -10   8  -2   27.50    4.70
 -10   8  -2   34.20    4.40
 -10   8  -2   38.10    4.60
  10  -8   2   23.40    4.80
 -11   8  -2   -0.70    2.40
 -11   8  -2   -3.80    2.80
 -11   8  -2   -0.50    3.10
 -11   8  -2   -1.10    2.70
  11  -8   2   -2.20    3.00
 -12   8  -2    0.00    3.30
 -12   8  -2    0.00    2.70
 -12   8  -2   -5.70    3.20
 -12   8  -2   -1.90    3.30
 -13   8  -2    3.30    4.10
 -13   8  -2    8.20    4.20
 -13   8  -2    4.40    3.30
  13  -8   2   -3.90    3.80
 -14   8  -2   -3.70    3.60
 -14   8  -2   -4.80    3.80
 -15   8  -2   -2.90    4.00
 -15   8  -2   -0.70    4.20
  15  -8   2  -10.10    4.20
 -16   8  -2    1.50    5.10
 -16  -7   2    6.70    4.90
  15   7  -2    1.00    4.20
 -15  -7   2   11.20    4.90
 -15  -7   2   -1.40    4.00
  14   7  -2   12.50    4.90
 -14  -7   2    9.70    4.30
 -14  -7   2   10.10    4.90
  13   7  -2   16.90    4.90
 -13  -7   2    6.70    4.00
 -13  -7   2    6.40    4.30
  12   7  -2   -2.10    3.30
  12   7  -2   -0.10    3.10
 -12  -7   2    1.90    3.40
 -12  -7   2    1.50    3.80
  11   7  -2    0.70    3.40
  11   7  -2   -4.20    2.20
 -11  -7   2   -5.20    3.00
 -11  -7   2    0.10    3.20
  10   7  -2   87.59    6.60
  10   7  -2   88.39    6.30
 -10  -7   2   94.19    8.10
 -10  -7   2   78.79    6.40
   9   7  -2    6.40    3.00
   9   7  -2    2.30    3.10
  -9  -7   2    4.70    3.10
  -9  -7   2   -2.30    2.90
  -9  -7   2    2.60    1.60
   8   7  -2  140.79    7.00
   8   7  -2  135.49    7.30
  -8  -7   2  139.29    6.90
  -8  -7   2  143.89    8.40
   7   7  -2   -0.60    2.70
   7   7  -2    0.70    2.20
  -7  -7   2   -5.60    2.00
  -7  -7   2    0.00    2.40
   6   7  -2  204.18    6.00
   6   7  -2  217.58    8.40
   6   7  -2  226.58    8.00
  -6  -7   2  207.38    5.60
  -6  -7   2  215.48    9.30
  -6  -7   2  201.18    7.50
   5   7  -2  230.78    8.70
   5   7  -2  229.98    6.40
  -5  -7   2  234.88    6.90
  -5  -7   2  236.98    9.40
  -5  -7   2  223.68    7.50
   4   7  -2   64.09    4.80
   4   7  -2   66.19    2.90
  -4  -7   2   59.49    5.00
  -4  -7   2   65.09    3.80
   3   7  -2  980.20   24.00
   3   7  -2 1017.40   25.20
   3   7  -2  981.30   22.50
  -3  -7   2  981.80   24.00
  -3  -7   2  989.90   25.10
   2   7  -2  835.32   19.20
   2   7  -2  818.42   21.70
   2   7  -2  833.62   19.10
   2   7  -2  858.11   21.80
  -2  -7   2  804.82   20.70
  -2  -7   2  785.32   18.90
  -2  -7   2  790.22   20.90
   1   7  -2    4.70    3.10
   1   7  -2    3.80    1.20
   1   7  -2    3.50    1.80
   1   7  -2    3.20    1.60
   1   7  -2   -0.40    1.40
  -1  -7   2    4.50    1.80
  -1  -7   2    2.90    1.80
  -1  -7   2    1.00    3.20
  -1  -7   2    1.80    1.30
   0   7  -2  212.68    6.80
   0   7  -2  207.88    6.90
   0   7  -2  210.68    8.50
   0  -7   2  207.88    7.20
   0  -7   2  211.78    8.40
   0  -7   2  214.68    7.60
   0  -7   2  213.18    9.10
  -1   7  -2  639.64   16.40
  -1   7  -2  651.93   15.90
   1  -7   2  644.74   18.70
   1  -7   2  675.43   18.50
   1  -7   2  635.44   16.30
  -2   7  -2   46.10    3.70
  -2   7  -2   47.80    2.70
   2  -7   2   48.70    3.30
   2  -7   2   42.20    4.90
   2  -7   2   52.29    5.00
  -3   7  -2  675.83   16.10
  -3   7  -2  709.03   17.60
  -3   7  -2  639.04   17.50
   3  -7   2  651.43   19.00
   3  -7   2  687.33   19.60
   3  -7   2  670.33   16.20
  -4   7  -2  423.66   12.30
  -4   7  -2  424.86   12.70
  -4   7  -2  416.86   11.10
  -4   7  -2  443.46   12.30
   4  -7   2  428.96   14.40
   4  -7   2  408.86   10.40
   4  -7   2  415.36   13.60
  -5   7  -2   26.00    2.90
  -5   7  -2   26.10    3.20
  -5   7  -2   28.40    2.70
  -5   7  -2   26.70    2.90
  -5   7  -2   24.70    2.90
   5  -7   2   24.00    1.70
   5  -7   2   22.90    1.70
   5  -7   2   28.80    4.10
   5  -7   2   17.80    3.10
  -6   7  -2  224.48    8.50
  -6   7  -2  232.08    7.70
  -6   7  -2  220.18    8.30
  -6   7  -2  200.78    6.00
  -6   7  -2  216.38    7.50
   6  -7   2  210.48    9.10
   6  -7   2  225.98   10.20
   6  -7   2  218.08    5.80
  -7   7  -2  145.09    6.50
  -7   7  -2  137.89    4.50
  -7   7  -2  144.49    7.00
  -7   7  -2  154.18    6.70
  -7   7  -2  132.39    7.10
   7  -7   2  162.28    9.20
   7  -7   2  148.19    7.30
   7  -7   2  146.09    4.30
  -8   7  -2   41.50    4.20
  -8   7  -2   35.40    4.20
  -8   7  -2   48.90    4.50
  -8   7  -2   36.40    4.00
   8  -7   2   42.00    4.90
   8  -7   2   26.80    4.20
  -9   7  -2  313.77   11.00
  -9   7  -2  296.67   10.80
  -9   7  -2  304.87   11.10
  -9   7  -2  314.87   12.10
   9  -7   2  304.27   13.80
 -10   7  -2    6.30    2.70
 -10   7  -2    3.70    3.10
 -10   7  -2    1.00    2.60
 -10   7  -2    8.20    3.30
  10  -7   2   -1.50    2.90
 -11   7  -2   15.30    4.00
 -11   7  -2   12.80    3.30
 -11   7  -2   14.00    3.80
 -11   7  -2   23.20    4.30
  11  -7   2    9.80    3.70
 -12   7  -2   11.70    3.60
 -12   7  -2   15.60    3.60
 -12   7  -2    9.50    4.10
 -12   7  -2   18.50    4.60
  12  -7   2    7.40    4.00
 -13   7  -2   26.80    4.40
 -13   7  -2   30.90    5.40
 -13   7  -2   32.20    5.80
  13  -7   2   18.90    4.60
 -14   7  -2    2.90    3.90
 -14   7  -2   -0.80    3.90
 -14   7  -2    0.30    4.20
  14  -7   2    1.90    3.30
  14  -7   2   10.60    5.10
 -15   7  -2   -6.40    3.60
 -15   7  -2   -2.20    4.20
  15  -7   2   -2.70    4.60
 -16   7  -2    1.50    4.60
  15   6  -2    5.50    4.90
 -15  -6   2    1.60    4.40
 -15  -6   2    9.20    4.10
  14   6  -2   -4.70    3.40
 -14  -6   2    0.40    3.60
 -14  -6   2    2.90    4.10
  13   6  -2    0.80    5.30
  13   6  -2   -1.40    3.30
 -13  -6   2    3.30    3.90
 -13  -6   2    2.80    3.40
  12   6  -2    5.70    3.70
  12   6  -2    6.70    3.40
 -12  -6   2    7.90    3.70
 -12  -6   2    0.30    3.40
  11   6  -2    0.00    3.10
  11   6  -2    1.10    2.40
 -11  -6   2    3.00    3.40
 -11  -6   2   -5.50    2.80
  10   6  -2    8.70    3.50
  10   6  -2   11.10    3.80
 -10  -6   2    6.50    3.20
 -10  -6   2   10.80    3.50
   9   6  -2   18.30    3.40
   9   6  -2   19.10    3.90
  -9  -6   2   18.10    3.70
  -9  -6   2   13.50    1.70
  -9  -6   2   10.00    3.50
   8   6  -2   95.19    5.40
   8   6  -2   96.39    5.70
  -8  -6   2   84.99    5.50
  -8  -6   2   85.09    6.50
   7   6  -2  163.68    6.70
   7   6  -2  160.18    6.80
  -7  -6   2  169.58    7.00
  -7  -6   2  166.18    8.00
   6   6  -2    9.80    2.30
   6   6  -2    9.20    2.50
  -6  -6   2    5.70    2.40
  -6  -6   2    6.90    2.20
   5   6  -2    8.80    2.70
   5   6  -2    8.50    1.80
   5   6  -2    7.10    1.20
  -5  -6   2    5.60    0.90
  -5  -6   2    6.50    1.90
  -5  -6   2    4.90    2.20
   4   6  -2  362.76    9.00
   4   6  -2  375.56   11.20
  -4  -6   2  370.36    8.40
  -4  -6   2  364.56    9.80
  -4  -6   2  375.86   11.70
  -4  -6   2  359.26    9.70
   3   6  -2  105.99    4.20
   3   6  -2  106.89    5.40
   3   6  -2  113.69    3.70
   3   6  -2  109.09    4.70
  -3  -6   2  109.59    4.80
  -3  -6   2  107.19    5.70
   2   6  -2  118.79    5.10
   2   6  -2  113.39    4.00
   2   6  -2  113.99    4.00
   2   6  -2  113.19    3.80
   2   6  -2  111.89    5.60
  -2  -6   2  114.69    5.20
  -2  -6   2  104.49    3.60
  -2  -6   2  118.29    5.50
   1   6  -2  176.98    6.60
   1   6  -2  170.38    5.30
   1   6  -2  176.68    7.20
   1   6  -2  171.98    5.40
   1   6  -2  174.28    5.00
   1   6  -2  167.58    5.90
  -1  -6   2  155.78    5.00
  -1  -6   2  163.78    7.50
  -1  -6   2  174.58    6.40
  -1  -6   2  167.28    6.60
   0   6  -2  218.78    8.60
   0   6  -2  244.88    6.90
   0   6  -2  221.98    7.00
   0   6  -2  225.18    6.70
   0   6  -2  221.28    6.80
   0  -6   2  222.68    8.20
   0  -6   2  228.08    7.30
   0  -6   2  216.18    8.70
   0  -6   2  220.78    6.40
  -1   6  -2  353.06    9.70
  -1   6  -2  334.67    8.90
   1  -6   2  336.97   11.10
   1  -6   2  330.47   11.20
   1  -6   2  343.17    9.40
   1  -6   2  335.97    9.10
  -2   6  -2 1344.27   30.90
   2  -6   2 1310.67   30.00
   2  -6   2 1290.67   32.40
   2  -6   2 1379.06   32.80
  -3   6  -2   83.29    4.10
  -3   6  -2   83.59    3.50
  -3   6  -2   87.39    4.50
  -3   6  -2   85.29    4.70
   3  -6   2   87.39    5.90
   3  -6   2   79.59    3.10
   3  -6   2   85.69    3.40
   3  -6   2   85.59    5.50
  -4   6  -2 1053.19   24.80
  -4   6  -2 1017.40   25.30
  -4   6  -2 1029.60   24.90
  -4   6  -2 1022.70   23.90
   4  -6   2 1038.00   26.10
   4  -6   2 1006.90   22.80
   4  -6   2  992.60   22.90
   4  -6   2 1070.49   27.20
  -5   6  -2  313.77    9.30
  -5   6  -2  326.07    9.30
  -5   6  -2  317.07   10.00
  -5   6  -2  337.27   10.20
  -5   6  -2  319.47   10.40
   5  -6   2  314.07   10.70
   5  -6   2  296.37    7.10
   5  -6   2  304.87    7.80
   5  -6   2  326.57   11.90
  -6   6  -2   20.00    2.70
  -6   6  -2   19.40    1.60
  -6   6  -2   21.80    2.70
  -6   6  -2   14.90    1.40
  -6   6  -2   17.90    2.90
  -6   6  -2   20.00    2.70
   6  -6   2   18.70    3.50
   6  -6   2   13.90    2.80
  -7   6  -2  212.88    8.30
  -7   6  -2  206.08    7.70
  -7   6  -2  214.18    8.00
  -7   6  -2  229.48    8.90
  -7   6  -2  213.38    5.80
   7  -6   2  226.38   10.30
   7  -6   2  224.58    8.70
  -8   6  -2  568.94   17.10
  -8   6  -2  586.94   16.30
  -8   6  -2  556.34   16.20
  -8   6  -2  564.14   16.20
   8  -6   2  590.84   18.90
   8  -6   2  563.14   16.40
  -9   6  -2   31.60    4.00
  -9   6  -2   39.70    4.80
  -9   6  -2   49.30    5.50
  -9   6  -2   30.70    3.90
   9  -6   2   32.60    4.60
 -10   6  -2  219.48    9.40
 -10   6  -2  237.18   10.70
 -10   6  -2  219.88    9.60
 -10   6  -2  239.18    9.90
  10  -6   2  239.08   12.20
 -11   6  -2   47.10    5.60
 -11   6  -2   45.60    5.10
 -11   6  -2   49.70    5.30
 -11   6  -2   52.59    5.90
  11  -6   2   35.50    4.90
 -12   6  -2   31.80    5.40
 -12   6  -2   22.90    4.80
 -12   6  -2   25.80    3.90
  12  -6   2   21.70    4.10
 -13   6  -2   36.30    5.80
 -13   6  -2   36.70    4.70
 -13   6  -2   40.50    5.90
  13  -6   2   38.30    6.20
  13  -6   2   25.00    4.50
 -14   6  -2    4.10    4.40
 -14   6  -2    2.50    2.70
 -14   6  -2   -0.10    3.80
  14  -6   2    0.60    4.40
  14  -6   2   -4.30    2.90
 -15   6  -2   17.10    4.90
 -15   6  -2   15.40    5.30
  15  -6   2   12.70    5.40
 -16   6  -2   19.10    5.60
  16   5  -2   11.20    5.10
 -16  -5   2    8.20    5.40
  15   5  -2   48.90    6.30
 -15  -5   2   36.00    5.70
 -15  -5   2   53.69    7.20
  14   5  -2   20.10    5.10
 -14  -5   2   14.10    5.00
 -14  -5   2   14.20    4.30
  13   5  -2    0.60    3.20
  13   5  -2    0.10    3.40
 -13  -5   2   -5.70    3.50
 -13  -5   2    3.40    3.20
  12   5  -2   55.49    6.20
  12   5  -2   49.30    5.40
 -12  -5   2   47.20    5.90
 -12  -5   2   40.50    5.40
  11   5  -2   45.50    5.40
  11   5  -2   45.40    5.20
 -11  -5   2   41.90    5.10
 -11  -5   2   41.30    5.00
  10   5  -2   17.40    3.70
  10   5  -2   22.50    3.80
 -10  -5   2   22.20    4.20
 -10  -5   2   13.60    3.50
   9   5  -2   30.90    4.10
   9   5  -2   24.70    3.70
  -9  -5   2   21.60    2.00
  -9  -5   2   29.10    4.10
  -9  -5   2   23.50    3.70
   8   5  -2    2.60    2.30
   8   5  -2    0.90    2.10
  -8  -5   2    1.70    2.40
  -8  -5   2   -1.30    2.10
  -8  -5   2    2.10    1.10
   7   5  -2   14.40    2.40
   7   5  -2   17.00    2.70
  -7  -5   2   18.90    2.90
  -7  -5   2   12.60    2.40
   6   5  -2    6.90    1.80
   6   5  -2    9.30    2.20
  -6  -5   2    3.30    2.00
  -6  -5   2   10.60    2.30
   5   5  -2    5.50    2.00
   5   5  -2    4.80    1.60
  -5  -5   2   -1.80    1.90
  -5  -5   2    3.00    0.50
  -5  -5   2    6.30    1.90
   4   5  -2   30.50    3.30
   4   5  -2   31.70    1.80
   4   5  -2   32.80    2.90
  -4  -5   2   24.90    2.90
  -4  -5   2   33.40    2.70
  -4  -5   2   34.70    2.10
  -4  -5   2   35.00    1.10
  -4  -5   2   29.70    2.30
  -4  -5   2   34.60    2.80
   3   5  -2  638.04   15.30
   3   5  -2  638.94   15.20
   3   5  -2  599.24   16.00
   3   5  -2  630.84   14.20
   3   5  -2  623.14   14.10
  -3  -5   2  640.14   14.10
  -3  -5   2  629.24   16.40
  -3  -5   2  625.14   15.80
  -3  -5   2  615.84   15.20
   2   5  -2  228.18    8.40
   2   5  -2  217.78    6.20
   2   5  -2  232.18    7.50
   2   5  -2  230.18    7.00
   2   5  -2  218.08    5.70
   2   5  -2  222.08    5.80
  -2  -5   2  218.48    6.90
  -2  -5   2  215.68    7.10
  -2  -5   2  223.98    7.50
  -2  -5   2  210.38    5.60
   1   5  -2   68.59    3.40
   1   5  -2   67.79    4.20
   1   5  -2   70.89    2.80
   1   5  -2   69.59    4.10
   1   5  -2   74.09    2.90
   1   5  -2   72.69    3.90
   1   5  -2   69.69    3.50
  -1  -5   2   68.29    3.70
  -1  -5   2   67.59    3.80
  -1  -5   2   71.39    2.70
  -1  -5   2   71.69    3.80
   0   5  -2    1.70    1.60
   0   5  -2    0.20    1.10
   0   5  -2    2.20    1.10
   0   5  -2    0.40    1.10
   0   5  -2    2.30    1.10
   0   5  -2    2.10    1.30
   0   5  -2    1.40    2.20
   0  -5   2    3.80    1.90
   0  -5   2    1.60    2.30
   0  -5   2    2.50    1.30
   0  -5   2    1.80    1.10
   0  -5   2    3.80    1.20
  -1   5  -2  107.09    5.20
  -1   5  -2  115.29    4.10
  -1   5  -2  119.69    4.40
  -1   5  -2  112.69    5.30
  -1   5  -2  114.29    3.90
  -1   5  -2  115.19    4.20
   1  -5   2  117.89    5.60
   1  -5   2  117.19    4.20
   1  -5   2  120.79    4.20
   1  -5   2  116.69    5.30
   1  -5   2  118.99    5.70
  -2   5  -2  278.77    9.20
  -2   5  -2  289.87    7.10
  -2   5  -2  283.57    8.30
   2  -5   2  275.47    8.00
   2  -5   2  282.87    7.30
   2  -5   2  280.37    9.30
   2  -5   2  272.97    7.20
   2  -5   2  270.37    9.30
  -3   5  -2  187.78    6.90
  -3   5  -2  204.98    6.70
  -3   5  -2  185.18    5.70
  -3   5  -2  203.48    6.60
  -3   5  -2  198.38    8.20
   3  -5   2  212.18    8.30
   3  -5   2  200.68    5.30
   3  -5   2  200.08    7.60
   3  -5   2  203.28    5.40
  -4   5  -2   13.10    1.80
  -4   5  -2    9.60    2.50
  -4   5  -2    9.10    1.90
  -4   5  -2   13.90    3.50
   4  -5   2    8.10    2.30
   4  -5   2   13.40    1.00
   4  -5   2   11.60    3.30
  -5   5  -2  334.47    8.10
  -5   5  -2  337.87    8.20
  -5   5  -2  347.37   10.50
  -5   5  -2  350.06   10.30
  -5   5  -2  345.97    9.90
  -5   5  -2  344.17    9.70
   5  -5   2  347.77   10.70
   5  -5   2  330.47    9.30
   5  -5   2  354.76   12.00
  -6   5  -2  193.98    7.30
  -6   5  -2  194.78    7.60
  -6   5  -2  203.58    7.00
  -6   5  -2  211.38    7.50
  -6   5  -2  198.98    5.20
   6  -5   2  200.28    7.50
   6  -5   2  209.98    9.00
  -7   5  -2   19.00    3.00
  -7   5  -2   19.60    2.70
  -7   5  -2   15.70    2.80
  -7   5  -2   15.90    2.50
   7  -5   2   12.80    2.80
   7  -5   2   22.30    3.30
  -8   5  -2  224.58    8.40
  -8   5  -2  219.78    8.40
  -8   5  -2  232.38    8.80
  -8   5  -2  213.68    9.20
   8  -5   2  235.58   10.40
  -9   5  -2  190.68    8.50
  -9   5  -2  197.08    8.30
  -9   5  -2  222.48    8.80
  -9   5  -2  204.68    9.30
  -9   5  -2  202.48    8.80
   9  -5   2  208.08   10.20
 -10   5  -2   23.00    4.20
 -10   5  -2   20.00    3.20
 -10   5  -2   17.20    3.60
 -10   5  -2   13.60    3.30
  10  -5   2   13.70    3.30
 -11   5  -2   85.09    6.10
 -11   5  -2   83.69    6.80
 -11   5  -2   92.49    7.60
  11  -5   2   82.49    7.90
 -12   5  -2   42.50    5.50
 -12   5  -2   62.39    6.20
 -12   5  -2   50.39    6.00
  12  -5   2   51.89    6.20
  12  -5   2   30.70    4.40
 -13   5  -2   11.40    4.10
 -13   5  -2    8.60    4.60
 -13   5  -2    5.50    3.10
  13  -5   2    2.90    2.90
  13  -5   2    4.40    4.40
 -14   5  -2  100.79    8.80
 -14   5  -2  116.19    9.30
 -14   5  -2  111.09    7.80
  14  -5   2  124.29    9.90
 -15   5  -2    6.20    4.70
 -15   5  -2    7.80    4.20
  15  -5   2    1.70    4.70
 -16   5  -2   30.20    6.00
 -16   5  -2   30.90    6.50
  16  -5   2   31.80    6.50
 -16  -4   2   60.49    7.90
  15   4  -2   13.80    4.90
 -15  -4   2    3.30    4.80
 -15  -4   2    5.40    3.80
  14   4  -2   87.19    7.70
  14   4  -2   93.59    7.50
 -14  -4   2   80.99    7.60
 -14  -4   2   60.09    7.40
  13   4  -2   88.59    7.00
  13   4  -2   70.89    6.20
  13   4  -2   81.09    7.30
 -13  -4   2   74.29    7.20
 -13  -4   2   68.19    6.50
  12   4  -2   22.80    3.70
  12   4  -2   34.50    5.00
 -12  -4   2   21.40    4.40
 -12  -4   2   21.10    5.10
  11   4  -2  172.18    8.00
  11   4  -2  138.59    8.10
  11   4  -2  139.89    7.20
 -11  -4   2  159.18    9.10
 -11  -4   2  156.38    8.70
  10   4  -2  151.78    7.10
  10   4  -2  166.28    8.00
  10   4  -2  163.78    7.20
 -10  -4   2  154.08    8.50
 -10  -4   2  163.08    8.30
   9   4  -2    2.10    1.80
   9   4  -2    1.00    1.80
   9   4  -2    1.90    1.90
   9   4  -2    0.90    2.40
  -9  -4   2    0.20    0.60
  -9  -4   2   -0.20    2.10
  -9  -4   2    0.20    2.10
   8   4  -2  123.39    5.50
   8   4  -2  119.69    6.00
   8   4  -2  116.09    5.00
   8   4  -2  116.09    5.70
  -8  -4   2  122.89    6.70
  -8  -4   2  113.99    3.70
  -8  -4   2  110.09    5.70
   7   4  -2   38.10    3.00
   7   4  -2   37.10    3.10
   7   4  -2   42.20    3.50
   7   4  -2   40.00    3.60
  -7  -4   2   39.10    3.90
  -7  -4   2   36.40    4.20
  -7  -4   2   37.80    2.30
   6   4  -2   17.90    2.40
   6   4  -2   17.50    2.40
   6   4  -2   17.60    2.50
  -6  -4   2   13.60    2.50
  -6  -4   2   14.30    2.70
   5   4  -2  477.35   12.60
   5   4  -2  472.95   12.30
   5   4  -2  453.05   12.50
  -5  -4   2  459.55   12.30
  -5  -4   2  448.26   13.30
  -5  -4   2  476.15   12.50
  -5  -4   2  458.45   11.90
   4   4  -2   24.70    2.70
   4   4  -2   17.20    2.10
   4   4  -2   21.70    2.90
   4   4  -2   22.20    2.20
   4   4  -2   21.30    1.50
  -4  -4   2   18.20    2.50
  -4  -4   2   24.90    2.60
  -4  -4   2   23.80    1.50
  -4  -4   2   22.50    2.40
  -4  -4   2   24.80    2.10
   3   4  -2   55.59    3.30
   3   4  -2   55.69    1.80
   3   4  -2   57.09    2.60
   3   4  -2   51.59    3.50
   3   4  -2   55.59    1.90
   3   4  -2   53.59    3.00
   3   4  -2   61.09    3.00
  -3  -4   2   56.39    3.80
  -3  -4   2   58.89    2.90
  -3  -4   2   56.19    1.80
  -3  -4   2   59.99    3.10
  -3  -4   2   54.79    2.50
  -3  -4   2   49.80    2.40
   2   4  -2  175.38    4.50
   2   4  -2  177.58    6.30
   2   4  -2  179.78    4.60
   2   4  -2  181.68    5.30
   2   4  -2  174.68    5.90
   2   4  -2  180.28    5.50
   2   4  -2  194.58    6.20
  -2  -4   2  174.88    5.60
  -2  -4   2  179.48    6.00
  -2  -4   2  179.98    5.50
  -2  -4   2  185.68    5.80
   1   4  -2  108.59    4.30
   1   4  -2  111.49    4.60
   1   4  -2  113.59    3.30
   1   4  -2  106.59    4.60
   1   4  -2  112.49    4.10
   1   4  -2  112.49    3.40
   1   4  -2  109.19    4.10
  -1  -4   2  108.09    4.30
  -1  -4   2  110.29    3.30
  -1  -4   2  111.09    4.40
  -1  -4   2  106.19    4.40
   0   4  -2  213.78    6.10
   0   4  -2  219.78    7.10
   0   4  -2  221.08    6.90
   0   4  -2  222.88    5.90
   0   4  -2  212.18    5.90
   0   4  -2  218.68    6.10
   0  -4   2  223.58    6.90
   0  -4   2  216.48    7.00
   0  -4   2  216.18    5.80
   0  -4   2  221.48    6.30
  -1   4  -2   56.19    2.30
  -1   4  -2   53.69    3.40
  -1   4  -2   55.39    2.70
  -1   4  -2   54.89    2.90
  -1   4  -2   55.89    2.30
  -1   4  -2   53.39    3.40
   1  -4   2   52.39    3.40
   1  -4   2   52.79    2.60
   1  -4   2   56.19    2.50
   1  -4   2   52.99    2.20
   1  -4   2   54.69    3.70
   1  -4   2   52.29    3.60
  -2   4  -2    1.20    1.20
  -2   4  -2    0.90    1.10
  -2   4  -2    0.40    1.40
  -2   4  -2    2.60    1.80
  -2   4  -2    2.00    0.80
  -2   4  -2    0.40    1.20
   2  -4   2    1.20    0.80
   2  -4   2    1.30    0.70
   2  -4   2    1.90    1.20
   2  -4   2    0.00    1.80
   2  -4   2   -0.60    1.20
  -3   4  -2   11.60    1.40
  -3   4  -2    9.40    1.60
  -3   4  -2   15.10    2.50
  -3   4  -2    8.50    1.60
  -3   4  -2   10.10    2.00
   3  -4   2    9.60    2.30
   3  -4   2    8.20    0.90
   3  -4   2    6.50    1.70
   3  -4   2    7.50    1.20
  -4   4  -2   27.90    3.00
  -4   4  -2   28.10    3.10
  -4   4  -2   27.30    1.60
  -4   4  -2   26.90    2.50
  -4   4  -2   28.40    3.00
   4  -4   2   24.40    2.90
   4  -4   2   26.10    2.30
  -5   4  -2   68.59    3.90
  -5   4  -2   58.39    3.50
  -5   4  -2   59.59    4.20
  -5   4  -2   63.29    2.10
  -5   4  -2   60.09    3.70
   5  -4   2   67.19    5.00
   5  -4   2   70.69    4.10
   5  -4   2   64.89    3.40
  -6   4  -2  246.88    8.70
  -6   4  -2  238.78    7.70
  -6   4  -2  245.88    8.30
  -6   4  -2  262.37    8.30
  -6   4  -2  244.08    8.00
   6  -4   2  253.17    8.10
   6  -4   2  255.17    9.60
  -7   4  -2   20.50    2.80
  -7   4  -2   26.30    2.90
  -7   4  -2   25.50    3.30
  -7   4  -2   28.90    2.70
  -7   4  -2   17.40    2.40
   7  -4   2   18.30    2.90
  -8   4  -2   13.10    2.20
  -8   4  -2   12.30    2.70
  -8   4  -2    8.00    2.40
  -8   4  -2    7.40    2.10
  -8   4  -2   11.90    3.00
  -9   4  -2  189.58    8.40
  -9   4  -2  186.28    6.30
  -9   4  -2  202.28    8.30
  -9   4  -2  196.98    8.90
  -9   4  -2  183.78    8.00
   9  -4   2  204.68    9.70
 -10   4  -2   16.30    3.50
 -10   4  -2   15.10    3.00
 -10   4  -2   16.60    3.90
  10  -4   2   10.40    3.00
 -11   4  -2   24.70    3.70
 -11   4  -2   37.10    5.20
 -11   4  -2   24.80    4.30
  11  -4   2   29.90    4.80
  11  -4   2   22.50    3.60
 -12   4  -2   25.20    3.70
 -12   4  -2   30.90    5.30
 -12   4  -2   25.10    4.70
  12  -4   2   24.70    3.80
  12  -4   2   28.00    5.00
 -13   4  -2   14.80    3.50
 -13   4  -2   21.20    5.20
 -13   4  -2   12.80    4.00
  13  -4   2    7.90    3.00
  13  -4   2   18.00    4.90
 -14   4  -2   26.30    5.80
 -14   4  -2   27.20    5.20
 -14   4  -2   25.10    4.30
  14  -4   2   24.60    5.70
 -15   4  -2   53.49    7.30
 -15   4  -2   41.90    6.10
  15  -4   2   50.19    7.10
 -16   4  -2   12.80    4.80
 -16   4  -2   19.90    6.00
  16  -4   2   12.00    5.40
  16  -4   2   25.10    6.20
  17   3  -2   19.50    5.00
  16   3  -2   45.30    6.20
  16   3  -2   34.70    6.20
 -16  -3   2   42.50    7.10
  15   3  -2  117.79    8.90
  15   3  -2  106.79    8.00
 -15  -3   2   85.89    9.00
  14   3  -2    8.70    3.40
  14   3  -2   13.60    4.30
 -14  -3   2    3.50    3.20
 -14  -3   2    0.80    4.50
  13   3  -2   38.30    5.60
  13   3  -2   37.50    4.80
  13   3  -2   43.40    5.30
 -13  -3   2   32.00    5.10
 -13  -3   2   34.20    4.70
  12   3  -2   79.59    6.10
  12   3  -2   71.99    6.00
  12   3  -2   72.49    6.70
 -12  -3   2   83.69    7.50
 -12  -3   2   82.59    6.80
  11   3  -2   12.50    3.40
  11   3  -2    6.20    2.70
  11   3  -2   11.50    3.50
 -11  -3   2    5.70    2.80
 -11  -3   2   -2.50    3.80
  10   3  -2  179.58    5.30
  10   3  -2  207.58    8.30
  10   3  -2  192.78    8.10
  10   3  -2  191.58    8.60
  10   3  -2  181.18    6.10
 -10  -3   2  195.98    8.80
 -10  -3   2  182.88    8.30
   9   3  -2  109.09    3.50
   9   3  -2  115.69    6.20
   9   3  -2  106.09    4.40
   9   3  -2  111.79    5.70
   9   3  -2  112.79    5.60
  -9  -3   2  108.59    6.50
  -9  -3   2  114.19    6.50
   8   3  -2  211.08    7.50
   8   3  -2  226.88    7.80
   8   3  -2  206.68    5.40
   8   3  -2  219.58    8.20
   8   3  -2  212.08    6.80
  -8  -3   2  201.38    8.40
  -8  -3   2  210.58    5.30
  -8  -3   2  216.88    8.60
   7   3  -2  417.46   11.60
   7   3  -2  421.46   11.00
   7   3  -2  432.46   11.90
   7   3  -2  411.76   11.30
   7   3  -2  425.56    9.60
   7   3  -2  416.36   12.30
  -7  -3   2  435.56   12.90
  -7  -3   2  428.86   12.60
  -7  -3   2  407.36   10.00
   6   3  -2  369.26   10.00
   6   3  -2  369.66   10.80
   6   3  -2  370.06   10.40
   6   3  -2  359.26   10.20
   6   3  -2  375.86    8.40
  -6  -3   2  378.76   11.10
  -6  -3   2  369.96    9.10
  -6  -3   2  385.66   11.50
   5   3  -2  292.37    8.30
   5   3  -2  306.87    9.00
   5   3  -2  298.07    8.50
   5   3  -2  306.57    6.70
  -5  -3   2  309.07    9.10
  -5  -3   2  294.37    8.50
  -5  -3   2  309.77    7.80
  -5  -3   2  294.37    9.50
   4   3  -2  917.11   20.80
   4   3  -2  900.51   19.30
   4   3  -2  901.11   20.40
   4   3  -2  894.31   21.10
   4   3  -2  906.51   19.20
   4   3  -2  891.21   21.10
  -4  -3   2  884.51   21.70
  -4  -3   2  861.71   20.70
  -4  -3   2  899.91   21.10
  -4  -3   2  900.01   20.50
   3   3  -2  363.16    9.30
   3   3  -2  355.66    9.80
   3   3  -2  368.56    9.40
   3   3  -2  346.77    8.50
   3   3  -2  358.16    9.40
   3   3  -2  363.56    9.20
  -3  -3   2  357.36    9.90
  -3  -3   2  350.66    8.70
  -3  -3   2  366.86    8.60
  -3  -3   2  361.36    9.30
  -3  -3   2  376.96    8.00
  -3  -3   2  359.26    9.40
  -3  -3   2  365.46    9.20
   2   3  -2  189.68    5.40
   2   3  -2  194.38    5.80
   2   3  -2  197.18    4.60
   2   3  -2  189.38    6.00
   2   3  -2  194.18    5.50
  -2  -3   2  204.08    5.70
  -2  -3   2  215.88    5.70
  -2  -3   2  200.38    6.10
  -2  -3   2  200.08    5.50
  -2  -3   2  207.48    4.90
   1   3  -2 1098.39   25.40
   1   3  -2 1141.19   25.40
   1   3  -2 1129.49   25.50
   1   3  -2 1127.79   25.60
   1   3  -2 1147.69   25.40
  -1  -3   2 1144.49   25.50
  -1  -3   2 1098.29   25.50
  -1  -3   2 1124.79   25.50
  -1  -3   2 1151.98   25.50
   0   3  -2   43.60    2.10
   0   3  -2   49.20    2.30
   0   3  -2   44.70    2.90
   0   3  -2   45.40    2.30
   0   3  -2   47.00    2.70
   0  -3   2   44.40    2.90
   0  -3   2   41.90    2.30
   0  -3   2   42.40    2.10
   0  -3   2   43.60    2.50
   0  -3   2   43.20    2.00
  -1   3  -2 1554.44   34.70
  -1   3  -2 1428.56   33.70
  -1   3  -2 1523.05   34.50
  -1   3  -2 1508.05   33.90
  -1   3  -2 1565.04   33.80
  -1   3  -2 1595.74   33.90
   1  -3   2 1493.85   33.30
   1  -3   2 1531.35   34.20
   1  -3   2 1570.54   33.80
   1  -3   2 1564.94   34.90
  -2   3  -2  140.39    5.40
  -2   3  -2  149.59    4.00
  -2   3  -2  144.39    5.10
  -2   3  -2  143.99    3.60
  -2   3  -2  143.19    4.70
  -2   3  -2  143.19    4.60
   2  -3   2  138.59    3.90
   2  -3   2  146.19    4.70
   2  -3   2  141.99    5.60
   2  -3   2  141.59    4.60
   2  -3   2  145.79    3.60
  -3   3  -2  135.99    3.60
  -3   3  -2  134.19    5.40
  -3   3  -2  137.39    4.80
  -3   3  -2  135.19    4.80
  -3   3  -2  135.69    4.90
  -3   3  -2  134.99    4.20
  -3   3  -2  131.09    4.50
   3  -3   2  139.69    5.70
   3  -3   2  127.49    4.50
   3  -3   2  129.29    4.50
   3  -3   2  122.89    4.10
   3  -3   2  126.99    4.80
  -4   3  -2  215.48    6.70
  -4   3  -2  223.98    7.70
  -4   3  -2  214.68    7.00
  -4   3  -2  216.18    6.40
  -4   3  -2  215.88    6.90
   4  -3   2  225.18    6.70
   4  -3   2  213.08    6.40
   4  -3   2  221.18    7.90
  -5   3  -2  199.88    7.20
  -5   3  -2  205.98    6.40
  -5   3  -2  218.78    7.00
  -5   3  -2  201.48    6.70
  -5   3  -2  210.48    7.00
   5  -3   2  202.38    7.90
   5  -3   2  203.78    6.50
  -6   3  -2   16.80    2.70
  -6   3  -2   17.30    2.20
  -6   3  -2   15.40    2.20
  -6   3  -2   16.90    2.40
  -6   3  -2   15.90    2.40
  -7   3  -2   42.60    4.00
  -7   3  -2   41.90    3.60
  -7   3  -2   43.90    2.60
  -7   3  -2   39.40    3.60
  -7   3  -2   46.40    3.80
   7  -3   2   41.10    4.50
  -8   3  -2    0.00    1.50
  -8   3  -2    1.20    1.90
  -8   3  -2    0.90    1.20
  -8   3  -2   -1.20    1.70
  -8   3  -2   -0.30    2.30
   8  -3   2   -1.70    1.60
  -9   3  -2   -3.40    2.00
  -9   3  -2    1.40    1.10
  -9   3  -2    1.10    2.30
  -9   3  -2   -0.40    2.60
   9  -3   2   -2.00    1.70
 -10   3  -2   12.80    3.80
 -10   3  -2    5.60    2.80
 -10   3  -2    7.80    2.70
  10  -3   2    7.60    2.50
  10  -3   2   11.00    3.40
  10  -3   2    8.50    1.20
 -11   3  -2   -2.90    2.80
 -11   3  -2   -1.50    3.40
 -11   3  -2   -3.00    2.10
  11  -3   2   -1.80    3.10
  11  -3   2   -1.60    1.90
 -12   3  -2   -1.90    3.70
 -12   3  -2   -5.20    3.00
 -12   3  -2   -1.90    2.20
  12  -3   2   -4.00    3.30
  12  -3   2   -0.20    2.20
 -13   3  -2   74.09    7.80
 -13   3  -2   76.89    6.80
 -13   3  -2   79.89    7.90
  13  -3   2   69.09    7.90
  13  -3   2   79.99    8.00
 -14   3  -2    7.30    4.10
 -14   3  -2    1.80    3.10
 -14   3  -2    7.50    4.90
  14  -3   2    5.60    4.60
  14  -3   2    9.60    5.40
 -15   3  -2   -0.20    4.60
 -15   3  -2   -2.50    3.60
  15  -3   2    1.50    4.30
  15  -3   2   -2.70    4.30
 -16   3  -2   43.80    7.30
 -16   3  -2   27.80    5.80
  16  -3   2   44.00    6.90
  17   2  -2    7.80    4.40
  16   2  -2   10.40    4.50
  16   2  -2    2.00    4.20
 -16  -2   2    0.20    4.80
  15   2  -2    3.40    3.50
  15   2  -2    8.30    4.50
 -15  -2   2    9.80    5.10
  14   2  -2    6.30    3.90
  14   2  -2   -1.00    3.40
  14   2  -2    4.20    2.50
 -14  -2   2    7.30    3.90
 -14  -2   2    3.60    3.00
  13   2  -2   -0.90    2.80
  13   2  -2    1.40    3.50
  13   2  -2    0.60    3.00
 -13  -2   2   -4.70    2.80
 -13  -2   2    0.60    2.80
 -13  -2   2   -3.40    3.80
  12   2  -2   67.79    5.80
  12   2  -2   70.79    6.10
 -12  -2   2   71.09    6.50
 -12  -2   2   59.69    6.60
 -12  -2   2   71.79    6.80
  11   2  -2  197.28    6.30
  11   2  -2  218.98    9.10
  11   2  -2  217.88    9.00
 -11  -2   2  199.08    9.20
 -11  -2   2  212.58   10.00
 -11  -2   2  222.08    9.90
  10   2  -2   45.30    4.40
  10   2  -2   34.90    4.00
  10   2  -2   35.50    2.60
  10   2  -2   35.20    1.90
  10   2  -2   38.50    2.40
 -10  -2   2   39.30    5.10
 -10  -2   2   45.50    5.00
 -10  -2   2   34.40    3.90
   9   2  -2  383.46   10.00
   9   2  -2  390.36   12.00
   9   2  -2  405.66   12.40
   9   2  -2  402.26   10.60
   9   2  -2  379.96    9.60
  -9  -2   2  394.26   12.90
  -9  -2   2  436.66   13.20
  -9  -2   2  411.26   12.90
   8   2  -2  269.47    7.00
   8   2  -2  276.87    7.40
   8   2  -2  281.87    9.10
   8   2  -2  270.87    9.10
   8   2  -2  282.97    8.30
  -8  -2   2  290.87   10.00
  -8  -2   2  280.97    9.70
  -8  -2   2  294.87    9.80
   7   2  -2  113.29    4.40
   7   2  -2  110.69    4.50
   7   2  -2  119.29    5.00
   7   2  -2  108.79    3.40
   7   2  -2  120.09    3.70
   7   2  -2  115.29    5.00
  -7  -2   2  120.29    5.70
  -7  -2   2  105.59    5.70
  -7  -2   2  118.99    3.30
  -7  -2   2  128.29    5.70
   6   2  -2 1464.05   33.20
   6   2  -2 1422.26   32.00
   6   2  -2 1480.75   32.30
   6   2  -2 1502.85   33.80
   6   2  -2 1505.75   33.20
   6   2  -2 1557.04   34.00
   6   2  -2 1495.65   32.30
  -6  -2   2 1476.25   34.40
  -6  -2   2 1429.96   32.30
  -6  -2   2 1479.85   34.60
  -6  -2   2 1488.85   34.50
   5   2  -2 1243.28   27.10
   5   2  -2 1259.97   26.90
   5   2  -2 1263.27   27.80
   5   2  -2 1114.39   28.50
   5   2  -2 1245.78   27.10
   5   2  -2 1242.38   28.20
   5   2  -2 1244.78   28.30
   5   2  -2 1296.77   27.90
  -5  -2   2 1264.47   28.90
  -5  -2   2 1257.87   28.90
  -5  -2   2 1247.48   27.40
  -5  -2   2 1243.58   29.20
   4   2  -2 1388.36   30.90
   4   2  -2 1394.66   31.40
   4   2  -2 1368.86   31.60
   4   2  -2 1376.96   31.50
   4   2  -2 1363.26   31.30
   4   2  -2 1374.56   30.80
   4   2  -2 1411.76   30.40
   4   2  -2 1416.66   31.00
   4   2  -2 1379.76   30.20
   4   2  -2 1360.26   31.40
  -4  -2   2 1395.36   31.50
  -4  -2   2 1356.46   30.90
  -4  -2   2 1406.66   30.40
  -4  -2   2 1410.76   31.50
  -4  -2   2 1415.56   31.80
   3   2  -2 9868.11  209.68
   3   2  -2 9999.00  210.38
   3   2  -2 9209.88  209.78
   3   2  -2 9841.72  213.38
   3   2  -2 9302.67  211.78
   3   2  -2 9637.44  214.58
   3   2  -2 9816.82  213.58
  -3  -2   2 9350.86  209.68
  -3  -2   2 9844.12  211.28
  -3  -2   2 9744.92  213.18
  -3  -2   2 9412.86  210.28
  -3  -2   2 9296.27  212.78
   2   2  -2   22.50    1.50
   2   2  -2   20.20    1.70
   2   2  -2   23.10    1.20
   2   2  -2   21.10    1.60
   2   2  -2   22.40    2.10
   2   2  -2   24.10    1.10
   2   2  -2   22.90    1.60
   2   2  -2   20.30    1.80
  -2  -2   2   30.30    1.70
  -2  -2   2   30.00    1.50
  -2  -2   2   31.30    2.50
   1   2  -2  893.91   20.00
   1   2  -2  885.11   19.40
   1   2  -2  889.81   19.90
   1   2  -2  869.21   20.00
   1   2  -2  889.41   19.90
   1   2  -2  903.31   19.50
  -1  -2   2  871.31   19.80
  -1  -2   2  879.71   19.40
  -1  -2   2  899.61   20.10
  -1  -2   2  894.41   19.80
  -1  -2   2  882.91   20.00
   0   2  -2  210.28    5.50
   0   2  -2  214.38    6.00
   0   2  -2  214.58    5.50
   0   2  -2  210.88    5.40
   0  -2   2  212.48    5.40
   0  -2   2  203.78    5.20
   0  -2   2  212.78    6.00
   0  -2   2  214.68    5.50
  -1   2  -2  509.15   11.20
  -1   2  -2  509.65   12.00
  -1   2  -2  504.55   11.50
  -1   2  -2  523.05   12.70
  -1   2  -2  509.05   11.70
  -1   2  -2  530.05   11.80
   1  -2   2  505.75   12.70
   1  -2   2  519.65   12.00
   1  -2   2  490.65   11.20
   1  -2   2  520.75   11.50
  -2   2  -2  161.08    4.30
  -2   2  -2  174.28    4.50
  -2   2  -2  170.38    5.10
  -2   2  -2  167.68    5.00
  -2   2  -2  164.68    5.60
  -2   2  -2  170.78    5.20
   2  -2   2  166.88    5.00
   2  -2   2  166.48    5.70
   2  -2   2  165.08    4.50
   2  -2   2  170.28    4.80
  -3   2  -2  395.96   10.20
  -3   2  -2  417.46    8.50
  -3   2  -2  386.56    9.80
  -3   2  -2  394.76    9.70
  -3   2  -2  400.76   10.20
  -3   2  -2  387.16   10.60
   3  -2   2  391.36   10.00
   3  -2   2  378.56    8.90
   3  -2   2  387.66   10.00
   3  -2   2  386.26    9.70
   3  -2   2  393.56   10.90
  -4   2  -2  209.18    6.90
  -4   2  -2  210.48    6.30
  -4   2  -2  214.68    6.40
  -4   2  -2  211.08    6.70
  -4   2  -2  221.08    7.20
  -4   2  -2  217.28    6.00
  -4   2  -2  226.08    5.10
   4  -2   2  217.88    7.30
   4  -2   2  212.18    6.30
   4  -2   2  213.88    5.10
   4  -2   2  212.88    6.50
  -5   2  -2 1063.99   24.50
  -5   2  -2 1021.30   23.10
  -5   2  -2 1009.50   24.70
  -5   2  -2 1022.30   24.30
  -5   2  -2 1024.60   24.20
  -5   2  -2  986.50   24.80
  -5   2  -2 1044.90   22.60
   5  -2   2 1006.50   22.20
   5  -2   2 1012.20   22.20
   5  -2   2 1063.59   24.20
   5  -2   2 1051.09   25.10
  -6   2  -2  962.00   21.30
  -6   2  -2  974.10   23.40
  -6   2  -2  958.70   23.00
  -6   2  -2  927.11   23.50
  -6   2  -2  940.41   21.30
   6  -2   2  935.91   20.80
   6  -2   2  938.11   23.60
  -7   2  -2    8.70    1.20
  -7   2  -2    9.60    1.20
  -7   2  -2    3.90    2.10
  -7   2  -2    6.90    2.10
  -7   2  -2    8.10    2.60
   7  -2   2    5.70    1.70
   7  -2   2    8.00    2.10
   7  -2   2   11.00    1.10
  -8   2  -2   77.19    5.20
  -8   2  -2   91.79    3.70
  -8   2  -2   94.69    5.70
  -8   2  -2   86.29    5.60
   8  -2   2   89.19    3.10
   8  -2   2   91.59    5.50
   8  -2   2   93.29    5.60
   8  -2   2   87.89    2.90
  -9   2  -2    9.70    2.80
  -9   2  -2   12.10    1.70
  -9   2  -2   11.80    2.80
  -9   2  -2   21.10    3.70
   9  -2   2    7.90    2.80
   9  -2   2   11.90    1.10
   9  -2   2   12.90    1.50
   9  -2   2    8.50    2.10
 -10   2  -2   10.60    2.80
 -10   2  -2   11.90    1.70
 -10   2  -2   10.30    3.10
 -10   2  -2   10.40    3.30
  10  -2   2   12.00    3.30
  10  -2   2   14.10    1.60
  10  -2   2    8.90    2.30
 -11   2  -2   -0.10    2.50
 -11   2  -2    1.00    1.30
 -11   2  -2   -4.70    2.10
  11  -2   2   -3.20    3.00
  11  -2   2   -2.70    1.80
 -12   2  -2   -3.30    3.00
 -12   2  -2    1.10    3.70
 -12   2  -2    3.70    2.70
  12  -2   2   -1.20    3.30
  12  -2   2   -2.10    3.80
  12  -2   2    2.00    2.00
 -13   2  -2    2.10    4.20
 -13   2  -2    2.00    3.00
 -13   2  -2    1.80    3.70
  13  -2   2   -2.70    4.50
  13  -2   2   -7.40    3.40
 -14   2  -2   -1.00    3.00
 -14   2  -2   -1.70    4.40
 -14   2  -2   -0.50    3.60
  14  -2   2  -12.30    3.80
  14  -2   2   -2.90    4.60
 -15   2  -2   12.30    4.70
 -15   2  -2   17.30    5.70
  15  -2   2   12.80    5.00
  15  -2   2   15.60    5.50
 -16   2  -2   -8.60    3.60
 -16   2  -2   -3.50    4.70
  16  -2   2   -4.70    4.10
  16  -2   2    3.40    4.80
  17   1  -2    0.70    3.90
  16   1  -2    0.60    3.70
  16   1  -2   -2.20    4.00
 -16  -1   2   -3.20    4.70
  15   1  -2   -0.90    3.30
 -15  -1   2   -6.00    3.20
 -15  -1   2   -1.00    4.70
  14   1  -2    2.70    3.30
  14   1  -2    8.20    4.10
 -14  -1   2   -0.20    3.50
 -14  -1   2    0.70    4.10
 -14  -1   2    4.10    2.70
  13   1  -2    2.20    2.40
  13   1  -2   -1.60    3.00
  13   1  -2    2.80    3.20
 -13  -1   2   -0.80    3.20
 -13  -1   2    0.80    2.40
 -13  -1   2    2.70    4.00
  12   1  -2   -1.60    2.10
  12   1  -2   -1.80    2.70
  12   1  -2    0.70    2.00
  12   1  -2   -1.20    3.00
 -12  -1   2   -4.00    2.10
 -12  -1   2   -4.90    2.70
 -12  -1   2   -7.40    3.70
  11   1  -2   83.19    4.10
  11   1  -2   86.39    6.00
  11   1  -2   83.19    4.20
  11   1  -2   78.59    4.70
  11   1  -2   88.09    6.70
 -11  -1   2   89.49    6.90
 -11  -1   2   90.79    6.70
 -11  -1   2   83.49    5.90
  10   1  -2   94.19    5.80
  10   1  -2   91.69    4.10
  10   1  -2   81.69    4.00
  10   1  -2   88.09    3.40
  10   1  -2   87.89    5.60
 -10  -1   2   93.49    6.30
 -10  -1   2   84.69    6.00
 -10  -1   2   88.99    5.90
   9   1  -2   -1.00    0.90
   9   1  -2   -0.10    2.30
   9   1  -2    3.00    1.50
   9   1  -2    0.40    2.20
   9   1  -2    2.80    1.40
  -9  -1   2   -3.70    1.90
  -9  -1   2    2.50    2.20
  -9  -1   2   -0.20    2.80
   8   1  -2  649.54   16.80
   8   1  -2  637.44   15.10
   8   1  -2  613.94   15.20
   8   1  -2  620.64   15.30
   8   1  -2  606.74   15.30
   8   1  -2  631.04   16.50
  -8  -1   2  621.64   17.20
  -8  -1   2  618.24   16.80
  -8  -1   2  613.84   17.10
  -8  -1   2  620.14   17.10
   7   1  -2  177.88    5.60
   7   1  -2  186.48    5.60
   7   1  -2  182.08    5.60
   7   1  -2  187.98    5.50
   7   1  -2  183.48    6.80
   7   1  -2  184.78    5.90
   7   1  -2  174.98    6.30
  -7  -1   2  183.38    7.20
  -7  -1   2  190.08    7.00
  -7  -1   2  178.18    6.90
  -7  -1   2  175.78    6.80
   6   1  -2  126.09    4.70
   6   1  -2  127.09    4.20
   6   1  -2  125.49    5.10
   6   1  -2  122.89    4.20
   6   1  -2  122.99    4.90
   6   1  -2  132.79    4.50
   6   1  -2  129.89    4.80
   6   1  -2  132.99    4.30
  -6  -1   2  139.29    5.80
  -6  -1   2  135.99    5.80
  -6  -1   2  146.99    5.70
  -6  -1   2  128.79    5.50
   5   1  -2 1005.80   22.60
   5   1  -2 1022.00   22.60
   5   1  -2 1010.60   22.40
   5   1  -2 1007.00   22.70
   5   1  -2  981.60   23.60
   5   1  -2 1008.60   22.90
   5   1  -2 1004.70   23.10
  -5  -1   2  997.30   23.80
  -5  -1   2 1001.10   22.20
  -5  -1   2  994.50   23.70
  -5  -1   2 1009.10   23.80
  -5  -1   2 1030.40   23.90
   4   1  -2  177.88    4.50
   4   1  -2  168.68    5.50
   4   1  -2  173.18    5.60
   4   1  -2  162.58    5.40
   4   1  -2  176.68    4.50
   4   1  -2  168.28    4.80
   4   1  -2  171.18    4.60
   4   1  -2  163.98    4.90
   4   1  -2  171.18    5.40
  -4  -1   2  169.68    4.60
  -4  -1   2  172.58    5.50
  -4  -1   2  169.08    5.60
  -4  -1   2  178.58    5.70
  -4  -1   2  176.08    5.80
   3   1  -2 1483.25   33.30
   3   1  -2 1450.35   33.00
   3   1  -2 1491.85   32.90
   3   1  -2 1495.15   34.10
   3   1  -2 1420.36   33.90
   3   1  -2 1501.75   32.90
   3   1  -2 1462.75   32.70
   3   1  -2 1446.76   32.80
   3   1  -2 1435.36   32.40
  -3  -1   2 1502.25   32.90
  -3  -1   2 1458.65   32.20
  -3  -1   2 1511.05   32.70
  -3  -1   2 1494.05   32.90
  -3  -1   2 1596.54   33.90
  -3  -1   2 1460.15   33.10
   2   1  -2  211.38    5.70
   2   1  -2  208.18    5.50
   2   1  -2  214.08    4.90
   2   1  -2  210.48    5.40
   2   1  -2  201.28    5.40
   2   1  -2  204.28    4.90
   2   1  -2  216.48    5.90
   2   1  -2  219.28    5.70
   2   1  -2  213.48    5.10
   2   1  -2  216.48    5.50
  -2  -1   2  219.48    5.60
  -2  -1   2  223.78    5.70
  -2  -1   2  216.48    6.10
  -2  -1   2  212.58    5.00
  -2  -1   2  216.38    5.50
  -2  -1   2  209.68    5.10
   1   1  -2  420.56    9.90
   1   1  -2  410.46    9.60
   1   1  -2  423.56    9.30
   1   1  -2  407.26    9.80
   1   1  -2  419.86    9.60
   1   1  -2  425.06    9.40
   1   1  -2  410.36    9.60
  -1  -1   2  404.36    9.60
  -1  -1   2  422.26    9.90
  -1  -1   2  420.66    9.40
  -1  -1   2  417.76    9.80
  -1  -1   2  408.66    9.30
  -1  -1   2  403.86    9.60
  -1  -1   2  406.76    9.30
   0   1  -2  547.15   12.50
   0   1  -2  549.65   12.40
   0   1  -2  566.64   13.00
   0   1  -2  551.44   12.40
   0   1  -2  557.84   12.60
   0  -1   2  542.35   12.40
   0  -1   2  536.25   12.40
   0  -1   2  555.64   13.00
   0  -1   2  542.85   12.10
   0  -1   2  589.44   12.50
   0  -1   2  550.84   12.50
  -1   1  -2 1990.00   45.90
  -1   1  -2 1889.91   43.70
  -1   1  -2 2054.49   45.50
  -1   1  -2 2009.90   47.30
   1  -1   2 2002.40   45.90
   1  -1   2 1912.01   44.20
   1  -1   2 1999.30   44.40
   1  -1   2 2013.00   45.80
   1  -1   2 2145.59   45.90
   1  -1   2 2053.49   45.30
   1  -1   2 2006.50   47.60
  -2   1  -2   71.99    3.00
  -2   1  -2   69.79    2.90
  -2   1  -2   72.09    3.10
   2  -1   2   68.99    2.90
   2  -1   2   64.09    2.80
   2  -1   2   70.19    2.70
   2  -1   2   69.49    2.50
   2  -1   2   69.89    3.40
  -3   1  -2  805.82   17.60
  -3   1  -2  791.82   18.70
  -3   1  -2  784.32   17.80
  -3   1  -2  799.72   19.00
  -3   1  -2  810.82   18.70
   3  -1   2  811.62   19.10
   3  -1   2  793.62   18.40
   3  -1   2  766.92   18.70
   3  -1   2  809.12   18.60
   3  -1   2  819.82   18.70
  -4   1  -2  779.72   17.40
  -4   1  -2  805.62   18.90
  -4   1  -2  796.82   17.70
  -4   1  -2  801.12   18.80
  -4   1  -2  795.12   19.00
  -4   1  -2  767.32   19.00
   4  -1   2  795.72   19.10
   4  -1   2  764.32   18.80
   4  -1   2  794.52   18.60
   4  -1   2  775.92   18.60
   4  -1   2  785.42   17.50
   4  -1   2  784.02   18.90
  -5   1  -2   22.40    2.60
  -5   1  -2   18.00    2.30
  -5   1  -2   21.90    1.10
  -5   1  -2   18.00    2.40
  -5   1  -2   20.70    2.20
  -5   1  -2   24.40    2.00
  -5   1  -2   24.50    2.90
   5  -1   2   17.70    2.50
   5  -1   2   15.50    2.40
   5  -1   2   19.30    2.60
   5  -1   2   19.10    1.40
  -6   1  -2  426.86   11.80
  -6   1  -2  435.56   10.70
  -6   1  -2  445.46   12.30
  -6   1  -2  435.36   12.40
  -6   1  -2  404.26   11.80
   6  -1   2  423.66   12.30
   6  -1   2  412.56    9.70
   6  -1   2  425.26   12.10
  -7   1  -2  328.87   11.40
  -7   1  -2  340.27   11.10
  -7   1  -2  354.66   10.60
  -7   1  -2  346.47   10.80
  -7   1  -2  354.26    9.50
   7  -1   2  372.96   11.20
   7  -1   2  356.16   10.80
   7  -1   2  346.37    8.00
  -8   1  -2    0.40    2.00
  -8   1  -2    4.20    2.70
  -8   1  -2   -1.10    2.00
  -8   1  -2    3.40    1.30
   8  -1   2    3.30    2.20
   8  -1   2    3.40    1.50
  -9   1  -2  177.28    7.50
  -9   1  -2  180.88    8.30
  -9   1  -2  182.48    8.30
  -9   1  -2  182.68    6.40
   9  -1   2  184.18    7.70
   9  -1   2  184.58    8.20
   9  -1   2  180.98    5.60
 -10   1  -2    1.80    1.50
 -10   1  -2    2.20    2.60
 -10   1  -2    4.90    3.30
 -10   1  -2    2.50    2.10
  10  -1   2    1.20    2.80
  10  -1   2    2.00    1.30
  10  -1   2    4.70    3.60
  10  -1   2    1.60    1.70
 -11   1  -2   -0.30    3.60
 -11   1  -2   -5.30    2.70
 -11   1  -2   -1.10    2.60
 -11   1  -2    0.70    1.60
  11  -1   2   -1.00    3.50
  11  -1   2   -0.70    1.80
  11  -1   2    0.50    3.10
  11  -1   2   -2.50    1.30
 -12   1  -2  173.48    8.40
 -12   1  -2  163.08    9.50
 -12   1  -2  168.58    9.80
  12  -1   2  166.68    9.60
  12  -1   2  177.78    9.90
 -13   1  -2    7.30    4.60
 -13   1  -2    5.30    3.90
 -13   1  -2    2.20    3.10
  13  -1   2    4.80    4.50
  13  -1   2    3.30    4.20
 -14   1  -2   14.40    3.70
 -14   1  -2   25.70    5.80
 -14   1  -2   16.60    5.10
  14  -1   2   26.10    6.20
  14  -1   2   18.30    5.30
 -15   1  -2   44.10    6.30
 -15   1  -2   48.60    7.40
  15  -1   2   52.69    6.80
  15  -1   2   60.69    7.50
 -16   1  -2   -6.20    3.90
 -16   1  -2   -2.20    4.80
  16  -1   2   -2.90    3.90
  16  -1   2    1.80    4.50
  17   0  -2   13.10    4.80
  17   0  -2   -0.10    4.50
 -17   0   2   -4.30    4.20
  16   0  -2   -5.30    3.80
 -16   0   2   -4.00    4.40
 -16   0   2   -7.50    3.30
  15   0  -2   10.20    4.30
 -15   0   2   14.70    5.10
 -15   0   2   10.30    4.40
  14   0  -2    9.80    4.00
  14   0  -2   13.20    4.20
 -14   0   2   12.70    4.90
 -14   0   2    3.10    3.90
  13   0  -2   -4.00    2.90
  13   0  -2   -1.00    3.20
  13   0  -2   -4.90    2.00
 -13   0   2   -4.00    3.10
[truncated: 2,229,085 more chars]
