# Supplementary material for: Modulation of the Meisenheimer complex metabolism of nitro-benzothiazinones by targeted C-6 substitution
Source: Commun Chem. 2024 Jul 6;7:153. doi: 10.1038/s42004-024-01235-x (PMC11227536; doi:10.1038/s42004-024-01235-x)
Supplement: Supplementary file 5 — Supplementary Data 3 [file 42004_2024_1235_MOESM5_ESM.cif]

data_bn00319_0m
_audit_creation_date               2022-11-29
_audit_creation_method
;
Olex2 1.3
(compiled 2020.11.12 svn.r5f609507 for OlexSys, GUI svn.r6408)
;
_shelx_SHELXL_version_number       '2018/3'
_audit_contact_author_address      ?
_audit_contact_author_email        ?
_audit_contact_author_name         ''
_audit_contact_author_phone        ?
_publ_contact_author_id_orcid      ?
_publ_section_references
;
Dolomanov, O.V., Bourhis, L.J., Gildea, R.J, Howard, J.A.K. & Puschmann, H.
 (2009), J. Appl. Cryst. 42, 339-341.

Sheldrick, G.M. (2008). Acta Cryst. A64, 112-122.

Sheldrick, G.M. (2015). Acta Cryst. A71, 3-8.
;
_chemical_name_common              ?
_chemical_name_systematic          ?
_chemical_formula_moiety           'C55 H48 I N3 O7 P2 Pd S, 2(C3 H7 N O)'
_chemical_formula_sum              'C61 H62 I N5 O9 P2 Pd S'
_chemical_formula_weight           1336.45
_chemical_melting_point            ?
loop_
  _atom_type_symbol
  _atom_type_description
  _atom_type_scat_dispersion_real
  _atom_type_scat_dispersion_imag
  _atom_type_scat_source
 'C' 'C' 0.0033 0.0016 'International Tables Vol C Tables 4.2.6.8 and 6.1.1.4'
 'H' 'H' 0.0000 0.0000 'International Tables Vol C Tables 4.2.6.8 and 6.1.1.4'
 'I' 'I' -0.4742 1.8119 'International Tables Vol C Tables 4.2.6.8 and 6.1.1.4'
 'N' 'N' 0.0061 0.0033 'International Tables Vol C Tables 4.2.6.8 and 6.1.1.4'
 'O' 'O' 0.0106 0.0060 'International Tables Vol C Tables 4.2.6.8 and 6.1.1.4'
 'P' 'P' 0.1023 0.0942 'International Tables Vol C Tables 4.2.6.8 and 6.1.1.4'
 'Pd' 'Pd' -0.9988 1.0072
 'International Tables Vol C Tables 4.2.6.8 and 6.1.1.4'
 'S' 'S' 0.1246 0.1234 'International Tables Vol C Tables 4.2.6.8 and 6.1.1.4'

_shelx_space_group_comment
;
The symmetry employed for this shelxl refinement is uniquely defined
by the following loop, which should always be used as a source of
symmetry information in preference to the above space-group names.
They are only intended as comments.
;
_space_group_crystal_system        'triclinic'
_space_group_IT_number             2
_space_group_name_H-M_alt          'P -1'
_space_group_name_Hall             '-P 1'
loop_
  _space_group_symop_operation_xyz
 'x, y, z'
 '-x, -y, -z'

_cell_length_a                     11.6745(8)
_cell_length_b                     13.3284(9)
_cell_length_c                     18.6559(13)
_cell_angle_alpha                  81.132(3)
_cell_angle_beta                   89.824(3)
_cell_angle_gamma                  86.919(3)
_cell_volume                       2864.0(3)
_cell_formula_units_Z              2
_cell_measurement_reflns_used      9905
_cell_measurement_temperature      120
_cell_measurement_theta_max        30.65
_cell_measurement_theta_min        2.27
_shelx_estimated_absorpt_T_max     0.932
_shelx_estimated_absorpt_T_min     0.854
_exptl_absorpt_coefficient_mu      1.018
_exptl_absorpt_correction_T_max    0.7463
_exptl_absorpt_correction_T_min    0.7076
_exptl_absorpt_correction_type     multi-scan
_exptl_absorpt_process_details
;
SADABS-2016/2 (Bruker,2016/2) was used for absorption correction.
wR2(int) was 0.0523 before and 0.0437 after correction.
The Ratio of minimum to maximum transmission is 0.9481.
The \l/2 correction factor is Not present.
;
_exptl_absorpt_special_details     ?
_exptl_crystal_colour              yellow
_exptl_crystal_colour_primary      yellow
_exptl_crystal_density_diffrn      1.550
_exptl_crystal_density_meas        ?
_exptl_crystal_density_method      ?
_exptl_crystal_description         block
_exptl_crystal_F_000               1360
_exptl_crystal_size_max            0.16
_exptl_crystal_size_mid            0.13
_exptl_crystal_size_min            0.07
_exptl_transmission_factor_max     ?
_exptl_transmission_factor_min     ?
_diffrn_reflns_av_R_equivalents    0.0331
_diffrn_reflns_av_unetI/netI       0.0290
_diffrn_reflns_Laue_measured_fraction_full  1.000
_diffrn_reflns_Laue_measured_fraction_max  1.000
_diffrn_reflns_limit_h_max         15
_diffrn_reflns_limit_h_min         -15
_diffrn_reflns_limit_k_max         17
_diffrn_reflns_limit_k_min         -17
_diffrn_reflns_limit_l_max         24
_diffrn_reflns_limit_l_min         -24
_diffrn_reflns_number              74083
_diffrn_reflns_point_group_measured_fraction_full  1.000
_diffrn_reflns_point_group_measured_fraction_max  1.000
_diffrn_reflns_theta_full          25.242
_diffrn_reflns_theta_max           28.282
_diffrn_reflns_theta_min           1.747
_diffrn_ambient_temperature        120
_diffrn_detector                   'Bruker APEX II'
_diffrn_detector_area_resol_mean   7.9
_diffrn_detector_type              'CCD area detector'
_diffrn_measured_fraction_theta_full  1.000
_diffrn_measured_fraction_theta_max  1.000
_diffrn_measurement_device         'three-circle diffractometer'
_diffrn_measurement_device_type    'Bruker-Nonius Kappa-CCD'
_diffrn_measurement_method         '\w and \f scans'
_diffrn_radiation_monochromator    'mirror optics'
_diffrn_radiation_probe            x-ray
_diffrn_radiation_type             MoK\a
_diffrn_radiation_wavelength       0.71073
_diffrn_source                     'microfocus sealed X-ray tube'
_diffrn_source_current             0.6
_diffrn_source_power               0.03
_diffrn_source_type                'Incoatec I\ms'
_diffrn_source_voltage             50.0
_diffrn_standards_number           0
_reflns_Friedel_coverage           0.000
_reflns_Friedel_fraction_full      .
_reflns_Friedel_fraction_max       .
_reflns_number_gt                  11844
_reflns_number_total               14219
_reflns_special_details
;
 Reflections were merged by SHELXL according to the crystal
 class for the calculation of statistics and refinement.
 
 _reflns_Friedel_fraction is defined as the number of unique
 Friedel pairs measured divided by the number that would be
 possible theoretically, ignoring centric projections and
 systematic absences.
;
_reflns_threshold_expression       'I > 2\s(I)'
_computing_cell_refinement         'SAINT V8.40B (Bruker, 2016)'
_computing_data_collection         'SAINT V8.40B (Bruker, 2016)'
_computing_data_reduction          'SAINT V8.40B (Bruker, 2016)'
_computing_molecular_graphics      'Diamond 4 (Brandenburg, 1997)'
_computing_publication_material    'Olex2 1.3 (Dolomanov et al., 2009)'
_computing_structure_refinement    'SHELXL 2018/3 (Sheldrick, 2018)'
_computing_structure_solution      'SHELXT 2018/2 (Sheldrick, 2018)'
_refine_diff_density_max           1.204
_refine_diff_density_min           -0.643
_refine_diff_density_rms           0.085
_refine_ls_extinction_coef         .
_refine_ls_extinction_method       none
_refine_ls_goodness_of_fit_ref     1.079
_refine_ls_hydrogen_treatment      constr
_refine_ls_matrix_type             full
_refine_ls_number_parameters       793
_refine_ls_number_reflns           14219
_refine_ls_number_restraints       62
_refine_ls_R_factor_all            0.0453
_refine_ls_R_factor_gt             0.0323
_refine_ls_restrained_S_all        1.079
_refine_ls_shift/su_max            0.002
_refine_ls_shift/su_mean           0.000
_refine_ls_structure_factor_coef   Fsqd
_refine_ls_weighting_details      
 'w=1/[\s^2^(Fo^2^)+(0.0274P)^2^+3.9806P] where P=(Fo^2^+2Fc^2^)/3'
_refine_ls_weighting_scheme        calc
_refine_ls_wR_factor_gt            0.0708
_refine_ls_wR_factor_ref           0.0792
_refine_special_details            ?
_olex2_refinement_description
;
1. Fixed Uiso
 At 1.2 times of:
  All C(H) groups, All C(H,H) groups
 At 1.5 times of:
  All C(H,H,H) groups
2. Restrained distances
 C11-O6A \\sim C11-O6B
 with sigma of 0.02
 C11-O7A \\sim C11-O7B
 with sigma of 0.02
 O6A-C14A \\sim O6B-C14B
 with sigma of 0.02
 O7A-C15A \\sim O7B-C15B
 with sigma of 0.02
 C14A-C15A \\sim C14B-C15B
 with sigma of 0.02
 C14A-C16A \\sim C14B-C16B
 with sigma of 0.02
 N5-C59A \\sim N5-C59B
 with sigma of 0.02
 C59A-O9A \\sim C59B-O9B
 with sigma of 0.02
3. Uiso/Uaniso restraints and constraints
O6A \\sim O7A \\sim C14A \\sim C15A: within 2A with sigma of 0.01 and sigma for
terminal atoms of 0.02 within 2A
O6B \\sim O7B \\sim C14B \\sim C15B: within 2A with sigma of 0.01 and sigma for
terminal atoms of 0.02 within 2A
Uanis(C16A) \\sim Ueq, Uanis(C16B) \\sim Ueq: with sigma of 0.01 and sigma for
terminal atoms of 0.02
Uanis(O9B) \\sim Ueq: with sigma of 0.01 and sigma for terminal atoms of 0.02
4. Others
 Sof(O9B)=Sof(C59B)=Sof(H59B)=1-FVAR(1)
 Sof(O9A)=Sof(C59A)=Sof(H59A)=FVAR(1)
 Fixed Sof: O6A(0.5) O6B(0.5) O7A(0.5) O7B(0.5) C14A(0.5) H14A(0.5) C14B(0.5)
 H14B(0.5) C15A(0.5) H15A(0.5) H15B(0.5) C15B(0.5) H15C(0.5) H15D(0.5)
 C16A(0.5) H16A(0.5) H16B(0.5) H16C(0.5) C16B(0.5) H16D(0.5) H16E(0.5) H16F(0.5)
5.a Ternary CH refined with riding coordinates:
 C14A(H14A), C14B(H14B)
5.b Secondary CH2 refined with riding coordinates:
 C9(H9A,H9B), C10(H10A,H10B), C12(H12A,H12B), C13(H13A,H13B), C15A(H15A,H15B),
 C15B(H15C,H15D)
5.c Aromatic/amide H refined with riding coordinates:
 C2(H2), C6(H6), C20(H20), C21(H21), C22(H22), C26(H26), C27(H27), C28(H28),
 C33(H33), C34(H34), C35(H35), C36(H36), C37(H37), C39(H39), C40(H40), C41(H41),
  C42(H42), C43(H43), C45(H45), C46(H46), C47(H47), C48(H48), C49(H49),
 C51(H51), C52(H52), C53(H53), C54(H54), C55(H55), C56(H56), C59A(H59A),
 C59B(H59B)
5.d Idealised Me refined as rotating group:
 C16A(H16A,H16B,H16C), C16B(H16D,H16E,H16F), C30(H30A,H30B,H30C), C31(H31A,
 H31B,H31C), C57(H57A,H57B,H57C), C58(H58A,H58B,H58C), C60(H60A,H60B,H60C),
 C61(H61A,H61B,H61C)
;
_atom_sites_solution_hydrogens     geom
_atom_sites_solution_primary       dual
_atom_sites_solution_secondary     ?
loop_
  _atom_site_label
  _atom_site_type_symbol
  _atom_site_fract_x
  _atom_site_fract_y
  _atom_site_fract_z
  _atom_site_U_iso_or_equiv
  _atom_site_adp_type
  _atom_site_occupancy
  _atom_site_site_symmetry_order
  _atom_site_calc_flag
  _atom_site_refinement_flags_posn
  _atom_site_refinement_flags_adp
  _atom_site_refinement_flags_occupancy
  _atom_site_disorder_assembly
  _atom_site_disorder_group
 I1 I 0.45971(2) 0.99749(2) 0.79437(2) 0.02706(5) Uani 1 1 d . . . . .
 Pd1 Pd 0.59343(2) 0.93417(2) 0.69350(2) 0.01584(5) Uani 1 1 d . . . . .
 S1 S 0.55796(6) 0.47997(5) 0.88669(4) 0.02892(14) Uani 1 1 d . . . . .
 P1 P 0.63212(5) 1.18123(5) 0.64270(3) 0.01809(12) Uani 1 1 d . . . . .
 P2 P 0.72937(5) 0.87920(4) 0.61782(3) 0.01610(12) Uani 1 1 d . . . . .
 O1 O 0.58797(14) 1.08196(12) 0.62912(9) 0.0198(3) Uani 1 1 d . . . . .
 O2 O 0.83489(14) 1.04295(13) 0.67552(9) 0.0212(3) Uani 1 1 d . . . . .
 O3 O 0.85910(16) 0.64360(16) 0.86245(12) 0.0374(5) Uani 1 1 d . . . . .
 O4 O 0.74754(19) 0.54965(17) 0.93373(12) 0.0455(6) Uani 1 1 d . . . . .
 O5 O 0.28147(16) 0.65173(15) 0.75535(11) 0.0338(5) Uani 1 1 d . . . . .
 O6A O 0.330(2) 0.1142(8) 0.9629(9) 0.043(4) Uani 0.5 1 d D U P A 1
 O6B O 0.311(2) 0.1156(7) 0.9600(7) 0.029(2) Uani 0.5 1 d D U P A 2
 O7A O 0.243(2) 0.2066(14) 1.0485(8) 0.034(3) Uani 0.5 1 d D U P A 1
 O7B O 0.260(2) 0.1941(14) 1.0537(9) 0.042(3) Uani 0.5 1 d D U P A 2
 O8 O 0.0528(2) 1.4199(2) 0.63123(15) 0.0585(7) Uani 1 1 d . . . . .
 O9A O 1.0520(4) 0.8000(5) 1.0054(3) 0.081(2) Uani 0.777(13) 1 d D . P B 1
 O9B O 1.0634(16) 0.722(2) 1.0468(13) 0.101(8) Uani 0.223(13) 1 d D U P B 2
 N1 N 0.7643(2) 0.61381(18) 0.88025(13) 0.0293(5) Uani 1 1 d . . . . .
 N2 N 0.34862(19) 0.50181(16) 0.81560(12) 0.0259(5) Uani 1 1 d . . . . .
 N3 N 0.4129(2) 0.34210(17) 0.86741(13) 0.0301(5) Uani 1 1 d . . . . .
 N4 N -0.0744(2) 1.4715(2) 0.71201(14) 0.0354(6) Uani 1 1 d . . . . .
 N5 N 1.1348(2) 0.6695(3) 0.95007(16) 0.0567(9) Uani 1 1 d D . . . .
 C1 C 0.5873(2) 0.79674(18) 0.75039(12) 0.0189(5) Uani 1 1 d . . . . .
 C2 C 0.6764(2) 0.75054(18) 0.79266(13) 0.0198(5) Uani 1 1 d . . . . .
 H2 H 0.746891 0.782996 0.792755 0.024 Uiso 1 1 calc R U . . .
 C3 C 0.6650(2) 0.65625(19) 0.83566(13) 0.0214(5) Uani 1 1 d . . . . .
 C4 C 0.5657(2) 0.60218(18) 0.83601(13) 0.0216(5) Uani 1 1 d . . . . .
 C5 C 0.4746(2) 0.64894(18) 0.79246(13) 0.0206(5) Uani 1 1 d . . . . .
 C6 C 0.4863(2) 0.74483(18) 0.75166(13) 0.0199(5) Uani 1 1 d . . . . .
 H6 H 0.422791 0.776186 0.723494 0.024 Uiso 1 1 calc R U . . .
 C7 C 0.3619(2) 0.6014(2) 0.78747(14) 0.0244(5) Uani 1 1 d . . . . .
 C8 C 0.4281(2) 0.4429(2) 0.85128(14) 0.0252(5) Uani 1 1 d . . . . .
 C9 C 0.4854(3) 0.2704(2) 0.91734(16) 0.0329(6) Uani 1 1 d . . . . .
 H9A H 0.561337 0.298471 0.922231 0.040 Uiso 1 1 calc R U . . .
 H9B H 0.497238 0.205409 0.898117 0.040 Uiso 1 1 calc R U . . .
 C10 C 0.4270(3) 0.2517(2) 0.99179(16) 0.0336(6) Uani 1 1 d . . . . .
 H10A H 0.473975 0.201113 1.025415 0.040 Uiso 1 1 calc R U . . .
 H10B H 0.420051 0.315778 1.012489 0.040 Uiso 1 1 calc R U . . .
 C11 C 0.3083(3) 0.2125(2) 0.98309(15) 0.0337(6) Uani 1 1 d D . . . .
 C12 C 0.2368(3) 0.2830(2) 0.92689(16) 0.0329(6) Uani 1 1 d . . . . .
 H12A H 0.219579 0.348520 0.944495 0.039 Uiso 1 1 calc R U . . .
 H12B H 0.163227 0.252380 0.919500 0.039 Uiso 1 1 calc R U . . .
 C13 C 0.3006(3) 0.3018(2) 0.85522(15) 0.0325(6) Uani 1 1 d . . . . .
 H13A H 0.311729 0.237457 0.835117 0.039 Uiso 1 1 calc R U . . .
 H13B H 0.255220 0.351187 0.819851 0.039 Uiso 1 1 calc R U . . .
 C14A C 0.2568(8) 0.0489(6) 1.0139(4) 0.0460(16) Uani 0.5 1 d D U P A 1
 H14A H 0.180103 0.039902 0.992736 0.055 Uiso 0.5 1 calc R U P A 1
 C14B C 0.3261(6) 0.0386(4) 1.0263(3) 0.0288(12) Uani 0.5 1 d D U P A 2
 H14B H 0.405241 0.034707 1.047326 0.035 Uiso 0.5 1 calc R U P A 2
 C15A C 0.2480(14) 0.1013(13) 1.0797(8) 0.032(2) Uani 0.5 1 d D U P A 1
 H15A H 0.177957 0.083407 1.107841 0.039 Uiso 0.5 1 calc R U P A 1
 H15B H 0.316004 0.083785 1.111635 0.039 Uiso 0.5 1 calc R U P A 1
 C15B C 0.2377(16) 0.0883(12) 1.0706(8) 0.044(3) Uani 0.5 1 d D U P A 2
 H15C H 0.158914 0.075434 1.056151 0.053 Uiso 0.5 1 calc R U P A 2
 H15D H 0.248239 0.063356 1.123101 0.053 Uiso 0.5 1 calc R U P A 2
 C16A C 0.3312(14) -0.0447(11) 1.0225(10) 0.091(6) Uani 0.5 1 d D U P A 1
 H16A H 0.408733 -0.029527 1.036031 0.136 Uiso 0.5 1 calc R U P A 1
 H16B H 0.334149 -0.071958 0.976565 0.136 Uiso 0.5 1 calc R U P A 1
 H16C H 0.300497 -0.095106 1.060486 0.136 Uiso 0.5 1 calc R U P A 1
 C16B C 0.2907(11) -0.0595(6) 1.0092(7) 0.044(2) Uani 0.5 1 d D U P A 2
 H16D H 0.291818 -0.109599 1.053563 0.066 Uiso 0.5 1 calc R U P A 2
 H16E H 0.343830 -0.083263 0.973828 0.066 Uiso 0.5 1 calc R U P A 2
 H16F H 0.212959 -0.050895 0.988712 0.066 Uiso 0.5 1 calc R U P A 2
 C17 C 0.7255(2) 1.17382(18) 0.72048(14) 0.0215(5) Uani 1 1 d . . . . .
 C18 C 0.8236(2) 1.10790(19) 0.72668(14) 0.0224(5) Uani 1 1 d . . . . .
 C19 C 0.9075(2) 1.1068(2) 0.77975(15) 0.0270(5) Uani 1 1 d . . . . .
 C20 C 0.8869(2) 1.1711(2) 0.83115(16) 0.0319(6) Uani 1 1 d . . . . .
 H20 H 0.941423 1.171636 0.868770 0.038 Uiso 1 1 calc R U . . .
 C21 C 0.7882(2) 1.2344(2) 0.82841(16) 0.0323(6) Uani 1 1 d . . . . .
 H21 H 0.775035 1.276069 0.864887 0.039 Uiso 1 1 calc R U . . .
 C22 C 0.7087(2) 1.2374(2) 0.77306(14) 0.0262(5) Uani 1 1 d . . . . .
 H22 H 0.642676 1.282753 0.770808 0.031 Uiso 1 1 calc R U . . .
 C23 C 0.86653(19) 0.86916(18) 0.66582(13) 0.0186(5) Uani 1 1 d . . . . .
 C24 C 0.8999(2) 0.95257(19) 0.69606(13) 0.0207(5) Uani 1 1 d . . . . .
 C25 C 0.9914(2) 0.9480(2) 0.74424(14) 0.0252(5) Uani 1 1 d . . . . .
 C26 C 1.0542(2) 0.8553(2) 0.76028(15) 0.0297(6) Uani 1 1 d . . . . .
 H26 H 1.117475 0.849482 0.792865 0.036 Uiso 1 1 calc R U . . .
 C27 C 1.0263(2) 0.7722(2) 0.72973(15) 0.0286(6) Uani 1 1 d . . . . .
 H27 H 1.071572 0.710274 0.740393 0.034 Uiso 1 1 calc R U . . .
 C28 C 0.9324(2) 0.77814(19) 0.68339(14) 0.0233(5) Uani 1 1 d . . . . .
 H28 H 0.912866 0.719811 0.663515 0.028 Uiso 1 1 calc R U . . .
 C29 C 1.0200(2) 1.0442(2) 0.77388(17) 0.0324(6) Uani 1 1 d . . . . .
 C30 C 1.0947(3) 1.1079(3) 0.7178(2) 0.0470(9) Uani 1 1 d . . . . .
 H30A H 1.054580 1.121635 0.670973 0.070 Uiso 1 1 calc R U . . .
 H30B H 1.167841 1.070247 0.712422 0.070 Uiso 1 1 calc R U . . .
 H30C H 1.109162 1.172406 0.734380 0.070 Uiso 1 1 calc R U . . .
 C31 C 1.0844(3) 1.0203(3) 0.8469(2) 0.0510(9) Uani 1 1 d . . . . .
 H31A H 1.099376 1.083896 0.864468 0.076 Uiso 1 1 calc R U . . .
 H31B H 1.157248 0.982836 0.840324 0.076 Uiso 1 1 calc R U . . .
 H31C H 1.037408 0.978767 0.882270 0.076 Uiso 1 1 calc R U . . .
 C32 C 0.7113(2) 1.24112(17) 0.56580(14) 0.0206(5) Uani 1 1 d . . . . .
 C33 C 0.6571(2) 1.2532(2) 0.49840(15) 0.0268(5) Uani 1 1 d . . . . .
 H33 H 0.583755 1.226915 0.494232 0.032 Uiso 1 1 calc R U . . .
 C34 C 0.7094(2) 1.3036(2) 0.43720(15) 0.0304(6) Uani 1 1 d . . . . .
 H34 H 0.672187 1.311170 0.391334 0.036 Uiso 1 1 calc R U . . .
 C35 C 0.8153(2) 1.3424(2) 0.44305(16) 0.0313(6) Uani 1 1 d . . . . .
 H35 H 0.850597 1.377566 0.401280 0.038 Uiso 1 1 calc R U . . .
 C36 C 0.8701(2) 1.3305(2) 0.50919(17) 0.0334(6) Uani 1 1 d . . . . .
 H36 H 0.943526 1.356915 0.512773 0.040 Uiso 1 1 calc R U . . .
 C37 C 0.8188(2) 1.2798(2) 0.57107(15) 0.0272(6) Uani 1 1 d . . . . .
 H37 H 0.857082 1.271837 0.616623 0.033 Uiso 1 1 calc R U . . .
 C38 C 0.5148(2) 1.27103(18) 0.65271(13) 0.0203(5) Uani 1 1 d . . . . .
 C39 C 0.4038(2) 1.23846(19) 0.65700(14) 0.0236(5) Uani 1 1 d . . . . .
 H39 H 0.390379 1.169155 0.655440 0.028 Uiso 1 1 calc R U . . .
 C40 C 0.3121(2) 1.3075(2) 0.66360(15) 0.0286(6) Uani 1 1 d . . . . .
 H40 H 0.235930 1.285518 0.665493 0.034 Uiso 1 1 calc R U . . .
 C41 C 0.3315(2) 1.4078(2) 0.66742(15) 0.0289(6) Uani 1 1 d . . . . .
 H41 H 0.268827 1.454328 0.673173 0.035 Uiso 1 1 calc R U . . .
 C42 C 0.4420(2) 1.4408(2) 0.66289(15) 0.0286(6) Uani 1 1 d . . . . .
 H42 H 0.454815 1.509764 0.666048 0.034 Uiso 1 1 calc R U . . .
 C43 C 0.5336(2) 1.37437(19) 0.65383(14) 0.0253(5) Uani 1 1 d . . . . .
 H43 H 0.608866 1.398080 0.648378 0.030 Uiso 1 1 calc R U . . .
 C44 C 0.7457(2) 0.96309(17) 0.53224(13) 0.0184(5) Uani 1 1 d . . . . .
 C45 C 0.84408(19) 1.01488(18) 0.51184(13) 0.0204(5) Uani 1 1 d . . . . .
 H45 H 0.906164 1.011764 0.545049 0.024 Uiso 1 1 calc R U . . .
 C46 C 0.8513(2) 1.0708(2) 0.44322(15) 0.0258(5) Uani 1 1 d . . . . .
 H46 H 0.918347 1.106306 0.429542 0.031 Uiso 1 1 calc R U . . .
 C47 C 0.7614(2) 1.0754(2) 0.39434(14) 0.0266(5) Uani 1 1 d . . . . .
 H47 H 0.767099 1.113315 0.347095 0.032 Uiso 1 1 calc R U . . .
 C48 C 0.6632(2) 1.0245(2) 0.41455(15) 0.0270(5) Uani 1 1 d . . . . .
 H48 H 0.601372 1.027623 0.381148 0.032 Uiso 1 1 calc R U . . .
 C49 C 0.6550(2) 0.96917(19) 0.48322(14) 0.0229(5) Uani 1 1 d . . . . .
 H49 H 0.587087 0.935097 0.497046 0.027 Uiso 1 1 calc R U . . .
 C50 C 0.71991(19) 0.75944(17) 0.58320(13) 0.0183(5) Uani 1 1 d . . . . .
 C51 C 0.8075(2) 0.7246(2) 0.54004(14) 0.0251(5) Uani 1 1 d . . . . .
 H51 H 0.875809 0.760394 0.532766 0.030 Uiso 1 1 calc R U . . .
 C52 C 0.7957(2) 0.6391(2) 0.50805(15) 0.0298(6) Uani 1 1 d . . . . .
 H52 H 0.856411 0.615674 0.479777 0.036 Uiso 1 1 calc R U . . .
 C53 C 0.6955(2) 0.5872(2) 0.51702(15) 0.0281(6) Uani 1 1 d . . . . .
 H53 H 0.687812 0.527622 0.495621 0.034 Uiso 1 1 calc R U . . .
 C54 C 0.6073(2) 0.6226(2) 0.55718(15) 0.0264(5) Uani 1 1 d . . . . .
 H54 H 0.537626 0.588480 0.561994 0.032 Uiso 1 1 calc R U . . .
 C55 C 0.6190(2) 0.70795(18) 0.59087(13) 0.0218(5) Uani 1 1 d . . . . .
 H55 H 0.557959 0.730952 0.619078 0.026 Uiso 1 1 calc R U . . .
 C56 C -0.0406(3) 1.4561(2) 0.64613(18) 0.0385(7) Uani 1 1 d . . . . .
 H56 H -0.093938 1.474994 0.607434 0.046 Uiso 1 1 calc R U . . .
 C57 C 0.0016(3) 1.4469(3) 0.7733(2) 0.0597(10) Uani 1 1 d . . . . .
 H57A H 0.036250 1.508757 0.783123 0.090 Uiso 1 1 calc R U . . .
 H57B H 0.062169 1.397539 0.762623 0.090 Uiso 1 1 calc R U . . .
 H57C H -0.041539 1.417551 0.815809 0.090 Uiso 1 1 calc R U . . .
 C58 C -0.1892(3) 1.5140(2) 0.72300(19) 0.0410(7) Uani 1 1 d . . . . .
 H58A H -0.184050 1.578807 0.741173 0.062 Uiso 1 1 calc R U . . .
 H58B H -0.229568 1.466535 0.758402 0.062 Uiso 1 1 calc R U . . .
 H58C H -0.231255 1.525370 0.676844 0.062 Uiso 1 1 calc R U . . .
 C59A C 1.0476(5) 0.7228(7) 0.9781(3) 0.0579(19) Uani 0.777(13) 1 d D . P B 1
 H59A H 0.973746 0.696572 0.976115 0.070 Uiso 0.777(13) 1 calc R U P B 1
 C59B C 1.0571(18) 0.661(2) 1.0044(11) 0.070(7) Uani 0.223(13) 1 d D . P B 2
 H59B H 1.001231 0.611371 1.009115 0.084 Uiso 0.223(13) 1 calc R U P B 2
 C60 C 1.2495(4) 0.7062(4) 0.9492(3) 0.0816(15) Uani 1 1 d . . . C 1
 H60A H 1.252891 0.757209 0.981658 0.122 Uiso 1 1 calc R U . C 1
 H60B H 1.268534 0.736857 0.899778 0.122 Uiso 1 1 calc R U . C 1
 H60C H 1.304549 0.649233 0.965707 0.122 Uiso 1 1 calc R U . C 1
 C61 C 1.1210(3) 0.5815(3) 0.9160(2) 0.0533(9) Uani 1 1 d . . . D 1
 H61A H 1.041291 0.562016 0.920875 0.080 Uiso 1 1 calc R U . D 1
 H61B H 1.172079 0.525257 0.939361 0.080 Uiso 1 1 calc R U . D 1
 H61C H 1.140267 0.597156 0.864456 0.080 Uiso 1 1 calc R U . D 1

loop_
  _atom_site_aniso_label
  _atom_site_aniso_U_11
  _atom_site_aniso_U_22
  _atom_site_aniso_U_33
  _atom_site_aniso_U_23
  _atom_site_aniso_U_13
  _atom_site_aniso_U_12
 I1 0.03032(9) 0.02787(9) 0.02188(9) -0.00327(6) 0.00546(7) 0.00680(7)
 Pd1 0.01382(8) 0.01576(9) 0.01740(9) -0.00137(6) 0.00063(6) 0.00050(6)
 S1 0.0284(3) 0.0263(3) 0.0280(3) 0.0082(3) -0.0032(3) -0.0004(3)
 P1 0.0159(3) 0.0165(3) 0.0218(3) -0.0025(2) 0.0015(2) -0.0012(2)
 P2 0.0114(3) 0.0157(3) 0.0204(3) -0.0005(2) 0.0011(2) -0.0002(2)
 O1 0.0195(8) 0.0164(8) 0.0231(9) -0.0017(7) -0.0007(7) -0.0008(6)
 O2 0.0185(8) 0.0225(9) 0.0228(9) -0.0046(7) -0.0030(7) 0.0012(7)
 O3 0.0236(10) 0.0444(12) 0.0415(12) 0.0006(10) -0.0062(9) 0.0021(9)
 O4 0.0428(12) 0.0453(13) 0.0409(13) 0.0175(10) -0.0178(10) -0.0043(10)
 O5 0.0222(9) 0.0327(11) 0.0418(12) 0.0101(9) -0.0057(8) -0.0027(8)
 O6A 0.053(8) 0.034(5) 0.039(5) -0.001(4) 0.001(4) -0.005(3)
 O6B 0.045(6) 0.018(4) 0.023(4) 0.004(3) 0.010(3) -0.004(3)
 O7A 0.046(5) 0.031(4) 0.024(4) -0.001(3) 0.012(4) -0.003(3)
 O7B 0.059(8) 0.041(6) 0.025(4) 0.000(3) 0.002(4) -0.015(5)
 O8 0.0337(12) 0.086(2) 0.0601(17) -0.0296(15) 0.0084(11) 0.0113(12)
 O9A 0.072(3) 0.118(5) 0.065(3) -0.055(4) -0.005(2) 0.002(3)
 O9B 0.101(11) 0.144(17) 0.074(12) -0.077(12) -0.017(9) 0.009(10)
 N1 0.0285(12) 0.0297(12) 0.0276(12) 0.0004(9) -0.0068(9) 0.0034(10)
 N2 0.0258(11) 0.0253(11) 0.0253(12) 0.0003(9) 0.0013(9) -0.0021(9)
 N3 0.0354(13) 0.0248(11) 0.0279(12) 0.0030(9) 0.0004(10) -0.0013(10)
 N4 0.0332(13) 0.0417(14) 0.0331(14) -0.0131(11) 0.0021(10) 0.0009(11)
 N5 0.0358(15) 0.098(3) 0.0383(17) -0.0206(17) -0.0075(13) 0.0026(16)
 C1 0.0227(11) 0.0190(11) 0.0148(11) -0.0029(9) 0.0053(9) -0.0004(9)
 C2 0.0210(11) 0.0203(11) 0.0190(12) -0.0051(9) 0.0058(9) -0.0023(9)
 C3 0.0210(12) 0.0250(12) 0.0169(12) -0.0011(9) -0.0020(9) 0.0062(10)
 C4 0.0247(12) 0.0215(12) 0.0169(12) 0.0007(9) 0.0029(9) 0.0025(10)
 C5 0.0207(11) 0.0231(12) 0.0176(12) -0.0027(9) 0.0021(9) 0.0000(9)
 C6 0.0192(11) 0.0220(12) 0.0179(12) -0.0017(9) 0.0001(9) 0.0021(9)
 C7 0.0235(12) 0.0265(13) 0.0220(13) 0.0005(10) 0.0023(10) -0.0024(10)
 C8 0.0287(13) 0.0265(13) 0.0192(12) 0.0002(10) 0.0052(10) -0.0022(10)
 C9 0.0371(15) 0.0228(13) 0.0356(16) 0.0044(11) 0.0027(12) 0.0023(11)
 C10 0.0405(16) 0.0315(15) 0.0267(15) 0.0028(11) -0.0018(12) -0.0024(12)
 C11 0.0458(17) 0.0310(15) 0.0247(14) -0.0039(11) 0.0067(12) -0.0079(13)
 C12 0.0366(15) 0.0290(14) 0.0334(16) -0.0038(12) 0.0012(12) -0.0086(12)
 C13 0.0405(16) 0.0286(14) 0.0275(15) 0.0004(11) -0.0014(12) -0.0086(12)
 C14A 0.057(4) 0.045(4) 0.037(4) -0.006(3) 0.006(3) -0.019(3)
 C14B 0.036(3) 0.019(3) 0.028(3) 0.007(2) -0.001(2) -0.003(2)
 C15A 0.038(4) 0.037(5) 0.024(4) -0.006(3) 0.005(3) -0.014(3)
 C15B 0.063(6) 0.038(5) 0.028(5) 0.008(4) 0.000(4) -0.011(4)
 C16A 0.121(13) 0.073(9) 0.071(9) 0.004(7) 0.029(9) 0.013(8)
 C16B 0.068(6) 0.020(3) 0.040(5) 0.011(3) 0.001(4) -0.004(3)
 C17 0.0211(12) 0.0211(12) 0.0223(12) -0.0021(9) 0.0022(9) -0.0031(9)
 C18 0.0235(12) 0.0209(12) 0.0233(13) -0.0039(10) 0.0010(10) -0.0048(10)
 C19 0.0233(12) 0.0294(14) 0.0291(14) -0.0058(11) -0.0015(10) -0.0040(10)
 C20 0.0311(14) 0.0373(16) 0.0293(15) -0.0097(12) -0.0067(11) -0.0055(12)
 C21 0.0359(15) 0.0363(15) 0.0272(14) -0.0118(12) 0.0004(12) -0.0033(12)
 C22 0.0264(13) 0.0274(13) 0.0256(14) -0.0065(10) 0.0025(10) -0.0010(10)
 C23 0.0123(10) 0.0242(12) 0.0183(12) -0.0007(9) 0.0023(8) -0.0003(9)
 C24 0.0155(11) 0.0232(12) 0.0223(12) -0.0003(9) 0.0006(9) 0.0003(9)
 C25 0.0174(11) 0.0329(14) 0.0262(13) -0.0068(11) -0.0012(10) -0.0009(10)
 C26 0.0191(12) 0.0395(16) 0.0283(14) 0.0001(12) -0.0058(10) 0.0022(11)
 C27 0.0212(12) 0.0304(14) 0.0305(15) 0.0044(11) -0.0003(10) 0.0060(11)
 C28 0.0186(11) 0.0227(12) 0.0267(13) 0.0014(10) 0.0026(10) 0.0013(9)
 C29 0.0208(13) 0.0384(16) 0.0400(17) -0.0124(13) -0.0067(11) -0.0009(11)
 C30 0.0280(15) 0.0397(18) 0.078(3) -0.0200(17) 0.0112(16) -0.0121(13)
 C31 0.0362(17) 0.060(2) 0.060(2) -0.0250(18) -0.0274(16) 0.0115(16)
 C32 0.0182(11) 0.0147(11) 0.0284(13) -0.0026(9) 0.0045(9) 0.0014(9)
 C33 0.0261(13) 0.0254(13) 0.0274(14) 0.0007(10) 0.0003(11) -0.0012(10)
 C34 0.0362(15) 0.0272(14) 0.0254(14) 0.0022(11) 0.0024(11) 0.0012(11)
 C35 0.0352(15) 0.0223(13) 0.0345(16) 0.0005(11) 0.0129(12) 0.0021(11)
 C36 0.0244(13) 0.0334(15) 0.0432(17) -0.0061(13) 0.0102(12) -0.0079(11)
 C37 0.0232(12) 0.0266(13) 0.0314(15) -0.0018(11) 0.0015(11) -0.0041(10)
 C38 0.0214(11) 0.0188(11) 0.0201(12) -0.0019(9) 0.0016(9) 0.0007(9)
 C39 0.0216(12) 0.0219(12) 0.0258(13) 0.0009(10) 0.0018(10) -0.0010(10)
 C40 0.0217(12) 0.0330(14) 0.0285(14) 0.0028(11) 0.0034(10) 0.0023(11)
 C41 0.0275(13) 0.0288(14) 0.0278(14) 0.0000(11) 0.0053(11) 0.0081(11)
 C42 0.0368(15) 0.0213(13) 0.0271(14) -0.0026(10) 0.0062(11) 0.0004(11)
 C43 0.0268(13) 0.0221(12) 0.0270(14) -0.0032(10) 0.0055(10) -0.0048(10)
 C44 0.0186(11) 0.0175(11) 0.0187(12) -0.0028(9) 0.0019(9) 0.0006(9)
 C45 0.0131(10) 0.0241(12) 0.0232(12) -0.0017(10) 0.0012(9) 0.0002(9)
 C46 0.0174(11) 0.0284(13) 0.0297(14) 0.0014(11) 0.0064(10) 0.0005(10)
 C47 0.0289(13) 0.0301(14) 0.0184(12) 0.0020(10) 0.0038(10) 0.0037(11)
 C48 0.0239(12) 0.0313(14) 0.0254(14) -0.0037(11) -0.0066(10) 0.0006(11)
 C49 0.0191(11) 0.0235(12) 0.0257(13) -0.0019(10) -0.0010(10) -0.0028(10)
 C50 0.0175(11) 0.0180(11) 0.0189(12) -0.0022(9) -0.0015(9) 0.0028(9)
 C51 0.0198(12) 0.0285(13) 0.0274(14) -0.0059(10) 0.0053(10) 0.0004(10)
 C52 0.0277(13) 0.0323(14) 0.0302(15) -0.0105(11) 0.0036(11) 0.0058(11)
 C53 0.0359(15) 0.0209(12) 0.0288(14) -0.0091(10) -0.0036(11) 0.0019(11)
 C54 0.0265(13) 0.0253(13) 0.0275(14) -0.0025(10) 0.0006(10) -0.0068(10)
 C55 0.0220(12) 0.0221(12) 0.0208(12) -0.0022(9) 0.0032(9) 0.0004(9)
 C56 0.0343(16) 0.0448(18) 0.0383(17) -0.0139(14) -0.0016(13) 0.0024(13)
 C57 0.056(2) 0.082(3) 0.043(2) -0.017(2) -0.0109(17) -0.002(2)
 C58 0.0386(17) 0.0361(16) 0.049(2) -0.0097(14) 0.0118(14) 0.0019(13)
 C59A 0.043(3) 0.097(5) 0.042(3) -0.042(4) -0.005(2) 0.003(3)
 C59B 0.060(13) 0.079(18) 0.077(17) -0.029(14) -0.024(12) 0.001(12)
 C60 0.051(2) 0.124(4) 0.080(3) -0.046(3) 0.001(2) -0.016(3)
 C61 0.0422(19) 0.064(2) 0.050(2) -0.0023(18) -0.0063(16) 0.0100(17)

_geom_special_details
;
 All esds (except the esd in the dihedral angle between two l.s. planes)
 are estimated using the full covariance matrix.  The cell esds are taken
 into account individually in the estimation of esds in distances, angles
 and torsion angles; correlations between esds in cell parameters are only
 used when they are defined by crystal symmetry.  An approximate (isotropic)
 treatment of cell esds is used for estimating esds involving l.s. planes.
;
loop_
  _geom_bond_atom_site_label_1
  _geom_bond_atom_site_label_2
  _geom_bond_distance
  _geom_bond_site_symmetry_2
  _geom_bond_publ_flag
 I1 Pd1 2.6497(3) . ?
 Pd1 P2 2.2868(6) . ?
 Pd1 O1 2.1411(16) . ?
 Pd1 C1 1.975(2) . ?
 S1 C4 1.759(2) . ?
 S1 C8 1.780(3) . ?
 P1 O1 1.5026(17) . ?
 P1 C17 1.805(3) . ?
 P1 C32 1.808(3) . ?
 P1 C38 1.798(2) . ?
 P2 C23 1.826(2) . ?
 P2 C44 1.818(2) . ?
 P2 C50 1.820(2) . ?
 O2 C18 1.385(3) . ?
 O2 C24 1.391(3) . ?
 O3 N1 1.224(3) . ?
 O4 N1 1.232(3) . ?
 O5 C7 1.226(3) . ?
 O6A C11 1.428(11) . ?
 O6A C14A 1.487(14) . ?
 O6B C11 1.421(10) . ?
 O6B C14B 1.486(13) . ?
 O7A C11 1.433(10) . ?
 O7A C15A 1.433(12) . ?
 O7B C11 1.424(11) . ?
 O7B C15B 1.434(13) . ?
 O8 C56 1.217(4) . ?
 O9A C59A 1.221(7) . ?
 O9B C59B 1.219(17) . ?
 N1 C3 1.465(3) . ?
 N2 C7 1.366(3) . ?
 N2 C8 1.298(3) . ?
 N3 C8 1.351(3) . ?
 N3 C9 1.463(3) . ?
 N3 C13 1.474(4) . ?
 N4 C56 1.332(4) . ?
 N4 C57 1.436(4) . ?
 N4 C58 1.452(4) . ?
 N5 C59A 1.359(6) . ?
 N5 C59B 1.353(16) . ?
 N5 C60 1.449(5) . ?
 N5 C61 1.433(5) . ?
 C1 C2 1.367(3) . ?
 C1 C6 1.397(3) . ?
 C2 H2 0.9500 . ?
 C2 C3 1.396(3) . ?
 C3 C4 1.397(4) . ?
 C4 C5 1.399(3) . ?
 C5 C6 1.396(3) . ?
 C5 C7 1.500(3) . ?
 C6 H6 0.9500 . ?
 C9 H9A 0.9900 . ?
 C9 H9B 0.9900 . ?
 C9 C10 1.537(4) . ?
 C10 H10A 0.9900 . ?
 C10 H10B 0.9900 . ?
 C10 C11 1.525(4) . ?
 C11 C12 1.515(4) . ?
 C12 H12A 0.9900 . ?
 C12 H12B 0.9900 . ?
 C12 C13 1.522(4) . ?
 C13 H13A 0.9900 . ?
 C13 H13B 0.9900 . ?
 C14A H14A 1.0000 . ?
 C14A C15A 1.504(11) . ?
 C14A C16A 1.470(13) . ?
 C14B H14B 1.0000 . ?
 C14B C15B 1.509(13) . ?
 C14B C16B 1.473(9) . ?
 C15A H15A 0.9900 . ?
 C15A H15B 0.9900 . ?
 C15B H15C 0.9900 . ?
 C15B H15D 0.9900 . ?
 C16A H16A 0.9800 . ?
 C16A H16B 0.9800 . ?
 C16A H16C 0.9800 . ?
 C16B H16D 0.9800 . ?
 C16B H16E 0.9800 . ?
 C16B H16F 0.9800 . ?
 C17 C18 1.400(3) . ?
 C17 C22 1.399(3) . ?
 C18 C19 1.393(4) . ?
 C19 C20 1.394(4) . ?
 C19 C29 1.531(4) . ?
 C20 H20 0.9500 . ?
 C20 C21 1.387(4) . ?
 C21 H21 0.9500 . ?
 C21 C22 1.385(4) . ?
 C22 H22 0.9500 . ?
 C23 C24 1.395(3) . ?
 C23 C28 1.396(3) . ?
 C24 C25 1.391(3) . ?
 C25 C26 1.394(4) . ?
 C25 C29 1.526(4) . ?
 C26 H26 0.9500 . ?
 C26 C27 1.376(4) . ?
 C27 H27 0.9500 . ?
 C27 C28 1.390(4) . ?
 C28 H28 0.9500 . ?
 C29 C30 1.541(4) . ?
 C29 C31 1.538(4) . ?
 C30 H30A 0.9800 . ?
 C30 H30B 0.9800 . ?
 C30 H30C 0.9800 . ?
 C31 H31A 0.9800 . ?
 C31 H31B 0.9800 . ?
 C31 H31C 0.9800 . ?
 C32 C33 1.393(4) . ?
 C32 C37 1.392(3) . ?
 C33 H33 0.9500 . ?
 C33 C34 1.390(4) . ?
 C34 H34 0.9500 . ?
 C34 C35 1.376(4) . ?
 C35 H35 0.9500 . ?
 C35 C36 1.375(4) . ?
 C36 H36 0.9500 . ?
 C36 C37 1.395(4) . ?
 C37 H37 0.9500 . ?
 C38 C39 1.387(3) . ?
 C38 C43 1.409(3) . ?
 C39 H39 0.9500 . ?
 C39 C40 1.391(4) . ?
 C40 H40 0.9500 . ?
 C40 C41 1.381(4) . ?
 C41 H41 0.9500 . ?
 C41 C42 1.383(4) . ?
 C42 H42 0.9500 . ?
 C42 C43 1.378(4) . ?
 C43 H43 0.9500 . ?
 C44 C45 1.394(3) . ?
 C44 C49 1.392(3) . ?
 C45 H45 0.9500 . ?
 C45 C46 1.383(4) . ?
 C46 H46 0.9500 . ?
 C46 C47 1.385(4) . ?
 C47 H47 0.9500 . ?
 C47 C48 1.386(4) . ?
 C48 H48 0.9500 . ?
 C48 C49 1.382(4) . ?
 C49 H49 0.9500 . ?
 C50 C51 1.403(3) . ?
 C50 C55 1.391(3) . ?
 C51 H51 0.9500 . ?
 C51 C52 1.379(4) . ?
 C52 H52 0.9500 . ?
 C52 C53 1.388(4) . ?
 C53 H53 0.9500 . ?
 C53 C54 1.377(4) . ?
 C54 H54 0.9500 . ?
 C54 C55 1.395(4) . ?
 C55 H55 0.9500 . ?
 C56 H56 0.9500 . ?
 C57 H57A 0.9800 . ?
 C57 H57B 0.9800 . ?
 C57 H57C 0.9800 . ?
 C58 H58A 0.9800 . ?
 C58 H58B 0.9800 . ?
 C58 H58C 0.9800 . ?
 C59A H59A 0.9500 . ?
 C59B H59B 0.9500 . ?
 C60 H60A 0.9800 . ?
 C60 H60B 0.9800 . ?
 C60 H60C 0.9800 . ?
 C61 H61A 0.9800 . ?
 C61 H61B 0.9800 . ?
 C61 H61C 0.9800 . ?

loop_
  _geom_angle_atom_site_label_1
  _geom_angle_atom_site_label_2
  _geom_angle_atom_site_label_3
  _geom_angle
  _geom_angle_site_symmetry_1
  _geom_angle_site_symmetry_3
  _geom_angle_publ_flag
 P2 Pd1 I1 171.974(17) . . ?
 O1 Pd1 I1 92.48(5) . . ?
 O1 Pd1 P2 89.73(5) . . ?
 C1 Pd1 I1 86.55(7) . . ?
 C1 Pd1 P2 91.77(7) . . ?
 C1 Pd1 O1 175.91(8) . . ?
 C4 S1 C8 99.96(12) . . ?
 O1 P1 C17 115.53(11) . . ?
 O1 P1 C32 111.47(11) . . ?
 O1 P1 C38 110.47(11) . . ?
 C17 P1 C32 106.22(12) . . ?
 C38 P1 C17 108.00(11) . . ?
 C38 P1 C32 104.49(11) . . ?
 C23 P2 Pd1 107.07(8) . . ?
 C44 P2 Pd1 114.93(8) . . ?
 C44 P2 C23 107.54(11) . . ?
 C44 P2 C50 98.97(11) . . ?
 C50 P2 Pd1 121.77(8) . . ?
 C50 P2 C23 105.51(11) . . ?
 P1 O1 Pd1 131.91(10) . . ?
 C18 O2 C24 116.42(19) . . ?
 C11 O6A C14A 102.9(10) . . ?
 C11 O6B C14B 106.6(9) . . ?
 C11 O7A C15A 105.8(12) . . ?
 C11 O7B C15B 108.7(14) . . ?
 O3 N1 O4 123.6(2) . . ?
 O3 N1 C3 118.5(2) . . ?
 O4 N1 C3 117.9(2) . . ?
 C8 N2 C7 123.9(2) . . ?
 C8 N3 C9 124.7(2) . . ?
 C8 N3 C13 120.3(2) . . ?
 C9 N3 C13 112.2(2) . . ?
 C56 N4 C57 120.8(3) . . ?
 C56 N4 C58 120.4(3) . . ?
 C57 N4 C58 118.8(3) . . ?
 C59A N5 C60 119.1(4) . . ?
 C59A N5 C61 124.6(4) . . ?
 C61 N5 C60 116.1(3) . . ?
 C2 C1 Pd1 122.97(18) . . ?
 C2 C1 C6 117.1(2) . . ?
 C6 C1 Pd1 119.82(18) . . ?
 C1 C2 H2 119.6 . . ?
 C1 C2 C3 120.7(2) . . ?
 C3 C2 H2 119.6 . . ?
 C2 C3 N1 116.8(2) . . ?
 C2 C3 C4 122.8(2) . . ?
 C4 C3 N1 120.4(2) . . ?
 C3 C4 S1 121.35(19) . . ?
 C3 C4 C5 116.6(2) . . ?
 C5 C4 S1 122.04(19) . . ?
 C4 C5 C7 123.1(2) . . ?
 C6 C5 C4 119.7(2) . . ?
 C6 C5 C7 117.2(2) . . ?
 C1 C6 H6 118.5 . . ?
 C5 C6 C1 123.0(2) . . ?
 C5 C6 H6 118.5 . . ?
 O5 C7 N2 119.4(2) . . ?
 O5 C7 C5 119.3(2) . . ?
 N2 C7 C5 121.2(2) . . ?
 N2 C8 S1 127.1(2) . . ?
 N2 C8 N3 119.3(2) . . ?
 N3 C8 S1 113.5(2) . . ?
 N3 C9 H9A 109.8 . . ?
 N3 C9 H9B 109.8 . . ?
 N3 C9 C10 109.2(2) . . ?
 H9A C9 H9B 108.3 . . ?
 C10 C9 H9A 109.8 . . ?
 C10 C9 H9B 109.8 . . ?
 C9 C10 H10A 109.8 . . ?
 C9 C10 H10B 109.8 . . ?
 H10A C10 H10B 108.3 . . ?
 C11 C10 C9 109.4(2) . . ?
 C11 C10 H10A 109.8 . . ?
 C11 C10 H10B 109.8 . . ?
 O6A C11 O7A 111.1(10) . . ?
 O6A C11 C10 104.7(10) . . ?
 O6A C11 C12 112.2(9) . . ?
 O6B C11 O7B 103.5(10) . . ?
 O6B C11 C10 113.7(10) . . ?
 O6B C11 C12 105.6(9) . . ?
 O7A C11 C10 112.3(12) . . ?
 O7A C11 C12 105.0(9) . . ?
 O7B C11 C10 106.9(12) . . ?
 O7B C11 C12 115.4(9) . . ?
 C12 C11 C10 111.7(2) . . ?
 C11 C12 H12A 109.5 . . ?
 C11 C12 H12B 109.5 . . ?
 C11 C12 C13 110.6(2) . . ?
 H12A C12 H12B 108.1 . . ?
 C13 C12 H12A 109.5 . . ?
 C13 C12 H12B 109.5 . . ?
 N3 C13 C12 109.2(2) . . ?
 N3 C13 H13A 109.8 . . ?
 N3 C13 H13B 109.8 . . ?
 C12 C13 H13A 109.8 . . ?
 C12 C13 H13B 109.8 . . ?
 H13A C13 H13B 108.3 . . ?
 O6A C14A H14A 112.6 . . ?
 O6A C14A C15A 104.4(9) . . ?
 C15A C14A H14A 112.6 . . ?
 C16A C14A O6A 98.2(11) . . ?
 C16A C14A H14A 112.6 . . ?
 C16A C14A C15A 115.2(12) . . ?
 O6B C14B H14B 113.2 . . ?
 O6B C14B C15B 95.4(10) . . ?
 C15B C14B H14B 113.2 . . ?
 C16B C14B O6B 108.1(8) . . ?
 C16B C14B H14B 113.2 . . ?
 C16B C14B C15B 112.3(10) . . ?
 O7A C15A C14A 102.5(15) . . ?
 O7A C15A H15A 111.3 . . ?
 O7A C15A H15B 111.3 . . ?
 C14A C15A H15A 111.3 . . ?
 C14A C15A H15B 111.3 . . ?
 H15A C15A H15B 109.2 . . ?
 O7B C15B C14B 103.1(12) . . ?
 O7B C15B H15C 111.2 . . ?
 O7B C15B H15D 111.2 . . ?
 C14B C15B H15C 111.2 . . ?
 C14B C15B H15D 111.2 . . ?
 H15C C15B H15D 109.1 . . ?
 C14A C16A H16A 109.5 . . ?
 C14A C16A H16B 109.5 . . ?
 C14A C16A H16C 109.5 . . ?
 H16A C16A H16B 109.5 . . ?
 H16A C16A H16C 109.5 . . ?
 H16B C16A H16C 109.5 . . ?
 C14B C16B H16D 109.5 . . ?
 C14B C16B H16E 109.5 . . ?
 C14B C16B H16F 109.5 . . ?
 H16D C16B H16E 109.5 . . ?
 H16D C16B H16F 109.5 . . ?
 H16E C16B H16F 109.5 . . ?
 C18 C17 P1 119.73(19) . . ?
 C22 C17 P1 122.43(19) . . ?
 C22 C17 C18 117.7(2) . . ?
 O2 C18 C17 116.1(2) . . ?
 O2 C18 C19 120.6(2) . . ?
 C19 C18 C17 123.3(2) . . ?
 C18 C19 C20 116.9(2) . . ?
 C18 C19 C29 118.7(2) . . ?
 C20 C19 C29 124.2(2) . . ?
 C19 C20 H20 119.4 . . ?
 C21 C20 C19 121.2(3) . . ?
 C21 C20 H20 119.4 . . ?
 C20 C21 H21 119.6 . . ?
 C22 C21 C20 120.7(3) . . ?
 C22 C21 H21 119.6 . . ?
 C17 C22 H22 120.0 . . ?
 C21 C22 C17 120.0(2) . . ?
 C21 C22 H22 120.0 . . ?
 C24 C23 P2 118.59(18) . . ?
 C24 C23 C28 117.2(2) . . ?
 C28 C23 P2 123.50(19) . . ?
 O2 C24 C23 115.8(2) . . ?
 C25 C24 O2 120.7(2) . . ?
 C25 C24 C23 123.5(2) . . ?
 C24 C25 C26 117.1(2) . . ?
 C24 C25 C29 118.9(2) . . ?
 C26 C25 C29 124.0(2) . . ?
 C25 C26 H26 119.4 . . ?
 C27 C26 C25 121.2(2) . . ?
 C27 C26 H26 119.4 . . ?
 C26 C27 H27 119.8 . . ?
 C26 C27 C28 120.5(2) . . ?
 C28 C27 H27 119.8 . . ?
 C23 C28 H28 119.7 . . ?
 C27 C28 C23 120.5(2) . . ?
 C27 C28 H28 119.7 . . ?
 C19 C29 C30 107.0(2) . . ?
 C19 C29 C31 112.0(3) . . ?
 C25 C29 C19 107.6(2) . . ?
 C25 C29 C30 108.4(2) . . ?
 C25 C29 C31 112.1(3) . . ?
 C31 C29 C30 109.5(3) . . ?
 C29 C30 H30A 109.5 . . ?
 C29 C30 H30B 109.5 . . ?
 C29 C30 H30C 109.5 . . ?
 H30A C30 H30B 109.5 . . ?
 H30A C30 H30C 109.5 . . ?
 H30B C30 H30C 109.5 . . ?
 C29 C31 H31A 109.5 . . ?
 C29 C31 H31B 109.5 . . ?
 C29 C31 H31C 109.5 . . ?
 H31A C31 H31B 109.5 . . ?
 H31A C31 H31C 109.5 . . ?
 H31B C31 H31C 109.5 . . ?
 C33 C32 P1 116.83(19) . . ?
 C37 C32 P1 123.9(2) . . ?
 C37 C32 C33 119.2(2) . . ?
 C32 C33 H33 119.8 . . ?
 C34 C33 C32 120.4(3) . . ?
 C34 C33 H33 119.8 . . ?
 C33 C34 H34 120.0 . . ?
 C35 C34 C33 120.0(3) . . ?
 C35 C34 H34 120.0 . . ?
 C34 C35 H35 119.9 . . ?
 C36 C35 C34 120.2(3) . . ?
 C36 C35 H35 119.9 . . ?
 C35 C36 H36 119.8 . . ?
 C35 C36 C37 120.5(3) . . ?
 C37 C36 H36 119.8 . . ?
 C32 C37 C36 119.7(3) . . ?
 C32 C37 H37 120.1 . . ?
 C36 C37 H37 120.1 . . ?
 C39 C38 P1 119.28(19) . . ?
 C39 C38 C43 119.6(2) . . ?
 C43 C38 P1 121.10(19) . . ?
 C38 C39 H39 120.1 . . ?
 C38 C39 C40 119.9(2) . . ?
 C40 C39 H39 120.1 . . ?
 C39 C40 H40 119.9 . . ?
 C41 C40 C39 120.2(2) . . ?
 C41 C40 H40 119.9 . . ?
 C40 C41 H41 119.9 . . ?
 C40 C41 C42 120.2(2) . . ?
 C42 C41 H41 119.9 . . ?
 C41 C42 H42 119.7 . . ?
 C43 C42 C41 120.5(3) . . ?
 C43 C42 H42 119.7 . . ?
 C38 C43 H43 120.2 . . ?
 C42 C43 C38 119.6(2) . . ?
 C42 C43 H43 120.2 . . ?
 C45 C44 P2 124.42(18) . . ?
 C49 C44 P2 116.11(18) . . ?
 C49 C44 C45 119.3(2) . . ?
 C44 C45 H45 120.0 . . ?
 C46 C45 C44 120.0(2) . . ?
 C46 C45 H45 120.0 . . ?
 C45 C46 H46 119.8 . . ?
 C45 C46 C47 120.4(2) . . ?
 C47 C46 H46 119.8 . . ?
 C46 C47 H47 120.1 . . ?
 C46 C47 C48 119.8(2) . . ?
 C48 C47 H47 120.1 . . ?
 C47 C48 H48 119.9 . . ?
 C49 C48 C47 120.1(2) . . ?
 C49 C48 H48 119.9 . . ?
 C44 C49 H49 119.8 . . ?
 C48 C49 C44 120.4(2) . . ?
 C48 C49 H49 119.8 . . ?
 C51 C50 P2 120.75(19) . . ?
 C55 C50 P2 120.20(18) . . ?
 C55 C50 C51 118.5(2) . . ?
 C50 C51 H51 119.6 . . ?
 C52 C51 C50 120.9(2) . . ?
 C52 C51 H51 119.6 . . ?
 C51 C52 H52 119.9 . . ?
 C51 C52 C53 120.2(2) . . ?
 C53 C52 H52 119.9 . . ?
 C52 C53 H53 120.3 . . ?
 C54 C53 C52 119.5(2) . . ?
 C54 C53 H53 120.3 . . ?
 C53 C54 H54 119.6 . . ?
 C53 C54 C55 120.8(2) . . ?
 C55 C54 H54 119.6 . . ?
 C50 C55 C54 120.1(2) . . ?
 C50 C55 H55 120.0 . . ?
 C54 C55 H55 120.0 . . ?
 O8 C56 N4 125.6(3) . . ?
 O8 C56 H56 117.2 . . ?
 N4 C56 H56 117.2 . . ?
 N4 C57 H57A 109.5 . . ?
 N4 C57 H57B 109.5 . . ?
 N4 C57 H57C 109.5 . . ?
 H57A C57 H57B 109.5 . . ?
 H57A C57 H57C 109.5 . . ?
 H57B C57 H57C 109.5 . . ?
 N4 C58 H58A 109.5 . . ?
 N4 C58 H58B 109.5 . . ?
 N4 C58 H58C 109.5 . . ?
 H58A C58 H58B 109.5 . . ?
 H58A C58 H58C 109.5 . . ?
 H58B C58 H58C 109.5 . . ?
 O9A C59A N5 128.3(6) . . ?
 O9A C59A H59A 115.9 . . ?
 N5 C59A H59A 115.9 . . ?
 O9B C59B N5 115.7(18) . . ?
 O9B C59B H59B 122.1 . . ?
 N5 C59B H59B 122.1 . . ?
 N5 C60 H60A 109.5 . . ?
 N5 C60 H60B 109.5 . . ?
 N5 C60 H60C 109.5 . . ?
 H60A C60 H60B 109.5 . . ?
 H60A C60 H60C 109.5 . . ?
 H60B C60 H60C 109.5 . . ?
 N5 C61 H61A 109.5 . . ?
 N5 C61 H61B 109.5 . . ?
 N5 C61 H61C 109.5 . . ?
 H61A C61 H61B 109.5 . . ?
 H61A C61 H61C 109.5 . . ?
 H61B C61 H61C 109.5 . . ?

loop_
  _geom_torsion_atom_site_label_1
  _geom_torsion_atom_site_label_2
  _geom_torsion_atom_site_label_3
  _geom_torsion_atom_site_label_4
  _geom_torsion
  _geom_torsion_site_symmetry_1
  _geom_torsion_site_symmetry_2
  _geom_torsion_site_symmetry_3
  _geom_torsion_site_symmetry_4
  _geom_torsion_publ_flag
 Pd1 P2 C23 C24 -51.5(2) . . . . ?
 Pd1 P2 C23 C28 118.66(19) . . . . ?
 Pd1 P2 C44 C45 114.67(19) . . . . ?
 Pd1 P2 C44 C49 -69.6(2) . . . . ?
 Pd1 P2 C50 C51 -176.50(17) . . . . ?
 Pd1 P2 C50 C55 12.2(2) . . . . ?
 Pd1 C1 C2 C3 175.61(17) . . . . ?
 Pd1 C1 C6 C5 -177.91(18) . . . . ?
 S1 C4 C5 C6 -178.13(18) . . . . ?
 S1 C4 C5 C7 2.5(3) . . . . ?
 P1 C17 C18 O2 -7.4(3) . . . . ?
 P1 C17 C18 C19 171.5(2) . . . . ?
 P1 C17 C22 C21 -174.6(2) . . . . ?
 P1 C32 C33 C34 176.4(2) . . . . ?
 P1 C32 C37 C36 -176.0(2) . . . . ?
 P1 C38 C39 C40 -179.0(2) . . . . ?
 P1 C38 C43 C42 -178.8(2) . . . . ?
 P2 C23 C24 O2 -11.3(3) . . . . ?
 P2 C23 C24 C25 168.2(2) . . . . ?
 P2 C23 C28 C27 -169.7(2) . . . . ?
 P2 C44 C45 C46 175.02(19) . . . . ?
 P2 C44 C49 C48 -174.8(2) . . . . ?
 P2 C50 C51 C52 -173.8(2) . . . . ?
 P2 C50 C55 C54 172.66(19) . . . . ?
 O1 P1 C17 C18 55.0(2) . . . . ?
 O1 P1 C17 C22 -129.9(2) . . . . ?
 O1 P1 C32 C33 52.0(2) . . . . ?
 O1 P1 C32 C37 -131.6(2) . . . . ?
 O1 P1 C38 C39 8.5(2) . . . . ?
 O1 P1 C38 C43 -169.4(2) . . . . ?
 O2 C18 C19 C20 -177.0(2) . . . . ?
 O2 C18 C19 C29 8.8(4) . . . . ?
 O2 C24 C25 C26 -178.1(2) . . . . ?
 O2 C24 C25 C29 -0.5(4) . . . . ?
 O3 N1 C3 C2 -22.1(3) . . . . ?
 O3 N1 C3 C4 156.5(2) . . . . ?
 O4 N1 C3 C2 158.0(2) . . . . ?
 O4 N1 C3 C4 -23.4(4) . . . . ?
 O6A C11 C12 C13 -63.0(9) . . . . ?
 O6A C14A C15A O7A 36.8(19) . . . . ?
 O6B C11 C12 C13 -69.8(8) . . . . ?
 O6B C14B C15B O7B -42.7(18) . . . . ?
 O7A C11 C12 C13 176.2(11) . . . . ?
 O7B C11 C12 C13 176.6(12) . . . . ?
 N1 C3 C4 S1 -2.6(3) . . . . ?
 N1 C3 C4 C5 179.3(2) . . . . ?
 N3 C9 C10 C11 57.2(3) . . . . ?
 C1 C2 C3 N1 -178.7(2) . . . . ?
 C1 C2 C3 C4 2.7(4) . . . . ?
 C2 C1 C6 C5 -1.3(3) . . . . ?
 C2 C3 C4 S1 175.96(19) . . . . ?
 C2 C3 C4 C5 -2.2(4) . . . . ?
 C3 C4 C5 C6 0.0(3) . . . . ?
 C3 C4 C5 C7 -179.4(2) . . . . ?
 C4 S1 C8 N2 -17.8(3) . . . . ?
 C4 S1 C8 N3 165.00(19) . . . . ?
 C4 C5 C6 C1 1.8(4) . . . . ?
 C4 C5 C7 O5 171.1(2) . . . . ?
 C4 C5 C7 N2 -11.5(4) . . . . ?
 C6 C1 C2 C3 -0.9(3) . . . . ?
 C6 C5 C7 O5 -8.3(4) . . . . ?
 C6 C5 C7 N2 169.1(2) . . . . ?
 C7 N2 C8 S1 12.8(4) . . . . ?
 C7 N2 C8 N3 -170.1(2) . . . . ?
 C7 C5 C6 C1 -178.8(2) . . . . ?
 C8 S1 C4 C3 -168.7(2) . . . . ?
 C8 S1 C4 C5 9.3(2) . . . . ?
 C8 N2 C7 O5 -179.0(3) . . . . ?
 C8 N2 C7 C5 3.6(4) . . . . ?
 C8 N3 C9 C10 98.4(3) . . . . ?
 C8 N3 C13 C12 -100.1(3) . . . . ?
 C9 N3 C8 S1 8.4(3) . . . . ?
 C9 N3 C8 N2 -169.1(2) . . . . ?
 C9 N3 C13 C12 61.6(3) . . . . ?
 C9 C10 C11 O6A 67.3(7) . . . . ?
 C9 C10 C11 O6B 65.0(6) . . . . ?
 C9 C10 C11 O7A -172.0(8) . . . . ?
 C9 C10 C11 O7B 178.6(8) . . . . ?
 C9 C10 C11 C12 -54.3(3) . . . . ?
 C10 C11 C12 C13 54.2(3) . . . . ?
 C11 O6A C14A C15A -27.7(18) . . . . ?
 C11 O6A C14A C16A -146.5(14) . . . . ?
 C11 O6B C14B C15B 45.7(15) . . . . ?
 C11 O6B C14B C16B 161.3(12) . . . . ?
 C11 O7A C15A C14A -31(2) . . . . ?
 C11 O7B C15B C14B 27(2) . . . . ?
 C11 C12 C13 N3 -56.1(3) . . . . ?
 C13 N3 C8 S1 167.7(2) . . . . ?
 C13 N3 C8 N2 -9.7(4) . . . . ?
 C13 N3 C9 C10 -62.4(3) . . . . ?
 C14A O6A C11 O7A 9(2) . . . . ?
 C14A O6A C11 C10 130.3(12) . . . . ?
 C14A O6A C11 C12 -108.4(11) . . . . ?
 C14B O6B C11 O7B -30.9(18) . . . . ?
 C14B O6B C11 C10 84.7(12) . . . . ?
 C14B O6B C11 C12 -152.6(11) . . . . ?
 C15A O7A C11 O6A 15(2) . . . . ?
 C15A O7A C11 C10 -102.3(18) . . . . ?
 C15A O7A C11 C12 136.1(16) . . . . ?
 C15B O7B C11 O6B 1(2) . . . . ?
 C15B O7B C11 C10 -118.8(18) . . . . ?
 C15B O7B C11 C12 116.3(15) . . . . ?
 C16A C14A C15A O7A 143.2(16) . . . . ?
 C16B C14B C15B O7B -154.8(15) . . . . ?
 C17 P1 O1 Pd1 10.79(18) . . . . ?
 C17 P1 C32 C33 178.61(19) . . . . ?
 C17 P1 C32 C37 -5.0(2) . . . . ?
 C17 P1 C38 C39 -118.7(2) . . . . ?
 C17 P1 C38 C43 63.4(2) . . . . ?
 C17 C18 C19 C20 4.0(4) . . . . ?
 C17 C18 C19 C29 -170.1(2) . . . . ?
 C18 O2 C24 C23 148.2(2) . . . . ?
 C18 O2 C24 C25 -31.3(3) . . . . ?
 C18 C17 C22 C21 0.5(4) . . . . ?
 C18 C19 C20 C21 -1.2(4) . . . . ?
 C18 C19 C29 C25 -36.5(3) . . . . ?
 C18 C19 C29 C30 79.8(3) . . . . ?
 C18 C19 C29 C31 -160.2(3) . . . . ?
 C19 C20 C21 C22 -1.8(4) . . . . ?
 C20 C19 C29 C25 149.8(3) . . . . ?
 C20 C19 C29 C30 -93.8(3) . . . . ?
 C20 C19 C29 C31 26.1(4) . . . . ?
 C20 C21 C22 C17 2.1(4) . . . . ?
 C22 C17 C18 O2 177.3(2) . . . . ?
 C22 C17 C18 C19 -3.7(4) . . . . ?
 C23 P2 C44 C45 -4.4(2) . . . . ?
 C23 P2 C44 C49 171.31(18) . . . . ?
 C23 P2 C50 C51 -54.5(2) . . . . ?
 C23 P2 C50 C55 134.3(2) . . . . ?
 C23 C24 C25 C26 2.4(4) . . . . ?
 C23 C24 C25 C29 -180.0(2) . . . . ?
 C24 O2 C18 C17 -154.2(2) . . . . ?
 C24 O2 C18 C19 26.8(3) . . . . ?
 C24 C23 C28 C27 0.6(4) . . . . ?
 C24 C25 C26 C27 -0.2(4) . . . . ?
 C24 C25 C29 C19 32.3(3) . . . . ?
 C24 C25 C29 C30 -83.1(3) . . . . ?
 C24 C25 C29 C31 155.9(3) . . . . ?
 C25 C26 C27 C28 -1.7(4) . . . . ?
 C26 C25 C29 C19 -150.3(3) . . . . ?
 C26 C25 C29 C30 94.4(3) . . . . ?
 C26 C25 C29 C31 -26.6(4) . . . . ?
 C26 C27 C28 C23 1.5(4) . . . . ?
 C28 C23 C24 O2 177.9(2) . . . . ?
 C28 C23 C24 C25 -2.6(4) . . . . ?
 C29 C19 C20 C21 172.6(3) . . . . ?
 C29 C25 C26 C27 -177.7(3) . . . . ?
 C32 P1 O1 Pd1 132.15(13) . . . . ?
 C32 P1 C17 C18 -69.1(2) . . . . ?
 C32 P1 C17 C22 105.9(2) . . . . ?
 C32 P1 C38 C39 128.5(2) . . . . ?
 C32 P1 C38 C43 -49.4(2) . . . . ?
 C32 C33 C34 C35 -0.4(4) . . . . ?
 C33 C32 C37 C36 0.4(4) . . . . ?
 C33 C34 C35 C36 0.8(4) . . . . ?
 C34 C35 C36 C37 -0.6(4) . . . . ?
 C35 C36 C37 C32 0.0(4) . . . . ?
 C37 C32 C33 C34 -0.2(4) . . . . ?
 C38 P1 O1 Pd1 -112.15(14) . . . . ?
 C38 P1 C17 C18 179.26(19) . . . . ?
 C38 P1 C17 C22 -5.7(2) . . . . ?
 C38 P1 C32 C33 -67.3(2) . . . . ?
 C38 P1 C32 C37 109.1(2) . . . . ?
 C38 C39 C40 C41 -1.4(4) . . . . ?
 C39 C38 C43 C42 3.3(4) . . . . ?
 C39 C40 C41 C42 1.6(4) . . . . ?
 C40 C41 C42 C43 0.6(4) . . . . ?
 C41 C42 C43 C38 -3.1(4) . . . . ?
 C43 C38 C39 C40 -1.1(4) . . . . ?
 C44 P2 C23 C24 72.5(2) . . . . ?
 C44 P2 C23 C28 -117.3(2) . . . . ?
 C44 P2 C50 C51 56.6(2) . . . . ?
 C44 P2 C50 C55 -114.6(2) . . . . ?
 C44 C45 C46 C47 -0.3(4) . . . . ?
 C45 C44 C49 C48 1.1(4) . . . . ?
 C45 C46 C47 C48 0.7(4) . . . . ?
 C46 C47 C48 C49 -0.1(4) . . . . ?
 C47 C48 C49 C44 -0.8(4) . . . . ?
 C49 C44 C45 C46 -0.6(4) . . . . ?
 C50 P2 C23 C24 177.41(19) . . . . ?
 C50 P2 C23 C28 -12.4(2) . . . . ?
 C50 P2 C44 C45 -113.9(2) . . . . ?
 C50 P2 C44 C49 61.8(2) . . . . ?
 C50 C51 C52 C53 1.3(4) . . . . ?
 C51 C50 C55 C54 1.2(4) . . . . ?
 C51 C52 C53 C54 1.0(4) . . . . ?
 C52 C53 C54 C55 -2.1(4) . . . . ?
 C53 C54 C55 C50 1.0(4) . . . . ?
 C55 C50 C51 C52 -2.3(4) . . . . ?
 C57 N4 C56 O8 1.2(5) . . . . ?
 C58 N4 C56 O8 -179.1(3) . . . . ?
 C60 N5 C59A O9A -1.7(10) . . . . ?
 C61 N5 C59A O9A -177.2(6) . . . . ?

_shelx_res_file
;
TITL bn00319_0m_a.res in P-1
    bn00319_0m.res
    created by SHELXL-2018/3 at 16:20:01 on 29-Nov-2022
REM Old TITL bn00319_0m in P-1
REM SHELXT solution in P-1: R1 0.097, Rweak 0.003, Alpha 0.031
REM <I/s> 0.000 for 0 systematic absences, Orientation as input
REM Formula found by SHELXT: C62 N7 O6A P S2 Pd I
CELL 0.71073 11.6745 13.3284 18.6559 81.132 89.824 86.919
ZERR 2 0.0008 0.0009 0.0013 0.003 0.003 0.003
LATT 1
SFAC C H I N O P Pd S
UNIT 122 124 2 10 18 4 2 2
SADI C11 O6A C11 O6B
SADI C11 O7A C11 O7B
SADI O6A C14A O6B C14B
SADI O7A C15A O7B C15B
SADI C14A C15A C14B C15B
SADI C14A C16A C14B C16B
ISOR 0.01 0.02 C16A C16B
SIMU 0.01 0.02 2 O6A O7A C14A C15A
SIMU 0.01 0.02 2 O6B O7B C14B C15B
SADI N5 C59A N5 C59B
SADI C59A O9A C59B O9B
ISOR 0.01 0.02 O9B

L.S. 10
PLAN  8
SIZE 0.07 0.13 0.16
TEMP -153
CONF
BOND
list 4
MORE -1
BOND $H
fmap 2
acta
SHEL 9999 0.75
OMIT 0 0 1
REM <olex2.extras>
REM <HklSrc "%.\\bn00319_0m.hkl">
REM </olex2.extras>

WGHT    0.027400    3.980600
FVAR       0.30127   0.77673
I1    3    0.459709    0.997495    0.794372    11.00000    0.03032    0.02787 =
         0.02188   -0.00327    0.00546    0.00680
PD1   7    0.593430    0.934167    0.693502    11.00000    0.01382    0.01576 =
         0.01740   -0.00137    0.00063    0.00050
S1    8    0.557961    0.479971    0.886688    11.00000    0.02840    0.02634 =
         0.02802    0.00818   -0.00318   -0.00042
P1    6    0.632115    1.181227    0.642701    11.00000    0.01588    0.01650 =
         0.02177   -0.00252    0.00152   -0.00117
P2    6    0.729375    0.879195    0.617818    11.00000    0.01140    0.01572 =
         0.02038   -0.00045    0.00114   -0.00025
O1    5    0.587970    1.081956    0.629121    11.00000    0.01947    0.01637 =
         0.02314   -0.00168   -0.00071   -0.00082
O2    5    0.834890    1.042953    0.675521    11.00000    0.01849    0.02255 =
         0.02275   -0.00457   -0.00305    0.00120
O3    5    0.859098    0.643600    0.862454    11.00000    0.02360    0.04443 =
         0.04152    0.00060   -0.00622    0.00215
O4    5    0.747537    0.549645    0.933732    11.00000    0.04284    0.04534 =
         0.04088    0.01753   -0.01783   -0.00428
O5    5    0.281467    0.651727    0.755350    11.00000    0.02215    0.03270 =
         0.04178    0.01009   -0.00575   -0.00274
PART 1
O6A   5    0.329793    0.114156    0.962855    10.50000    0.05310    0.03446 =
         0.03881   -0.00104    0.00104   -0.00513
PART 2
O6B   5    0.310554    0.115649    0.959992    10.50000    0.04524    0.01774 =
         0.02283    0.00388    0.01015   -0.00363
PART 1
O7A   5    0.242688    0.206636    1.048484    10.50000    0.04606    0.03073 =
         0.02405   -0.00065    0.01158   -0.00300
PART 2
O7B   5    0.259519    0.194108    1.053660    10.50000    0.05925    0.04073 =
         0.02526   -0.00003    0.00152   -0.01462

PART 0
O8    5    0.052833    1.419894    0.631232    11.00000    0.03371    0.08594 =
         0.06011   -0.02955    0.00844    0.01128

PART 1
O9A   5    1.052005    0.800034    1.005437    21.00000    0.07240    0.11805 =
         0.06470   -0.05473   -0.00452    0.00234
PART 2
O9B   5    1.063429    0.721730    1.046780   -21.00000    0.10066    0.14417 =
         0.07442   -0.07703   -0.01728    0.00933

PART 0
N1    4    0.764276    0.613810    0.880251    11.00000    0.02852    0.02974 =
         0.02762    0.00036   -0.00683    0.00338
N2    4    0.348621    0.501815    0.815597    11.00000    0.02576    0.02529 =
         0.02526    0.00031    0.00132   -0.00215
N3    4    0.412925    0.342102    0.867415    11.00000    0.03544    0.02480 =
         0.02792    0.00300    0.00041   -0.00126

N4    4   -0.074440    1.471476    0.712014    11.00000    0.03324    0.04174 =
         0.03310   -0.01308    0.00211    0.00093
N5    4    1.134796    0.669452    0.950070    11.00000    0.03582    0.09841 =
         0.03834   -0.02059   -0.00751    0.00255
C1    1    0.587296    0.796736    0.750395    11.00000    0.02266    0.01904 =
         0.01484   -0.00287    0.00526   -0.00040
C2    1    0.676417    0.750543    0.792663    11.00000    0.02099    0.02032 =
         0.01895   -0.00508    0.00581   -0.00233
AFIX  43
H2    2    0.746891    0.782996    0.792755    11.00000   -1.20000
AFIX   0
C3    1    0.664975    0.656248    0.835665    11.00000    0.02100    0.02499 =
         0.01687   -0.00110   -0.00201    0.00623
C4    1    0.565653    0.602184    0.836015    11.00000    0.02474    0.02154 =
         0.01686    0.00070    0.00291    0.00254
C5    1    0.474568    0.648940    0.792458    11.00000    0.02070    0.02310 =
         0.01758   -0.00267    0.00206    0.00002
C6    1    0.486335    0.744831    0.751663    11.00000    0.01918    0.02198 =
         0.01786   -0.00172    0.00011    0.00211
AFIX  43
H6    2    0.422791    0.776186    0.723494    11.00000   -1.20000
AFIX   0
C7    1    0.361868    0.601360    0.787466    11.00000    0.02346    0.02654 =
         0.02197    0.00048    0.00233   -0.00243
C8    1    0.428058    0.442877    0.851278    11.00000    0.02872    0.02652 =
         0.01922    0.00016    0.00523   -0.00221
C9    1    0.485450    0.270378    0.917343    11.00000    0.03714    0.02281 =
         0.03556    0.00439    0.00274    0.00234
AFIX  23
H9A   2    0.561337    0.298471    0.922231    11.00000   -1.20000
H9B   2    0.497238    0.205409    0.898117    11.00000   -1.20000
AFIX   0
C10   1    0.427024    0.251665    0.991787    11.00000    0.04050    0.03149 =
         0.02672    0.00276   -0.00177   -0.00237
AFIX  23
H10A  2    0.473975    0.201113    1.025415    11.00000   -1.20000
H10B  2    0.420051    0.315778    1.012489    11.00000   -1.20000
AFIX   0
C11   1    0.308274    0.212480    0.983088    11.00000    0.04580    0.03100 =
         0.02465   -0.00386    0.00670   -0.00785
C12   1    0.236846    0.283004    0.926892    11.00000    0.03659    0.02901 =
         0.03341   -0.00377    0.00123   -0.00856
AFIX  23
H12A  2    0.219579    0.348520    0.944495    11.00000   -1.20000
H12B  2    0.163227    0.252380    0.919500    11.00000   -1.20000
AFIX   0
C13   1    0.300627    0.301815    0.855215    11.00000    0.04047    0.02862 =
         0.02753    0.00044   -0.00141   -0.00857
AFIX  23
H13A  2    0.311729    0.237457    0.835117    11.00000   -1.20000
H13B  2    0.255220    0.351187    0.819851    11.00000   -1.20000
AFIX   0
PART 1
C14A  1    0.256768    0.048897    1.013923    10.50000    0.05730    0.04511 =
         0.03732   -0.00648    0.00555   -0.01916
AFIX  13
H14A  2    0.180103    0.039902    0.992736    10.50000   -1.20000
AFIX   0
PART 2
C14B  1    0.326115    0.038598    1.026348    10.50000    0.03636    0.01936 =
         0.02752    0.00692   -0.00081   -0.00275
AFIX  13
H14B  2    0.405241    0.034707    1.047326    10.50000   -1.20000
AFIX   0
PART 1
C15A  1    0.247971    0.101303    1.079713    10.50000    0.03816    0.03671 =
         0.02361   -0.00580    0.00462   -0.01371
AFIX  23
H15A  2    0.177957    0.083407    1.107841    10.50000   -1.20000
H15B  2    0.316004    0.083785    1.111635    10.50000   -1.20000
AFIX   0
PART 2
C15B  1    0.237665    0.088270    1.070623    10.50000    0.06294    0.03801 =
         0.02846    0.00768    0.00043   -0.01097
AFIX  23
H15C  2    0.158914    0.075434    1.056151    10.50000   -1.20000
H15D  2    0.248239    0.063356    1.123101    10.50000   -1.20000
AFIX   0
PART 1
C16A  1    0.331245   -0.044727    1.022463    10.50000    0.12109    0.07318 =
         0.07060    0.00371    0.02911    0.01270
AFIX 137
H16A  2    0.408733   -0.029527    1.036031    10.50000   -1.50000
H16B  2    0.334149   -0.071958    0.976565    10.50000   -1.50000
H16C  2    0.300497   -0.095106    1.060486    10.50000   -1.50000
AFIX   0
PART 2
C16B  1    0.290717   -0.059504    1.009175    10.50000    0.06801    0.01954 =
         0.03953    0.01066    0.00076   -0.00379
AFIX 137
H16D  2    0.291818   -0.109599    1.053563    10.50000   -1.50000
H16E  2    0.343830   -0.083263    0.973828    10.50000   -1.50000
H16F  2    0.212959   -0.050895    0.988712    10.50000   -1.50000
AFIX   0
PART 0
C17   1    0.725461    1.173816    0.720479    11.00000    0.02105    0.02106 =
         0.02231   -0.00210    0.00221   -0.00313
C18   1    0.823585    1.107895    0.726678    11.00000    0.02352    0.02092 =
         0.02333   -0.00392    0.00102   -0.00483
C19   1    0.907513    1.106832    0.779745    11.00000    0.02329    0.02936 =
         0.02909   -0.00580   -0.00149   -0.00397
C20   1    0.886889    1.171127    0.831155    11.00000    0.03105    0.03734 =
         0.02929   -0.00973   -0.00673   -0.00551
AFIX  43
H20   2    0.941423    1.171636    0.868770    11.00000   -1.20000
AFIX   0
C21   1    0.788226    1.234371    0.828408    11.00000    0.03585    0.03627 =
         0.02724   -0.01185    0.00043   -0.00325
AFIX  43
H21   2    0.775035    1.276069    0.864887    11.00000   -1.20000
AFIX   0
C22   1    0.708665    1.237432    0.773056    11.00000    0.02640    0.02739 =
         0.02562   -0.00654    0.00252   -0.00105
AFIX  43
H22   2    0.642676    1.282753    0.770808    11.00000   -1.20000
AFIX   0
C23   1    0.866532    0.869160    0.665821    11.00000    0.01234    0.02421 =
         0.01827   -0.00069    0.00229   -0.00027
C24   1    0.899908    0.952568    0.696061    11.00000    0.01547    0.02320 =
         0.02234   -0.00032    0.00061    0.00028
C25   1    0.991382    0.948033    0.744242    11.00000    0.01739    0.03288 =
         0.02616   -0.00682   -0.00124   -0.00095
C26   1    1.054249    0.855337    0.760276    11.00000    0.01911    0.03953 =
         0.02834    0.00011   -0.00583    0.00224
AFIX  43
H26   2    1.117475    0.849482    0.792865    11.00000   -1.20000
AFIX   0
C27   1    1.026327    0.772176    0.729729    11.00000    0.02121    0.03037 =
         0.03049    0.00444   -0.00029    0.00603
AFIX  43
H27   2    1.071572    0.710274    0.740393    11.00000   -1.20000
AFIX   0
C28   1    0.932408    0.778140    0.683395    11.00000    0.01858    0.02272 =
         0.02672    0.00140    0.00265    0.00133
AFIX  43
H28   2    0.912866    0.719811    0.663515    11.00000   -1.20000
AFIX   0
C29   1    1.020034    1.044242    0.773884    11.00000    0.02077    0.03842 =
         0.04000   -0.01242   -0.00666   -0.00088
C30   1    1.094700    1.107929    0.717811    11.00000    0.02799    0.03974 =
         0.07771   -0.01997    0.01120   -0.01210
AFIX 137
H30A  2    1.054580    1.121635    0.670973    11.00000   -1.50000
H30B  2    1.167841    1.070247    0.712422    11.00000   -1.50000
H30C  2    1.109162    1.172406    0.734380    11.00000   -1.50000
AFIX   0
C31   1    1.084350    1.020260    0.846855    11.00000    0.03617    0.06005 =
         0.06025   -0.02499   -0.02741    0.01148
AFIX 137
H31A  2    1.099376    1.083896    0.864468    11.00000   -1.50000
H31B  2    1.157248    0.982836    0.840324    11.00000   -1.50000
H31C  2    1.037408    0.978767    0.882270    11.00000   -1.50000
AFIX   0
C32   1    0.711328    1.241117    0.565801    11.00000    0.01823    0.01470 =
         0.02837   -0.00261    0.00446    0.00143
C33   1    0.657057    1.253233    0.498398    11.00000    0.02607    0.02540 =
         0.02736    0.00072    0.00032   -0.00122
AFIX  43
H33   2    0.583755    1.226915    0.494232    11.00000   -1.20000
AFIX   0
C34   1    0.709444    1.303571    0.437202    11.00000    0.03620    0.02718 =
         0.02537    0.00222    0.00239    0.00121
AFIX  43
H34   2    0.672187    1.311170    0.391334    11.00000   -1.20000
AFIX   0
C35   1    0.815316    1.342419    0.443047    11.00000    0.03521    0.02226 =
         0.03455    0.00053    0.01285    0.00210
AFIX  43
H35   2    0.850597    1.377566    0.401280    11.00000   -1.20000
AFIX   0
C36   1    0.870147    1.330484    0.509190    11.00000    0.02439    0.03339 =
         0.04323   -0.00614    0.01019   -0.00793
AFIX  43
H36   2    0.943526    1.356915    0.512773    11.00000   -1.20000
AFIX   0
C37   1    0.818814    1.279848    0.571068    11.00000    0.02321    0.02659 =
         0.03137   -0.00181    0.00145   -0.00410
AFIX  43
H37   2    0.857082    1.271837    0.616623    11.00000   -1.20000
AFIX   0
C38   1    0.514820    1.271032    0.652712    11.00000    0.02140    0.01879 =
         0.02011   -0.00186    0.00157    0.00074
C39   1    0.403786    1.238460    0.657005    11.00000    0.02160    0.02186 =
         0.02584    0.00093    0.00177   -0.00096
AFIX  43
H39   2    0.390379    1.169155    0.655440    11.00000   -1.20000
AFIX   0
C40   1    0.312111    1.307477    0.663605    11.00000    0.02172    0.03296 =
         0.02847    0.00275    0.00344    0.00225
AFIX  43
H40   2    0.235930    1.285518    0.665493    11.00000   -1.20000
AFIX   0
C41   1    0.331521    1.407835    0.667421    11.00000    0.02753    0.02883 =
         0.02785    0.00002    0.00529    0.00808
AFIX  43
H41   2    0.268827    1.454328    0.673173    11.00000   -1.20000
AFIX   0
C42   1    0.441968    1.440797    0.662892    11.00000    0.03684    0.02134 =
         0.02711   -0.00258    0.00618    0.00042
AFIX  43
H42   2    0.454815    1.509764    0.666048    11.00000   -1.20000
AFIX   0
C43   1    0.533562    1.374370    0.653833    11.00000    0.02677    0.02214 =
         0.02702   -0.00324    0.00552   -0.00479
AFIX  43
H43   2    0.608866    1.398080    0.648378    11.00000   -1.20000
AFIX   0
C44   1    0.745651    0.963091    0.532239    11.00000    0.01861    0.01752 =
         0.01875   -0.00281    0.00193    0.00060
C45   1    0.844080    1.014883    0.511838    11.00000    0.01306    0.02410 =
         0.02320   -0.00168    0.00123    0.00017
AFIX  43
H45   2    0.906164    1.011764    0.545049    11.00000   -1.20000
AFIX   0
C46   1    0.851321    1.070818    0.443221    11.00000    0.01735    0.02837 =
         0.02965    0.00143    0.00636    0.00049
AFIX  43
H46   2    0.918347    1.106306    0.429542    11.00000   -1.20000
AFIX   0
C47   1    0.761420    1.075393    0.394336    11.00000    0.02895    0.03006 =
         0.01837    0.00200    0.00383    0.00373
AFIX  43
H47   2    0.767099    1.113315    0.347095    11.00000   -1.20000
AFIX   0
C48   1    0.663193    1.024489    0.414553    11.00000    0.02386    0.03128 =
         0.02541   -0.00367   -0.00660    0.00059
AFIX  43
H48   2    0.601372    1.027623    0.381148    11.00000   -1.20000
AFIX   0
C49   1    0.654989    0.969169    0.483221    11.00000    0.01915    0.02349 =
         0.02569   -0.00192   -0.00097   -0.00277
AFIX  43
H49   2    0.587087    0.935097    0.497046    11.00000   -1.20000
AFIX   0
C50   1    0.719914    0.759444    0.583202    11.00000    0.01754    0.01802 =
         0.01885   -0.00216   -0.00153    0.00285
C51   1    0.807489    0.724596    0.540042    11.00000    0.01980    0.02848 =
         0.02736   -0.00590    0.00534    0.00036
AFIX  43
H51   2    0.875809    0.760394    0.532766    11.00000   -1.20000
AFIX   0
C52   1    0.795724    0.639108    0.508052    11.00000    0.02775    0.03230 =
         0.03021   -0.01049    0.00359    0.00581
AFIX  43
H52   2    0.856411    0.615674    0.479777    11.00000   -1.20000
AFIX   0
C53   1    0.695498    0.587153    0.517018    11.00000    0.03589    0.02087 =
         0.02882   -0.00910   -0.00359    0.00188
AFIX  43
H53   2    0.687812    0.527622    0.495621    11.00000   -1.20000
AFIX   0
C54   1    0.607273    0.622583    0.557179    11.00000    0.02653    0.02532 =
         0.02755   -0.00251    0.00060   -0.00679
AFIX  43
H54   2    0.537626    0.588480    0.561994    11.00000   -1.20000
AFIX   0
C55   1    0.618982    0.707949    0.590866    11.00000    0.02198    0.02208 =
         0.02082   -0.00217    0.00316    0.00044
AFIX  43
H55   2    0.557959    0.730952    0.619078    11.00000   -1.20000
AFIX   0

C56   1   -0.040580    1.456089    0.646130    11.00000    0.03427    0.04478 =
         0.03828   -0.01391   -0.00164    0.00238
AFIX  43
H56   2   -0.093938    1.474994    0.607434    11.00000   -1.20000
AFIX   0
C57   1    0.001647    1.446879    0.773252    11.00000    0.05623    0.08228 =
         0.04279   -0.01688   -0.01086   -0.00213
AFIX 137
H57A  2    0.036250    1.508757    0.783123    11.00000   -1.50000
H57B  2    0.062169    1.397539    0.762623    11.00000   -1.50000
H57C  2   -0.041539    1.417551    0.815809    11.00000   -1.50000
AFIX   0
C58   1   -0.189157    1.514005    0.723002    11.00000    0.03859    0.03607 =
         0.04895   -0.00970    0.01182    0.00191
AFIX 137
H58A  2   -0.184050    1.578807    0.741173    11.00000   -1.50000
H58B  2   -0.229568    1.466535    0.758402    11.00000   -1.50000
H58C  2   -0.231255    1.525370    0.676844    11.00000   -1.50000
AFIX   0

PART 1
C59A  1    1.047572    0.722763    0.978076    21.00000    0.04350    0.09693 =
         0.04249   -0.04181   -0.00514    0.00297
AFIX  43
H59A  2    0.973746    0.696572    0.976115    21.00000   -1.20000
AFIX   0
PART 2
C59B  1    1.057124    0.661183    1.004356   -21.00000    0.06030    0.07859 =
         0.07746   -0.02923   -0.02427    0.00068
AFIX  43
H59B  2    1.001231    0.611371    1.009115   -21.00000   -1.20000
AFIX   0
PART 1
C60   1    1.249473    0.706158    0.949236    11.00000    0.05144    0.12417 =
         0.08019   -0.04627    0.00138   -0.01604
AFIX 137
H60A  2    1.252891    0.757209    0.981658    11.00000   -1.50000
H60B  2    1.268534    0.736857    0.899778    11.00000   -1.50000
H60C  2    1.304549    0.649233    0.965707    11.00000   -1.50000
AFIX   0
C61   1    1.121019    0.581518    0.915997    11.00000    0.04222    0.06400 =
         0.05017   -0.00234   -0.00627    0.01000
AFIX 137
H61A  2    1.041291    0.562016    0.920875    11.00000   -1.50000
H61B  2    1.172079    0.525257    0.939361    11.00000   -1.50000
H61C  2    1.140267    0.597156    0.864456    11.00000   -1.50000
AFIX   0
HKLF 4


REM  bn00319_0m_a.res in P-1
REM wR2 = 0.0792, GooF = S = 1.079, Restrained GooF = 1.079 for all data
REM R1 = 0.0323 for 11844 Fo > 4sig(Fo) and 0.0453 for all 14219 data
REM 793 parameters refined using 62 restraints

END

WGHT      0.0274      3.9685

REM Highest difference peak  1.204,  deepest hole -0.643,  1-sigma level  0.085
Q1    1   0.3232  0.0593  0.8924  11.00000  0.05    1.20
Q2    1   0.8643  0.8120  0.5200  11.00000  0.05    0.67
Q3    1   0.4990  1.2422  0.7444  11.00000  0.05    0.66
Q4    1   0.4182  1.0193  0.7469  11.00000  0.05    0.65
Q5    1   0.4452  0.9441  0.7700  11.00000  0.05    0.62
Q6    1   0.1109  0.0751  1.0512  11.00000  0.05    0.60
Q7    1   0.7285  0.8651  0.5869  11.00000  0.05    0.60
Q8    1   0.4992  0.9789  0.8444  11.00000  0.05    0.59
;
_shelx_res_checksum                78571
_shelx_hkl_file
;
  -1   0   0 3685.43   80.79
  -1   0   0 3593.54   81.89
  -1   0   0 3359.96   80.39
  -1   0   0 3667.53   81.39
  -1   0   0 3582.04   80.79
  -1   0   0 3520.75   81.19
  -1   0   0 3802.32   81.19
  -2   0   0   14.60    1.80
  -2   0   0   16.30    1.50
  -2   0   0   18.00    1.10
  -2   0   0   18.20    1.90
  -2   0   0   15.50    1.70
  -2   0   0   16.60    1.70
  -2   0   0   17.80    1.70
  -2   0   0   16.50    1.70
   2   0   0   20.80    1.70
   2   0   0   24.40    1.70
   2   0   0   22.40    1.10
   2   0   0   24.70    1.90
   2   0   0   24.40    1.60
   2   0   0   25.60    1.60
   2   0   0   25.20    1.70
   2   0   0   24.20    1.90
   2   0   0   24.20    1.80
   2   0   0   24.60    2.00
   2   0   0   23.70    1.90
  -3   0   0   13.80    2.10
  -3   0   0   16.80    1.80
  -3   0   0   11.00    1.90
  -3   0   0    9.80    1.90
  -3   0   0   12.80    1.80
   3   0   0   14.30    1.90
   3   0   0   12.90    1.80
   3   0   0   13.30    2.10
   3   0   0   12.50    1.70
   3   0   0   15.30    1.80
   3   0   0   16.50    2.00
   3   0   0   13.10    1.70
   3   0   0   14.70    1.10
   3   0   0   16.70    2.20
   3   0   0   11.80    1.50
   3   0   0   13.30    1.80
  -4   0   0    5.80    1.80
  -4   0   0    3.20    1.60
  -4   0   0    3.90    1.60
  -4   0   0    4.30    1.50
  -4   0   0    4.70    0.90
  -4   0   0    2.00    1.80
  -4   0   0    4.40    1.80
   4   0   0    1.80    1.60
   4   0   0    2.20    1.70
   4   0   0    2.50    1.10
   4   0   0    3.50    1.30
   4   0   0    3.10    1.30
   4   0   0    3.00    0.70
   4   0   0    0.80    1.50
   4   0   0    2.50    1.40
   4   0   0    4.90    1.50
   4   0   0    5.10    1.40
   4   0   0    3.90    1.80
  -5   0   0    1.50    2.10
  -5   0   0    1.60    1.50
  -5   0   0   -1.10    1.40
  -5   0   0    1.60    1.40
  -5   0   0    2.00    1.80
  -5   0   0   -0.30    1.30
  -5   0   0    0.60    0.80
   5   0   0    0.70    1.30
   5   0   0    0.30    1.40
   5   0   0    1.50    1.70
   5   0   0    0.80    1.80
   5   0   0    2.10    1.80
   5   0   0    1.20    1.40
   5   0   0   -0.50    1.30
   5   0   0    1.70    1.20
  -6   0   0  599.04   18.10
  -6   0   0  558.44   13.90
  -6   0   0  566.44   16.40
  -6   0   0  561.64   17.50
   6   0   0  550.14   16.50
   6   0   0  554.04   16.60
   6   0   0  564.74   16.10
   6   0   0  588.24   17.20
   6   0   0  542.05   17.70
   6   0   0  579.04   17.90
   6   0   0  582.44   15.00
  -7   0   0  588.14   18.80
  -7   0   0  572.04   14.30
  -7   0   0  582.54   17.50
  -7   0   0  549.65   18.90
   7   0   0  608.34   19.90
   7   0   0  593.04   15.70
   7   0   0  585.04   19.00
   7   0   0  583.74   17.80
   7   0   0  616.04   17.90
   7   0   0  588.84   19.20
  -8   0   0   77.99    7.60
  -8   0   0   70.99    5.50
  -8   0   0   74.19    6.40
   8   0   0   71.49    4.10
   8   0   0   79.19    5.70
   8   0   0   77.09    7.30
   8   0   0   85.09    6.70
   8   0   0   66.99    5.60
  -9   0   0    7.20    3.40
  -9   0   0   11.20    4.20
  -9   0   0    0.60    2.80
   9   0   0   -0.30    2.50
   9   0   0    8.10    3.60
   9   0   0   10.20    3.20
   9   0   0    7.90    2.20
   9   0   0    5.70    3.10
 -10   0   0   11.30    4.10
 -10   0   0   21.80    5.50
 -10   0   0   21.90    4.90
  10   0   0   23.90    5.10
  10   0   0   16.80    4.00
  10   0   0   31.40    5.90
  10   0   0   18.40    4.30
  10   0   0   17.70    4.10
 -11   0   0    2.90    3.20
 -11   0   0    2.10    3.70
 -11   0   0    4.90    3.40
  11   0   0    5.60    3.00
  11   0   0   -0.70    4.00
  11   0   0   -1.90    3.70
  11   0   0    9.00    3.40
  11   0   0    1.80    2.90
 -12   0   0   -2.70    2.60
 -12   0   0   -0.20    3.00
 -12   0   0   -7.50    2.70
  12   0   0   -0.80    3.10
  12   0   0   -3.80    2.70
  12   0   0   -3.20    2.30
  12   0   0    1.30    3.90
  12   0   0   -2.90    4.00
 -13   0   0   -3.10    3.30
 -13   0   0    3.20    3.10
 -13   0   0   -4.40    4.10
  13   0   0   -2.20    3.70
  13   0   0   -1.00    3.10
  13   0   0   -2.00    2.80
 -14   0   0   39.60    8.10
 -14   0   0   27.40    6.70
  14   0   0   16.20    6.80
  14   0   0   30.40    7.10
 -15   0   0  117.29   13.10
 -15   0   0  108.69   11.90
  15   0   0  118.89   14.10
 -16   0   0   74.09   12.10
  16   0   0   86.49   12.30
  16  -1   0   40.00    9.10
 -16   1   0   33.50    7.80
  15  -1   0  104.09   14.20
 -15   1   0  104.09   12.80
 -15   1   0   92.49   11.00
  14  -1   0  198.88   14.80
  14  -1   0  206.88   13.80
 -14   1   0  220.38   13.70
 -14   1   0  234.78   15.70
  13  -1   0  188.88   14.20
  13  -1   0  163.58   11.40
 -13   1   0  161.88   12.10
 -13   1   0  170.48   12.20
  12  -1   0    0.20    3.30
  12  -1   0    3.70    3.60
  12  -1   0   -3.50    2.60
  12  -1   0   -5.20    3.20
  12  -1   0   -0.90    2.40
  12  -1   0   -0.90    2.80
 -12   1   0   -0.20    2.10
 -12   1   0   -3.50    3.00
 -12   1   0   -7.90    3.50
  11  -1   0   -5.80    3.30
  11  -1   0    0.90    3.30
  11  -1   0   -0.40    2.60
  11  -1   0   -0.90    2.10
  11  -1   0   -4.60    3.30
 -11   1   0   -2.10    2.30
 -11   1   0    1.00    3.20
 -11   1   0   -3.00    3.60
  10  -1   0  168.18    9.80
  10  -1   0  187.88   12.50
  10  -1   0  186.98   10.30
  10  -1   0  204.68   11.80
  10  -1   0  179.68    6.00
  10  -1   0  179.98   10.50
 -10   1   0  176.48   10.90
 -10   1   0  181.68   10.50
 -10   1   0  189.38    9.30
   9  -1   0  326.07   13.60
   9  -1   0  330.47   13.80
   9  -1   0  364.66   16.40
   9  -1   0  345.67   14.40
   9  -1   0  308.97   14.50
   9  -1   0  334.57    9.40
  -9   1   0  316.07   13.60
  -9   1   0  335.77   14.60
  -9   1   0  347.47   12.50
   8  -1   0  141.39    4.90
   8  -1   0  126.19    7.80
   8  -1   0  125.39    8.50
   8  -1   0  136.79    8.40
   8  -1   0  131.39    7.90
  -8   1   0  133.39    8.00
  -8   1   0  151.98    9.20
  -8   1   0  145.19    8.60
  -8   1   0  132.59    6.90
   7  -1   0   -1.70    0.90
   7  -1   0    0.90    2.50
   7  -1   0    0.20    1.60
   7  -1   0   -0.20    2.20
   7  -1   0   -2.20    2.30
   7  -1   0   -4.40    1.70
  -7   1   0    0.40    2.20
  -7   1   0   -0.20    1.80
  -7   1   0    0.10    1.60
  -7   1   0   -0.90    2.00
  -7   1   0   -3.20    1.60
   6  -1   0  182.68    8.20
   6  -1   0  191.88    8.60
   6  -1   0  197.48    9.30
   6  -1   0  197.48    7.20
   6  -1   0  190.08    5.70
   6  -1   0  182.88    8.60
  -6   1   0  182.38    8.60
  -6   1   0  193.68    8.40
  -6   1   0  187.88    9.00
  -6   1   0  204.68    7.50
  -6   1   0  205.38    8.80
   5  -1   0  168.78    7.30
   5  -1   0  144.69    7.10
   5  -1   0  149.99    7.30
   5  -1   0  138.99    6.60
   5  -1   0  157.58    5.70
   5  -1   0  139.59    7.10
   5  -1   0  138.09    6.40
   5  -1   0  150.28    4.50
   5  -1   0  152.38    7.50
  -5   1   0  148.59    6.80
  -5   1   0  140.89    6.50
  -5   1   0  155.78    7.40
  -5   1   0  140.29    5.80
  -5   1   0  154.58    7.20
  -5   1   0  154.28    7.00
   4  -1   0  298.47   10.30
   4  -1   0  289.27    8.40
   4  -1   0  320.77   10.00
   4  -1   0  300.27   10.20
   4  -1   0  294.87    9.80
   4  -1   0  287.17    9.80
   4  -1   0  293.67    9.50
   4  -1   0  296.47   10.80
   4  -1   0  311.97   10.30
  -4   1   0  302.77   10.40
  -4   1   0  290.97    9.90
  -4   1   0  290.67   10.00
  -4   1   0  301.77    9.50
  -4   1   0  305.27    9.90
  -4   1   0  301.17    8.60
   3  -1   0   50.09    3.60
   3  -1   0   59.89    3.70
   3  -1   0   52.99    3.80
   3  -1   0   60.09    3.80
   3  -1   0   54.09    3.10
   3  -1   0   53.69    3.10
   3  -1   0   57.89    3.10
   3  -1   0   52.89    3.10
   3  -1   0   53.89    2.40
  -3   1   0   58.49    2.60
  -3   1   0   56.09    3.40
  -3   1   0   51.49    3.50
  -3   1   0   65.59    3.50
  -3   1   0   56.79    3.30
  -3   1   0   53.39    3.00
  -3   1   0   57.89    3.70
   2  -1   0  405.56   11.00
   2  -1   0  427.26    9.70
   2  -1   0  395.56   11.40
   2  -1   0  406.76   11.30
   2  -1   0  408.26   11.40
   2  -1   0  412.86   10.30
   2  -1   0  429.36   10.80
   2  -1   0  395.06   10.60
   2  -1   0  410.36   10.90
   2  -1   0  394.96   11.30
  -2   1   0  409.76   11.20
  -2   1   0  398.66    9.60
  -2   1   0  397.16   10.70
  -2   1   0  383.66   11.00
  -2   1   0  401.56   10.70
  -2   1   0  400.46   10.80
  -2   1   0  401.06   10.30
   1  -1   0   73.39    2.90
   1  -1   0   73.89    2.80
   1  -1   0   72.79    3.00
   1  -1   0   77.69    2.90
   1  -1   0   71.69    3.00
  -1   1   0   67.19    2.70
  -1   1   0   72.99    3.00
  -1   1   0   66.29    2.90
  -1   1   0   72.69    2.50
  -1   1   0   68.79    3.00
  -1   1   0   70.69    2.40
  -1  -1   0 1575.24   34.30
  -1  -1   0 1455.85   34.50
  -1  -1   0 1574.34   34.90
  -1  -1   0 1611.74   34.90
  -1  -1   0 1509.15   34.90
  -1  -1   0 1560.94   34.70
   1   1   0 1581.14   34.90
   1   1   0 1518.15   34.50
   1   1   0 1532.55   34.90
   1   1   0 1564.54   34.90
  -2  -1   0 2437.56   53.29
  -2  -1   0 2340.77   53.69
  -2  -1   0 2526.55   53.79
  -2  -1   0 2342.37   53.69
  -2  -1   0 2280.17   53.89
  -2  -1   0 2320.07   53.99
   2   1   0 2452.05   53.79
   2   1   0 2431.96   53.19
   2   1   0 2572.84   52.89
   2   1   0 2429.16   53.79
   2   1   0 2246.08   53.89
   2   1   0 2265.67   53.89
   2   1   0 2365.26   52.99
   2   1   0 2305.37   53.89
   2   1   0 2562.54   53.79
  -3  -1   0   69.79    3.90
  -3  -1   0   59.89    2.60
  -3  -1   0   62.99    3.00
  -3  -1   0   66.59    3.60
  -3  -1   0   61.39    3.80
  -3  -1   0   61.09    3.40
  -3  -1   0   63.89    3.60
   3   1   0   64.59    3.70
   3   1   0   69.19    3.60
   3   1   0   62.39    3.60
   3   1   0   62.89    3.40
   3   1   0   64.09    3.70
   3   1   0   64.29    2.60
   3   1   0   66.99    2.90
   3   1   0   68.29    2.80
   3   1   0   69.29    3.80
  -4  -1   0    1.00    1.50
  -4  -1   0   -0.30    1.20
  -4  -1   0    0.80    1.60
  -4  -1   0    0.70    1.00
  -4  -1   0   -0.10    1.40
  -4  -1   0    0.20    0.90
   4   1   0    1.60    1.60
   4   1   0    0.50    0.90
   4   1   0    2.60    1.40
   4   1   0    0.60    1.70
   4   1   0    0.20    1.30
   4   1   0    2.30    1.40
   4   1   0    1.60    1.20
   4   1   0    1.30    0.90
   4   1   0   -0.90    1.10
   4   1   0    1.20    1.00
  -5  -1   0   11.50    2.50
  -5  -1   0   10.90    2.70
  -5  -1   0   10.80    2.70
  -5  -1   0   10.50    1.80
  -5  -1   0    8.90    1.80
  -5  -1   0   10.90    2.40
   5   1   0    9.40    1.90
   5   1   0   11.50    2.40
   5   1   0   13.70    2.00
   5   1   0   12.00    2.10
   5   1   0    9.60    2.40
   5   1   0   13.60    2.10
   5   1   0   10.40    2.50
  -6  -1   0  153.38    6.20
  -6  -1   0  166.58    8.20
  -6  -1   0  150.98    7.20
  -6  -1   0  141.49    7.60
  -6  -1   0  152.28    5.70
   6   1   0  145.89    6.50
   6   1   0  149.29    7.60
   6   1   0  154.78    6.60
   6   1   0  157.88    8.10
   6   1   0  158.28    6.30
  -7  -1   0  639.04   17.10
  -7  -1   0  664.43   21.00
  -7  -1   0  687.73   21.10
  -7  -1   0  650.73   19.80
   7   1   0  676.73   18.50
   7   1   0  675.23   19.00
   7   1   0  661.73   19.00
   7   1   0  664.43   21.50
   7   1   0  635.64   20.60
   7   1   0  664.53   18.20
  -8  -1   0   20.60    4.20
  -8  -1   0   17.80    2.50
  -8  -1   0   17.10    3.80
  -8  -1   0   15.10    3.60
   8   1   0   16.10    2.90
   8   1   0   22.10    4.20
   8   1   0   19.30    4.30
   8   1   0   25.00    3.80
   8   1   0   24.00    3.30
   8   1   0   13.60    3.20
  -9  -1   0   65.59    6.70
  -9  -1   0   64.89    3.70
  -9  -1   0   66.09    7.30
  -9  -1   0   71.49    7.90
   9   1   0   66.19    7.60
   9   1   0   70.69    7.80
   9   1   0   76.79    5.30
   9   1   0   69.79    6.40
 -10  -1   0   38.50    6.50
 -10  -1   0   36.10    5.50
 -10  -1   0   43.30    6.40
  10   1   0   45.30    5.00
  10   1   0   37.10    5.80
  10   1   0   36.30    5.80
  10   1   0   36.70    5.10
  10   1   0   47.30    7.30
 -11  -1   0   46.00    7.80
 -11  -1   0   54.39    7.70
 -11  -1   0   50.59    6.50
  11   1   0   45.80    5.90
  11   1   0   48.10    7.00
  11   1   0   53.39    5.80
  11   1   0   51.49    7.30
  11   1   0   56.59    8.60
 -12  -1   0  115.29    9.00
 -12  -1   0   95.69   10.60
 -12  -1   0   99.89   10.50
  12   1   0  128.79   10.00
  12   1   0   94.39   11.20
  12   1   0   96.89   10.00
  12   1   0  124.19    8.30
 -13  -1   0   11.60    4.90
 -13  -1   0    7.70    4.10
 -13  -1   0    7.50    4.90
  13   1   0    8.80    5.80
  13   1   0    8.80    4.90
  13   1   0   10.00    4.30
 -14  -1   0   20.80    6.10
 -14  -1   0   22.80    7.00
  14   1   0   16.50    6.80
  14   1   0   14.70    6.00
 -15  -1   0   99.09   11.50
 -15  -1   0   92.79   12.50
  15   1   0   93.59   12.20
  15   1   0   97.39   11.90
 -16  -1   0  386.46   20.50
 -16  -1   0  400.66   22.90
  16   1   0  349.57   21.40
 -16   2   0   20.10    6.80
  15  -2   0  148.79   16.40
 -15   2   0  125.89   13.90
  14  -2   0  416.96   22.20
 -14   2   0  395.56   20.50
  13  -2   0  218.98   13.40
  13  -2   0  221.68   14.60
 -13   2   0  201.98   12.50
 -13   2   0  224.18   14.20
  12  -2   0    8.30    3.60
  12  -2   0   13.40    4.40
  12  -2   0    2.30    3.90
  12  -2   0    9.80    4.80
 -12   2   0   22.30    6.10
 -12   2   0   16.60    4.60
  11  -2   0  131.69    9.80
  11  -2   0  118.19    9.30
  11  -2   0  131.49   10.40
  11  -2   0  130.49    9.60
  11  -2   0  102.19   11.10
 -11   2   0  112.79    7.20
 -11   2   0  121.39    9.10
 -11   2   0  140.09   10.10
  10  -2   0  168.88   10.30
  10  -2   0  171.78   10.30
  10  -2   0  159.18   10.80
  10  -2   0  164.68   10.30
  10  -2   0  151.98   11.70
 -10   2   0  151.08    9.60
 -10   2   0  170.38    8.20
 -10   2   0  149.29   10.70
 -10   2   0  173.08   10.80
   9  -2   0  130.69    8.90
   9  -2   0  133.19    8.30
   9  -2   0  132.69    9.50
   9  -2   0  137.79   10.30
   9  -2   0  140.79    8.80
  -9   2   0  146.99    9.50
  -9   2   0  126.69    8.10
  -9   2   0  125.29    6.60
  -9   2   0  130.29    8.70
  -9   2   0  136.29    9.40
   8  -2   0   -4.50    2.50
   8  -2   0    0.00    1.70
   8  -2   0    2.10    2.20
   8  -2   0   -0.30    1.60
   8  -2   0    0.50    2.10
   8  -2   0   -3.10    2.50
  -8   2   0    3.80    2.40
  -8   2   0   -1.90    2.30
  -8   2   0   -3.00    1.70
  -8   2   0   -0.20    2.70
  -8   2   0    0.20    2.00
   7  -2   0    2.70    2.50
   7  -2   0    3.70    2.10
   7  -2   0    5.50    1.80
   7  -2   0    3.00    2.40
   7  -2   0    1.60    2.10
   7  -2   0    6.90    3.20
  -7   2   0    4.60    2.70
  -7   2   0    0.90    1.70
  -7   2   0    5.50    2.30
  -7   2   0    5.40    2.40
  -7   2   0    7.00    2.40
   6  -2   0  522.05   18.40
   6  -2   0  521.45   17.50
   6  -2   0  528.85   14.10
   6  -2   0  520.75   16.90
   6  -2   0  513.75   16.50
  -6   2   0  518.45   17.30
  -6   2   0  524.95   15.80
  -6   2   0  529.25   16.60
  -6   2   0  508.35   16.60
  -6   2   0  522.95   14.30
   5  -2   0  622.84   18.30
   5  -2   0  616.74   17.20
   5  -2   0  603.64   18.90
   5  -2   0  619.54   17.80
   5  -2   0  637.44   19.70
   5  -2   0  624.14   15.60
  -5   2   0  622.04   18.20
  -5   2   0  596.84   17.80
  -5   2   0  621.04   15.70
  -5   2   0  614.94   17.10
  -5   2   0  616.64   18.90
   4  -2   0   36.40    1.50
   4  -2   0   34.50    4.10
   4  -2   0   42.50    3.40
   4  -2   0   39.00    2.80
   4  -2   0   40.80    3.20
   4  -2   0   30.00    3.90
   4  -2   0   35.00    3.70
   4  -2   0   37.50    4.40
  -4   2   0   34.30    3.40
  -4   2   0   38.40    3.90
  -4   2   0   39.70    3.80
  -4   2   0   37.70    2.80
  -4   2   0   40.50    4.10
  -4   2   0   40.30    4.10
  -4   2   0   41.60    2.20
   3  -2   0  214.78    8.10
   3  -2   0  209.58    7.70
   3  -2   0  196.18    5.50
   3  -2   0  214.38    7.20
   3  -2   0  203.88    7.80
   3  -2   0  220.18    8.50
   3  -2   0  218.98    8.50
   3  -2   0  208.78    6.60
   3  -2   0  203.58    8.10
  -3   2   0  209.48    7.10
  -3   2   0  203.18    7.40
  -3   2   0  196.88    7.90
  -3   2   0  206.38    7.20
  -3   2   0  205.58    8.00
  -3   2   0  217.78    5.60
   2  -2   0 1855.81   41.70
   2  -2   0 1913.11   42.40
   2  -2   0 1844.52   43.20
   2  -2   0 1847.82   41.60
   2  -2   0 1833.92   43.70
   2  -2   0 1863.81   43.30
   2  -2   0 1847.12   44.00
   2  -2   0 1885.41   44.00
   2  -2   0 1899.81   42.40
  -2   2   0 1823.22   43.10
  -2   2   0 1862.51   43.50
  -2   2   0 1854.91   40.90
  -2   2   0 1886.61   42.20
  -2   2   0 1852.01   42.40
  -2   2   0 1808.52   43.60
  -2   2   0 1901.01   43.80
   1  -2   0  371.26    9.60
   1  -2   0  386.26   10.90
   1  -2   0  361.66    9.70
   1  -2   0  362.96   10.70
   1  -2   0  375.76   10.40
   1  -2   0  378.76    9.50
   1  -2   0  363.76   10.30
  -1   2   0  367.96    9.70
  -1   2   0  366.46   10.20
  -1   2   0  378.46   10.40
  -1   2   0  369.46   10.40
  -1   2   0  368.96    9.50
   0  -2   0  944.11   22.00
   0  -2   0  917.51   22.30
   0  -2   0  951.90   21.80
   0  -2   0  935.31   22.10
   0  -2   0  928.91   22.20
   0   2   0  952.10   22.10
   0   2   0  931.51   22.10
   0   2   0  928.91   22.20
   0   2   0  944.51   21.80
   0   2   0  943.81   21.70
  -1  -2   0  492.65   12.70
  -1  -2   0  491.95   11.20
  -1  -2   0  486.55   12.30
  -1  -2   0  459.55   12.60
  -1  -2   0  483.25   11.80
  -1  -2   0  486.75   12.80
  -1  -2   0  491.55   11.80
   1   2   0  497.55   11.80
   1   2   0  495.05   12.70
   1   2   0  493.95   12.30
   1   2   0  484.05   12.60
   1   2   0  510.05   13.00
  -2  -2   0 2822.82   60.89
  -2  -2   0 2707.13   60.29
  -2  -2   0 2648.33   60.59
  -2  -2   0 2664.43   60.59
  -2  -2   0 2687.83   59.39
  -2  -2   0 2591.24   60.59
  -2  -2   0 2555.64   59.89
   2   2   0 2625.94   59.89
   2   2   0 2617.84   59.29
   2   2   0 2699.63   60.19
   2   2   0 2704.63   60.59
   2   2   0 2668.93   60.79
   2   2   0 2809.52   60.29
   2   2   0 2639.24   60.59
  -3  -2   0  679.93   18.00
  -3  -2   0  673.83   18.30
  -3  -2   0  693.93   18.60
  -3  -2   0  663.33   15.70
  -3  -2   0  732.03   17.80
  -3  -2   0  673.23   18.30
  -3  -2   0  708.23   17.80
   3   2   0  683.73   18.50
   3   2   0  672.23   18.40
   3   2   0  694.83   18.00
   3   2   0  644.14   17.40
   3   2   0  745.73   18.40
   3   2   0  724.63   17.70
  -4  -2   0   52.79    3.80
  -4  -2   0   54.89    3.60
  -4  -2   0   59.09    3.90
  -4  -2   0   60.59    3.80
  -4  -2   0   72.59    4.30
  -4  -2   0   62.59    4.50
  -4  -2   0   56.79    2.40
   4   2   0   62.29    2.40
   4   2   0   61.79    4.50
   4   2   0   61.39    4.40
   4   2   0   65.09    4.10
   4   2   0   55.79    2.40
   4   2   0   68.89    3.60
   4   2   0   60.09    3.80
   4   2   0   64.59    4.10
  -5  -2   0   60.89    5.10
  -5  -2   0   52.69    4.10
  -5  -2   0   56.59    3.80
  -5  -2   0   62.59    2.90
  -5  -2   0   65.09    4.70
  -5  -2   0   62.29    4.80
   5   2   0   56.79    4.40
   5   2   0   58.89    4.50
   5   2   0   61.79    3.00
   5   2   0   57.09    2.80
   5   2   0   69.59    4.60
   5   2   0   58.89    4.60
  -6  -2   0    2.00    2.00
  -6  -2   0    1.00    1.60
  -6  -2   0   -2.30    1.40
  -6  -2   0   -0.50    1.60
   6   2   0    2.40    2.40
   6   2   0    0.90    1.10
   6   2   0    1.30    1.80
   6   2   0   -1.10    0.90
   6   2   0   -1.50    1.20
  -7  -2   0  732.63   19.90
  -7  -2   0  719.93   22.80
  -7  -2   0  730.23   23.10
  -7  -2   0  750.52   22.20
   7   2   0  762.92   20.30
   7   2   0  739.83   22.80
   7   2   0  760.52   23.50
   7   2   0  763.42   19.60
   7   2   0  717.53   22.60
   7   2   0  731.83   19.10
  -8  -2   0  472.65   16.90
  -8  -2   0  489.45   14.40
  -8  -2   0  485.85   18.00
  -8  -2   0  487.35   18.00
   8   2   0  477.65   17.80
   8   2   0  480.25   18.20
   8   2   0  476.65   13.90
   8   2   0  483.05   15.10
   8   2   0  478.55   14.40
   8   2   0  478.95   17.60
  -9  -2   0  320.77   14.70
  -9  -2   0  373.46   15.50
  -9  -2   0  354.06   11.30
  -9  -2   0  315.97   13.80
   9   2   0  333.07   11.60
   9   2   0  347.27   15.60
   9   2   0  328.47   14.60
   9   2   0  320.77   11.00
   9   2   0  319.17   14.70
   9   2   0  329.97   12.20
 -10  -2   0  110.09    7.70
 -10  -2   0   98.39    5.50
 -10  -2   0   79.79    8.80
 -10  -2   0   95.29    9.60
  10   2   0   88.69    8.90
  10   2   0  105.09    6.90
  10   2   0   91.59    9.50
  10   2   0   99.69    5.80
  10   2   0  116.19    8.80
 -11  -2   0    7.20    3.70
 -11  -2   0    0.60    3.80
 -11  -2   0    5.10    4.50
  11   2   0    8.50    3.40
  11   2   0    5.40    3.70
  11   2   0    5.00    4.90
  11   2   0    9.60    3.20
 -12  -2   0    8.10    4.20
 -12  -2   0   11.50    5.40
 -12  -2   0    8.50    5.10
  12   2   0    7.10    4.20
  12   2   0   15.70    5.90
  12   2   0   18.40    6.00
  12   2   0   25.60    4.70
 -13  -2   0    5.60    4.30
 -13  -2   0   -0.80    2.90
 -13  -2   0   -8.20    3.50
  13   2   0    2.30    3.90
  13   2   0   -1.50    4.60
 -14  -2   0    0.20    3.40
 -14  -2   0    0.30    4.00
 -14  -2   0    6.90    4.10
  14   2   0   -3.40    3.70
  14   2   0   11.30    5.30
 -15  -2   0    6.10    4.70
 -15  -2   0    7.60    5.20
  15   2   0   -2.20    4.70
  15   2   0    8.10    5.20
 -16  -2   0  104.19   12.90
 -16  -2   0  104.89   15.60
  16   2   0  109.69   14.70
 -17  -2   0   23.70    7.30
 -16   3   0   62.69   11.90
  15  -3   0  217.68   17.30
 -15   3   0  196.68   15.20
  14  -3   0  357.56   20.00
 -14   3   0  348.67   18.70
  13  -3   0  322.37   17.00
  13  -3   0  344.97   18.80
  13  -3   0  342.77   17.20
 -13   3   0  334.57   18.10
  12  -3   0    4.20    4.60
  12  -3   0    4.60    4.50
  12  -3   0    9.80    3.70
  12  -3   0    7.60    4.10
 -12   3   0   10.20    5.00
 -12   3   0   17.70    5.20
  11  -3   0    7.50    4.10
  11  -3   0    6.00    3.70
  11  -3   0   -2.20    3.70
  11  -3   0    2.30    4.00
 -11   3   0    6.00    4.40
 -11   3   0    9.20    3.30
 -11   3   0    6.70    4.00
 -11   3   0    0.40    2.50
  10  -3   0   20.80    5.00
  10  -3   0   12.90    4.60
  10  -3   0   10.50    3.40
  10  -3   0   20.30    5.10
  10  -3   0   15.50    4.70
 -10   3   0   13.00    4.90
 -10   3   0    8.60    4.00
 -10   3   0   12.50    3.70
 -10   3   0   12.80    2.70
   9  -3   0    6.40    4.00
   9  -3   0    7.80    3.10
   9  -3   0    2.40    3.40
   9  -3   0   -1.30    3.10
   9  -3   0   -1.30    2.50
  -9   3   0    3.60    1.80
  -9   3   0    3.90    2.60
  -9   3   0    7.20    4.00
  -9   3   0    1.10    2.70
  -9   3   0   -1.90    2.10
   8  -3   0   65.09    7.60
   8  -3   0   60.59    6.50
   8  -3   0   67.99    7.70
   8  -3   0   77.39    8.40
   8  -3   0   60.99    6.30
  -8   3   0   70.59    7.70
  -8   3   0   62.79    5.90
  -8   3   0   70.59    4.20
  -8   3   0   64.49    6.50
  -8   3   0   75.49    7.50
   7  -3   0   14.00    4.00
   7  -3   0   14.30    3.00
   7  -3   0   18.80    4.10
   7  -3   0   15.90    3.80
  -7   3   0   18.40    4.30
  -7   3   0   16.40    3.50
  -7   3   0   21.10    2.50
  -7   3   0   15.50    2.90
  -7   3   0   15.20    3.20
   6  -3   0  360.66   14.30
   6  -3   0  301.37   11.80
   6  -3   0  342.67   11.50
   6  -3   0  338.37   14.30
   6  -3   0  326.87   12.90
  -6   3   0  361.66   12.70
  -6   3   0  336.37   13.50
  -6   3   0  364.36    9.90
  -6   3   0  344.57   12.70
   5  -3   0  112.09    7.10
   5  -3   0  124.09    6.20
   5  -3   0  102.49    6.40
   5  -3   0  120.69    7.30
   5  -3   0  120.89    5.60
   5  -3   0  112.09    3.80
  -5   3   0  123.49    6.50
  -5   3   0  121.59    6.30
  -5   3   0  112.19    7.10
  -5   3   0  115.39    4.20
   4  -3   0   31.10    3.20
   4  -3   0   38.80    4.80
   4  -3   0   36.10    2.20
   4  -3   0   37.70    2.80
   4  -3   0   42.50    4.50
   4  -3   0   30.30    3.90
   4  -3   0   37.70    3.50
  -4   3   0   37.20    3.70
  -4   3   0   34.90    3.40
  -4   3   0   24.00    3.70
  -4   3   0   36.90    1.90
   3  -3   0  535.65   14.70
   3  -3   0  538.05   16.80
   3  -3   0  544.65   14.80
   3  -3   0  528.45   16.00
   3  -3   0  552.04   14.00
   3  -3   0  524.55   15.90
   3  -3   0  546.85   15.90
   3  -3   0  557.44   16.60
   3  -3   0  557.14   17.00
   3  -3   0  528.15   13.70
  -3   3   0  548.05   14.60
  -3   3   0  539.35   14.80
  -3   3   0  542.15   12.70
  -3   3   0  525.25   15.60
  -3   3   0  541.95   16.40
  -3   3   0  544.55   16.10
   2  -3   0   58.19    4.60
   2  -3   0   73.19    3.60
   2  -3   0   70.69    4.10
   2  -3   0   70.99    3.40
   2  -3   0   69.39    3.40
   2  -3   0   68.49    4.20
   2  -3   0   67.39    4.50
  -2   3   0   68.59    4.20
  -2   3   0   63.89    2.80
  -2   3   0   69.39    3.60
  -2   3   0   76.09    4.40
  -2   3   0   71.49    3.50
  -2   3   0   66.59    3.90
  -2   3   0   63.99    3.00
   1  -3   0   71.99    3.60
   1  -3   0   62.09    4.20
   1  -3   0   65.89    3.50
   1  -3   0   63.89    4.00
   1  -3   0   66.29    3.70
   1  -3   0   62.99    3.00
  -1   3   0   59.09    3.20
  -1   3   0   66.39    2.90
  -1   3   0   64.79    3.70
  -1   3   0   63.09    3.00
  -1   3   0   62.39    3.50
   0  -3   0 2492.85   56.79
   0  -3   0 2467.55   56.69
   0  -3   0 2497.05   57.09
   0  -3   0 2499.75   56.19
   0  -3   0 2474.85   56.99
   0  -3   0 2443.06   56.49
   0   3   0 2472.95   55.99
   0   3   0 2562.34   56.89
   0   3   0 2487.25   56.59
   0   3   0 2562.14   56.19
  -1  -3   0 3537.65   80.29
  -1  -3   0 3614.74   80.09
  -1  -3   0 3661.33   80.79
  -1  -3   0 3605.84   80.99
  -1  -3   0 3494.45   80.89
  -1  -3   0 3574.84   80.39
   1   3   0 3654.63   81.19
   1   3   0 3585.64   80.79
   1   3   0 3622.64   79.09
   1   3   0 3702.83   80.79
   1   3   0 3568.34   80.19
  -2  -3   0 1092.69   27.20
  -2  -3   0 1094.89   24.90
  -2  -3   0 1083.89   27.00
  -2  -3   0 1070.09   26.90
  -2  -3   0 1050.49   24.90
  -2  -3   0 1143.49   26.60
  -2  -3   0 1122.59   27.30
  -2  -3   0 1110.39   25.90
   2   3   0 1096.09   26.90
   2   3   0 1107.29   25.90
   2   3   0 1050.49   27.30
   2   3   0 1073.29   26.40
   2   3   0 1099.19   27.00
  -3  -3   0 1279.27   30.90
  -3  -3   0 1234.58   31.30
  -3  -3   0 1256.07   30.40
  -3  -3   0 1237.78   31.10
  -3  -3   0 1221.08   29.50
  -3  -3   0 1283.37   31.60
  -3  -3   0 1240.58   31.30
   3   3   0 1246.98   29.40
   3   3   0 1262.57   31.60
   3   3   0 1263.97   30.30
   3   3   0 1245.68   30.60
   3   3   0 1292.87   31.50
   3   3   0 1269.57   30.60
   3   3   0 1203.78   31.00
  -4  -3   0    3.30    1.80
  -4  -3   0    1.90    0.60
  -4  -3   0   -1.50    1.30
  -4  -3   0    0.10    1.10
  -4  -3   0    0.50    1.90
  -4  -3   0    0.00    1.40
   4   3   0   -0.30    1.30
   4   3   0    4.60    1.80
   4   3   0    2.10    1.50
   4   3   0    2.20    1.40
   4   3   0    3.10    1.70
  -5  -3   0  186.58    8.40
  -5  -3   0  180.48    8.30
  -5  -3   0  188.88    5.20
  -5  -3   0  189.18    7.70
  -5  -3   0  189.98    9.00
   5   3   0  198.18    9.00
   5   3   0  188.38    7.90
   5   3   0  196.48    8.80
  -6  -3   0   61.69    6.00
  -6  -3   0   57.09    4.80
  -6  -3   0   55.49    5.90
  -6  -3   0   65.69    4.70
   6   3   0   52.09    5.30
   6   3   0   57.39    2.30
   6   3   0   47.50    5.20
   6   3   0   59.49    5.10
  -7  -3   0  538.35   16.30
  -7  -3   0  535.55   18.20
  -7  -3   0  498.75   17.80
  -7  -3   0  575.24   19.30
   7   3   0  533.25   18.60
   7   3   0  526.15   13.60
   7   3   0  527.35   18.20
   7   3   0  570.94   18.90
   7   3   0  528.35   13.50
  -8  -3   0  363.86   12.40
  -8  -3   0  331.57   14.20
  -8  -3   0  354.46   14.40
  -8  -3   0  353.06   14.90
   8   3   0  327.47    9.80
   8   3   0  343.97   15.10
   8   3   0  364.46   14.90
   8   3   0  346.77   11.70
   8   3   0  349.47   10.00
   8   3   0  359.06   14.90
  -9  -3   0  121.29    8.80
  -9  -3   0  149.69    9.80
  -9  -3   0  125.19    8.80
  -9  -3   0  133.99    7.00
   9   3   0  120.39    9.40
   9   3   0  133.19    6.90
   9   3   0  126.99    5.50
   9   3   0  115.59    9.00
   9   3   0  122.39    9.00
   9   3   0  121.09    5.20
 -10  -3   0   37.00    6.50
 -10  -3   0   42.20    6.40
 -10  -3   0   38.30    6.60
 -10  -3   0   32.90    4.40
  10   3   0   38.70    7.00
  10   3   0   44.30    5.00
  10   3   0   37.00    6.40
  10   3   0   36.90    3.10
  10   3   0   45.00    6.70
 -11  -3   0   23.90    6.10
 -11  -3   0   29.10    4.10
 -11  -3   0   44.90    6.70
 -11  -3   0   22.00    5.70
  11   3   0   39.20    5.00
  11   3   0   33.90    6.60
  11   3   0   27.50    5.50
  11   3   0   27.00    6.10
 -12  -3   0   -4.00    2.30
 -12  -3   0   -2.40    4.10
 -12  -3   0   -5.60    2.70
  12   3   0    2.30    3.60
  12   3   0   -2.00    4.00
 -13  -3   0   -2.00    4.20
 -13  -3   0   -0.70    2.90
 -13  -3   0    5.40    4.00
  13   3   0    1.80    3.80
  13   3   0   -2.90    3.10
 -14  -3   0   -0.70    4.10
 -14  -3   0   -1.50    3.60
 -14  -3   0   -0.30    4.70
  14   3   0   -4.60    3.50
  14   3   0   -6.40    3.90
 -15  -3   0   14.50    6.00
 -15  -3   0    6.10    5.70
 -15  -3   0    7.20    5.80
  15   3   0   -2.30    4.50
  15   3   0    0.20    5.30
 -16  -3   0   51.39   11.00
 -16  -3   0   71.89   10.70
  16   3   0   41.50   11.70
 -17  -3   0   41.50   10.50
  15  -4   0    7.10    6.00
 -15   4   0    9.70    5.60
  14  -4   0   61.99   10.40
 -14   4   0   71.79   10.10
  13  -4   0  213.48   14.00
  13  -4   0  197.28   14.60
 -13   4   0  168.78   13.30
 -13   4   0  186.88   13.50
  12  -4   0   30.60    6.30
  12  -4   0   33.00    7.40
  12  -4   0   28.60    6.50
  12  -4   0   34.90    7.20
 -12   4   0   28.30    6.90
 -12   4   0   38.70    7.20
  11  -4   0  316.27   17.50
  11  -4   0  277.57   16.10
  11  -4   0  275.37   15.60
  11  -4   0  295.67   14.50
  11  -4   0  273.37   15.30
 -11   4   0  307.67   16.20
 -11   4   0  314.07   15.30
  10  -4   0   25.20    5.00
  10  -4   0   23.40    5.80
  10  -4   0   23.80    6.40
  10  -4   0   20.70    5.60
  10  -4   0   30.00    6.40
 -10   4   0   30.70    6.10
 -10   4   0   22.60    2.90
 -10   4   0   21.20    4.90
   9  -4   0   30.90    4.90
   9  -4   0   29.70    5.90
   9  -4   0   30.90    6.00
   9  -4   0   29.60    6.40
   9  -4   0   33.60    6.40
  -9   4   0   26.60    4.70
  -9   4   0   34.20    3.30
  -9   4   0   30.10    5.20
  -9   4   0   33.80    6.10
   8  -4   0   56.79    7.60
   8  -4   0   41.50    5.90
   8  -4   0   50.79    6.90
   8  -4   0   56.49    5.90
  -8   4   0   48.90    6.80
  -8   4   0   53.39    3.30
  -8   4   0   48.30    5.70
  -8   4   0   55.39    6.30
   7  -4   0  363.36   13.50
   7  -4   0  359.06   14.90
   7  -4   0  372.86   16.00
   7  -4   0  353.16   15.90
  -7   4   0  373.06   13.80
  -7   4   0  361.56   13.70
  -7   4   0  369.56   10.20
  -7   4   0  355.56   15.10
   6  -4   0  660.83   21.30
   6  -4   0  646.14   18.30
   6  -4   0  643.64   22.00
   6  -4   0  628.84   19.30
   6  -4   0  651.63   15.80
   6  -4   0  641.04   22.20
  -6   4   0  632.94   19.50
  -6   4   0  637.74   15.90
  -6   4   0  674.13   21.80
  -6   4   0  656.93   19.70
   5  -4   0   21.40    3.10
   5  -4   0   18.70    4.30
   5  -4   0   16.90    2.00
   5  -4   0   19.40    3.70
   5  -4   0   18.90    2.60
   5  -4   0   13.20    3.60
  -5   4   0   21.50    4.10
  -5   4   0   19.30    1.70
  -5   4   0   17.50    3.00
  -5   4   0   17.60    3.10
   4  -4   0  582.24   16.20
   4  -4   0  557.74   16.00
   4  -4   0  540.75   18.00
   4  -4   0  523.45   17.50
   4  -4   0  543.25   14.70
   4  -4   0  559.54   18.70
   4  -4   0  577.44   15.00
  -4   4   0  570.14   13.40
  -4   4   0  545.15   18.10
  -4   4   0  548.75   15.80
  -4   4   0  556.84   16.10
  -4   4   0  561.04   17.90
  -4   4   0  547.25   13.20
   3  -4   0  290.77   11.00
   3  -4   0  291.17    9.10
   3  -4   0  292.07   11.60
   3  -4   0  305.77    9.80
   3  -4   0  300.07    9.50
   3  -4   0  299.17   11.20
   3  -4   0  277.57   10.70
  -3   4   0  279.57   11.00
  -3   4   0  274.07    9.30
  -3   4   0  286.97    8.00
  -3   4   0  286.17    9.00
  -3   4   0  297.57    9.80
  -3   4   0  305.17   11.30
   2  -4   0   33.50    4.00
   2  -4   0   30.90    3.10
   2  -4   0   44.30    4.60
   2  -4   0   31.00    3.60
   2  -4   0   37.30    2.70
   2  -4   0   32.20    3.60
   2  -4   0   31.00    3.10
  -2   4   0   31.70    2.60
  -2   4   0   30.80    3.60
  -2   4   0   31.90    2.10
  -2   4   0   32.20    3.20
  -2   4   0   30.70    3.70
  -2   4   0   28.70    2.10
  -2   4   0   36.90    3.70
  -2   4   0   31.20    2.30
   1  -4   0  688.73   20.10
   1  -4   0  718.73   20.10
   1  -4   0  717.83   18.10
   1  -4   0  696.23   18.90
   1  -4   0  717.13   19.40
   1  -4   0  743.43   19.10
  -1   4   0  729.23   17.90
  -1   4   0  742.23   19.00
  -1   4   0  715.63   18.10
  -1   4   0  713.13   19.30
  -1   4   0  689.43   19.40
   0  -4   0 1535.45   36.90
   0  -4   0 1573.14   37.60
   0  -4   0 1516.15   37.60
   0  -4   0 1574.14   36.60
   0  -4   0 1557.74   37.40
   0  -4   0 1531.65   37.10
   0   4   0 1527.05   37.00
   0   4   0 1588.54   36.50
   0   4   0 1512.35   37.20
   0   4   0 1552.04   36.20
   0   4   0 1564.54   36.90
  -1  -4   0 1508.55   36.70
  -1  -4   0 1483.15   36.60
  -1  -4   0 1553.04   36.00
  -1  -4   0 1505.85   36.30
  -1  -4   0 1567.64   36.00
   1   4   0 1525.95   36.80
   1   4   0 1525.25   35.90
   1   4   0 1393.36   34.00
   1   4   0 1521.75   36.20
  -2  -4   0 2716.43   64.09
  -2  -4   0 2795.82   62.99
  -2  -4   0 2840.62   65.19
  -2  -4   0 2735.73   65.09
  -2  -4   0 2788.12   65.09
  -2  -4   0 2952.60   61.89
  -2  -4   0 2822.42   62.99
   2   4   0 2752.62   62.99
   2   4   0 2804.12   65.39
   2   4   0 2828.42   64.09
   2   4   0 2855.31   64.89
   2   4   0 2781.92   64.79
  -3  -4   0 1526.15   36.70
  -3  -4   0 1539.45   35.50
  -3  -4   0 1568.64   38.60
  -3  -4   0 1534.65   38.10
  -3  -4   0 1531.65   34.60
  -3  -4   0 1525.75   38.40
   3   4   0 1536.95   36.70
   3   4   0 1569.44   38.90
   3   4   0 1558.84   37.90
   3   4   0 1552.14   37.40
  -4  -4   0  362.26   12.80
  -4  -4   0  350.06   12.20
  -4  -4   0  349.67   12.60
  -4  -4   0  355.66    9.20
  -4  -4   0  340.87   11.50
  -4  -4   0  340.17   10.60
   4   4   0  369.16   12.80
   4   4   0  365.46   11.70
   4   4   0  369.36   12.00
   4   4   0  366.46   10.60
   4   4   0  362.46   12.90
  -5  -4   0    7.30    2.40
  -5  -4   0    0.50    1.90
  -5  -4   0    7.60    2.80
  -5  -4   0    3.80    0.60
  -5  -4   0    1.80    1.60
  -5  -4   0    2.60    1.60
   5   4   0    5.30    2.10
   5   4   0    3.10    2.50
   5   4   0   -0.20    2.20
   5   4   0    6.30    1.80
  -6  -4   0   61.09    5.00
  -6  -4   0   78.59    5.90
  -6  -4   0   72.19    5.80
  -6  -4   0   63.19    5.00
   6   4   0   71.59    6.10
   6   4   0   64.59    6.50
  -7  -4   0  200.78    9.30
  -7  -4   0  205.78   11.00
  -7  -4   0  217.98   10.30
  -7  -4   0  208.48   10.70
   7   4   0  225.88   11.20
   7   4   0  224.38   10.60
   7   4   0  218.18   10.90
  -8  -4   0  502.65   18.60
  -8  -4   0  505.75   16.60
  -8  -4   0  512.05   18.60
  -8  -4   0  496.75   19.00
   8   4   0  499.45   19.00
   8   4   0  477.65   18.50
   8   4   0  522.45   19.00
  -9  -4   0  340.67   15.00
  -9  -4   0  310.17   14.90
  -9  -4   0  334.17   14.60
  -9  -4   0  321.07   12.50
   9   4   0  295.17   14.40
   9   4   0  316.57   11.10
   9   4   0  307.57   14.40
   9   4   0  302.97   14.70
 -10  -4   0  169.68    8.90
 -10  -4   0  175.78   11.00
 -10  -4   0  200.48   12.50
 -10  -4   0  186.08   11.70
  10   4   0  183.18    8.40
  10   4   0  185.98   11.80
  10   4   0  188.78   12.00
  10   4   0  195.68   12.20
 -11  -4   0    3.40    2.40
 -11  -4   0   -3.80    3.20
 -11  -4   0   -0.40    4.00
 -11  -4   0    0.10    3.50
  11   4   0    1.90    3.50
  11   4   0    3.60    2.60
  11   4   0   -1.10    3.60
  11   4   0   -2.60    3.30
 -12  -4   0   11.30    5.30
 -12  -4   0   21.80    5.90
 -12  -4   0   16.20    4.70
  12   4   0   10.70    5.60
  12   4   0   12.70    5.20
 -13  -4   0   -2.70    3.60
 -13  -4   0    2.20    4.80
 -13  -4   0   -7.50    3.60
  13   4   0   -2.20    4.70
  13   4   0    0.40    3.00
 -14  -4   0  -12.70    3.50
 -14  -4   0   -7.10    3.50
 -14  -4   0    0.60    3.50
  14   4   0   -5.90    2.20
  14   4   0   -2.90    4.50
 -15  -4   0    9.80    5.80
 -15  -4   0    5.80    6.20
 -15  -4   0    8.10    5.20
  15   4   0   18.70    6.50
  15   4   0    1.40    4.90
 -16  -4   0   13.80    5.30
  16   4   0    2.70    5.90
  16  -5   0    3.50    5.70
  15  -5   0   -5.30    3.60
 -15   5   0    3.00    3.90
  14  -5   0   62.99   10.60
  14  -5   0   72.99   12.30
 -14   5   0   76.99   10.60
 -14   5   0   63.19   10.20
  13  -5   0  363.66   19.60
  13  -5   0  359.26   20.30
 -13   5   0  351.86   18.20
 -13   5   0  381.76   20.00
  12  -5   0  242.78   15.80
  12  -5   0  266.97   16.30
  12  -5   0  258.67   14.40
 -12   5   0  281.27   16.50
 -12   5   0  256.07   15.00
  11  -5   0  236.88   14.80
  11  -5   0  236.38   15.10
  11  -5   0  216.28   12.40
  11  -5   0  198.78   13.00
 -11   5   0  262.27   15.30
 -11   5   0  254.37   13.90
  10  -5   0  227.08   14.10
  10  -5   0  201.18   13.50
  10  -5   0  220.48   11.80
  10  -5   0  227.58   13.20
  10  -5   0  219.88   13.70
 -10   5   0  215.68   12.50
 -10   5   0  222.08   13.70
   9  -5   0   -5.30    3.30
   9  -5   0   -0.40    3.70
   9  -5   0    1.60    2.50
   9  -5   0    3.50    3.80
  -9   5   0    3.60    1.30
  -9   5   0    5.40    4.00
  -9   5   0   -0.90    3.10
  -9   5   0    5.50    3.10
   8  -5   0   27.90    6.20
   8  -5   0   36.30    6.00
   8  -5   0   43.70    5.40
   8  -5   0   29.60    5.50
  -8   5   0   37.30    2.40
  -8   5   0   39.70    6.70
  -8   5   0   37.20    5.20
  -8   5   0   34.90    5.30
   7  -5   0  477.15   12.10
   7  -5   0  427.86   18.70
   7  -5   0  478.35   19.20
   7  -5   0  466.55   18.10
   7  -5   0  451.85   15.90
  -7   5   0  462.75   16.20
  -7   5   0  464.85   11.70
  -7   5   0  436.66   17.90
  -7   5   0  471.25   16.40
   6  -5   0  278.87   13.50
   6  -5   0  273.97   10.90
   6  -5   0  278.37   13.90
   6  -5   0  284.07    8.80
   6  -5   0  290.97   13.00
   6  -5   0  274.87    9.90
  -6   5   0  270.07   11.10
  -6   5   0  282.97   11.10
  -6   5   0  274.17   13.10
  -6   5   0  286.57    7.50
   5  -5   0    1.00    1.30
   5  -5   0   -0.60    1.30
   5  -5   0    1.80    3.10
   5  -5   0   -1.10    1.50
   5  -5   0    0.60    1.60
   5  -5   0    0.80    2.60
  -5   5   0    3.90    2.00
  -5   5   0    2.00    1.50
  -5   5   0    6.20    3.20
  -5   5   0    2.30    0.80
  -5   5   0    2.30    0.80
   4  -5   0   50.89    3.50
   4  -5   0   52.39    3.30
   4  -5   0   48.40    5.40
   4  -5   0   40.90    3.90
   4  -5   0   45.00    5.90
   4  -5   0   39.80    5.00
  -4   5   0   47.40    2.70
  -4   5   0   44.60    3.70
  -4   5   0   52.79    5.60
  -4   5   0   43.00    5.30
  -4   5   0   52.19    4.00
   3  -5   0  154.48    7.80
   3  -5   0  152.58    7.90
   3  -5   0  137.49    6.60
   3  -5   0  149.69    6.60
   3  -5   0  158.98    6.50
   3  -5   0  156.98    8.60
  -3   5   0  156.48    5.20
  -3   5   0  144.79    7.70
  -3   5   0  158.18    8.00
  -3   5   0  140.09    6.70
  -3   5   0  136.79    5.40
  -3   5   0  143.29    5.70
  -3   5   0  143.69    6.30
   2  -5   0   27.70    3.40
   2  -5   0   31.10    4.50
   2  -5   0   29.50    2.90
   2  -5   0   26.90    3.30
   2  -5   0   29.10    3.80
  -2   5   0   30.80    2.20
  -2   5   0   31.70    2.40
  -2   5   0   30.90    3.40
  -2   5   0   31.70    3.00
  -2   5   0   37.30    3.00
  -2   5   0   28.90    3.80
  -2   5   0   33.70    4.30
   1  -5   0   18.90    2.80
   1  -5   0   15.60    2.10
   1  -5   0   17.80    2.80
   1  -5   0   16.20    3.20
   1  -5   0    9.70    3.10
   1  -5   0   14.30    2.90
  -1   5   0   17.20    2.20
  -1   5   0   12.40    2.00
  -1   5   0   12.50    2.40
  -1   5   0   13.60    2.30
  -1   5   0   14.40    3.10
  -1   5   0   11.60    2.20
   0  -5   0   27.40    3.60
   0  -5   0   27.30    3.60
   0  -5   0   34.40    3.50
   0  -5   0   30.90    3.90
   0  -5   0   27.80    3.20
   0   5   0   35.30    3.60
   0   5   0   28.40    3.30
   0   5   0   25.40    2.80
   0   5   0   27.70    3.10
   0   5   0   29.40    3.20
  -1  -5   0  631.54   18.70
  -1  -5   0  644.64   18.00
  -1  -5   0  659.23   18.50
  -1  -5   0  673.43   18.30
  -1  -5   0  673.63   20.30
  -1  -5   0  675.43   18.60
   1   5   0  656.63   15.70
   1   5   0  645.24   18.20
   1   5   0  652.43   18.90
   1   5   0  629.74   17.90
  -2  -5   0 1809.32   43.90
  -2  -5   0 1761.12   44.00
  -2  -5   0 1823.82   43.00
  -2  -5   0 1836.22   39.80
  -2  -5   0 1819.82   42.10
   2   5   0 1775.42   42.80
   2   5   0 1706.93   44.20
   2   5   0 1765.52   41.10
  -3  -5   0  482.45   15.90
  -3  -5   0  504.75   12.80
  -3  -5   0  496.15   16.10
  -3  -5   0  511.35   14.20
  -3  -5   0  514.75   15.30
  -3  -5   0  497.45   13.20
   3   5   0  522.25   14.30
   3   5   0  512.05   15.20
   3   5   0  499.75   16.50
  -4  -5   0  207.68    8.10
  -4  -5   0  192.58    8.80
  -4  -5   0  188.48    9.20
  -4  -5   0  188.48    9.00
  -4  -5   0  196.98    6.90
   4   5   0  207.18    8.50
   4   5   0  195.78    9.40
  -5  -5   0  278.27   11.90
  -5  -5   0  282.47   10.70
  -5  -5   0  287.17    9.80
  -5  -5   0  320.47   11.90
  -5  -5   0  270.77    7.60
  -5  -5   0  278.97   11.80
   5   5   0  306.57   12.40
   5   5   0  293.67   11.10
   5   5   0  289.77   12.50
   5   5   0  288.47    9.60
  -6  -5   0    7.90    2.60
  -6  -5   0    3.90    2.60
  -6  -5   0    6.60    3.20
  -6  -5   0    6.30    2.70
   6   5   0   14.80    3.50
   6   5   0    8.80    2.70
   6   5   0    7.40    2.80
   6   5   0    9.90    2.40
  -7  -5   0   72.89    6.00
  -7  -5   0   72.99    7.50
  -7  -5   0   87.89    6.30
  -7  -5   0   67.99    7.00
   7   5   0   79.59    6.80
   7   5   0   70.49    6.00
   7   5   0   85.99    6.90
  -8  -5   0   80.39    8.00
  -8  -5   0   75.69    8.40
  -8  -5   0   86.19    6.40
  -8  -5   0   80.79    8.50
   8   5   0   79.29    7.90
   8   5   0   75.09    8.20
   8   5   0   79.29    8.40
  -9  -5   0  336.77   15.90
  -9  -5   0  342.77   16.50
  -9  -5   0  351.86   13.90
  -9  -5   0  351.16   15.50
   9   5   0  339.67   15.90
   9   5   0  344.07   16.10
   9   5   0  356.56   15.80
 -10  -5   0  268.17   12.20
 -10  -5   0  268.17   15.10
 -10  -5   0  257.87   13.90
 -10  -5   0  239.18   13.90
  10   5   0  278.17   14.80
  10   5   0  282.07   15.50
  10   5   0  295.77   15.00
 -11  -5   0   39.60    5.50
 -11  -5   0   49.20    7.40
 -11  -5   0   40.70    7.80
 -11  -5   0   36.80    6.90
  11   5   0   66.79    8.90
  11   5   0   56.79    8.50
  11   5   0   47.20    7.80
 -12  -5   0   76.69   10.60
 -12  -5   0   94.79   10.60
 -12  -5   0   88.69   10.30
  12   5   0  113.19   12.20
  12   5   0  110.59   11.70
 -13  -5   0   -5.60    3.60
 -13  -5   0    0.00    2.90
 -13  -5   0   -4.70    3.90
  13   5   0    1.40    4.90
  13   5   0   -3.40    3.80
 -14  -5   0    9.30    6.40
 -14  -5   0   13.60    5.30
 -14  -5   0   15.30    6.90
  14   5   0   14.90    5.80
  14   5   0   20.30    6.10
 -15  -5   0   -1.10    4.30
 -15  -5   0    4.00    5.80
 -15  -5   0   -0.40    5.20
  15   5   0    3.40    6.60
  15   5   0   -1.90    3.10
 -16  -5   0    2.10    5.70
  16   5   0    0.00    4.70
  16  -6   0   -1.30    6.50
  15  -6   0    8.90    5.80
 -15   6   0    4.80    5.40
  14  -6   0   36.90    8.50
  14  -6   0   36.70    8.60
 -14   6   0   54.39    8.90
 -14   6   0   27.80    7.60
  13  -6   0  267.97   17.40
  13  -6   0  263.47   17.90
 -13   6   0  293.37   16.50
 -13   6   0  283.47   17.70
  12  -6   0  541.05   24.90
  12  -6   0  565.04   25.60
 -12   6   0  482.95   21.30
 -12   6   0  531.25   24.30
  11  -6   0  369.36   19.70
  11  -6   0  357.66   16.40
  11  -6   0  402.16   20.30
 -11   6   0  369.36   17.20
 -11   6   0  363.96   18.70
  10  -6   0  145.39   14.00
  10  -6   0  142.19    9.40
  10  -6   0  109.09   11.70
 -10   6   0  145.49   11.70
 -10   6   0  116.79    9.40
   9  -6   0   -6.60    2.80
   9  -6   0   -3.60    2.30
   9  -6   0   -1.60    3.20
   9  -6   0    0.40    2.50
  -9   6   0    3.40    3.90
  -9   6   0   -6.20    2.40
   8  -6   0    1.10    1.00
   8  -6   0    1.10    2.20
   8  -6   0   -1.80    3.20
   8  -6   0    4.30    3.40
   8  -6   0   -6.20    3.00
  -8   6   0    1.30    2.60
  -8   6   0    3.50    2.10
  -8   6   0    1.80    2.90
   7  -6   0  154.98   10.80
   7  -6   0  160.28   11.50
   7  -6   0  169.08    8.70
   7  -6   0  169.48   10.70
   7  -6   0  154.28    6.30
  -7   6   0  178.48   10.90
  -7   6   0  170.08    9.00
  -7   6   0  173.88    4.40
  -7   6   0  161.08    8.70
   6  -6   0  619.74   17.00
   6  -6   0  604.94   17.40
   6  -6   0  608.24   21.50
   6  -6   0  595.64   22.90
   6  -6   0  587.34   18.70
   6  -6   0  631.64   22.50
  -6   6   0  646.84   19.00
  -6   6   0  564.14   13.80
  -6   6   0  610.24   14.20
  -6   6   0  607.24   22.00
  -6   6   0  598.04   19.10
   5  -6   0   82.89    8.80
   5  -6   0   84.89    6.70
   5  -6   0   80.49    5.40
   5  -6   0   77.29    4.90
   5  -6   0   81.79    4.70
   5  -6   0   99.69    7.40
  -5   6   0   79.79    8.00
  -5   6   0   84.39    3.60
  -5   6   0   81.59    6.80
  -5   6   0   84.69    3.30
  -5   6   0   91.99    5.50
  -5   6   0   83.29    3.20
  -5   6   0   89.99    5.70
   4  -6   0   -0.50    1.50
   4  -6   0    2.20    2.60
   4  -6   0    0.50    2.40
   4  -6   0   -0.50    1.50
  -4   6   0   -1.20    1.60
  -4   6   0    2.30    2.00
  -4   6   0   -0.70    1.40
  -4   6   0    0.40    1.20
  -4   6   0    3.20    1.80
  -4   6   0    1.40    2.20
  -4   6   0    0.50    0.90
   3  -6   0    4.70    2.10
   3  -6   0   -1.60    2.70
   3  -6   0    7.70    2.80
   3  -6   0    4.50    1.80
  -3   6   0    5.10    1.60
  -3   6   0    3.70    2.30
  -3   6   0   10.10    2.70
  -3   6   0    8.30    1.90
  -3   6   0    4.60    1.80
  -3   6   0    4.50    2.20
  -3   6   0    8.00    1.60
   2  -6   0   97.39    6.30
   2  -6   0   92.39    5.00
   2  -6   0   95.39    7.20
   2  -6   0   93.99    5.70
  -2   6   0   85.49    5.80
  -2   6   0   86.09    6.10
  -2   6   0   94.49    5.00
  -2   6   0  100.29    4.60
  -2   6   0   87.59    5.30
  -2   6   0   93.99    3.70
  -2   6   0   85.79    4.80
   1  -6   0   22.90    2.80
   1  -6   0   19.60    3.50
   1  -6   0   18.40    3.30
   1  -6   0   20.90    4.20
  -1   6   0   17.60    2.90
  -1   6   0   17.90    2.60
  -1   6   0   19.30    2.70
  -1   6   0   17.40    2.90
  -1   6   0   17.00    3.00
   0  -6   0   30.80    3.80
   0  -6   0   36.30    4.30
   0  -6   0   27.60    4.00
   0   6   0   32.90    3.90
   0   6   0   31.80    1.60
   0   6   0   32.10    3.90
   0   6   0   33.40    3.40
   0   6   0   28.50    3.40
  -1  -6   0   22.80    3.60
  -1  -6   0   18.40    3.20
  -1  -6   0   22.50    3.30
  -1  -6   0   19.70    3.70
  -1  -6   0   24.40    3.70
   1   6   0   25.00    3.40
   1   6   0   24.50    1.80
   1   6   0   27.60    4.10
  -2  -6   0  188.68    8.90
  -2  -6   0  184.08    8.20
  -2  -6   0  193.48    7.90
  -2  -6   0  204.48    9.20
  -2  -6   0  203.68    8.40
   2   6   0  203.18    9.60
   2   6   0  198.78    8.20
   2   6   0  199.68    6.60
  -3  -6   0 1601.84   38.50
  -3  -6   0 1634.84   39.40
  -3  -6   0 1624.74   38.70
  -3  -6   0 1650.73   40.50
  -3  -6   0 1657.13   41.90
  -3  -6   0 1655.53   42.10
  -3  -6   0 1622.04   36.80
   3   6   0 1613.74   38.70
   3   6   0 1598.34   42.30
   3   6   0 1631.64   40.30
  -4  -6   0  137.99    5.20
  -4  -6   0  145.39    8.10
  -4  -6   0  143.79    5.90
  -4  -6   0  134.39    8.10
  -4  -6   0  153.38    8.20
  -4  -6   0  145.39    6.70
  -4  -6   0  141.19    5.00
   4   6   0  150.08    7.30
   4   6   0  135.59    8.10
  -5  -6   0  623.34   21.00
  -5  -6   0  651.23   16.20
  -5  -6   0  670.03   19.20
  -5  -6   0  617.34   20.90
  -5  -6   0  634.14   20.40
   5   6   0  613.64   21.10
   5   6   0  614.44   19.30
  -6  -6   0   28.80    1.40
  -6  -6   0   27.10    4.20
  -6  -6   0   27.40    5.00
  -6  -6   0   32.00    1.60
  -6  -6   0   35.50    5.40
  -6  -6   0   30.00    4.00
   6   6   0   25.90    3.30
   6   6   0   38.30    5.60
   6   6   0   27.10    4.20
  -7  -6   0   10.80    4.00
  -7  -6   0    8.70    3.20
  -7  -6   0   11.50    3.60
  -7  -6   0    5.60    2.90
   7   6   0   14.50    3.90
   7   6   0    6.50    3.00
   7   6   0   10.60    3.20
  -8  -6   0   53.99    6.70
  -8  -6   0   45.50    6.60
  -8  -6   0   46.80    6.60
  -8  -6   0   52.09    6.50
   8   6   0   50.79    7.10
   8   6   0   55.69    6.50
   8   6   0   37.80    6.40
  -9  -6   0  577.44   20.30
  -9  -6   0  585.34   21.40
  -9  -6   0  570.84   22.80
  -9  -6   0  596.14   22.70
   9   6   0  568.24   20.90
   9   6   0  558.54   21.80
   9   6   0  598.04   23.00
   9   6   0  555.64   22.60
 -10  -6   0  924.71   28.60
 -10  -6   0  951.20   32.50
 -10  -6   0  875.01   29.70
 -10  -6   0  952.50   31.60
  10   6   0  924.91   32.00
  10   6   0  917.51   31.10
  10   6   0  901.01   31.70
 -11  -6   0  509.65   21.40
 -11  -6   0  513.95   22.00
 -11  -6   0  470.65   18.80
 -11  -6   0  511.45   22.90
  11   6   0  564.84   23.50
  11   6   0  498.05   22.50
 -12  -6   0  174.88   12.80
 -12  -6   0  131.69   10.70
 -12  -6   0  123.99   13.40
  12   6   0  148.59   11.80
  12   6   0  131.59   11.40
 -13  -6   0    0.90    4.30
 -13  -6   0    6.00    4.10
 -13  -6   0   -4.10    4.20
  13   6   0   -3.10    3.80
  13   6   0   -0.40    3.60
 -14  -6   0    5.40    5.00
 -14  -6   0    9.90    5.70
 -14  -6   0    0.90    5.40
  14   6   0   14.20    6.30
  14   6   0   10.70    5.30
 -15  -6   0    3.40    5.70
 -15  -6   0   -0.60    5.20
  15   6   0   -0.70    5.70
  15   6   0   -4.70    4.50
  16   6   0   24.00    8.00
  15  -7   0   -3.70    4.50
 -15   7   0   -4.20    4.40
 -15   7   0   -7.70    4.60
  14  -7   0   26.50    8.20
  14  -7   0   27.80    7.90
 -14   7   0   26.30    7.40
 -14   7   0   11.00    6.60
  13  -7   0  207.78   16.20
  13  -7   0  227.08   17.00
 -13   7   0  208.78   14.00
 -13   7   0  246.58   16.90
  12  -7   0  292.37   18.80
  12  -7   0  320.07   19.40
 -12   7   0  306.57   16.30
 -12   7   0  308.57   18.60
  11  -7   0  472.05   18.90
  11  -7   0  426.86   22.20
  11  -7   0  426.66   22.40
 -11   7   0  444.46   19.10
 -11   7   0  406.46   21.20
  10  -7   0  163.48   10.20
  10  -7   0  169.58   13.70
 -10   7   0  143.09   10.10
 -10   7   0  168.88   13.00
   9  -7   0   12.50    5.40
   9  -7   0   18.20    6.30
   9  -7   0   17.00    4.00
  -9   7   0   13.10    5.10
  -9   7   0   13.50    4.30
   8  -7   0   18.90    5.50
   8  -7   0   15.10    2.30
   8  -7   0   12.70    4.40
   8  -7   0   13.00    3.20
  -8   7   0   22.10    5.90
  -8   7   0   18.40    4.00
  -8   7   0   21.00    4.30
   7  -7   0  121.69    9.50
   7  -7   0  123.59    6.10
   7  -7   0  119.69    7.50
   7  -7   0  126.49   12.40
  -7   7   0  138.19    8.20
  -7   7   0  118.49    7.40
  -7   7   0  137.09   10.00
   6  -7   0  510.25   16.60
   6  -7   0  507.05   15.30
   6  -7   0  496.75   19.90
   6  -7   0  506.25   21.20
  -6   7   0  451.35   19.30
  -6   7   0  480.15   11.60
  -6   7   0  490.25   16.70
  -6   7   0  455.45   12.20
  -6   7   0  486.35   15.80
  -6   7   0  485.95   11.60
   5  -7   0  725.13   20.70
   5  -7   0  709.63   24.40
   5  -7   0  701.93   19.40
   5  -7   0  660.53   25.10
   5  -7   0  735.03   21.20
  -5   7   0  711.93   24.40
  -5   7   0  703.13   18.20
  -5   7   0  760.72   20.40
  -5   7   0  723.03   17.50
  -5   7   0  722.63   24.70
  -5   7   0  686.33   21.10
   4  -7   0  403.26   13.90
   4  -7   0  423.76   17.90
   4  -7   0  426.26   13.90
   4  -7   0  427.56   16.80
  -4   7   0  401.76   13.80
  -4   7   0  421.76   11.50
  -4   7   0  417.46   12.40
  -4   7   0  389.06   16.30
  -4   7   0  404.06   12.50
  -4   7   0  429.96   14.80
  -4   7   0  399.36   16.20
   3  -7   0  230.78   11.20
   3  -7   0  246.28    9.40
   3  -7   0  218.38    9.70
   3  -7   0  223.38   11.90
  -3   7   0  247.38   10.40
  -3   7   0  245.88    7.90
  -3   7   0  235.88   11.40
  -3   7   0  251.57   11.50
  -3   7   0  235.58    8.80
  -3   7   0  243.58    9.30
  -3   7   0  238.48    8.10
   2  -7   0   79.89    4.90
   2  -7   0   84.99    5.90
   2  -7   0   66.99    7.60
   2  -7   0   74.99    6.10
  -2   7   0   78.39    4.40
  -2   7   0   74.59    6.00
  -2   7   0   74.79    3.30
  -2   7   0   69.59    4.60
  -2   7   0   72.29    7.20
  -2   7   0   77.59    5.60
   1  -7   0  119.39    8.10
   1  -7   0  128.89    7.40
   1  -7   0  127.29    7.40
  -1   7   0  128.69    6.20
  -1   7   0  130.59    7.40
  -1   7   0  145.39    7.40
  -1   7   0  118.99    6.00
   0  -7   0   85.49    5.90
   0  -7   0   83.19    5.50
   0  -7   0   86.99    6.60
   0   7   0   91.89    6.00
   0   7   0   84.29    5.00
   0   7   0   90.09    2.90
   0   7   0   73.49    5.90
  -1  -7   0  146.89    8.00
  -1  -7   0  134.19    7.20
  -1  -7   0  147.89    8.30
  -1  -7   0  145.69    7.40
   1   7   0  145.99    7.90
   1   7   0  144.29    6.90
   1   7   0  147.59    7.50
   1   7   0  140.99    4.70
  -2  -7   0  127.29    6.70
  -2  -7   0  123.69    7.10
  -2  -7   0  136.59    7.70
  -2  -7   0  113.99    6.40
  -2  -7   0  121.59    7.90
   2   7   0  124.19    5.00
   2   7   0  133.29    7.80
   2   7   0  125.59    6.80
  -3  -7   0  117.59    7.30
  -3  -7   0  113.19    5.90
  -3  -7   0  121.79    3.80
  -3  -7   0  124.09    6.70
  -3  -7   0  121.29    8.20
  -3  -7   0  123.49    6.90
   3   7   0  121.89    6.70
   3   7   0  129.39    8.00
   3   7   0  110.39    5.30
  -4  -7   0  547.35   16.30
  -4  -7   0  580.44   14.40
  -4  -7   0  563.14   19.60
  -4  -7   0  547.95   16.50
  -4  -7   0  570.94   15.40
  -4  -7   0  574.34   18.10
  -4  -7   0  558.14   19.20
  -4  -7   0  560.94   19.40
   4   7   0  589.34   18.10
   4   7   0  577.34   20.00
  -5  -7   0  730.73   23.70
  -5  -7   0  707.03   23.10
  -5  -7   0  738.83   21.10
  -5  -7   0  731.13   19.00
  -5  -7   0  677.33   23.20
   5   7   0  734.23   24.20
   5   7   0  716.53   21.80
  -6  -7   0   75.99    8.10
  -6  -7   0   76.09    8.00
  -6  -7   0   69.39    6.50
  -6  -7   0   78.79    3.50
  -6  -7   0   80.29    8.00
  -6  -7   0   73.89    3.50
   6   7   0   87.29    6.30
   6   7   0   84.79    8.60
  -7  -7   0   29.20    5.30
  -7  -7   0   34.00    4.90
  -7  -7   0   46.70    6.10
  -7  -7   0   31.40    5.60
   7   7   0   46.20    7.00
   7   7   0   38.10    5.20
  -8  -7   0   13.30    4.10
  -8  -7   0    9.40    3.90
  -8  -7   0   15.00    4.40
  -8  -7   0   10.00    3.90
   8   7   0    7.70    3.20
   8   7   0   12.70    4.20
  -9  -7   0  223.88   12.10
  -9  -7   0  208.48   13.50
  -9  -7   0  223.18   12.40
  -9  -7   0  212.88   13.60
   9   7   0  246.98   14.50
   9   7   0  215.18   11.80
   9   7   0  222.78   13.20
   9   7   0  225.78   13.80
 -10  -7   0  491.35   21.30
 -10  -7   0  494.85   21.90
 -10  -7   0  456.05   18.50
 -10  -7   0  465.75   19.60
  10   7   0  471.25   20.90
  10   7   0  433.86   20.50
  10   7   0  444.46   19.80
 -11  -7   0  180.78   11.80
 -11  -7   0  176.58   11.10
 -11  -7   0  161.88   13.20
 -11  -7   0  195.88   13.60
  11   7   0  214.38   14.50
  11   7   0  172.68   12.90
 -12  -7   0   90.79    9.60
 -12  -7   0  111.09   11.70
 -12  -7   0   76.69   11.10
 -12  -7   0   81.39   10.80
  12   7   0   68.69    9.90
  12   7   0   77.39   10.60
 -13  -7   0   10.00    5.70
 -13  -7   0   -0.60    4.70
 -13  -7   0    8.80    6.40
  13   7   0   11.80    5.30
  13   7   0   11.40    5.80
 -14  -7   0   -0.60    4.80
 -14  -7   0   -1.40    5.20
 -14  -7   0   -3.90    2.90
  14   7   0    1.90    3.90
  14   7   0   -2.70    3.70
 -15  -7   0   37.20    8.80
 -15  -7   0   42.50   10.10
  15   7   0   32.50    8.30
  15   7   0   29.20    8.30
  16   7   0   99.09   13.70
 -15   8   0    7.40    6.60
 -15   8   0   -8.10    4.40
  14  -8   0    3.90    6.00
  14  -8   0   -2.10    4.50
 -14   8   0    5.90    5.30
 -14   8   0    4.60    6.00
  13  -8   0   13.40    7.10
  13  -8   0    5.50    6.00
 -13   8   0   18.30    6.00
 -13   8   0   15.10    5.70
  12  -8   0   91.79   12.90
  12  -8   0   96.19   13.00
 -12   8   0   94.29   12.60
 -12   8   0   91.99   10.30
  11  -8   0  345.57   16.20
  11  -8   0  376.56   21.30
 -11   8   0  384.66   17.20
 -11   8   0  327.07   19.70
  10  -8   0  175.68   10.70
  10  -8   0  164.78   14.10
 -10   8   0  177.98   11.00
 -10   8   0  168.28   13.60
   9  -8   0   83.49   10.30
   9  -8   0  115.09    8.20
   9  -8   0  101.49   12.40
  -9   8   0   87.59    8.60
  -9   8   0  112.09   11.90
   8  -8   0  107.99   12.30
   8  -8   0  135.19   11.30
   8  -8   0  104.29    7.70
  -8   8   0  125.29    8.50
  -8   8   0  134.59   10.00
  -8   8   0  129.09   10.60
   7  -8   0   -3.70    1.70
   7  -8   0   -3.40    2.90
   7  -8   0   -2.40    1.70
   7  -8   0   -0.50    4.30
  -7   8   0   -1.70    2.00
  -7   8   0   -2.40    3.60
  -7   8   0    1.70    2.20
   6  -8   0  153.58    8.30
   6  -8   0  158.98   10.70
   6  -8   0  145.09    7.70
   6  -8   0  149.88   11.90
  -6   8   0  149.88    4.50
  -6   8   0  150.68    5.80
  -6   8   0  160.48    7.90
  -6   8   0  144.09    8.20
  -6   8   0  141.29   10.80
  -6   8   0  143.99    4.40
   5  -8   0  275.07   11.30
   5  -8   0  272.27   14.10
   5  -8   0  304.67   15.60
   5  -8   0  279.07   11.30
  -5   8   0  282.27   11.50
  -5   8   0  299.87   10.30
  -5   8   0  273.97    8.40
  -5   8   0  309.37   14.70
  -5   8   0  274.17   13.90
  -5   8   0  264.97    9.30
   4  -8   0  630.04   24.00
   4  -8   0  650.73   19.40
   4  -8   0  634.24   20.10
   4  -8   0  643.34   22.40
  -4   8   0  623.84   19.40
  -4   8   0  631.74   22.80
  -4   8   0  653.13   17.50
  -4   8   0  648.24   20.70
  -4   8   0  618.84   22.50
  -4   8   0  644.44   17.00
   3  -8   0  468.05   17.60
   3  -8   0  452.85   15.10
   3  -8   0  455.65   19.30
   3  -8   0  465.25   16.40
  -3   8   0  480.05   18.10
  -3   8   0  474.35   16.50
  -3   8   0  496.05   15.50
  -3   8   0  462.95   13.80
  -3   8   0  482.05   13.00
  -3   8   0  475.45   18.50
   2  -8   0   94.49    6.40
   2  -8   0   91.79    5.70
   2  -8   0   88.29    9.10
   2  -8   0   92.09    6.70
  -2   8   0   94.69    5.60
  -2   8   0   91.19    3.60
  -2   8   0  105.59    7.90
  -2   8   0   99.09    7.30
  -2   8   0   95.19    5.40
  -2   8   0   98.49    6.50
   1  -8   0  122.59    8.80
   1  -8   0  123.99    7.70
   1  -8   0  124.09    7.60
  -1   8   0  125.69    7.70
  -1   8   0  128.19    7.60
  -1   8   0  136.19    6.70
   0  -8   0   63.99    6.50
   0  -8   0   56.39    6.60
   0  -8   0   71.39    5.60
   0   8   0   51.29    5.90
   0   8   0   70.99    2.40
   0   8   0   74.99    5.80
   0   8   0   65.19    4.70
  -1  -8   0   66.09    6.80
  -1  -8   0   63.19    5.40
  -1  -8   0   54.09    6.50
   1   8   0   63.29    6.40
   1   8   0   61.19    2.80
   1   8   0   68.99    5.40
   1   8   0   65.69    4.90
  -2  -8   0    7.00    2.60
  -2  -8   0    6.00    2.90
  -2  -8   0    3.90    2.50
  -2  -8   0    7.00    3.50
   2   8   0    6.20    1.50
   2   8   0    9.70    3.30
   2   8   0    7.20    2.50
  -3  -8   0  417.26   14.20
  -3  -8   0  452.45   15.50
  -3  -8   0  429.66   10.30
  -3  -8   0  445.66   17.20
  -3  -8   0  439.76   16.60
  -3  -8   0  438.96   15.20
   3   8   0  443.56   12.90
   3   8   0  433.06   15.20
   3   8   0  455.35   17.50
  -4  -8   0  400.86   15.90
  -4  -8   0  403.36   12.60
  -4  -8   0  431.16   13.90
  -4  -8   0  400.16   14.80
  -4  -8   0  432.76   16.80
  -4  -8   0  415.16   16.70
   4   8   0  380.16   14.40
   4   8   0  401.36   16.80
  -5  -8   0  877.11   22.80
  -5  -8   0  957.20   24.80
  -5  -8   0  924.91   29.10
  -5  -8   0  992.80   30.00
  -5  -8   0  963.40   29.60
  -5  -8   0  907.11   25.70
   5   8   0  970.00   30.40
   5   8   0  946.71   27.30
  -6  -8   0  219.08   10.30
  -6  -8   0  251.87    8.30
  -6  -8   0  243.18   13.30
  -6  -8   0  246.58   12.80
  -6  -8   0  242.68   12.50
   6   8   0  245.78   11.30
   6   8   0  248.08   13.50
  -7  -8   0   68.79    8.80
  -7  -8   0   81.59    6.80
  -7  -8   0   75.79    2.40
  -7  -8   0   73.89    8.30
  -7  -8   0   70.69    8.80
   7   8   0   87.49    6.90
   7   8   0   80.49    9.30
  -8  -8   0   41.80    7.50
  -8  -8   0   49.10    7.90
  -8  -8   0   41.60    6.00
  -8  -8   0   35.30    6.30
   8   8   0   49.60    7.80
   8   8   0   42.80    6.20
  -9  -8   0  117.59    9.40
  -9  -8   0  105.29    8.80
  -9  -8   0  122.19   10.10
  -9  -8   0  113.39   11.70
   9   8   0  101.79   11.40
   9   8   0  106.39    8.70
 -10  -8   0  331.37   17.80
 -10  -8   0  316.57   15.80
 -10  -8   0  354.26   16.40
 -10  -8   0  317.47   17.80
  10   8   0  331.17   18.30
 -11  -8   0  229.48   13.20
 -11  -8   0  253.77   15.90
 -11  -8   0  215.88   13.50
 -11  -8   0  234.78   15.80
  11   8   0  207.88   15.20
 -12  -8   0  181.88   11.90
 -12  -8   0  177.08   14.60
 -12  -8   0  129.09   13.40
 -12  -8   0  179.18   12.80
  12   8   0  198.68   14.90
 -13  -8   0   28.40    6.90
 -13  -8   0   23.30    6.70
 -13  -8   0   28.10    8.60
  13   8   0   22.20    7.40
 -14  -8   0   15.00    7.50
 -14  -8   0   21.00    6.70
  14   8   0   20.40    6.60
 -15  -8   0   11.60    8.70
 -15  -8   0   13.50    6.20
  15   8   0   11.80    6.30
  14  -9   0    0.00    6.10
  14  -9   0    2.30    5.60
 -14   9   0   -5.70    4.90
  13  -9   0    2.50    4.20
  13  -9   0    1.90    5.50
 -13   9   0    4.00    4.90
 -13   9   0   -1.20    5.30
  12  -9   0   31.10    9.10
  12  -9   0   23.80    6.90
 -12   9   0   23.40    7.00
 -12   9   0   25.50    6.20
  11  -9   0  167.28   17.50
 -11   9   0  132.09   14.80
 -11   9   0  154.28   10.80
  10  -9   0  211.38   12.00
  10  -9   0  245.58   17.30
 -10   9   0  176.38   14.80
 -10   9   0  227.28   12.30
   9  -9   0  215.18   11.70
   9  -9   0  209.38   16.00
  -9   9   0  219.78   11.50
  -9   9   0  232.68   15.70
   8  -9   0   99.99   11.10
   8  -9   0  109.49   12.90
   8  -9   0  114.39    8.30
  -8   9   0  115.59   12.50
  -8   9   0  116.29    7.90
   7  -9   0    1.70    4.90
   7  -9   0    1.50    2.40
   7  -9   0    5.10    3.40
   7  -9   0    2.30    2.30
  -7   9   0    2.60    2.70
  -7   9   0   -6.20    2.10
  -7   9   0    1.30    4.20
   6  -9   0   48.80    7.70
   6  -9   0   62.99    6.30
   6  -9   0   47.80    5.50
   6  -9   0   58.59    9.00
  -6   9   0   56.79    5.30
  -6   9   0   44.30    5.30
  -6   9   0   51.29    8.30
   5  -9   0  970.30   32.00
   5  -9   0 1015.50   28.80
   5  -9   0 1041.80   34.90
   5  -9   0  981.80   28.10
  -5   9   0  940.51   32.20
  -5   9   0  996.80   26.10
  -5   9   0  984.10   28.30
   4  -9   0  726.13   22.60
   4  -9   0  655.93   24.10
   4  -9   0  712.43   26.90
   4  -9   0  677.23   21.00
  -4   9   0  675.33   22.50
  -4   9   0  708.93   18.60
  -4   9   0  696.43   21.20
  -4   9   0  695.43   25.10
  -4   9   0  707.63   18.80
  -4   9   0  689.93   24.60
   3  -9   0  481.75   18.50
   3  -9   0  461.45   16.90
   3  -9   0  473.05   19.90
   3  -9   0  466.85   15.60
  -3   9   0  466.85   19.10
  -3   9   0  481.65   17.20
  -3   9   0  452.65   12.40
  -3   9   0  450.15   18.30
  -3   9   0  401.96   14.90
  -3   9   0  440.86   15.30
   2  -9   0  233.48   11.30
   2  -9   0  203.48   12.00
   2  -9   0  196.98   10.60
  -2   9   0  207.98   11.60
  -2   9   0  204.98    9.10
  -2   9   0  210.08    6.00
  -2   9   0  212.18   11.30
  -2   9   0  192.78   10.10
   1  -9   0   -0.80    2.20
   1  -9   0   -2.40    2.10
   1  -9   0    2.60    2.20
   1  -9   0    5.60    3.60
  -1   9   0    2.70    2.00
  -1   9   0    1.30    2.20
  -1   9   0    3.90    2.50
   0  -9   0   12.70    3.50
   0  -9   0   12.60    4.20
   0  -9   0   10.40    2.10
   0  -9   0   10.40    3.10
   0   9   0    8.10    2.40
   0   9   0   10.20    3.00
   0   9   0   10.20    0.80
   0   9   0   16.40    3.90
  -1  -9   0    5.90    2.60
  -1  -9   0    4.40    3.10
  -1  -9   0    8.00    3.80
   1   9   0   10.80    2.80
   1   9   0   10.10    1.30
   1   9   0   10.00    3.00
   1   9   0    9.00    3.50
  -2  -9   0   24.10    4.60
  -2  -9   0   20.40    3.90
  -2  -9   0   21.70    4.50
   2   9   0   29.60    4.20
   2   9   0   19.50    3.70
   2   9   0   28.80    5.10
   2   9   0   23.90    2.30
  -3  -9   0    7.70    3.00
  -3  -9   0   11.30    3.60
  -3  -9   0    0.20    2.20
  -3  -9   0    8.20    3.20
   3   9   0    6.10    1.80
   3   9   0    8.20    4.10
   3   9   0    5.90    2.60
  -4  -9   0  137.49    8.60
  -4  -9   0  136.69    9.10
  -4  -9   0  133.69    9.00
  -4  -9   0  139.39    7.90
  -4  -9   0  135.09    9.40
  -4  -9   0  121.19    6.70
   4   9   0  133.89    8.00
   4   9   0  144.59    9.70
  -5  -9   0  116.69    5.70
  -5  -9   0  151.78   10.40
  -5  -9   0  113.09    9.40
  -5  -9   0  116.69    6.90
  -5  -9   0  150.08   10.20
   5   9   0  112.79    9.10
   5   9   0  129.59    8.00
  -6  -9   0    1.20    1.90
  -6  -9   0    3.40    3.20
  -6  -9   0    0.30    3.50
  -6  -9   0    0.70    2.80
   6   9   0   -1.40    1.90
   6   9   0    0.00    2.80
  -7  -9   0  126.89   10.60
  -7  -9   0  137.19   10.20
  -7  -9   0  143.29    8.60
  -7  -9   0  131.59   10.30
   7   9   0  130.09    8.60
   7   9   0  151.68   10.80
  -8  -9   0   25.20    5.90
  -8  -9   0   31.20    5.30
  -8  -9   0   30.70    6.20
  -8  -9   0   46.50    7.40
   8   9   0   41.10    7.50
   8   9   0   36.90    5.70
  -9  -9   0   -3.70    3.20
  -9  -9   0    3.00    3.70
  -9  -9   0   -0.80    2.80
  -9  -9   0    1.00    3.10
   9   9   0    1.00    3.10
 -10  -9   0   76.69    9.20
 -10  -9   0   67.79   10.20
 -10  -9   0   74.59   10.00
 -10  -9   0   86.89    9.50
  10   9   0   78.09   10.80
 -11  -9   0  106.19   11.20
 -11  -9   0  128.19   13.60
 -11  -9   0  100.39   10.50
 -11  -9   0  116.39   13.20
  11   9   0  106.99   13.00
 -12  -9   0  186.48   12.60
 -12  -9   0  218.38   15.10
 -12  -9   0  193.18   13.00
 -12  -9   0  180.18   14.40
  12   9   0  184.58   15.20
 -13  -9   0   50.09    8.60
 -13  -9   0   36.10    8.40
 -13  -9   0   48.80    9.60
  13   9   0   41.70    9.50
 -14  -9   0    3.50    6.00
 -14  -9   0   -3.70    2.80
  14   9   0   10.10    6.40
 -15  -9   0   -1.00    5.50
  15   9   0    9.80    6.60
  13 -10   0    3.90    6.40
  13 -10   0    4.10    5.30
 -13  10   0   -1.30    5.60
  12 -10   0   12.20    5.90
 -12  10   0    9.80    5.90
  11 -10   0   49.60   10.60
 -11  10   0   52.79   10.30
  10 -10   0  312.57   20.50
  10 -10   0  311.67   15.80
 -10  10   0  324.47   17.40
 -10  10   0  314.07   19.80
   9 -10   0  288.57   13.90
   9 -10   0  275.37   18.20
  -9  10   0  279.87   13.30
  -9  10   0  280.07   18.00
   8 -10   0  123.59    8.70
   8 -10   0  156.38   16.40
  -8  10   0  117.39   12.90
  -8  10   0  134.69    8.70
   7 -10   0   -6.00    2.80
   7 -10   0   -5.20    1.80
   7 -10   0   -4.10    1.80
   7 -10   0   -7.20    2.80
  -7  10   0   -5.30    2.00
  -7  10   0   -6.20    1.90
   6 -10   0    9.50    3.10
   6 -10   0    7.10    5.70
   6 -10   0   20.60    5.00
   6 -10   0   11.50    3.20
  -6  10   0   12.40    4.60
  -6  10   0    9.60    2.80
  -6  10   0   12.50    3.40
   5 -10   0   36.30    6.60
   5 -10   0   39.20    5.30
   5 -10   0   35.20    4.80
   5 -10   0   45.90    8.70
  -5  10   0   33.30    3.60
  -5  10   0   28.00    4.60
  -5  10   0   36.10    6.80
  -5  10   0   29.50    5.20
   4 -10   0  459.55   21.30
   4 -10   0  471.55   17.90
   4 -10   0  483.05   16.70
   4 -10   0  450.85   19.20
  -4  10   0  468.05   16.50
  -4  10   0  494.05   18.30
  -4  10   0  479.65   13.40
  -4  10   0  457.95   20.40
   3 -10   0  155.48   10.50
   3 -10   0  166.28   11.80
   3 -10   0  162.68    9.90
  -3  10   0  173.28    5.60
  -3  10   0  154.58   11.30
  -3  10   0  164.48   10.80
  -3  10   0  157.58    9.40
  -3  10   0  165.88    8.60
   2 -10   0   19.90    5.20
   2 -10   0   17.40    4.50
   2 -10   0   27.40    5.30
  -2  10   0   24.80    1.20
  -2  10   0   14.00    4.20
  -2  10   0   17.10    4.60
  -2  10   0   26.30    4.00
  -2  10   0   18.40    4.80
   1 -10   0   53.69    7.00
   1 -10   0   47.40    7.40
   1 -10   0   47.10    6.10
  -1  10   0   59.59    6.90
  -1  10   0   52.39    5.40
  -1  10   0   57.89    6.80
   0 -10   0    7.20    4.20
   0 -10   0    3.40    3.50
   0 -10   0    5.60    3.00
   0 -10   0    6.10    2.10
   0  10   0    8.70    3.60
   0  10   0    9.70    3.20
   0  10   0   12.90    3.20
  -1 -10   0  199.58    7.00
  -1 -10   0  196.08   11.40
  -1 -10   0  217.78   10.80
  -1 -10   0  194.58   11.70
   1  10   0  190.38    5.50
   1  10   0  206.98   10.60
   1  10   0  209.48    9.80
   1  10   0  200.28   11.20
  -2 -10   0   29.60    5.40
  -2 -10   0   29.00    1.80
  -2 -10   0   23.60    5.00
  -2 -10   0   30.60    4.90
   2  10   0   31.60    4.60
   2  10   0   40.50    6.30
   2  10   0   26.90    4.60
   2  10   0   34.90    2.40
  -3 -10   0    3.70    2.70
  -3 -10   0    3.80    3.00
  -3 -10   0    0.70    3.00
   3  10   0    2.90    2.30
   3  10   0    8.40    4.00
   3  10   0    0.50    1.30
  -4 -10   0   85.89    6.90
  -4 -10   0   63.89    8.00
  -4 -10   0   75.89    6.50
  -4 -10   0   67.39    7.90
  -4 -10   0   67.79    8.20
   4  10   0   79.39    6.50
   4  10   0   73.89    8.60
  -5 -10   0  118.49    7.40
  -5 -10   0  128.19    9.90
  -5 -10   0  131.39    9.80
  -5 -10   0  140.19    9.90
   5  10   0  134.19    8.50
   5  10   0  135.29   10.30
  -6 -10   0   99.29   10.30
  -6 -10   0  114.79   11.10
  -6 -10   0  111.29   11.00
  -6 -10   0  117.09    6.50
   6  10   0  102.49    8.00
   6  10   0  124.69   12.10
  -7 -10   0  117.89    9.70
  -7 -10   0  121.69   12.20
  -7 -10   0  129.49   10.30
   7  10   0  116.29   11.80
   7  10   0  123.79    8.90
  -8 -10   0   10.00    5.10
  -8 -10   0    9.20    4.20
  -8 -10   0   17.00    5.40
   8  10   0   12.40    4.10
   8  10   0   16.20    5.50
  -9 -10   0   -0.50    4.10
  -9 -10   0   -4.40    3.80
  -9 -10   0   -1.80    2.60
  -9 -10   0   -1.80    3.60
   9  10   0    1.30    3.40
 -10 -10   0   16.50    5.70
 -10 -10   0    6.40    3.40
 -10 -10   0   17.40    6.40
 -10 -10   0   11.70    5.80
  10  10   0   13.30    5.90
 -11 -10   0  243.38   16.90
 -11 -10   0  294.07   18.60
 -11 -10   0  256.47   15.40
  11  10   0  230.08   16.90
 -12 -10   0  254.57   18.10
 -12 -10   0  230.28   16.40
 -12 -10   0  244.38   14.90
 -12 -10   0  270.67   15.90
  12  10   0  250.07   17.90
 -13 -10   0  242.08   18.30
  13  10   0  239.58   18.00
 -14 -10   0   24.60    7.00
  14  10   0   34.50    9.40
 -13  11   0    0.20    6.00
  12 -11   0   16.10    7.40
 -12  11   0   13.80    6.10
  11 -11   0  141.29   17.30
 -11  11   0  102.49   14.40
  10 -11   0  199.18   16.90
 -10  11   0  151.58   16.30
   9 -11   0  178.88   18.30
  -9  11   0  149.59   15.50
   8 -11   0   26.00    4.80
   8 -11   0   34.30    8.50
  -8  11   0   24.20    7.20
   7 -11   0   26.40    8.20
   7 -11   0   21.30    4.50
   7 -11   0   27.90    5.00
  -7  11   0   22.90    7.00
   6 -11   0    1.60    2.60
   6 -11   0    0.40    3.70
   6 -11   0    2.00    2.60
   6 -11   0    1.80    4.30
  -6  11   0   -2.70    4.00
   5 -11   0    3.30    3.10
   5 -11   0    4.90    3.50
   5 -11   0    8.80    3.00
   5 -11   0    6.10    4.50
  -5  11   0    2.10    4.80
  -5  11   0    7.40    3.00
  -5  11   0    5.40    3.30
   4 -11   0  529.75   19.80
   4 -11   0  489.75   17.50
   4 -11   0  445.86   22.10
   4 -11   0  505.35   21.10
  -4  11   0  514.05   19.70
  -4  11   0  515.15   22.50
  -4  11   0  476.85   17.40
   3 -11   0 1627.14   49.70
   3 -11   0 1608.34   46.40
   3 -11   0 1623.84   45.70
  -3  11   0 1664.13   48.70
  -3  11   0 1658.63   45.50
  -3  11   0 1623.44   42.90
   2 -11   0  689.53   27.30
   2 -11   0  742.03   25.40
   2 -11   0  752.52   25.30
  -2  11   0  713.93   22.40
  -2  11   0  703.43   24.60
  -2  11   0  702.53   26.70
   1 -11   0  184.98   11.00
   1 -11   0  179.78   12.60
   1 -11   0  188.38   11.70
  -1  11   0  181.08   11.20
  -1  11   0  166.48   10.70
  -1  11   0  167.58    9.00
   0 -11   0  104.89   10.80
   0 -11   0  101.69    8.10
   0 -11   0   97.29   10.00
   0  11   0   95.69    6.90
   0  11   0  120.79    8.70
   0  11   0  109.29    8.40
  -1 -11   0  287.37   14.50
  -1 -11   0  306.67   13.90
  -1 -11   0  292.87   15.20
   1  11   0  298.17   14.00
   1  11   0  317.67   12.90
   1  11   0  316.67   15.40
  -2 -11   0   -2.20    2.60
  -2 -11   0   -0.80    2.70
  -2 -11   0   -2.40    2.20
   2  11   0   -1.00    1.50
   2  11   0    5.10    3.60
   2  11   0   -0.90    2.00
  -3 -11   0   42.10    5.90
  -3 -11   0   41.00    6.70
  -3 -11   0   45.70    6.30
   3  11   0   51.19    6.50
   3  11   0   45.30    7.30
  -4 -11   0  124.69    9.80
  -4 -11   0  118.69    8.40
  -4 -11   0  102.19    8.00
  -4 -11   0  111.99   11.00
   4  11   0   98.09    7.80
   4  11   0  134.59   10.90
  -5 -11   0   15.60    4.00
  -5 -11   0   22.70    6.00
  -5 -11   0   20.60    5.40
   5  11   0    6.50    4.10
   5  11   0   18.30    4.20
  -6 -11   0   24.60    5.70
  -6 -11   0   15.60    5.00
  -6 -11   0   22.90    5.50
  -6 -11   0   18.90    3.90
   6  11   0    3.80    4.90
   6  11   0   14.20    3.90
  -7 -11   0   34.30    7.50
  -7 -11   0   34.40    7.40
  -7 -11   0   51.39    8.40
   7  11   0   39.80    6.00
   7  11   0   35.90    7.30
  -8 -11   0   31.90    7.60
  -8 -11   0   33.00    7.70
  -8 -11   0   38.70    7.10
   8  11   0   42.30    7.90
  -9 -11   0   30.10    7.70
  -9 -11   0   31.30    7.70
  -9 -11   0   34.70    7.50
   9  11   0   40.90    8.60
 -10 -11   0   -0.80    4.20
 -10 -11   0    1.40    4.70
 -10 -11   0   -3.60    3.00
  10  11   0   10.10    6.20
 -11 -11   0   12.80    6.70
 -11 -11   0   14.70    5.70
  11  11   0   11.60    6.60
 -12 -11   0   74.19   10.40
 -12 -11   0   58.59   10.70
  12  11   0   66.59   12.10
 -13 -11   0   92.19   13.00
  13  11   0   92.69   13.90
 -12  12   0    0.20    6.60
  11 -12   0   -2.10    5.70
 -11  12   0    7.10    6.60
  10 -12   0    2.40    6.00
 -10  12   0   -4.30    5.00
   9 -12   0  115.79   15.50
  -9  12   0  101.69   13.90
   8 -12   0  140.39   16.70
  -8  12   0  132.19   14.80
   7 -12   0   50.29    9.80
   7 -12   0   34.90    5.60
  -7  12   0   61.59    9.90
   6 -12   0    7.40    3.40
   6 -12   0    6.60    3.40
   6 -12   0    4.90    4.90
  -6  12   0    0.00    4.30
   5 -12   0    2.60    3.50
   5 -12   0    0.50    2.50
   5 -12   0   -2.90    3.20
   5 -12   0   -1.50    3.60
  -5  12   0    7.20    5.50
  -5  12   0    1.90    3.40
   4 -12   0   18.90    6.20
   4 -12   0   16.40    5.30
   4 -12   0   15.10    4.70
  -4  12   0   11.20    4.80
  -4  12   0   12.30    4.40
   3 -12   0  385.16   17.40
   3 -12   0  384.76   19.90
   3 -12   0  374.26   17.50
  -3  12   0  371.26   14.90
  -3  12   0  370.46   17.00
  -3  12   0  380.96   19.00
   2 -12   0  559.74   24.50
   2 -12   0  533.25   21.50
   2 -12   0  558.84   21.60
  -2  12   0  561.24   21.70
  -2  12   0  544.75   23.30
  -2  12   0  530.25   18.90
   1 -12   0  529.65   20.90
   1 -12   0  535.95   23.40
   1 -12   0  531.25   21.80
  -1  12   0  544.75   21.40
  -1  12   0  520.35   22.60
  -1  12   0  507.35   18.40
   0 -12   0  101.79    8.70
   0 -12   0  111.09   11.30
   0 -12   0  117.79   12.00
   0  12   0  101.29    8.70
   0  12   0  112.19    7.70
  -1 -12   0  146.19   11.20
  -1 -12   0  158.08   10.40
  -1 -12   0  168.08   12.10
   1  12   0  138.49   10.10
   1  12   0  148.89   10.60
  -2 -12   0    3.40    3.50
  -2 -12   0    6.50    3.60
  -2 -12   0    5.90    4.10
   2  12   0   11.30    3.60
   2  12   0    7.00    3.60
  -3 -12   0   24.80    6.00
  -3 -12   0   19.00    5.10
  -3 -12   0   24.90    5.10
  -3 -12   0   34.40    7.20
   3  12   0   30.50    5.40
   3  12   0   23.60    6.10
  -4 -12   0  115.29    9.00
  -4 -12   0  104.19   10.50
  -4 -12   0  111.49    8.70
  -4 -12   0  101.89   11.30
   4  12   0   87.09   10.30
   4  12   0  106.79    8.50
  -5 -12   0   16.80    4.20
  -5 -12   0   13.10    5.00
  -5 -12   0   21.10    6.20
  -5 -12   0   14.30    4.20
   5  12   0   22.80    6.20
   5  12   0   14.10    4.30
  -6 -12   0   41.50    7.10
  -6 -12   0   54.99    9.30
   6  12   0   33.70    7.70
  -7 -12   0   12.70    5.10
  -7 -12   0   27.40    6.20
   7  12   0   11.80    6.00
  -8 -12   0    9.80    4.70
  -8 -12   0    3.00    5.20
   8  12   0    9.50    4.70
  -9 -12   0   -1.00    4.50
  -9 -12   0   -3.80    2.60
   9  12   0    2.40    4.80
 -10 -12   0   12.90    6.00
 -10 -12   0    9.00    5.80
  10  12   0    3.50    5.10
 -11 -12   0   24.10    7.20
 -11 -12   0   18.40    7.20
  11  12   0   13.90    6.90
 -12 -12   0   99.09   12.10
 -12 -12   0   91.69   13.10
  12  12   0   87.09   12.70
 -11  13   0   28.40   11.10
  10 -13   0    4.80    6.40
 -10  13   0   -0.70    5.70
   9 -13   0   22.40    8.40
  -9  13   0    7.30    7.10
   8 -13   0  127.19   16.00
  -8  13   0  121.79   15.00
   7 -13   0  199.78   17.20
  -7  13   0  194.78   15.40
   6 -13   0   57.29   10.90
   6 -13   0   81.59    9.20
  -6  13   0   83.79   12.30
   5 -13   0   -0.20    3.80
   5 -13   0   -6.20    4.90
  -5  13   0    8.20    4.00
  -5  13   0    1.90    4.00
   4 -13   0  128.69   10.40
   4 -13   0  123.69   12.30
   4 -13   0  106.49   13.90
  -4  13   0  147.39   10.60
  -4  13   0  126.69   13.80
   3 -13   0  289.17   15.90
   3 -13   0  328.57   19.00
   3 -13   0  326.07   16.70
  -3  13   0  332.67   16.40
  -3  13   0  332.47   18.90
   2 -13   0  622.54   27.40
   2 -13   0  641.44   25.10
   2 -13   0  673.03   25.10
  -2  13   0  657.23   24.50
  -2  13   0  583.54   25.80
   1 -13   0  707.53   27.30
   1 -13   0  719.73   28.80
   1 -13   0  740.33   26.60
  -1  13   0  753.02   27.30
  -1  13   0  735.53   29.00
   0 -13   0   49.50    8.70
   0 -13   0   42.50    7.80
   0 -13   0   30.90    6.30
   0  13   0   38.00    7.10
  -1 -13   0    0.00    3.10
  -1 -13   0    0.10    3.00
  -1 -13   0    0.30    3.50
   1  13   0   -2.70    3.30
  -2 -13   0    4.20    3.40
  -2 -13   0    7.70    4.40
  -2 -13   0    9.80    5.10
   2  13   0    4.60    4.20
  -3 -13   0   58.29    8.20
  -3 -13   0   70.79    8.90
  -3 -13   0   69.39    9.80
  -3 -13   0   59.59    7.50
   3  13   0   67.19    9.40
  -4 -13   0   50.39    7.10
  -4 -13   0   50.39    7.70
  -4 -13   0   60.49    7.70
  -4 -13   0   52.59    9.10
   4  13   0   42.00    7.80
  -5 -13   0   80.19    9.80
  -5 -13   0   95.69   11.50
  -5 -13   0   79.89   10.20
  -5 -13   0   74.99    8.30
   5  13   0   69.99    9.90
  -6 -13   0   91.59   11.00
  -6 -13   0  116.49   12.60
   6  13   0   79.39   11.60
  -7 -13   0   -3.90    4.10
  -7 -13   0   11.70    5.90
   7  13   0    0.10    3.20
  -8 -13   0    4.40    4.20
  -8 -13   0   -4.70    2.50
   8  13   0   -2.90    2.80
  -9 -13   0   -3.10    2.80
  -9 -13   0    3.50    5.60
   9  13   0   -3.70    4.40
 -10 -13   0   -3.10    4.80
 -10 -13   0   -2.70    4.80
  10  13   0    3.90    5.50
 -11 -13   0   14.80    7.00
 -11 -13   0   18.20    6.10
  11  13   0   11.70    7.30
 -12 -13   0   24.90    7.30
  12  13   0    9.90    6.80
   9 -14   0    7.80    5.80
  -9  14   0    4.80    5.10
   8 -14   0  108.69   15.60
  -8  14   0  107.89   15.10
   7 -14   0   49.50   11.40
  -7  14   0   54.99   10.50
   6 -14   0   17.90    8.50
   6 -14   0   15.70    8.60
  -6  14   0   19.60    7.30
   5 -14   0    5.40    6.60
   5 -14   0   11.40    4.80
  -5  14   0   24.00    7.20
  -5  14   0   12.30    4.80
   4 -14   0   -4.80    5.10
   4 -14   0   -1.20    3.50
  -4  14   0    5.10    5.90
  -4  14   0   -0.80    3.00
   3 -14   0  120.89   14.40
   3 -14   0  114.89   12.00
  -3  14   0  106.59   11.30
  -3  14   0  109.79   13.00
   2 -14   0  281.97   16.10
   2 -14   0  271.07   16.10
   2 -14   0  278.37   18.30
  -2  14   0  292.17   15.70
  -2  14   0  310.37   18.60
   1 -14   0  333.67   19.50
   1 -14   0  307.87   17.10
   1 -14   0  321.17   16.90
  -1  14   0  383.36   20.30
  -1  14   0  323.87   17.50
   0 -14   0   82.29    9.70
   0 -14   0   86.29   10.50
   0 -14   0  101.89   11.90
   0  14   0  103.69   11.60
   0  14   0  102.19   12.00
  -1 -14   0   37.50    7.90
  -1 -14   0   33.40    7.10
  -1 -14   0   45.60    7.40
   1  14   0   36.40    7.40
  -2 -14   0   64.39    8.70
  -2 -14   0   67.59    8.50
  -2 -14   0   75.69   10.40
  -2 -14   0   75.49   10.10
   2  14   0   69.99    9.80
  -3 -14   0   86.39    9.30
  -3 -14   0   70.49    9.40
  -3 -14   0   80.19   10.20
  -3 -14   0   76.29   11.10
   3  14   0   80.69   10.80
  -4 -14   0   -1.50    3.30
  -4 -14   0   -1.40    2.80
  -4 -14   0    1.20    4.80
  -4 -14   0   -1.30    3.10
   4  14   0    3.00    4.60
  -5 -14   0  120.29    9.80
  -5 -14   0  125.49   13.10
  -5 -14   0  123.99   13.60
   5  14   0  111.69   12.80
  -6 -14   0   51.29    8.70
  -6 -14   0   63.59   10.00
   6  14   0   60.89   10.70
  -7 -14   0   22.40    7.30
  -7 -14   0    8.30    5.20
   7  14   0    7.50    5.30
  -8 -14   0    6.10    5.50
  -8 -14   0    2.30    4.80
   8  14   0    7.90    5.20
  -9 -14   0    3.20    3.70
  -9 -14   0    6.00    5.00
   9  14   0   10.80    6.20
 -10 -14   0   34.00    9.00
 -10 -14   0   21.80    8.10
  10  14   0   17.70    7.20
 -11 -14   0   20.50    8.00
  11  14   0   18.10    8.10
 -12 -14   0    5.30    6.30
   8 -15   0   17.40    8.50
  -8  15   0   29.40    9.60
   7 -15   0   34.70   10.40
  -7  15   0   29.10    9.20
   6 -15   0    4.80    6.60
  -6  15   0    0.20    4.30
   5 -15   0    9.80    4.80
   5 -15   0    2.20    6.40
  -5  15   0   11.20    6.90
  -5  15   0    8.60    4.40
   4 -15   0    9.40    4.60
   4 -15   0   16.10    6.90
  -4  15   0    7.40    4.80
  -4  15   0    4.60    5.00
   3 -15   0   93.59   13.30
   3 -15   0   83.79   10.80
  -3  15   0   86.49   12.10
  -3  15   0   80.19   10.10
   2 -15   0  205.78   16.50
   2 -15   0  204.38   14.60
  -2  15   0  193.18   13.80
  -2  15   0  224.38   16.60
   1 -15   0  333.37   18.80
   1 -15   0  346.67   20.40
  -1  15   0  318.87   17.90
  -1  15   0  314.77   19.70
   0 -15   0  200.88   14.20
   0 -15   0  186.38   14.90
   0 -15   0  174.18   12.90
   0  15   0  202.18   14.90
   0  15   0  181.08   13.90
  -1 -15   0  156.68   13.20
  -1 -15   0  152.38   11.30
  -1 -15   0  156.18   12.70
  -1 -15   0  122.69   10.80
   1  15   0  160.78   12.50
  -2 -15   0  100.19   10.80
  -2 -15   0  106.19   12.30
  -2 -15   0   91.49   10.20
  -2 -15   0  104.39   12.90
   2  15   0  109.89   12.70
  -3 -15   0   25.30    6.50
  -3 -15   0   23.80    5.60
  -3 -15   0   30.10    7.00
  -3 -15   0   32.50    8.10
   3  15   0   20.90    6.90
  -4 -15   0   18.80    6.80
  -4 -15   0   28.70    6.90
   4  15   0   38.40    8.40
  -5 -15   0  235.68   15.70
  -5 -15   0  247.68   16.80
   5  15   0  242.28   17.20
  -6 -15   0  173.68   14.40
  -6 -15   0  176.48   14.20
   6  15   0  188.68   15.90
  -7 -15   0   39.80    8.60
  -7 -15   0   14.30    5.60
   7  15   0   32.50    8.10
  -8 -15   0   13.10    6.40
  -8 -15   0    8.10    5.00
   8  15   0   10.50    5.70
  -9 -15   0   -3.20    4.80
  -9 -15   0   12.50    7.00
   9  15   0    4.40    4.40
 -10 -15   0    9.10    5.60
   6 -16   0   49.60   11.30
  -6  16   0   34.60    9.90
   5 -16   0    9.80    5.10
   5 -16   0    5.30    6.90
  -5  16   0   19.20    6.30
  -5  16   0    8.80    5.80
   4 -16   0   20.70    7.70
   4 -16   0    9.20    5.50
  -4  16   0   21.20    7.30
  -4  16   0    9.60    5.20
   3 -16   0    1.10    4.30
   3 -16   0   -4.40    5.20
  -3  16   0   -2.40    5.40
  -3  16   0    1.50    3.90
   2 -16   0    6.90    5.40
   2 -16   0    5.60    5.20
  -2  16   0   11.70    6.40
  -2  16   0    6.70    5.20
   1 -16   0  200.18   15.10
   1 -16   0  200.78   16.50
  -1  16   0  171.98   17.40
  -1  16   0  213.68   15.30
   0 -16   0  257.97   17.30
   0 -16   0  298.37   19.00
   0  16   0  245.28   16.10
   0  16   0  223.98   17.40
  -1 -16   0  253.57   17.40
  -1 -16   0  273.67   18.10
  -1 -16   0  264.37   15.60
   1  16   0  257.37   18.20
   1  16   0  268.77   17.60
  -2 -16   0   75.29    9.90
  -2 -16   0   80.49   11.30
  -2 -16   0   62.19   11.10
   2  16   0   73.39   10.90
  -3 -16   0    0.50    4.00
  -3 -16   0    6.80    6.10
  -3 -16   0    4.20    5.20
   3  16   0    2.20    3.80
  -4 -16   0   -1.40    5.50
  -4 -16   0   -3.10    3.70
   4  16   0    4.20    4.20
  -5 -16   0    3.20    4.70
  -5 -16   0   -2.00    3.80
   5  16   0    4.00    5.90
  -6 -16   0   49.40    9.60
  -6 -16   0   41.10    8.90
   6  16   0   43.30    9.50
  -7 -16   0  112.49   14.50
  -7 -16   0   71.09   11.00
   7  16   0   71.69   12.60
  -8 -16   0   12.70    6.30
  -8 -16   0   -4.80    3.50
   8  16   0    1.80    6.50
  -9 -16   0    4.60    4.90
   5 -17   0    5.10    7.60
  -5  17   0    8.50    5.70
   4 -17   0    1.30    5.00
   4 -17   0   -2.80    4.40
  -4  17   0    3.40    4.60
  -4  17   0    6.60    6.30
   3 -17   0    4.70    6.50
   3 -17   0   -5.10    4.70
  -3  17   0    6.80    4.90
  -3  17   0   -0.40    5.70
   2 -17   0    7.10    6.80
   2 -17   0    9.30    6.00
  -2  17   0    3.10    6.20
  -2  17   0    5.80    4.80
   1 -17   0   65.49   10.90
   1 -17   0   57.39   10.70
  -1  17   0   54.09    9.80
  -1  17   0   67.59   12.30
   0 -17   0  295.07   19.60
   0 -17   0  329.37   20.10
   0  17   0  275.47   18.30
   0  17   0  277.67   20.00
  -1 -17   0  114.69   14.10
  -1 -17   0  123.89   14.30
   1  17   0   96.99   13.90
   1  17   0   78.19   11.80
  -2 -17   0   -1.40    3.50
  -2 -17   0    5.50    5.60
  -2 -17   0    7.00    5.70
   2  17   0    9.00    6.60
   2  17   0   10.50    5.80
  -3 -17   0   -5.70    3.40
  -3 -17   0   -1.70    3.80
   3  17   0   -3.00    4.80
  -4 -17   0   -2.40    3.90
  -4 -17   0   -1.90    5.30
   4  17   0   -2.10    4.70
  -5 -17   0    5.10    4.90
  -5 -17   0    0.10    4.50
   5  17   0    3.30    4.80
  -6 -17   0   42.70    8.80
  -6 -17   0   39.60    9.60
   6  17   0   37.80   10.40
  -7 -17   0   91.09   12.70
  -4  18   0    6.80    5.10
   3 -18   0    0.90    6.00
   3 -18   0   -2.40    4.10
  -3  18   0    3.70    4.70
   2 -18   0   -3.50    4.50
   2 -18   0    0.40    5.60
  -2  18   0   -1.00    4.70
   1 -18   0    3.70    6.10
   1 -18   0   -0.70    3.50
  -1  18   0    7.10    4.50
  -1  18   0   10.10    8.00
   0 -18   0   60.89   11.00
   0 -18   0   58.29   11.20
   0  18   0   75.99   12.90
   0  18   0   51.89   10.40
  -1 -18   0   23.30    8.00
  -1 -18   0   29.90    8.40
   1  18   0   28.60    8.50
   1  18   0   27.00    8.00
  -2 -18   0  103.79   14.10
   2  18   0   82.69   13.20
   2  18   0   74.79   11.60
  -3 -18   0   71.39   14.10
   3  18   0  104.79   13.80
  -4 -18   0   25.90    7.20
  -5 -18   0    5.80    5.00
  -6 -18   0   -0.70    4.10
   1 -19   0    0.20    5.80
   0 -19   0    2.10    6.60
   0 -19   1   69.79   12.70
   1 -19   1   27.30   11.50
  -6 -18   1   -3.00    3.80
  -5 -18   1   -0.40    3.70
   3  18  -1    5.40    6.90
   3  18  -1    3.70    6.00
   2  18  -1    3.30    4.60
   2  18  -1   12.30    6.80
  -2 -18   1    3.30    5.70
   1  18  -1   44.90   10.10
   1  18  -1   41.90   10.30
  -1 -18   1   38.00   11.50
  -1 -18   1   30.40    9.10
   0  18  -1  118.59   15.30
   0  18  -1   84.49   13.00
   0 -18   1  115.29   14.20
   0 -18   1  135.19   16.50
  -1  18  -1   71.49   15.30
  -1  18  -1   81.59   12.20
   1 -18   1   90.49   13.60
   1 -18   1   87.69   12.80
  -2  18  -1    0.00    4.60
   2 -18   1    5.30    7.00
   2 -18   1    3.90    5.40
  -3  18  -1    4.30    5.10
   3 -18   1   12.70    8.10
   3 -18   1    4.00    5.40
  -4  18  -1   11.90    6.30
  -7 -17   1   31.50    8.10
   6  17  -1   22.00    7.60
  -6 -17   1   20.10    9.30
  -6 -17   1   30.00    8.00
   5  17  -1    5.90    5.50
  -5 -17   1    2.00    4.10
  -5 -17   1   -2.50    5.60
   4  17  -1    4.10    4.40
  -4 -17   1    0.50    3.70
  -4 -17   1   -2.30    3.60
   3  17  -1   10.50    6.20
  -3 -17   1    8.00    5.10
  -3 -17   1    6.90    6.50
   2  17  -1   -6.90    4.10
   2  17  -1   -2.80    4.70
  -2 -17   1    2.60    5.40
  -2 -17   1    1.90    7.90
   1  17  -1   13.10    6.10
   1  17  -1   16.10    7.30
  -1 -17   1   10.30    6.00
  -1 -17   1    4.70    5.30
   0  17  -1    8.40    6.10
   0  17  -1   12.00    7.00
   0 -17   1   16.00    6.70
   0 -17   1   16.30    6.10
  -1  17  -1   69.69   10.90
  -1  17  -1   74.89   12.70
   1 -17   1   82.39   11.80
   1 -17   1   90.89   13.00
  -2  17  -1   72.29   12.70
  -2  17  -1   69.59   10.90
   2 -17   1   86.29   11.80
   2 -17   1   70.99   12.20
  -3  17  -1   79.39   11.30
  -3  17  -1   78.09   13.10
   3 -17   1   85.59   13.70
   3 -17   1   71.09   11.20
  -4  17  -1    5.40    5.10
  -4  17  -1    8.70    7.00
   4 -17   1   -4.20    6.00
   4 -17   1   -1.20    4.50
  -5  17  -1    7.50    5.10
   5 -17   1   -3.60    7.30
   8  16  -1   31.30    8.80
  -8 -16   1   30.70    8.40
  -8 -16   1   33.60    9.40
   7  16  -1  134.39   16.20
  -7 -16   1  118.09   14.20
  -7 -16   1  119.49   15.40
   6  16  -1  117.39   15.20
  -6 -16   1  113.09   14.80
  -6 -16   1  102.29   13.00
   5  16  -1   32.10    8.60
  -5 -16   1   37.20    9.40
  -5 -16   1   26.80    7.10
   4  16  -1    2.80    5.60
  -4 -16   1    0.50    4.00
  -4 -16   1    0.40    4.30
   3  16  -1    2.40    5.00
  -3 -16   1    2.90    5.80
  -3 -16   1    4.60    4.30
   2  16  -1   16.40    6.40
   2  16  -1    3.10    4.30
  -2 -16   1   19.50    5.80
  -2 -16   1   13.10    6.10
  -2 -16   1   17.90    7.20
   1  16  -1    0.00    4.80
   1  16  -1   -0.20    4.70
  -1 -16   1    1.10    3.70
  -1 -16   1   -2.30    3.70
  -1 -16   1    0.30    4.40
   0  16  -1    4.60    4.30
   0  16  -1   19.90    7.80
   0 -16   1   10.80    6.60
   0 -16   1   15.30    6.70
  -1  16  -1    0.30    5.10
  -1  16  -1   10.20    6.40
   1 -16   1   15.80    7.20
   1 -16   1   15.90    6.30
  -2  16  -1   24.80    8.10
  -2  16  -1   39.70    8.50
   2 -16   1   48.70    9.90
   2 -16   1   41.20    8.50
  -3  16  -1    1.50    4.10
  -3  16  -1    1.50    4.40
   3 -16   1    4.20    5.90
   3 -16   1    7.10    5.20
  -4  16  -1   18.10    6.20
  -4  16  -1   33.20    8.50
   4 -16   1   16.40    6.20
   4 -16   1   20.60    8.20
  -5  16  -1   70.19   10.00
  -5  16  -1   89.19   13.30
   5 -16   1   70.19   12.80
   5 -16   1   83.39   13.90
  -6  16  -1   79.79   13.50
   6 -16   1   90.89   14.60
 -10 -15   1    4.70    6.50
   9  15  -1   44.30    9.90
  -9 -15   1   33.70    9.30
  -9 -15   1   46.70    9.60
   8  15  -1   31.00    8.80
  -8 -15   1   28.70    7.90
  -8 -15   1   20.30    7.00
   7  15  -1  102.49   13.90
  -7 -15   1  117.19   14.30
  -7 -15   1   94.69   12.00
   6  15  -1  129.49   15.60
  -6 -15   1  138.69   15.30
  -6 -15   1  154.88   13.20
   5  15  -1    9.10    5.80
  -5 -15   1   25.00    6.90
  -5 -15   1   23.10    6.40
   4  15  -1    0.60    4.80
  -4 -15   1   -3.20    3.50
  -4 -15   1    2.50    4.10
   3  15  -1   70.19   10.50
  -3 -15   1   83.89   10.50
  -3 -15   1   79.59   11.70
  -3 -15   1   71.09    9.70
   2  15  -1   40.00    7.80
  -2 -15   1   51.99    8.80
  -2 -15   1   48.30    7.80
  -2 -15   1   43.40    8.90
  -2 -15   1   50.19    7.70
   1  15  -1    3.30    4.80
   1  15  -1    6.60    5.40
  -1 -15   1    1.70    4.10
  -1 -15   1   -4.60    3.30
  -1 -15   1    0.90    3.30
  -1 -15   1   -1.40    3.40
   0  15  -1   21.10    7.30
   0  15  -1   32.40    7.10
   0 -15   1   27.60    6.00
   0 -15   1   14.90    5.30
   0 -15   1   23.90    6.50
   0 -15   1   23.80    7.30
  -1  15  -1   14.00    6.10
  -1  15  -1   27.70    8.00
   1 -15   1   28.40    7.70
   1 -15   1   25.10    6.80
   1 -15   1   22.80    6.30
  -2  15  -1  119.39   14.30
  -2  15  -1  132.79   13.20
   2 -15   1  128.49   15.20
   2 -15   1  136.19   13.70
  -3  15  -1   64.99   10.80
  -3  15  -1   57.29    9.00
   3 -15   1   58.49   10.90
   3 -15   1   58.39    9.40
  -4  15  -1    2.70    5.70
  -4  15  -1    6.90    4.80
   4 -15   1    6.40    4.40
   4 -15   1   -4.60    5.30
  -5  15  -1   -2.50    4.90
  -5  15  -1    0.30    3.50
   5 -15   1    0.40    3.60
   5 -15   1   -5.10    5.00
  -6  15  -1   14.70    6.10
   6 -15   1   21.70    8.00
  -7  15  -1   26.60    9.00
   7 -15   1   36.90    9.90
  -8  15  -1  131.09   17.00
   8 -15   1  100.29   15.60
 -12 -14   1  121.09   15.10
 -11 -14   1   56.09   10.70
  10  14  -1   24.30    7.20
 -10 -14   1    6.00    6.50
 -10 -14   1   17.00    7.20
   9  14  -1   22.60    7.90
  -9 -14   1   25.30    7.80
  -9 -14   1   20.50    7.50
   8  14  -1   85.29   12.30
  -8 -14   1   77.69   11.20
  -8 -14   1   74.49   11.40
   7  14  -1  267.87   18.50
  -7 -14   1  254.07   17.00
  -7 -14   1  281.37   17.70
   6  14  -1  398.76   21.60
  -6 -14   1  417.26   21.80
  -6 -14   1  413.46   20.60
   5  14  -1  315.17   19.20
  -5 -14   1  322.67   17.80
  -5 -14   1  332.97   19.00
   4  14  -1    9.00    4.90
  -4 -14   1    8.90    4.30
  -4 -14   1   15.00    4.80
  -4 -14   1    7.80    5.60
  -4 -14   1   11.50    4.70
   3  14  -1   16.70    5.50
  -3 -14   1   11.80    4.40
  -3 -14   1   15.10    5.80
  -3 -14   1    7.40    4.60
  -3 -14   1   11.40    5.90
   2  14  -1    3.90    4.50
  -2 -14   1   -0.80    4.30
  -2 -14   1    1.10    3.60
  -2 -14   1   -2.60    2.70
  -2 -14   1   -5.10    2.70
   1  14  -1   34.10    6.80
  -1 -14   1   30.50    7.30
  -1 -14   1   43.00    8.00
  -1 -14   1   25.30    5.70
  -1 -14   1   32.20    6.10
   0  14  -1   16.60    6.40
   0  14  -1   17.50    6.20
   0 -14   1    7.60    4.60
   0 -14   1   17.50    4.70
   0 -14   1   14.40    6.10
   0 -14   1   14.80    4.90
  -1  14  -1   72.99   10.60
  -1  14  -1   56.29    8.60
   1 -14   1   54.39    8.00
   1 -14   1   45.30    8.40
   1 -14   1   61.09   10.10
  -2  14  -1    2.20    3.20
  -2  14  -1    2.30    4.10
   2 -14   1    1.60    4.70
   2 -14   1   10.80    4.90
   2 -14   1   -0.70    2.70
  -3  14  -1    8.60    6.20
  -3  14  -1    9.90    5.20
   3 -14   1   10.20    4.90
   3 -14   1   20.30    6.90
   3 -14   1   18.30    7.10
  -4  14  -1   24.00    7.20
  -4  14  -1   42.30    7.60
   4 -14   1   32.20    7.00
   4 -14   1   27.90    8.70
  -5  14  -1    3.60    3.90
  -5  14  -1    7.10    6.30
   5 -14   1    1.30    3.40
   5 -14   1   -3.10    5.40
  -6  14  -1   30.70    8.70
   6 -14   1    5.40    6.70
  -7  14  -1   20.00    7.10
   7 -14   1   13.20    8.10
  -8  14  -1   39.60   10.00
   8 -14   1   54.69   11.90
  -9  14  -1  211.38   17.50
   9 -14   1  185.38   21.00
 -12 -13   1   83.59   12.10
  11  13  -1   71.19   12.00
 -11 -13   1   69.69   11.80
 -11 -13   1   63.59   10.60
  10  13  -1    5.20    4.80
 -10 -13   1    8.30    5.10
 -10 -13   1    2.40    4.30
   9  13  -1    3.50    5.20
  -9 -13   1   -2.90    4.10
  -9 -13   1   -1.60    4.40
   8  13  -1    6.50    5.30
  -8 -13   1    3.70    5.60
  -8 -13   1   -6.10    4.10
   7  13  -1  157.08   15.80
  -7 -13   1  142.39   11.90
  -7 -13   1  147.09   14.90
   6  13  -1  250.37   16.30
  -6 -13   1  265.67   17.00
  -6 -13   1  264.57   16.00
   5  13  -1   51.09    9.60
  -5 -13   1   44.70    6.50
  -5 -13   1   45.60    8.80
  -5 -13   1   58.89    8.20
   4  13  -1  228.78   15.60
  -4 -13   1  262.27   13.40
  -4 -13   1  253.97   14.70
  -4 -13   1  273.67   16.60
  -4 -13   1  265.77   13.70
   3  13  -1   94.69   11.40
  -3 -13   1   83.79   10.40
  -3 -13   1  105.39   10.80
  -3 -13   1   74.09    9.00
  -3 -13   1   94.39    8.20
   2  13  -1    3.20    3.40
  -2 -13   1   -0.20    3.00
  -2 -13   1    8.00    5.00
  -2 -13   1    3.90    3.60
  -2 -13   1   13.10    5.60
   1  13  -1   -1.50    3.30
  -1 -13   1    2.10    3.00
  -1 -13   1   -2.50    3.60
  -1 -13   1   -0.10    2.80
  -1 -13   1   -2.70    2.60
   0  13  -1  128.69   13.10
   0  13  -1  142.79   11.20
   0 -13   1  145.29   12.10
   0 -13   1  131.79   10.00
   0 -13   1  118.09   11.90
  -1  13  -1   70.39   10.00
  -1  13  -1   57.99    8.50
   1 -13   1   73.59   10.50
   1 -13   1   66.09    8.30
   1 -13   1   84.69   10.30
  -2  13  -1   40.10    8.30
  -2  13  -1   25.30    6.30
   2 -13   1   27.60    7.60
   2 -13   1   31.10    6.60
   2 -13   1   36.50    6.70
  -3  13  -1   28.70    6.50
  -3  13  -1   23.10    6.30
   3 -13   1   25.20    5.90
   3 -13   1   30.60    8.20
   3 -13   1   20.60    5.90
  -4  13  -1   96.59   10.70
  -4  13  -1  100.59   12.70
   4 -13   1   92.69   10.70
   4 -13   1  116.29   13.80
   4 -13   1  115.19   11.30
  -5  13  -1   50.99    7.80
  -5  13  -1   36.10    8.00
   5 -13   1   56.19   10.90
   5 -13   1   64.69    8.50
  -6  13  -1   49.99    9.80
   6 -13   1   55.19   11.30
   6 -13   1   46.40    7.10
   6 -13   1   36.60    5.70
  -7  13  -1   -0.70    3.50
   7 -13   1   -2.20    5.90
  -8  13  -1   64.39   12.00
   8 -13   1   70.29   12.50
  -9  13  -1  218.38   17.20
   9 -13   1  224.78   18.30
 -10  13  -1  315.77   22.10
  10 -13   1  333.97   23.30
  12  12  -1   16.00    7.50
 -12 -12   1   38.50    9.30
 -12 -12   1   32.80    7.90
  11  12  -1   87.09   12.90
 -11 -12   1  101.69   13.40
 -11 -12   1   96.89   12.20
  10  12  -1    6.70    6.00
 -10 -12   1    1.50    4.10
 -10 -12   1    6.90    5.40
   9  12  -1    3.80    4.20
  -9 -12   1    1.40    4.30
  -9 -12   1    2.80    4.00
   8  12  -1    1.80    4.70
  -8 -12   1   -8.20    3.80
  -8 -12   1   -6.50    3.70
   7  12  -1   19.20    5.90
  -7 -12   1   24.40    6.70
  -7 -12   1   25.30    6.40
   6  12  -1  172.58   13.10
  -6 -12   1  208.28   13.40
  -6 -12   1  181.98   13.90
   5  12  -1  430.76   17.80
   5  12  -1  419.76   20.50
  -5 -12   1  438.66   16.90
  -5 -12   1  477.55   21.70
  -5 -12   1  448.46   20.10
   4  12  -1  568.54   24.30
   4  12  -1  602.44   21.70
  -4 -12   1  662.43   25.80
  -4 -12   1  626.14   23.70
  -4 -12   1  608.54   21.70
  -4 -12   1  581.84   21.40
   3  12  -1  425.46   19.60
   3  12  -1  393.16   16.70
  -3 -12   1  415.06   17.00
  -3 -12   1  416.36   18.00
  -3 -12   1  404.56   19.20
  -3 -12   1  422.46   17.80
   2  12  -1   29.00    6.40
   2  12  -1   40.20    6.00
  -2 -12   1   22.50    6.10
  -2 -12   1   28.70    5.70
  -2 -12   1   35.30    5.50
  -2 -12   1   31.00    6.60
   1  12  -1   70.99    8.80
   1  12  -1   65.79    7.60
  -1 -12   1   69.69    9.20
  -1 -12   1   69.09    7.80
  -1 -12   1   78.69    9.60
   0  12  -1  112.69   11.80
   0  12  -1  116.59   11.20
   0 -12   1  113.69   11.20
   0 -12   1  110.69   12.00
   0 -12   1  110.29    8.80
  -1  12  -1  153.98   11.40
  -1  12  -1  134.19    9.90
   1 -12   1  138.89   10.00
   1 -12   1  148.99   12.30
   1 -12   1  113.59   11.20
  -2  12  -1   68.79    8.70
  -2  12  -1   62.29    8.90
   2 -12   1   66.89    8.60
   2 -12   1   60.69    8.00
   2 -12   1   54.49    9.20
  -3  12  -1   30.50    7.30
  -3  12  -1   25.20    5.90
   3 -12   1   26.60    5.80
   3 -12   1   21.70    6.90
   3 -12   1   24.10    5.90
  -4  12  -1   -1.20    3.10
  -4  12  -1    3.20    3.90
   4 -12   1    1.10    3.60
   4 -12   1    4.20    4.20
   4 -12   1    5.80    3.50
  -5  12  -1   11.40    5.10
  -5  12  -1    9.80    4.20
   5 -12   1   17.70    5.80
   5 -12   1   16.70    6.10
   5 -12   1   15.70    4.00
   5 -12   1   11.00    4.50
  -6  12  -1   -2.90    4.40
   6 -12   1    2.70    3.10
   6 -12   1    4.30    3.00
   6 -12   1   -1.80    3.50
  -7  12  -1   48.00    9.60
   7 -12   1   35.00    8.60
   7 -12   1   41.40    6.10
  -8  12  -1   97.19   12.90
   8 -12   1   89.39   12.70
   8 -12   1   70.79    9.60
  -9  12  -1  198.38   16.70
   9 -12   1  214.88   18.00
 -10  12  -1  244.98   18.00
  10 -12   1  244.88   19.50
 -11  12  -1  103.09   14.70
  11 -12   1   80.89   13.90
  13  11  -1   10.80    6.70
 -13 -11   1   18.00    7.60
  12  11  -1   -2.70    5.60
 -12 -11   1   11.10    6.80
 -12 -11   1    9.80    5.90
  11  11  -1   -1.20    3.80
 -11 -11   1    3.30    4.70
 -11 -11   1    4.00    4.10
  10  11  -1   77.59   11.50
 -10 -11   1   80.39   10.80
 -10 -11   1   68.79   10.20
   9  11  -1   35.10    7.50
  -9 -11   1   40.80    8.60
  -9 -11   1   39.00    8.00
   8  11  -1   49.30    8.40
  -8 -11   1   42.10    8.30
  -8 -11   1   38.90    7.60
   7  11  -1    8.50    4.20
  -7 -11   1    8.20    4.90
  -7 -11   1    5.10    4.80
   6  11  -1  145.19   12.10
   6  11  -1  135.29    9.00
  -6 -11   1  144.09   10.70
  -6 -11   1  143.99   11.80
   5  11  -1  558.44   20.00
   5  11  -1  582.04   23.70
  -5 -11   1  554.14   18.90
  -5 -11   1  590.54   23.40
  -5 -11   1  542.45   21.90
   4  11  -1  619.24   21.60
   4  11  -1  623.74   24.60
  -4 -11   1  620.14   21.70
  -4 -11   1  640.94   21.50
  -4 -11   1  632.84   23.40
  -4 -11   1  669.13   25.00
   3  11  -1   47.20    6.00
   3  11  -1   59.49    8.40
  -3 -11   1   53.19    7.10
  -3 -11   1   34.10    6.00
  -3 -11   1   47.30    7.40
  -3 -11   1   49.30    6.10
   2  11  -1    8.60    3.70
   2  11  -1    5.50    2.80
   2  11  -1    8.60    3.00
  -2 -11   1   11.10    3.40
  -2 -11   1    2.90    3.60
  -2 -11   1    6.90    3.50
  -2 -11   1    2.90    3.90
   1  11  -1    8.20    3.40
   1  11  -1   10.70    3.40
   1  11  -1    7.10    2.80
  -1 -11   1    4.50    3.90
  -1 -11   1    1.20    3.30
  -1 -11   1    5.50    3.20
   0  11  -1   29.20    5.80
   0  11  -1   32.80    4.80
   0  11  -1   31.80    5.20
   0 -11   1   29.50    6.40
   0 -11   1   35.20    6.00
   0 -11   1   25.00    4.90
  -1  11  -1   23.00    4.10
  -1  11  -1   29.90    5.30
  -1  11  -1   20.00    4.90
  -1  11  -1   29.50    6.40
   1 -11   1   30.80    6.00
   1 -11   1   23.20    4.60
   1 -11   1   30.60    6.80
  -2  11  -1   37.40    6.00
  -2  11  -1   35.20    2.70
  -2  11  -1   37.90    5.00
  -2  11  -1   41.40    7.30
  -2  11  -1   44.30    7.50
   2 -11   1   54.49    7.20
   2 -11   1   50.69    8.10
   2 -11   1   37.50    6.10
  -3  11  -1   11.10    3.30
  -3  11  -1    7.90    3.60
  -3  11  -1    7.80    2.20
  -3  11  -1   18.50    5.30
   3 -11   1   11.30    3.90
   3 -11   1   11.20    4.20
   3 -11   1   23.20    6.80
  -4  11  -1    3.90    2.60
  -4  11  -1    0.50    3.50
  -4  11  -1    5.00    3.60
   4 -11   1   -0.30    3.10
   4 -11   1    2.00    2.50
   4 -11   1    3.10    5.20
   4 -11   1    1.30    4.00
  -5  11  -1    8.00    4.40
  -5  11  -1    9.40    4.10
   5 -11   1    6.60    4.60
   5 -11   1    2.30    3.10
   5 -11   1    5.60    2.90
   5 -11   1    4.10    3.30
  -6  11  -1  169.48   12.90
   6 -11   1  166.78   10.10
   6 -11   1  142.39   11.80
   6 -11   1  188.58   15.00
   6 -11   1  156.78    9.60
  -7  11  -1   69.89   10.50
   7 -11   1   50.49    6.50
   7 -11   1   53.09   10.30
  -8  11  -1    3.30    5.10
   8 -11   1    7.30    5.90
   8 -11   1   -2.30    2.60
  -9  11  -1    5.10    4.60
   9 -11   1   -0.30    3.60
   9 -11   1    5.70    3.60
 -10  11  -1  133.59   15.90
  10 -11   1  116.89   15.80
 -11  11  -1  114.29   14.60
  11 -11   1  100.39   14.70
 -12  11  -1   90.89   13.80
  12 -11   1  135.79   17.30
  14  10  -1   -0.70    5.20
  13  10  -1   15.80    6.20
 -13 -10   1   38.80    9.40
  12  10  -1    1.40    4.40
 -12 -10   1    3.70    4.20
 -12 -10   1    8.40    5.00
  11  10  -1   66.59   10.40
 -11 -10   1   68.39   10.20
 -11 -10   1   73.89    9.70
  10  10  -1  379.96   20.60
 -10 -10   1  322.97   17.60
 -10 -10   1  338.57   19.40
   9  10  -1  120.09   12.80
  -9 -10   1  127.39   12.40
  -9 -10   1  161.38   12.80
   8  10  -1    6.20    3.30
   8  10  -1   13.00    5.60
  -8 -10   1    7.50    3.90
  -8 -10   1    8.50    5.20
   7  10  -1  118.19   10.00
   7  10  -1  115.49    8.10
  -7 -10   1  107.59   11.30
  -7 -10   1  127.59   12.20
   6  10  -1  135.19    8.50
   6  10  -1  135.69   11.00
  -6 -10   1  140.09    6.90
  -6 -10   1  145.19   10.50
  -6 -10   1  132.59   10.00
   5  10  -1  195.18   12.20
   5  10  -1  180.28    9.70
  -5 -10   1  166.08    8.50
  -5 -10   1  146.59   10.20
  -5 -10   1  169.28   11.70
   4  10  -1  418.86   18.50
   4  10  -1  412.56   15.80
  -4 -10   1  421.36   18.70
  -4 -10   1  437.66   10.50
  -4 -10   1  438.46   15.90
  -4 -10   1  441.66   18.00
  -4 -10   1  407.96   15.90
   3  10  -1  459.25   19.10
   3  10  -1  425.66   13.20
   3  10  -1  453.95   16.70
   3  10  -1  444.86   16.40
  -3 -10   1  456.45   16.50
  -3 -10   1  434.46   16.70
  -3 -10   1  422.76   18.60
  -3 -10   1  431.86   11.30
  -3 -10   1  437.46   17.50
   2  10  -1  213.58   12.40
   2  10  -1  229.48   10.70
   2  10  -1  222.88   10.80
  -2 -10   1  233.88   11.00
  -2 -10   1  221.98   12.30
  -2 -10   1  223.98   11.80
   1  10  -1   39.10    5.40
   1  10  -1   41.50    2.60
   1  10  -1   51.09    6.50
   1  10  -1   37.70    4.80
  -1 -10   1   45.10    6.70
  -1 -10   1   36.10    6.30
  -1 -10   1   34.90    5.10
   0  10  -1   77.49    8.20
   0  10  -1   63.99    6.90
   0  10  -1   49.30    5.40
   0  10  -1   54.29    2.50
   0 -10   1   67.39    8.40
   0 -10   1   69.89    8.10
   0 -10   1   61.09    6.50
  -1  10  -1   30.20    4.40
  -1  10  -1   30.30    5.70
  -1  10  -1   28.50    5.20
  -1  10  -1   30.90    5.10
   1 -10   1   36.30    6.10
   1 -10   1   26.60    4.70
   1 -10   1   24.90    6.10
  -2  10  -1   98.69    3.90
  -2  10  -1   81.19    6.30
  -2  10  -1  106.49    8.10
  -2  10  -1   95.79    9.80
  -2  10  -1   87.99    7.60
   2 -10   1   98.09    8.00
   2 -10   1   92.69    7.30
   2 -10   1   93.49   10.30
  -3  10  -1  143.99   10.50
  -3  10  -1  158.78    9.60
  -3  10  -1  145.69   10.20
  -3  10  -1  150.38    8.40
  -3  10  -1  155.58    5.80
   3 -10   1  151.58    9.60
   3 -10   1  149.88   10.20
   3 -10   1  150.08   11.90
   3 -10   1  135.19    8.20
  -4  10  -1    1.80    3.30
  -4  10  -1    3.40    1.70
  -4  10  -1   -6.40    2.60
  -4  10  -1    1.00    2.20
   4 -10   1    2.20    2.90
   4 -10   1    5.50    5.30
   4 -10   1    2.10    2.50
   4 -10   1    6.10    3.20
  -5  10  -1   58.89    7.30
  -5  10  -1   72.29    9.40
  -5  10  -1   64.69    4.70
  -5  10  -1   59.89    6.50
   5 -10   1   73.29    7.30
   5 -10   1   58.09    6.30
   5 -10   1   57.69    8.10
   5 -10   1   63.49   10.00
  -6  10  -1   29.10    6.60
  -6  10  -1   32.30    4.20
   6 -10   1   31.30    4.80
   6 -10   1   26.60    6.00
   6 -10   1   31.20    7.40
   6 -10   1   25.30    4.40
  -7  10  -1   44.00    8.30
  -7  10  -1   38.60    5.00
   7 -10   1   46.80    5.70
   7 -10   1   44.90    5.90
   7 -10   1   41.40    8.60
   7 -10   1   32.50    6.90
  -8  10  -1    6.90    4.30
  -8  10  -1    6.90    3.60
   8 -10   1    6.60    3.50
   8 -10   1    0.60    5.60
  -9  10  -1   -0.10    4.90
  -9  10  -1   -0.30    3.20
   9 -10   1   -2.00    4.60
   9 -10   1   -3.00    2.60
 -10  10  -1   68.39    8.10
 -10  10  -1   61.49   10.70
  10 -10   1   69.69   12.20
 -11  10  -1  233.78   17.10
  11 -10   1  278.57   19.00
 -12  10  -1  170.38   18.10
  12 -10   1  163.68   18.70
  12 -10   1  165.88   18.70
 -13  10  -1   15.70    6.90
  13 -10   1    6.10    6.40
  13 -10   1   19.30    8.20
  15   9  -1   -1.60    5.10
  14   9  -1    1.10    4.60
 -14  -9   1    0.30    4.40
 -14  -9   1   -6.30    3.30
  13   9  -1   40.80    8.80
 -13  -9   1   36.90    7.70
 -13  -9   1   33.60    8.70
  12   9  -1   13.00    5.70
 -12  -9   1   15.90    6.90
 -12  -9   1   11.30    5.00
 -12  -9   1   19.80    5.80
  11   9  -1    2.10    4.30
 -11  -9   1   -2.10    4.80
 -11  -9   1    1.90    3.50
 -11  -9   1    2.80    3.70
 -11  -9   1   11.30    5.00
  10   9  -1   -4.30    4.40
 -10  -9   1   18.90    6.30
 -10  -9   1    5.50    5.10
 -10  -9   1    7.50    4.60
 -10  -9   1   10.30    4.30
   9   9  -1   38.30    7.60
   9   9  -1   37.50    5.90
  -9  -9   1   28.70    7.20
  -9  -9   1   35.70    5.90
  -9  -9   1   30.90    6.60
  -9  -9   1   37.30    7.20
   8   9  -1    2.40    4.00
   8   9  -1   -1.90    2.20
  -8  -9   1    1.50    3.00
  -8  -9   1    5.50    3.70
  -8  -9   1    1.10    3.00
   7   9  -1  139.09   10.90
   7   9  -1  110.89    7.80
  -7  -9   1  130.59   11.80
  -7  -9   1  124.29    9.80
  -7  -9   1  120.39    9.60
   6   9  -1  340.87   16.10
   6   9  -1  311.37   13.00
  -6  -9   1  327.37   10.40
  -6  -9   1  287.07   14.70
  -6  -9   1  275.77   14.80
  -6  -9   1  307.07   15.60
   5   9  -1  193.08   11.80
   5   9  -1  210.78   10.00
  -5  -9   1  206.78   11.90
  -5  -9   1  202.18   11.50
  -5  -9   1  201.08   12.20
  -5  -9   1  210.18    6.90
  -5  -9   1  205.08    8.80
  -5  -9   1  203.18    7.70
   4   9  -1  433.66   15.40
   4   9  -1  417.16   17.70
  -4  -9   1  387.96   17.00
  -4  -9   1  415.66   15.20
  -4  -9   1  422.56   14.70
  -4  -9   1  412.76   13.70
  -4  -9   1  398.96   10.90
  -4  -9   1  419.96   17.00
   3   9  -1 1093.69   33.10
   3   9  -1 1108.89   30.30
   3   9  -1 1049.70   27.10
  -3  -9   1 1086.39   32.80
  -3  -9   1 1063.39   30.00
  -3  -9   1 1074.19   31.60
  -3  -9   1 1051.79   25.30
  -3  -9   1 1072.79   30.30
   2   9  -1  242.08   10.80
   2   9  -1  232.28    8.00
   2   9  -1  259.27   12.50
   2   9  -1  236.88   10.60
  -2  -9   1  228.88   10.50
  -2  -9   1  262.37   11.80
  -2  -9   1  236.48   12.10
   1   9  -1  208.08    9.90
   1   9  -1  201.78    6.50
   1   9  -1  203.08   11.10
   1   9  -1  198.78    9.20
  -1  -9   1  205.08   11.00
  -1  -9   1  204.78   11.30
  -1  -9   1  181.08    9.40
   0   9  -1  112.09    4.10
   0   9  -1  116.49    7.40
   0   9  -1  111.49    6.70
   0   9  -1  111.29    8.00
   0  -9   1  108.29    8.50
   0  -9   1  110.89    7.30
   0  -9   1  108.89    8.20
  -1   9  -1    2.20    2.20
  -1   9  -1    2.80    2.00
  -1   9  -1    0.60    1.50
  -1   9  -1    1.50    1.90
   1  -9   1    0.20    3.30
   1  -9   1   -1.00    2.60
   1  -9   1    0.00    2.10
  -2   9  -1  430.46   14.80
  -2   9  -1  391.46   16.20
  -2   9  -1  428.16   17.70
  -2   9  -1  419.56   16.20
   2  -9   1  395.96   18.10
   2  -9   1  413.36   16.20
   2  -9   1  408.76   16.30
  -3   9  -1 1246.78   29.80
  -3   9  -1 1229.38   35.00
  -3   9  -1 1259.77   37.40
  -3   9  -1 1216.88   36.20
  -3   9  -1 1245.28   33.30
   3  -9   1 1205.38   33.20
   3  -9   1 1178.98   34.40
   3  -9   1 1266.37   38.70
   3  -9   1 1238.38   36.10
  -4   9  -1  569.04   18.50
  -4   9  -1  502.35   20.40
  -4   9  -1  570.14   19.90
  -4   9  -1  551.14   16.30
  -4   9  -1  556.34   15.80
  -4   9  -1  533.95   21.90
   4  -9   1  565.04   18.40
   4  -9   1  548.95   21.00
   4  -9   1  531.35   22.60
   4  -9   1  552.04   19.00
  -5   9  -1   16.30    3.70
  -5   9  -1   18.40    3.70
  -5   9  -1   19.00    3.10
  -5   9  -1   16.70    5.70
   5  -9   1   25.30    5.90
   5  -9   1   17.80    3.90
   5  -9   1   15.80    4.40
   5  -9   1   14.10    3.40
  -6   9  -1    7.20    2.80
  -6   9  -1    8.80    2.60
  -6   9  -1    4.80    3.70
   6  -9   1    4.50    4.00
   6  -9   1    5.70    5.00
   6  -9   1    6.20    2.80
   6  -9   1    8.50    3.10
  -7   9  -1   -2.50    1.80
  -7   9  -1   -7.30    1.80
   7  -9   1   -2.70    2.30
   7  -9   1    0.90    2.40
   7  -9   1   -3.30    4.10
   7  -9   1   -1.40    2.00
  -8   9  -1   -1.20    4.00
  -8   9  -1   -3.50    2.60
   8  -9   1    0.60    2.50
   8  -9   1    3.60    3.50
   8  -9   1   -3.50    2.80
  -9   9  -1    2.10    3.10
  -9   9  -1   -2.20    4.40
   9  -9   1    4.60    3.10
   9  -9   1    5.00    5.70
 -10   9  -1   -0.20    2.90
 -10   9  -1   11.10    5.90
  10  -9   1    8.30    6.40
  10  -9   1    1.20    3.10
 -11   9  -1   94.89    9.90
 -11   9  -1  110.39   13.70
  11  -9   1  103.29   13.60
 -12   9  -1  133.99   10.90
 -12   9  -1  136.39   15.60
  12  -9   1  133.19   15.80
  12  -9   1  114.39   15.00
 -13   9  -1  109.59   18.40
 -13   9  -1  123.49   15.40
  13  -9   1   98.89   14.40
  13  -9   1  138.99   16.70
 -14   9  -1   16.70    7.60
  14  -9   1   21.20    8.50
  14  -9   1   33.70    9.50
 -15  -8   1   61.49   10.30
  14   8  -1    7.40    5.60
 -14  -8   1   -2.60    5.30
 -14  -8   1    2.20    3.80
  13   8  -1   12.80    6.10
 -13  -8   1    5.50    4.80
 -13  -8   1    5.00    4.90
  12   8  -1   -1.10    2.90
 -12  -8   1    4.00    3.50
 -12  -8   1    0.60    3.60
 -12  -8   1    2.80    4.30
 -12  -8   1    2.90    4.00
  11   8  -1   17.30    5.90
 -11  -8   1   27.30    6.20
 -11  -8   1    8.70    5.50
 -11  -8   1   18.70    4.80
 -11  -8   1   19.90    5.90
  10   8  -1   19.20    5.70
 -10  -8   1    7.80    5.40
 -10  -8   1   10.30    5.10
 -10  -8   1   12.00    4.40
 -10  -8   1   19.70    5.40
   9   8  -1   76.29    9.90
   9   8  -1   67.99    7.50
  -9  -8   1   94.79    9.80
  -9  -8   1   74.79    9.80
  -9  -8   1   82.19    8.30
  -9  -8   1   75.99    9.50
   8   8  -1   36.90    7.10
   8   8  -1   34.70    5.20
  -8  -8   1   35.00    5.60
  -8  -8   1   36.30    6.40
  -8  -8   1   35.00    6.80
  -8  -8   1   32.60    6.20
   7   8  -1    0.50    2.10
   7   8  -1   -0.40    3.50
  -7  -8   1   -3.60    2.10
  -7  -8   1   -2.20    3.30
  -7  -8   1   -1.10    2.70
  -7  -8   1   -5.60    3.10
   6   8  -1   49.40    7.00
   6   8  -1   45.10    5.50
  -6  -8   1   41.50    2.90
  -6  -8   1   45.70    7.10
  -6  -8   1   47.30    7.10
  -6  -8   1   49.30    3.80
  -6  -8   1   40.70    6.30
   5   8  -1    6.50    3.00
   5   8  -1    2.30    2.40
  -5  -8   1    6.40    2.30
  -5  -8   1    4.70    3.70
  -5  -8   1    3.40    1.60
  -5  -8   1    3.20    2.70
  -5  -8   1    0.80    2.50
  -5  -8   1    2.30    1.30
   4   8  -1  181.78   10.40
   4   8  -1  178.08    8.60
  -4  -8   1  190.38   10.80
  -4  -8   1  167.78   10.10
  -4  -8   1  179.78    8.20
  -4  -8   1  160.18    9.30
  -4  -8   1  167.08    7.20
  -4  -8   1  173.98    6.00
  -4  -8   1  160.58    8.50
   3   8  -1 1395.56   34.20
   3   8  -1 1389.26   39.10
   3   8  -1 1398.36   36.30
  -3  -8   1 1390.56   32.40
  -3  -8   1 1414.26   36.50
  -3  -8   1 1379.66   39.00
  -3  -8   1 1368.16   35.50
  -3  -8   1 1411.36   38.10
  -3  -8   1 1401.46   36.40
   2   8  -1 2098.19   52.19
   2   8  -1 2144.39   52.09
   2   8  -1 2170.88   54.69
   2   8  -1 2080.59   48.70
  -2  -8   1 2091.79   54.39
  -2  -8   1 2079.99   51.89
  -2  -8   1 2106.89   52.79
   1   8  -1  258.07   11.60
   1   8  -1  246.48    7.50
   1   8  -1  228.18    9.90
   1   8  -1  231.88   10.20
  -1  -8   1  259.37   11.70
  -1  -8   1  242.18   10.30
  -1  -8   1  229.28   11.30
   0   8  -1   36.20    2.20
   0   8  -1   44.20    4.60
   0   8  -1   33.80    5.00
   0   8  -1   34.70    4.40
   0  -8   1   39.90    4.70
   0  -8   1   31.40    5.40
   0  -8   1   38.80    5.50
  -1   8  -1  175.58    8.10
  -1   8  -1  183.98    9.90
  -1   8  -1  180.98    9.20
  -1   8  -1  182.18    9.50
   1  -8   1  158.88    9.20
   1  -8   1  176.28    9.10
   1  -8   1  184.68   10.40
  -2   8  -1   17.30    3.10
  -2   8  -1   17.50    3.50
  -2   8  -1   14.10    3.50
  -2   8  -1   13.10    4.00
   2  -8   1   14.50    3.40
   2  -8   1   11.90    3.30
   2  -8   1   20.90    5.10
   2  -8   1   17.10    2.90
  -3   8  -1  862.91   24.40
  -3   8  -1  866.51   27.80
  -3   8  -1  876.21   25.80
  -3   8  -1  833.62   22.70
  -3   8  -1  815.62   26.60
  -3   8  -1  859.41   21.70
   3  -8   1  910.41   29.40
   3  -8   1  832.02   24.20
   3  -8   1  847.22   26.60
   3  -8   1  852.01   25.30
  -4   8  -1 1185.28   32.40
  -4   8  -1 1172.58   35.50
  -4   8  -1 1131.59   35.80
  -4   8  -1 1213.38   30.00
  -4   8  -1 1205.58   30.20
  -4   8  -1 1211.38   33.80
   4  -8   1 1215.68   32.40
   4  -8   1 1221.98   32.90
   4  -8   1 1210.38   35.60
   4  -8   1 1283.57   38.30
  -5   8  -1  375.46   16.80
  -5   8  -1  411.46   14.80
  -5   8  -1  383.06   11.60
  -5   8  -1  387.66   12.00
  -5   8  -1  358.76   17.20
  -5   8  -1  411.86   13.20
   5  -8   1  390.36   14.40
   5  -8   1  397.16   14.20
   5  -8   1  380.86   17.20
   5  -8   1  397.96   18.50
   5  -8   1  395.66   12.10
  -6   8  -1   53.49    8.20
  -6   8  -1   53.49    5.90
  -6   8  -1   54.69    5.00
  -6   8  -1   56.59    5.50
   6  -8   1   57.19    5.50
   6  -8   1   47.60    7.20
   6  -8   1   60.89    8.80
   6  -8   1   55.39    5.80
  -7   8  -1    3.50    3.40
  -7   8  -1    4.40    2.90
  -7   8  -1    0.90    2.30
   7  -8   1    3.30    3.60
   7  -8   1    4.80    2.50
   7  -8   1   -0.10    2.30
   7  -8   1    1.20    4.50
  -8   8  -1   91.69    7.20
  -8   8  -1   87.59   10.50
   8  -8   1   85.79    7.10
   8  -8   1   90.19   10.40
   8  -8   1   76.39   10.30
  -9   8  -1   96.19    8.00
  -9   8  -1  100.99   11.90
   9  -8   1   98.59    8.00
   9  -8   1   92.09   12.00
   9  -8   1  105.29   11.70
 -10   8  -1   71.59    8.30
 -10   8  -1   46.80    9.30
  10  -8   1   55.59   10.30
  10  -8   1   60.39    7.40
 -11   8  -1   20.10    7.20
 -11   8  -1   21.50    5.30
  11  -8   1   18.70    7.10
 -12   8  -1   52.39   10.00
 -12   8  -1   48.70    7.80
  12  -8   1   62.29   10.60
  12  -8   1   41.60    9.10
 -13   8  -1  147.89   16.40
 -13   8  -1  152.18   12.20
  13  -8   1  126.49   15.60
  13  -8   1  126.39   15.40
 -14   8  -1   18.40    6.40
 -14   8  -1    8.60    5.70
  14  -8   1   19.10    7.60
  14  -8   1   13.90    7.10
 -15   8  -1   -3.40    6.40
 -15   8  -1   -1.10    4.90
  16   7  -1   95.79   13.50
  15   7  -1   15.40    6.70
  15   7  -1   16.10    7.50
 -15  -7   1   22.90    8.50
 -15  -7   1   26.60    7.90
  14   7  -1    1.10    6.20
  14   7  -1    5.00    5.20
 -14  -7   1    2.50    5.10
 -14  -7   1   -7.50    4.50
  13   7  -1   -2.30    4.50
  13   7  -1   -4.90    3.60
 -13  -7   1   -2.60    2.80
 -13  -7   1   -5.30    4.60
  12   7  -1  124.09   13.30
  12   7  -1  138.89   11.60
 -12  -7   1  134.99   12.90
 -12  -7   1  152.08   14.50
 -12  -7   1  135.69   10.30
 -12  -7   1  142.19   12.10
  11   7  -1   87.59   11.00
  11   7  -1  103.99   11.60
 -11  -7   1  118.29   12.40
 -11  -7   1  100.79   11.50
 -11  -7   1  124.79    9.80
 -11  -7   1  112.79    9.10
  10   7  -1  223.88   14.00
  10   7  -1  249.18   15.10
  10   7  -1  211.08   13.80
  10   7  -1  220.38   14.60
 -10  -7   1  248.18   13.40
 -10  -7   1  268.97   15.20
 -10  -7   1  225.38   12.80
 -10  -7   1  247.08   14.70
   9   7  -1   19.80    6.10
   9   7  -1   26.00    4.70
  -9  -7   1   21.40    5.40
  -9  -7   1   27.50    5.60
  -9  -7   1   20.10    4.50
  -9  -7   1   17.40    4.90
   8   7  -1   39.50    6.70
   8   7  -1   34.70    5.30
  -8  -7   1   42.70    6.80
  -8  -7   1   38.10    5.70
  -8  -7   1   43.70    7.00
  -8  -7   1   45.80    6.40
   7   7  -1    0.30    2.40
   7   7  -1    0.00    2.00
  -7  -7   1    2.40    2.60
  -7  -7   1   -3.90    3.10
  -7  -7   1   -0.20    1.80
  -7  -7   1   -1.10    2.80
   6   7  -1   15.70    4.50
   6   7  -1   15.40    3.40
  -6  -7   1   21.60    3.10
  -6  -7   1   13.30    3.80
  -6  -7   1   15.80    3.60
  -6  -7   1   18.60    1.30
  -6  -7   1   20.00    1.40
  -6  -7   1   23.00    4.80
  -6  -7   1    9.90    3.50
   5   7  -1   39.90    4.50
   5   7  -1   41.30    6.10
  -5  -7   1   37.90    5.40
  -5  -7   1   45.30    4.90
  -5  -7   1   44.40    3.30
  -5  -7   1   35.50    2.90
  -5  -7   1   44.20    5.80
  -5  -7   1   28.10    5.00
  -5  -7   1   36.30    2.10
   4   7  -1  168.58    9.60
   4   7  -1  160.08    7.80
  -4  -7   1  173.38    9.50
  -4  -7   1  152.18    9.00
  -4  -7   1  170.18    6.10
  -4  -7   1  162.78    6.40
  -4  -7   1  175.08    7.20
  -4  -7   1  170.58    9.70
   3   7  -1 1639.04   43.80
   3   7  -1 1662.13   41.10
   3   7  -1 1659.13   39.70
  -3  -7   1 1616.14   40.20
  -3  -7   1 1637.54   43.70
  -3  -7   1 1641.94   38.00
  -3  -7   1 1645.54   42.90
  -3  -7   1 1659.73   41.30
  -3  -7   1 1672.53   41.00
  -3  -7   1 1692.63   43.60
   2   7  -1  903.81   22.40
   2   7  -1  904.61   24.60
   2   7  -1  906.61   26.80
  -2  -7   1  885.81   25.10
  -2  -7   1  880.21   24.50
  -2  -7   1  905.61   24.70
  -2  -7   1  886.41   26.50
   1   7  -1 1083.49   24.90
   1   7  -1 1044.90   27.80
   1   7  -1 1014.20   29.30
   1   7  -1 1041.70   28.00
  -1  -7   1 1046.30   27.80
  -1  -7   1 1032.70   29.10
  -1  -7   1 1009.80   29.50
   0   7  -1    5.90    2.40
   0   7  -1    4.30    1.60
   0   7  -1    3.00    2.00
   0  -7   1    2.00    1.90
   0  -7   1    4.10    2.20
   0  -7   1    5.80    3.00
  -1   7  -1  234.68    9.20
  -1   7  -1  230.78   10.30
  -1   7  -1  240.38   10.40
   1  -7   1  246.78   10.20
   1  -7   1  235.48   11.60
   1  -7   1  239.28   10.40
  -2   7  -1   30.80    4.70
  -2   7  -1   28.10    3.60
  -2   7  -1   25.30    3.10
  -2   7  -1   28.90    4.10
  -2   7  -1   26.60    4.20
   2  -7   1   33.40    4.40
   2  -7   1   26.10    3.30
   2  -7   1   28.30    4.30
   2  -7   1   28.50    4.90
  -3   7  -1  318.77   12.40
  -3   7  -1  278.67   12.70
  -3   7  -1  298.27   10.30
  -3   7  -1  320.07   11.40
  -3   7  -1  296.17    9.90
  -3   7  -1  307.17    9.50
  -3   7  -1  287.67   13.10
   3  -7   1  315.67   13.10
   3  -7   1  285.77   10.90
   3  -7   1  305.07   11.80
   3  -7   1  294.57   14.00
  -4   7  -1  416.86   14.60
  -4   7  -1  419.56   12.80
  -4   7  -1  429.26   12.60
  -4   7  -1  447.86   17.50
  -4   7  -1  404.46   16.70
  -4   7  -1  453.35   15.80
  -4   7  -1  451.25   13.40
   4  -7   1  452.45   18.70
   4  -7   1  440.16   17.20
   4  -7   1  455.75   14.80
   4  -7   1  438.26   14.70
  -5   7  -1  625.34   22.30
  -5   7  -1  561.04   15.50
  -5   7  -1  576.64   17.40
  -5   7  -1  582.54   18.70
   5  -7   1  606.04   18.00
   5  -7   1  578.84   18.40
   5  -7   1  610.44   23.20
   5  -7   1  577.34   16.10
   5  -7   1  581.34   21.40
  -6   7  -1  227.28    9.60
  -6   7  -1  206.68    6.30
  -6   7  -1  217.38    6.80
  -6   7  -1  232.38   12.80
  -6   7  -1  237.58   10.60
   6  -7   1  203.58   12.70
   6  -7   1  205.78    7.90
   6  -7   1  202.68   11.90
   6  -7   1  208.78    8.70
   6  -7   1  205.78    9.70
  -7   7  -1    1.60    3.10
  -7   7  -1    9.10    1.40
  -7   7  -1   10.20    3.30
  -7   7  -1    8.70    3.00
   7  -7   1    8.50    2.30
   7  -7   1    7.90    3.00
   7  -7   1    8.70    4.30
   7  -7   1    6.80    4.80
  -8   7  -1   -0.50    2.30
  -8   7  -1    4.40    4.30
  -8   7  -1   -6.30    2.00
   8  -7   1   -3.50    1.90
   8  -7   1    0.90    2.20
   8  -7   1   -1.90    3.80
  -9   7  -1    1.30    3.30
  -9   7  -1    1.60    4.20
   9  -7   1    2.20    2.70
   9  -7   1    5.70    4.50
   9  -7   1    1.70    3.40
 -10   7  -1   22.70    5.40
 -10   7  -1   28.80    6.70
  10  -7   1   21.00    4.70
  10  -7   1   23.50    7.10
 -11   7  -1    8.90    5.90
 -11   7  -1   11.20    4.10
  11  -7   1   10.30    6.30
  11  -7   1    8.50    4.60
  11  -7   1    5.50    3.50
 -12   7  -1   10.90    6.30
 -12   7  -1   11.60    4.70
  12  -7   1   18.70    7.10
  12  -7   1    6.10    5.50
 -13   7  -1   30.60    7.00
 -13   7  -1   11.00    5.10
  13  -7   1   23.50    8.00
  13  -7   1   34.10    8.40
 -14   7  -1   93.79   13.30
 -14   7  -1  103.69   12.00
  14  -7   1   92.39   12.80
  14  -7   1  103.79   14.00
 -15   7  -1   31.60    8.10
 -15   7  -1   34.70    9.00
  15  -7   1   32.60    9.30
  16   6  -1  132.99   15.30
  15   6  -1   25.60    7.60
  15   6  -1   16.50    7.40
 -15  -6   1   29.30    8.60
 -15  -6   1   20.90    7.10
  14   6  -1    2.40    4.30
  14   6  -1   -2.10    3.40
 -14  -6   1    0.30    5.20
 -14  -6   1    0.80    4.50
  13   6  -1   -4.00    4.30
  13   6  -1    3.00    4.50
 -13  -6   1    1.00    5.10
 -13  -6   1   -2.90    4.10
 -13  -6   1   -1.20    4.30
  12   6  -1  125.79   13.30
  12   6  -1  119.89   12.70
 -12  -6   1  120.19   12.30
 -12  -6   1  103.99   11.00
 -12  -6   1   93.09   11.40
  11   6  -1  104.99   11.50
  11   6  -1   96.79   10.80
 -11  -6   1   90.89    9.00
 -11  -6   1   85.39   10.10
 -11  -6   1   96.29   10.30
 -11  -6   1   99.79   11.40
  10   6  -1  150.88   10.20
  10   6  -1  145.89   10.60
  10   6  -1  172.48   12.20
  10   6  -1  135.29   11.40
 -10  -6   1  191.08   12.40
 -10  -6   1  169.38   10.70
 -10  -6   1  141.19    9.60
 -10  -6   1  170.48   12.00
   9   6  -1    9.90    4.50
   9   6  -1   18.40    4.50
   9   6  -1   18.00    4.90
   9   6  -1   17.10    4.80
  -9  -6   1   13.60    4.30
  -9  -6   1    8.90    3.80
  -9  -6   1   16.60    4.30
  -9  -6   1    5.40    3.70
   8   6  -1  216.68   12.40
   8   6  -1  195.98   10.50
   8   6  -1  201.58   12.20
  -8  -6   1  196.28   11.80
  -8  -6   1  187.98   10.40
  -8  -6   1  199.28   10.80
  -8  -6   1  209.88   12.00
   7   6  -1   42.50    6.50
   7   6  -1   43.70    6.10
   7   6  -1   43.00    5.20
  -7  -6   1   40.90    5.60
  -7  -6   1   39.60    5.90
  -7  -6   1   51.99    6.00
  -7  -6   1   45.90    6.50
   6   6  -1   -0.90    1.60
   6   6  -1   -0.20    2.50
  -6  -6   1    1.50    1.60
  -6  -6   1    0.40    2.00
  -6  -6   1   -5.80    2.10
  -6  -6   1   -2.40    1.50
  -6  -6   1    0.30    2.60
   5   6  -1  127.59    8.40
   5   6  -1  132.29    6.90
  -5  -6   1  103.49    7.50
  -5  -6   1  124.89    6.80
  -5  -6   1  138.29    8.30
  -5  -6   1  126.19    4.50
  -5  -6   1  131.79    5.90
  -5  -6   1  121.69    8.20
   4   6  -1  267.97   11.80
   4   6  -1  267.07   10.10
  -4  -6   1  274.47   11.80
  -4  -6   1  271.57   11.90
  -4  -6   1  267.27    7.90
  -4  -6   1  263.77    9.70
  -4  -6   1  269.57   11.50
  -4  -6   1  269.47    8.60
  -4  -6   1  255.27    8.50
   3   6  -1  249.58   11.30
   3   6  -1  259.97    9.60
   3   6  -1  253.87    8.80
  -3  -6   1  246.28    9.00
  -3  -6   1  252.27   10.60
  -3  -6   1  241.98    8.50
  -3  -6   1  249.68   10.90
  -3  -6   1  258.17    7.70
  -3  -6   1  274.87   11.10
  -3  -6   1  245.88    9.40
   2   6  -1 2164.48   56.09
   2   6  -1 2290.27   54.19
   2   6  -1 2299.87   52.59
  -2  -6   1 2308.47   56.39
  -2  -6   1 2283.87   54.19
  -2  -6   1 2302.87   54.09
  -2  -6   1 2413.26   54.89
  -2  -6   1 2293.07   55.89
   1   6  -1 1833.02   45.00
   1   6  -1 1909.21   42.60
   1   6  -1 1890.11   45.10
   1   6  -1 1922.01   46.80
  -1  -6   1 1884.91   45.00
  -1  -6   1 1823.52   46.00
  -1  -6   1 1819.62   45.60
  -1  -6   1 1822.72   46.60
   0   6  -1 1971.00   49.20
   0   6  -1 2134.89   50.69
   0   6  -1 2046.70   48.60
   0   6  -1 2069.29   50.29
   0  -6   1 2026.90   50.69
   0  -6   1 1998.30   50.19
   0  -6   1 2037.60   49.10
  -1   6  -1    8.60    2.50
  -1   6  -1   12.90    2.40
  -1   6  -1   13.40    2.50
  -1   6  -1   15.50    3.10
   1  -6   1   11.00    2.30
   1  -6   1   13.80    3.10
   1  -6   1   12.50    2.90
   1  -6   1   14.30    3.30
  -2   6  -1   65.69    6.40
  -2   6  -1   74.79    5.00
  -2   6  -1   68.19    4.10
  -2   6  -1   73.59    4.60
  -2   6  -1   68.59    5.10
   2  -6   1   74.29    5.20
   2  -6   1   70.69    5.50
   2  -6   1   49.00    6.00
   2  -6   1   64.39    4.40
  -3   6  -1  208.28   10.20
  -3   6  -1  200.28    9.00
  -3   6  -1  208.88   10.00
  -3   6  -1  205.58    8.40
  -3   6  -1  206.28    7.50
   3  -6   1  188.88    9.70
   3  -6   1  219.08    8.60
   3  -6   1  207.88   10.90
   3  -6   1  209.18    8.70
  -4   6  -1  787.12   25.20
  -4   6  -1  792.32   22.70
  -4   6  -1  820.02   20.40
  -4   6  -1  837.12   25.70
  -4   6  -1  836.02   23.70
  -4   6  -1  790.62   21.50
   4  -6   1  832.22   26.80
   4  -6   1  811.92   22.70
   4  -6   1  808.42   22.20
   4  -6   1  794.12   25.10
  -5   6  -1  829.22   24.10
  -5   6  -1  831.32   20.40
  -5   6  -1  850.01   27.10
  -5   6  -1  886.91   23.50
   5  -6   1  809.52   23.80
   5  -6   1  828.22   26.80
   5  -6   1  868.81   28.20
   5  -6   1  861.21   21.60
   5  -6   1  855.41   22.70
  -6   6  -1 1388.76   29.20
  -6   6  -1 1318.17   30.80
  -6   6  -1 1371.66   34.90
  -6   6  -1 1238.78   29.00
  -6   6  -1 1309.47   35.50
  -6   6  -1 1339.07   38.90
   6  -6   1 1310.07   39.70
   6  -6   1 1312.07   32.50
   6  -6   1 1288.27   35.00
   6  -6   1 1312.87   32.40
   6  -6   1 1346.97   38.80
  -7   6  -1  462.95   16.90
  -7   6  -1  478.95   16.50
  -7   6  -1  475.15   12.30
  -7   6  -1  471.65   19.30
   7  -6   1  478.05   16.70
   7  -6   1  412.16   18.60
   7  -6   1  458.75   19.90
   7  -6   1  468.75   14.30
   7  -6   1  474.85   13.20
  -8   6  -1  105.89    4.20
  -8   6  -1   95.89    7.40
  -8   6  -1  108.69    7.70
  -8   6  -1  118.29    9.40
   8  -6   1  114.39   11.60
   8  -6   1  101.59   10.50
   8  -6   1  105.19    7.50
   8  -6   1  104.39    3.90
  -9   6  -1    5.60    3.10
  -9   6  -1    9.60    4.10
   9  -6   1    4.40    3.00
   9  -6   1    8.30    4.90
   9  -6   1   15.10    4.80
 -10   6  -1   -4.60    2.10
 -10   6  -1   -7.60    2.80
  10  -6   1    2.70    4.20
  10  -6   1   -3.00    2.60
  10  -6   1   -9.60    3.10
  10  -6   1   -3.30    1.50
 -11   6  -1   27.20    5.90
 -11   6  -1   16.00    6.40
  11  -6   1   23.90    5.10
  11  -6   1   18.00    6.40
  11  -6   1   20.50    6.10
 -12   6  -1   10.30    5.00
 -12   6  -1   11.20    4.30
  12  -6   1   10.70    6.00
  12  -6   1   14.80    5.60
 -13   6  -1   22.80    7.00
 -13   6  -1   18.50    6.00
  13  -6   1   13.90    6.00
  13  -6   1   17.70    7.00
 -14   6  -1   11.10    6.40
 -14   6  -1   16.90    5.90
  14  -6   1   16.90    6.50
  14  -6   1   24.40    7.60
 -15   6  -1   24.00    7.30
  15  -6   1   22.80    7.90
  16   5  -1  102.69   13.50
 -16  -5   1  123.79   14.60
  15   5  -1   48.20    9.40
  15   5  -1   56.29   10.10
 -15  -5   1   58.79    9.90
 -15  -5   1   55.29   10.10
  14   5  -1   20.20    7.60
  14   5  -1   16.40    6.50
 -14  -5   1    7.60    5.50
 -14  -5   1   18.90    6.70
  13   5  -1   35.70    7.60
  13   5  -1   31.90    7.30
 -13  -5   1   26.70    6.80
 -13  -5   1   21.10    6.80
 -13  -5   1   36.10    7.40
  12   5  -1   31.60    6.90
  12   5  -1   27.20    6.70
 -12  -5   1   22.70    5.60
 -12  -5   1   23.10    6.20
 -12  -5   1   18.00    5.70
  11   5  -1   27.80    5.70
  11   5  -1   36.30    7.10
  11   5  -1   24.10    6.20
 -11  -5   1   42.90    7.10
 -11  -5   1   41.40    6.80
 -11  -5   1   28.50    7.00
 -11  -5   1   29.50    5.30
  10   5  -1  386.36   17.50
  10   5  -1  361.66   17.30
  10   5  -1  341.57   16.70
 -10  -5   1  374.16   14.90
 -10  -5   1  367.16   16.80
 -10  -5   1  348.97   17.60
 -10  -5   1  367.56   16.80
   9   5  -1   62.79    7.80
   9   5  -1   83.99    9.20
   9   5  -1   83.99    9.40
  -9  -5   1   93.19    9.30
  -9  -5   1   80.29    9.10
  -9  -5   1   80.99    8.60
  -9  -5   1   84.19    6.90
   8   5  -1   69.19    8.10
   8   5  -1   63.39    8.00
  -8  -5   1   61.99    6.50
  -8  -5   1   77.49    8.30
  -8  -5   1   61.19    6.90
  -8  -5   1   65.19    7.90
   7   5  -1   66.09    7.40
   7   5  -1   64.59    7.10
   7   5  -1   66.29    5.60
  -7  -5   1   62.19    7.20
  -7  -5   1   63.99    5.40
  -7  -5   1   62.39    6.90
  -7  -5   1   66.19    6.50
  -7  -5   1   66.19    6.70
   6   5  -1    8.90    2.60
   6   5  -1    3.40    2.40
   6   5  -1    3.50    2.30
  -6  -5   1    3.10    2.00
  -6  -5   1    1.90    2.20
  -6  -5   1    3.00    2.30
  -6  -5   1    4.30    2.70
  -6  -5   1    1.40    1.70
   5   5  -1   14.00    3.60
   5   5  -1   20.80    2.80
   5   5  -1   18.80    3.00
  -5  -5   1   18.30    3.70
  -5  -5   1   20.50    3.80
  -5  -5   1   18.40    2.80
  -5  -5   1   21.00    3.30
  -5  -5   1   20.00    4.10
   4   5  -1  166.88    8.80
   4   5  -1  174.68    7.30
  -4  -5   1  163.58    7.20
  -4  -5   1  168.18    4.80
  -4  -5   1  161.38    8.30
  -4  -5   1  153.98    8.10
  -4  -5   1  174.08    6.50
  -4  -5   1  194.28    8.90
  -4  -5   1  162.38    5.50
   3   5  -1  501.05   16.40
   3   5  -1  498.45   14.20
   3   5  -1  495.45   14.50
  -3  -5   1  506.45   14.20
  -3  -5   1  469.45   15.90
  -3  -5   1  488.35   13.10
  -3  -5   1  500.65   13.60
  -3  -5   1  489.05   14.60
  -3  -5   1  486.75   13.00
  -3  -5   1  494.65   15.90
  -3  -5   1  483.15   16.10
   2   5  -1  100.39    4.50
   2   5  -1  101.19    6.40
   2   5  -1   95.09    4.80
  -2  -5   1  100.59    5.50
  -2  -5   1   96.79    4.90
  -2  -5   1   93.39    4.90
  -2  -5   1   85.49    5.00
  -2  -5   1  106.39    6.10
  -2  -5   1   98.09    5.70
   1   5  -1  360.46   11.40
   1   5  -1  364.66   12.00
   1   5  -1  382.06   12.70
   1   5  -1  381.96   10.00
  -1  -5   1  359.66   12.50
  -1  -5   1  364.16   12.10
  -1  -5   1  382.26   12.10
  -1  -5   1  353.96   11.30
   0   5  -1   75.79    4.40
   0   5  -1   72.79    4.10
   0   5  -1   73.49    5.20
   0   5  -1   68.49    4.90
   0   5  -1   73.89    4.50
   0  -5   1   77.89    5.10
   0  -5   1   72.89    5.10
   0  -5   1   79.49    5.00
   0  -5   1   66.29    4.30
  -1   5  -1   75.79    4.80
  -1   5  -1   86.69    5.40
  -1   5  -1   85.79    5.00
  -1   5  -1   84.49    5.00
  -1   5  -1   88.19    4.50
  -1   5  -1   80.29    4.50
   1  -5   1   95.29    4.80
   1  -5   1   81.09    6.20
   1  -5   1   90.69    5.90
   1  -5   1   83.69    5.10
   1  -5   1   85.99    5.30
  -2   5  -1   28.10    4.10
  -2   5  -1   31.60    3.30
  -2   5  -1   34.50    4.00
  -2   5  -1   37.90    4.00
   2  -5   1   27.90    3.40
   2  -5   1   28.40    3.10
   2  -5   1   35.10    4.10
   2  -5   1   28.00    4.30
  -3   5  -1  210.08    9.50
  -3   5  -1  215.08    8.80
  -3   5  -1  202.68    7.00
  -3   5  -1  206.08    8.20
  -3   5  -1  211.08   10.00
   3  -5   1  217.38    8.30
   3  -5   1  218.28    9.70
   3  -5   1  205.38   10.20
   3  -5   1  211.08    8.10
  -4   5  -1  942.91   24.00
  -4   5  -1  923.71   21.90
  -4   5  -1  913.51   27.10
  -4   5  -1  931.61   24.80
   4  -5   1  881.41   27.80
   4  -5   1  896.41   24.50
   4  -5   1  918.71   22.40
   4  -5   1  912.81   23.60
   4  -5   1  915.11   26.90
  -5   5  -1 1070.09   24.70
  -5   5  -1 1106.89   25.90
  -5   5  -1 1064.89   29.20
  -5   5  -1 1100.99   31.90
  -5   5  -1 1111.79   28.70
   5  -5   1 1072.59   29.00
   5  -5   1 1115.69   26.90
   5  -5   1 1083.29   32.60
   5  -5   1 1080.29   31.80
   5  -5   1 1088.79   27.00
  -6   5  -1 1154.78   34.30
  -6   5  -1 1173.98   27.50
  -6   5  -1 1163.98   31.20
  -6   5  -1 1176.78   31.80
   6  -5   1 1138.09   28.00
   6  -5   1 1159.58   34.60
   6  -5   1 1206.68   29.20
   6  -5   1 1153.48   31.30
   6  -5   1 1129.09   34.80
  -7   5  -1  404.16   14.60
  -7   5  -1  376.96   14.60
  -7   5  -1  386.16   10.80
  -7   5  -1  408.36   17.20
   7  -5   1  404.66   17.60
   7  -5   1  362.36   10.00
   7  -5   1  353.46   13.90
   7  -5   1  369.16   16.60
   7  -5   1  397.96   12.70
  -8   5  -1    1.40    1.20
  -8   5  -1   -1.20    2.20
  -8   5  -1   -3.60    2.20
  -8   5  -1   -0.10    3.30
   8  -5   1    3.30    3.60
   8  -5   1    1.40    2.40
   8  -5   1   -0.20    3.70
  -9   5  -1   15.90    2.30
  -9   5  -1   20.90    5.40
  -9   5  -1   15.20    4.60
   9  -5   1   13.10    5.20
   9  -5   1   17.30    5.20
   9  -5   1   10.80    3.30
 -10   5  -1   60.99    7.80
 -10   5  -1   61.89    8.70
  10  -5   1   73.99   10.00
  10  -5   1   53.79    8.40
  10  -5   1   78.49   10.20
  10  -5   1   64.09    7.50
 -11   5  -1    8.70    5.20
 -11   5  -1   15.10    4.30
  11  -5   1    8.80    5.00
  11  -5   1   12.60    4.20
  11  -5   1    6.60    5.10
 -12   5  -1   34.50    7.00
 -12   5  -1   14.10    5.80
  12  -5   1   12.20    5.90
  12  -5   1    9.70    5.80
 -13   5  -1   22.00    7.10
 -13   5  -1   18.30    5.90
  13  -5   1   25.90    6.60
  13  -5   1   21.40    6.50
 -14   5  -1   89.09   11.40
 -14   5  -1   81.89   11.10
  14  -5   1  107.99   13.10
  14  -5   1  120.29   14.20
 -15   5  -1   16.90    6.70
  15  -5   1   28.80    8.50
  16  -5   1   -1.90    5.20
 -16  -4   1   53.29    9.50
  15   4  -1   84.09   12.60
  15   4  -1   63.99   10.30
 -15  -4   1   65.19   10.80
 -15  -4   1   70.59   10.70
  14   4  -1    9.30    5.10
  14   4  -1   12.50    5.80
 -14  -4   1    7.00    5.80
 -14  -4   1    5.40    5.80
  13   4  -1   -1.00    4.50
  13   4  -1   -5.70    1.90
 -13  -4   1   -4.40    3.30
 -13  -4   1   -3.70    4.10
 -13  -4   1   -8.90    3.90
  12   4  -1   -2.70    2.80
  12   4  -1   -4.00    2.90
 -12  -4   1    0.50    4.30
 -12  -4   1    2.90    4.00
 -12  -4   1    1.60    4.20
  11   4  -1   -1.40    3.40
  11   4  -1   -2.30    2.40
  11   4  -1    1.50    2.20
  11   4  -1   -0.80    2.90
 -11  -4   1   -2.30    2.20
 -11  -4   1    5.80    4.20
 -11  -4   1   -1.00    2.70
 -11  -4   1    0.70    2.80
  10   4  -1   24.80    5.80
  10   4  -1   23.90    5.50
  10   4  -1   33.30    6.20
  10   4  -1   23.10    3.80
 -10  -4   1   26.70    5.50
 -10  -4   1   30.80    6.20
 -10  -4   1   19.00    4.80
 -10  -4   1   24.80    4.40
   9   4  -1  263.17   13.60
   9   4  -1  254.17   13.40
   9   4  -1  266.57   13.60
  -9  -4   1  267.37   13.30
  -9  -4   1  267.67   11.60
  -9  -4   1  265.07   13.60
  -9  -4   1  295.37   13.80
   8   4  -1  144.29    9.70
   8   4  -1  146.49    9.30
   8   4  -1  148.89    9.60
  -8  -4   1  146.29    8.10
  -8  -4   1  147.09    9.30
  -8  -4   1  135.49    9.00
  -8  -4   1  120.39    8.70
   7   4  -1   65.79    7.00
   7   4  -1   67.69    7.20
  -7  -4   1   61.79    5.90
  -7  -4   1   52.89    5.60
  -7  -4   1   63.49    6.50
  -7  -4   1   60.59    6.70
  -7  -4   1   58.39    6.30
   6   4  -1    2.80    2.60
   6   4  -1    1.20    2.70
  -6  -4   1    2.80    2.20
  -6  -4   1    2.20    2.00
  -6  -4   1    2.90    2.30
  -6  -4   1    4.50    2.30
  -6  -4   1    3.20    2.30
   5   4  -1   21.60    3.60
   5   4  -1   25.90    3.80
   5   4  -1   19.90    3.20
   5   4  -1   21.50    3.00
  -5  -4   1   15.00    3.00
  -5  -4   1   17.30    3.70
  -5  -4   1   21.00    3.60
  -5  -4   1   24.10    3.30
  -5  -4   1   22.50    3.50
   4   4  -1  489.55   14.10
   4   4  -1  540.35   16.60
   4   4  -1  539.65   15.00
   4   4  -1  525.75   16.40
  -4  -4   1  465.65   14.00
  -4  -4   1  503.65   16.30
  -4  -4   1  491.15   15.70
  -4  -4   1  473.25   14.90
  -4  -4   1  485.75   16.00
  -4  -4   1  500.45   11.60
   3   4  -1  216.38    9.30
   3   4  -1  213.28    7.40
   3   4  -1  200.68    8.70
   3   4  -1  186.88    7.20
  -3  -4   1  209.58    8.60
  -3  -4   1  205.18    6.70
  -3  -4   1  190.28    7.30
  -3  -4   1  202.38    8.50
  -3  -4   1  192.88    6.10
  -3  -4   1  193.08    8.20
  -3  -4   1  195.58    5.80
   2   4  -1  478.55   12.70
   2   4  -1  464.25   14.60
   2   4  -1  458.75   14.10
   2   4  -1  475.75   13.00
   2   4  -1  480.25   14.20
  -2  -4   1  462.75   14.10
  -2  -4   1  468.45   14.40
  -2  -4   1  463.65   12.00
  -2  -4   1  483.45   13.10
  -2  -4   1  456.45   14.30
  -2  -4   1  480.35   14.50
  -2  -4   1  451.15   12.70
   1   4  -1 1446.06   35.80
   1   4  -1 1460.05   35.60
   1   4  -1 1449.95   34.40
   1   4  -1 1495.45   35.40
   1   4  -1 1450.15   33.30
  -1  -4   1 1422.66   35.60
  -1  -4   1 1475.25   35.10
  -1  -4   1 1464.05   35.90
  -1  -4   1 1428.96   34.30
   0   4  -1 2379.06   53.89
   0   4  -1 2311.57   53.79
   0   4  -1 2370.36   54.69
   0   4  -1 2249.68   54.19
   0   4  -1 2358.06   53.59
   0  -4   1 2346.77   54.59
   0  -4   1 2322.47   54.49
   0  -4   1 2349.17   54.89
   0  -4   1 2323.07   53.69
  -1   4  -1  718.53   19.70
  -1   4  -1  735.33   19.70
  -1   4  -1  754.52   19.70
  -1   4  -1  735.93   20.20
  -1   4  -1  734.83   18.80
  -1   4  -1  746.13   19.30
  -1   4  -1  718.13   20.40
   1  -4   1  700.03   19.50
   1  -4   1  712.03   19.40
   1  -4   1  721.33   18.80
   1  -4   1  728.53   20.70
   1  -4   1  735.03   19.60
  -2   4  -1  531.15   16.00
  -2   4  -1  529.25   16.10
  -2   4  -1  524.65   15.30
  -2   4  -1  542.75   16.80
  -2   4  -1  538.25   16.40
  -2   4  -1  535.65   14.80
   2  -4   1  536.25   15.30
   2  -4   1  537.05   14.80
   2  -4   1  517.75   17.00
   2  -4   1  545.15   16.10
   2  -4   1  543.35   15.00
  -3   4  -1  527.95   15.00
  -3   4  -1  496.15   16.40
  -3   4  -1  527.45   15.40
  -3   4  -1  488.95   16.30
   3  -4   1  531.05   16.70
   3  -4   1  528.05   15.20
   3  -4   1  514.25   17.20
   3  -4   1  524.05   14.20
   3  -4   1  504.95   14.80
  -4   4  -1  416.36   10.40
  -4   4  -1  405.06   14.90
  -4   4  -1  422.56   13.50
  -4   4  -1  438.66   13.10
   4  -4   1  422.46   11.90
   4  -4   1  416.36   15.80
   4  -4   1  421.96   15.30
   4  -4   1  442.96   11.70
   4  -4   1  453.15   13.60
  -5   4  -1  619.34   18.00
  -5   4  -1  592.24   19.60
  -5   4  -1  586.04   14.80
  -5   4  -1  550.54   17.20
   5  -4   1  593.94   15.00
   5  -4   1  578.34   15.70
   5  -4   1  582.74   17.60
   5  -4   1  584.44   20.10
   5  -4   1  569.94   19.60
   5  -4   1  593.24   19.10
  -6   4  -1 2441.26   59.29
  -6   4  -1 2435.46   55.29
  -6   4  -1 2550.84   59.29
  -6   4  -1 2412.46   61.59
   6  -4   1 2391.46   54.29
   6  -4   1 2408.46   58.89
   6  -4   1 2389.06   60.49
   6  -4   1 2457.15   56.79
   6  -4   1 2447.85   62.29
   6  -4   1 2447.46   62.09
  -7   4  -1  840.62   25.40
  -7   4  -1  899.31   27.90
  -7   4  -1  877.31   21.80
  -7   4  -1  880.01   25.80
   7  -4   1  846.52   26.60
   7  -4   1  838.52   28.20
   7  -4   1  861.11   25.40
   7  -4   1  893.81   28.30
  -8   4  -1  120.59    8.80
  -8   4  -1  124.89    8.10
  -8   4  -1  128.29    8.30
  -8   4  -1  120.09    5.40
   8  -4   1  123.29    7.90
   8  -4   1  103.39    9.10
   8  -4   1  112.39    9.20
   8  -4   1  120.09    8.20
  -9   4  -1  145.79   10.20
  -9   4  -1  174.68   10.50
  -9   4  -1  157.98    6.70
   9  -4   1  162.38   10.50
   9  -4   1  164.28   11.70
   9  -4   1  145.79   10.50
   9  -4   1  160.18   11.10
   9  -4   1  175.38    9.70
 -10   4  -1   -1.60    1.50
 -10   4  -1   -3.40    2.20
 -10   4  -1   -2.10    3.00
  10  -4   1   -1.50    1.60
  10  -4   1    1.10    3.70
  10  -4   1    3.70    3.30
  10  -4   1    0.10    3.50
 -11   4  -1   -0.70    3.90
 -11   4  -1    0.30    2.60
  11  -4   1   -0.70    4.20
  11  -4   1   -3.40    3.30
  11  -4   1    3.20    4.30
  11  -4   1   -0.10    2.20
 -12   4  -1    7.60    5.00
 -12   4  -1    8.90    4.80
  12  -4   1    7.90    4.70
  12  -4   1   -1.10    3.60
  12  -4   1    2.70    4.40
 -13   4  -1   -2.20    2.70
 -13   4  -1    3.40    4.40
  13  -4   1    1.20    4.00
  13  -4   1    0.00    3.40
 -14   4  -1    3.50    4.80
  14  -4   1    1.80    4.90
 -15   4  -1   52.59    9.00
  15  -4   1   52.59   10.10
  16   3  -1   87.19   12.90
 -16  -3   1   94.39   12.50
  15   3  -1  111.19   13.40
  15   3  -1  134.99   14.90
 -15  -3   1  177.38   14.00
 -15  -3   1  137.69   14.90
  14   3  -1   32.40    8.00
  14   3  -1   26.20    6.90
 -14  -3   1   43.50    7.80
 -14  -3   1   37.50    8.40
  13   3  -1   68.99   10.30
  13   3  -1   55.39    8.60
 -13  -3   1   67.59    9.70
 -13  -3   1   66.19    9.90
 -13  -3   1   65.09    8.60
  12   3  -1   30.30    4.80
  12   3  -1   35.20    6.90
  12   3  -1   30.10    6.40
 -12  -3   1   32.50    6.30
 -12  -3   1   34.30    7.60
 -12  -3   1   22.50    6.20
  11   3  -1   24.10    4.30
  11   3  -1   20.20    5.90
  11   3  -1   31.40    5.90
  11   3  -1   38.50    6.60
 -11  -3   1   24.80    6.10
 -11  -3   1   23.40    3.80
 -11  -3   1   33.70    6.10
 -11  -3   1   31.80    6.70
  10   3  -1  308.37   15.40
  10   3  -1  295.17   14.30
  10   3  -1  291.97   14.30
  10   3  -1  293.17   11.70
 -10  -3   1  288.87   14.20
 -10  -3   1  260.77   14.00
 -10  -3   1  271.37   13.60
 -10  -3   1  281.37   11.10
   9   3  -1  559.24   21.10
   9   3  -1  544.25   20.40
   9   3  -1  522.65   14.60
   9   3  -1  531.45   13.50
   9   3  -1  586.74   17.60
   9   3  -1  533.45   20.00
  -9  -3   1  544.45   17.30
  -9  -3   1  541.15   20.60
  -9  -3   1  566.24   20.60
  -9  -3   1  570.74   20.00
   8   3  -1  999.20   29.80
   8   3  -1  994.20   23.80
   8   3  -1  936.81   22.70
   8   3  -1 1041.60   30.20
   8   3  -1 1000.20   30.40
  -8  -3   1  991.30   27.00
  -8  -3   1  995.90   29.60
  -8  -3   1 1014.90   30.50
  -8  -3   1 1010.50   29.40
   7   3  -1   49.99    5.90
   7   3  -1   47.60    2.50
   7   3  -1   39.90    5.20
   7   3  -1   46.20    5.60
  -7  -3   1   60.59    4.90
  -7  -3   1   54.19    6.00
  -7  -3   1   47.40    6.00
  -7  -3   1   46.60    5.70
  -7  -3   1   54.39    6.10
   6   3  -1    2.60    2.50
   6   3  -1   -2.30    2.10
   6   3  -1   -1.60    1.30
  -6  -3   1    3.10    2.00
  -6  -3   1    0.70    1.90
  -6  -3   1    2.10    2.20
  -6  -3   1    1.70    2.10
  -6  -3   1    4.60    2.60
  -6  -3   1    0.20    1.30
   5   3  -1  453.85   15.10
   5   3  -1  418.26   14.50
   5   3  -1  439.16   13.80
   5   3  -1  444.56   13.60
  -5  -3   1  461.85   14.00
  -5  -3   1  441.76   14.60
  -5  -3   1  416.06   14.10
  -5  -3   1  464.45   14.20
  -5  -3   1  430.16   14.90
  -5  -3   1  413.96   13.10
   4   3  -1  136.49    6.80
   4   3  -1  134.69    6.10
   4   3  -1  131.49    6.70
   4   3  -1  127.69    5.70
   4   3  -1  123.19    6.60
  -4  -3   1  115.49    6.00
  -4  -3   1  121.69    5.70
  -4  -3   1  124.49    6.60
  -4  -3   1  135.59    6.30
  -4  -3   1  141.69    7.10
   3   3  -1   14.30    2.40
   3   3  -1   14.50    1.90
   3   3  -1   10.20    2.10
   3   3  -1   10.90    1.90
   3   3  -1    9.60    1.80
   3   3  -1   10.50    2.40
   3   3  -1   11.60    2.60
  -3  -3   1    7.30    2.10
  -3  -3   1   12.90    2.60
  -3  -3   1    8.40    2.10
  -3  -3   1    7.90    0.80
  -3  -3   1    5.70    2.00
  -3  -3   1    4.00    1.60
  -3  -3   1    6.90    2.10
  -3  -3   1    6.90    1.60
   2   3  -1  276.27    8.10
   2   3  -1  273.97    9.00
   2   3  -1  278.37    9.40
   2   3  -1  278.37    9.30
   2   3  -1  274.77    8.30
  -2  -3   1  256.67    9.00
  -2  -3   1  278.87    8.20
  -2  -3   1  281.87    9.10
  -2  -3   1  271.97    9.20
  -2  -3   1  282.97    8.20
  -2  -3   1  282.17    9.30
  -2  -3   1  272.77    7.60
  -2  -3   1  265.67    9.00
  -2  -3   1  272.47    7.80
   1   3  -1 2493.05   55.69
   1   3  -1 2456.45   55.89
   1   3  -1 2398.76   54.49
   1   3  -1 2421.86   55.69
   1   3  -1 2415.66   54.09
  -1  -3   1 2417.66   54.99
  -1  -3   1 2419.56   55.89
  -1  -3   1 2440.26   55.89
  -1  -3   1 2384.06   54.49
   0   3  -1  115.19    4.60
   0   3  -1  112.99    5.10
   0   3  -1  104.39    4.40
   0   3  -1  118.29    4.60
   0   3  -1  112.49    4.70
   0   3  -1  110.59    5.00
   0  -3   1  102.09    4.90
   0  -3   1  109.99    5.20
   0  -3   1  103.79    4.40
   0  -3   1  113.09    4.90
  -1   3  -1   86.39    4.70
  -1   3  -1   84.69    4.20
  -1   3  -1   86.79    4.60
  -1   3  -1   86.19    3.80
  -1   3  -1   79.49    4.20
  -1   3  -1   72.49    3.80
   1  -3   1   83.89    4.30
   1  -3   1   88.69    4.10
   1  -3   1   93.79    5.20
   1  -3   1   88.99    3.80
   1  -3   1   89.79    4.20
  -2   3  -1    3.00    1.10
  -2   3  -1    5.80    1.70
  -2   3  -1    3.00    1.30
  -2   3  -1    3.50    1.70
  -2   3  -1    6.30    2.00
  -2   3  -1    3.30    1.60
  -2   3  -1    2.30    1.30
   2  -3   1    4.70    1.60
   2  -3   1    3.90    1.40
   2  -3   1    3.90    1.30
   2  -3   1    4.40    1.60
   2  -3   1    1.60    2.10
   2  -3   1    3.60    1.30
  -3   3  -1    1.90    1.40
  -3   3  -1    1.50    1.30
  -3   3  -1    0.90    1.40
  -3   3  -1   -0.10    1.20
  -3   3  -1    1.40    1.50
   3  -3   1    1.50    1.50
   3  -3   1    3.30    1.50
   3  -3   1    1.40    1.10
   3  -3   1    4.30    1.60
   3  -3   1   -2.20    1.20
   3  -3   1    4.20    1.50
   3  -3   1    2.70    0.90
  -4   3  -1  186.78    7.70
  -4   3  -1  193.18    8.80
  -4   3  -1  186.48    6.00
  -4   3  -1  187.98    7.60
   4  -3   1  203.08    7.80
   4  -3   1  175.18    9.00
   4  -3   1  175.28    8.30
   4  -3   1  206.48    7.80
   4  -3   1  194.38    5.90
   4  -3   1  207.68    6.50
   4  -3   1  202.08    9.10
  -5   3  -1 1163.08   30.20
  -5   3  -1 1144.29   31.70
  -5   3  -1 1126.59   27.20
  -5   3  -1 1132.49   29.80
   5  -3   1 1137.49   32.10
   5  -3   1 1167.48   32.20
   5  -3   1 1196.08   28.40
   5  -3   1 1111.29   30.80
   5  -3   1 1182.68   30.10
   5  -3   1 1149.08   26.10
  -6   3  -1 1310.67   35.80
  -6   3  -1 1282.77   30.70
  -6   3  -1 1283.47   33.90
  -6   3  -1 1296.57   33.90
  -6   3  -1 1268.47   31.70
   6  -3   1 1278.17   31.90
   6  -3   1 1244.58   34.40
   6  -3   1 1284.17   33.70
   6  -3   1 1303.87   35.90
   6  -3   1 1286.57   36.30
  -7   3  -1  637.14   17.50
  -7   3  -1  650.83   18.80
  -7   3  -1  656.33   22.20
  -7   3  -1  670.63   20.90
  -7   3  -1  665.33   20.80
   7  -3   1  628.64   21.80
   7  -3   1  675.03   23.10
   7  -3   1  682.23   20.70
   7  -3   1  628.74   20.90
  -8   3  -1    6.80    2.00
  -8   3  -1    5.60    3.40
  -8   3  -1    0.10    2.70
  -8   3  -1   10.10    3.40
  -8   3  -1    2.90    2.30
   8  -3   1   15.20    4.40
   8  -3   1    8.70    4.00
   8  -3   1   12.10    3.60
   8  -3   1   11.10    4.00
   8  -3   1    7.70    3.10
  -9   3  -1   45.50    6.30
  -9   3  -1   54.19    4.20
  -9   3  -1   53.09    6.80
  -9   3  -1   42.60    5.30
  -9   3  -1   47.10    6.80
   9  -3   1   59.19    6.90
   9  -3   1   43.30    7.10
   9  -3   1   66.69    7.00
   9  -3   1   60.79    7.80
   9  -3   1   57.19    7.70
 -10   3  -1   29.90    6.00
 -10   3  -1   39.00    6.20
 -10   3  -1   37.70    5.00
 -10   3  -1   42.30    4.50
  10  -3   1   50.99    8.00
  10  -3   1   45.70    7.60
  10  -3   1   45.60    6.30
  10  -3   1   45.30    6.80
  10  -3   1   32.60    6.20
 -11   3  -1    2.30    4.00
 -11   3  -1    6.60    3.20
 -11   3  -1   -3.70    4.00
 -11   3  -1    7.50    2.60
  11  -3   1    7.20    4.60
  11  -3   1    7.70    3.90
  11  -3   1   14.10    4.70
  11  -3   1    5.10    5.00
  11  -3   1    5.90    4.10
 -12   3  -1   -1.90    3.60
 -12   3  -1    2.50    2.80
  12  -3   1    2.20    3.60
  12  -3   1   -1.90    3.30
  12  -3   1   -6.40    3.20
 -13   3  -1   78.49   10.00
  13  -3   1   51.39    9.40
  13  -3   1   62.39    9.10
 -14   3  -1   79.89   10.80
  14  -3   1   87.59   11.80
 -15   3  -1   10.50    4.90
  15  -3   1    4.30    5.10
 -17  -2   1    0.60    4.70
  16   2  -1   18.40    7.50
 -16  -2   1    4.10    5.20
 -16  -2   1    1.20    4.80
  15   2  -1  188.88   14.30
  15   2  -1  250.57   17.40
 -15  -2   1  200.28   15.70
 -15  -2   1  206.98   15.10
  14   2  -1  188.18   14.60
  14   2  -1  135.69   13.40
 -14  -2   1  192.18   14.50
 -14  -2   1  192.58   13.80
  13   2  -1  136.29   11.50
  13   2  -1  149.19   11.40
 -13  -2   1  140.19   13.80
 -13  -2   1  149.29   10.60
 -13  -2   1  122.69   12.40
  12   2  -1   23.50    5.40
  12   2  -1   14.90    5.00
  12   2  -1   30.30    5.00
  12   2  -1   20.80    5.40
 -12  -2   1   12.20    4.80
 -12  -2   1   20.20    6.10
 -12  -2   1   22.30    6.50
  11   2  -1    0.40    3.20
  11   2  -1    3.80    3.50
  11   2  -1    6.50    3.00
  11   2  -1   -5.30    3.20
 -11  -2   1   -8.20    2.90
 -11  -2   1    3.30    4.30
 -11  -2   1   -4.30    2.70
  10   2  -1  139.09   10.10
  10   2  -1  151.48   10.30
  10   2  -1  153.58    6.80
  10   2  -1  163.28    8.80
  10   2  -1  163.28   10.10
 -10  -2   1  156.68   10.30
 -10  -2   1  159.58    9.70
 -10  -2   1  153.88    7.20
 -10  -2   1  165.28   10.40
   9   2  -1  370.26   15.90
   9   2  -1  408.06   17.00
   9   2  -1  390.06   15.70
   9   2  -1  383.16   12.60
   9   2  -1  383.96   13.80
   9   2  -1  377.46   11.70
  -9  -2   1  380.86   15.90
  -9  -2   1  389.26   12.70
  -9  -2   1  358.26   14.70
  -9  -2   1  393.46   16.60
   8   2  -1  630.14   17.70
   8   2  -1  681.43   21.40
   8   2  -1  617.34   21.60
   8   2  -1  649.64   19.10
   8   2  -1  611.04   16.80
   8   2  -1  619.64   21.10
  -8  -2   1  629.94   20.40
  -8  -2   1  621.04   18.10
  -8  -2   1  655.63   21.80
  -8  -2   1  685.63   22.20
   7   2  -1  349.17   13.60
   7   2  -1  351.86   14.20
   7   2  -1  364.56   10.90
   7   2  -1  348.27   10.10
   7   2  -1  369.16   11.40
   7   2  -1  365.26   14.00
  -7  -2   1  354.56   13.80
  -7  -2   1  365.16   13.40
  -7  -2   1  348.37   11.70
  -7  -2   1  336.47   13.80
   6   2  -1    1.60    2.20
   6   2  -1    7.80    2.50
   6   2  -1    7.40    1.60
   6   2  -1    5.70    1.80
   6   2  -1    1.00    1.60
   6   2  -1    5.90    2.20
  -6  -2   1   -0.30    1.30
  -6  -2   1    1.60    2.00
  -6  -2   1    1.60    2.20
  -6  -2   1    4.70    1.90
  -6  -2   1    1.60    1.80
  -6  -2   1    2.60    2.30
   5   2  -1  164.98    7.40
   5   2  -1  162.48    6.40
   5   2  -1  163.58    5.10
   5   2  -1  143.69    7.20
   5   2  -1  141.99    4.40
   5   2  -1  170.68    7.60
  -5  -2   1  158.58    6.70
  -5  -2   1  147.19    7.50
  -5  -2   1  154.38    7.40
  -5  -2   1  149.88    7.20
  -5  -2   1  158.68    6.50
  -5  -2   1  132.29    6.90
   4   2  -1   10.70    2.00
   4   2  -1   11.50    1.20
   4   2  -1   14.90    2.10
   4   2  -1   10.50    2.50
   4   2  -1   13.60    2.40
   4   2  -1   12.20    2.40
   4   2  -1   11.30    2.30
   4   2  -1   11.80    2.60
  -4  -2   1   10.50    2.10
  -4  -2   1    9.30    1.90
  -4  -2   1   11.40    2.30
  -4  -2   1    7.10    1.90
  -4  -2   1    9.60    2.00
  -4  -2   1   12.20    2.60
  -4  -2   1    8.10    2.10
   3   2  -1   43.90    3.40
   3   2  -1   43.70    3.30
   3   2  -1   42.40    2.90
   3   2  -1   40.60    3.30
   3   2  -1   39.90    2.70
   3   2  -1   44.30    3.20
   3   2  -1   46.10    3.10
  -3  -2   1   37.90    2.90
  -3  -2   1   40.80    3.00
  -3  -2   1   34.60    3.40
  -3  -2   1   34.80    1.40
  -3  -2   1   38.70    2.90
  -3  -2   1   41.50    3.50
  -3  -2   1   33.90    2.80
  -3  -2   1   38.00    3.00
   2   2  -1 1318.27   31.20
   2   2  -1 1262.77   31.00
   2   2  -1 1342.87   31.10
   2   2  -1 1287.27   31.00
   2   2  -1 1243.28   30.70
   2   2  -1 1253.07   30.00
   2   2  -1 1314.27   30.50
   2   2  -1 1372.66   30.10
  -2  -2   1 1268.67   30.00
  -2  -2   1 1232.78   30.90
  -2  -2   1 1347.27   31.30
  -2  -2   1 1299.67   28.70
  -2  -2   1 1280.67   30.40
  -2  -2   1 1362.36   31.10
  -2  -2   1 1270.67   31.00
  -2  -2   1 1328.27   30.90
   1   2  -1 1268.57   29.10
   1   2  -1 1259.87   29.10
   1   2  -1 1258.97   30.00
   1   2  -1 1333.27   30.10
   1   2  -1 1265.37   28.90
   1   2  -1 1230.08   30.00
  -1  -2   1 1267.47   29.80
  -1  -2   1 1255.47   29.10
  -1  -2   1 1267.87   30.10
  -1  -2   1 1375.76   29.00
  -1  -2   1 1268.37   30.00
   0   2  -1   53.69    3.00
   0   2  -1   52.29    2.50
   0   2  -1   62.99    3.10
   0   2  -1   57.59    2.70
   0   2  -1   55.19    2.80
   0  -2   1   60.79    2.90
   0  -2   1   55.49    3.00
   0  -2   1   54.69    3.10
   0  -2   1   61.39    2.70
   0  -2   1   60.89    2.60
  -1   2  -1  297.37    9.10
  -1   2  -1  286.97    8.80
  -1   2  -1  293.77    8.10
  -1   2  -1  286.37    8.30
  -1   2  -1  275.37    7.80
  -1   2  -1  272.67    8.40
   1  -2   1  287.57    8.00
   1  -2   1  285.87    8.60
   1  -2   1  283.77    8.50
   1  -2   1  273.47    8.90
   1  -2   1  289.57    8.30
   1  -2   1  286.47    8.00
  -2   2  -1   87.29    3.30
  -2   2  -1   97.39    4.90
  -2   2  -1   89.49    4.50
  -2   2  -1   91.79    4.90
  -2   2  -1  101.39    4.30
   2  -2   1  104.09    4.80
   2  -2   1   98.29    5.00
   2  -2   1   98.49    3.00
   2  -2   1  103.49    4.70
   2  -2   1   97.79    3.50
   2  -2   1   96.49    4.00
   2  -2   1   91.19    4.00
  -3   2  -1   53.29    3.50
  -3   2  -1   56.69    4.00
  -3   2  -1   55.39    3.70
  -3   2  -1   52.49    3.40
  -3   2  -1   53.29    2.60
  -3   2  -1   58.89    2.60
  -3   2  -1   54.49    4.20
   3  -2   1   57.79    3.70
   3  -2   1   59.09    3.40
   3  -2   1   58.19    4.40
   3  -2   1   52.79    2.60
   3  -2   1   61.49    4.20
   3  -2   1   49.00    3.80
   3  -2   1   52.89    2.20
  -4   2  -1  210.38    6.40
  -4   2  -1  191.88    8.50
  -4   2  -1  184.68    7.70
  -4   2  -1  205.68    8.60
  -4   2  -1  197.78    7.80
  -4   2  -1  204.18    7.90
  -4   2  -1  200.08    6.70
   4  -2   1  206.48    7.80
   4  -2   1  197.28    5.00
   4  -2   1  212.58    8.10
   4  -2   1  210.58    6.80
   4  -2   1  212.68    9.00
   4  -2   1  191.88    8.70
   4  -2   1  205.08    8.60
  -5   2  -1   57.79    5.40
  -5   2  -1   51.49    5.50
  -5   2  -1   55.89    3.70
  -5   2  -1   56.39    4.20
  -5   2  -1   53.69    3.20
   5  -2   1   65.99    4.60
   5  -2   1   57.69    3.60
   5  -2   1   55.29    5.80
   5  -2   1   57.59    5.60
   5  -2   1   59.89    4.30
  -6   2  -1  655.73   19.40
  -6   2  -1  605.14   16.70
  -6   2  -1  597.14   19.00
  -6   2  -1  622.74   20.10
  -6   2  -1  636.54   17.80
   6  -2   1  616.84   19.20
   6  -2   1  639.34   21.10
   6  -2   1  623.34   17.80
   6  -2   1  648.04   20.20
   6  -2   1  635.24   20.60
   6  -2   1  616.84   19.00
  -7   2  -1 1525.35   37.80
  -7   2  -1 1520.25   39.50
  -7   2  -1 1479.25   40.50
  -7   2  -1 1483.05   36.40
  -7   2  -1 1446.46   39.30
   7  -2   1 1477.75   40.90
   7  -2   1 1511.35   40.20
   7  -2   1 1510.25   39.30
   7  -2   1 1458.05   39.10
   7  -2   1 1578.34   42.20
  -8   2  -1 1675.63   42.30
  -8   2  -1 1683.83   43.90
  -8   2  -1 1665.23   45.00
  -8   2  -1 1660.03   40.70
  -8   2  -1 1638.54   44.00
   8  -2   1 1697.33   46.80
   8  -2   1 1605.74   43.50
   8  -2   1 1653.63   43.70
   8  -2   1 1669.33   44.60
   8  -2   1 1648.04   45.50
  -9   2  -1  440.56   17.50
  -9   2  -1  447.16   18.00
  -9   2  -1  441.56   16.20
  -9   2  -1  481.75   18.80
  -9   2  -1  489.55   15.20
   9  -2   1  473.95   18.30
   9  -2   1  421.66   17.10
   9  -2   1  495.85   17.80
   9  -2   1  501.75   20.20
   9  -2   1  459.05   18.90
 -10   2  -1   39.00    6.90
 -10   2  -1   53.99    7.60
 -10   2  -1   51.49    5.30
 -10   2  -1   43.10    5.80
  10  -2   1   59.09    8.20
  10  -2   1   51.99    6.80
  10  -2   1   57.29    6.90
  10  -2   1   57.29    8.00
  10  -2   1   50.79    7.00
 -11   2  -1   13.30    4.70
 -11   2  -1   16.30    4.30
 -11   2  -1   15.90    3.70
  11  -2   1   18.50    5.10
  11  -2   1   13.80    4.40
  11  -2   1   16.20    4.40
  11  -2   1    3.70    3.70
  11  -2   1   10.60    4.60
 -12   2  -1   -2.60    2.50
 -12   2  -1    0.10    4.00
  12  -2   1   -2.40    2.70
  12  -2   1   -4.20    3.00
  12  -2   1   -1.10    2.80
  12  -2   1   -1.50    3.70
 -13   2  -1  172.08   11.20
 -13   2  -1  165.68   12.50
  13  -2   1  223.58   15.20
  13  -2   1  188.78   13.90
 -14   2  -1   93.59   11.70
  14  -2   1  111.39   13.20
 -15   2  -1    5.20    4.10
  15  -2   1    5.60    4.80
 -16   2  -1   11.50    7.50
  16   1  -1    4.70    5.90
 -16  -1   1    7.80    5.60
 -16  -1   1   10.60    7.10
  15   1  -1  255.37   17.80
 -15  -1   1  273.07   16.60
 -15  -1   1  213.68   15.50
  14   1  -1  425.06   19.90
  14   1  -1  421.96   22.00
 -14  -1   1  432.26   20.80
 -14  -1   1  424.56   21.10
  13   1  -1  114.39    8.90
  13   1  -1  113.29   11.30
  13   1  -1  131.29   11.20
 -13  -1   1  139.99    9.70
 -13  -1   1  135.09   11.30
 -13  -1   1  128.39   12.70
  12   1  -1   42.00    6.90
  12   1  -1   31.00    5.30
  12   1  -1   43.30    7.80
  12   1  -1   38.60    7.20
  12   1  -1   32.90    6.40
 -12  -1   1   27.40    6.40
 -12  -1   1   34.50    6.70
 -12  -1   1   28.80    5.50
  11   1  -1   -1.70    1.70
  11   1  -1   -1.00    2.70
  11   1  -1   -3.70    1.80
  11   1  -1    2.20    2.60
  11   1  -1    1.60    3.10
 -11  -1   1   -5.90    3.20
 -11  -1   1   -1.20    2.30
 -11  -1   1    0.10    2.70
  10   1  -1   42.70    6.10
  10   1  -1   49.30    6.60
  10   1  -1   41.10    5.50
  10   1  -1   53.29    7.80
  10   1  -1   38.00    4.40
 -10  -1   1   41.50    6.20
 -10  -1   1   40.10    6.60
 -10  -1   1   44.00    6.10
   9   1  -1  530.65   17.80
   9   1  -1  560.04   20.80
   9   1  -1  562.94   19.40
   9   1  -1  544.45   19.90
   9   1  -1  540.75   16.50
  -9  -1   1  529.75   19.90
  -9  -1   1  555.54   18.60
  -9  -1   1  545.25   15.30
  -9  -1   1  548.75   20.10
   8   1  -1  884.61   24.20
   8   1  -1  891.31   27.40
   8   1  -1  875.41   23.30
   8   1  -1  847.62   25.90
   8   1  -1  914.81   27.00
   8   1  -1  840.52   24.60
  -8  -1   1  943.81   27.40
  -8  -1   1  859.61   26.90
  -8  -1   1  884.61   22.50
  -8  -1   1  840.92   25.10
   7   1  -1 1789.32   43.60
   7   1  -1 1802.72   45.50
   7   1  -1 1748.93   42.10
   7   1  -1 1742.03   41.30
   7   1  -1 1807.22   46.20
   7   1  -1 1854.61   43.10
   7   1  -1 1696.63   44.60
  -7  -1   1 1764.82   44.20
  -7  -1   1 1740.43   45.60
  -7  -1   1 1759.72   45.70
  -7  -1   1 1753.52   41.70
   6   1  -1  872.11   21.90
   6   1  -1  887.71   24.50
   6   1  -1  907.21   25.00
   6   1  -1  845.62   22.10
   6   1  -1  862.71   24.00
   6   1  -1  921.51   23.00
   6   1  -1  817.82   24.90
  -6  -1   1  876.31   24.00
  -6  -1   1  867.41   24.90
  -6  -1   1  903.91   25.90
  -6  -1   1  930.41   25.50
  -6  -1   1  880.91   22.20
   5   1  -1  833.82   20.80
   5   1  -1  812.32   22.90
   5   1  -1  797.52   21.60
   5   1  -1  871.21   22.90
   5   1  -1  795.22   20.10
   5   1  -1  796.22   21.70
   5   1  -1  834.22   22.30
   5   1  -1  832.82   20.40
  -5  -1   1  842.22   23.30
  -5  -1   1  795.62   22.70
  -5  -1   1  824.02   22.70
  -5  -1   1  793.82   21.80
  -5  -1   1  812.92   20.50
   4   1  -1  987.20   25.30
   4   1  -1  995.40   25.10
   4   1  -1  909.31   23.60
   4   1  -1  995.10   25.30
   4   1  -1 1036.70   25.70
   4   1  -1 1004.60   24.70
   4   1  -1 1000.20   24.50
   4   1  -1  992.40   25.60
   4   1  -1  964.40   23.00
   4   1  -1  931.01   25.30
   4   1  -1 1039.10   23.70
  -4  -1   1 1023.90   25.80
  -4  -1   1 1059.99   26.00
  -4  -1   1  955.50   24.80
  -4  -1   1  974.90   25.40
  -4  -1   1  919.61   24.20
  -4  -1   1  926.81   23.70
   3   1  -1  253.27    7.80
   3   1  -1  234.88    8.10
   3   1  -1  242.58    6.30
   3   1  -1  241.18    8.30
   3   1  -1  229.98    7.80
   3   1  -1  256.97    8.20
   3   1  -1  245.88    6.80
   3   1  -1  242.88    8.10
   3   1  -1  253.87    7.40
  -3  -1   1  246.18    8.10
  -3  -1   1  233.28    7.30
  -3  -1   1  236.38    7.80
  -3  -1   1  244.78    8.20
  -3  -1   1  229.58    7.30
  -3  -1   1  251.57    8.40
  -3  -1   1  249.88    6.80
   2   1  -1   21.20    2.00
   2   1  -1   22.40    2.20
   2   1  -1   24.60    1.90
   2   1  -1   21.90    2.10
   2   1  -1   17.00    2.00
   2   1  -1   21.70    2.20
   2   1  -1   18.50    2.00
   2   1  -1   22.20    1.30
  -2  -1   1   22.50    2.20
  -2  -1   1   18.40    1.30
  -2  -1   1   19.00    1.90
  -2  -1   1   22.80    2.20
  -2  -1   1   19.90    2.00
  -2  -1   1   19.50    2.30
  -2  -1   1   18.50    1.90
  -2  -1   1   24.10    2.20
   1   1  -1  299.27    7.90
   1   1  -1  288.57    8.10
   1   1  -1  302.67    8.10
   1   1  -1  293.27    8.10
   1   1  -1  293.67    8.10
   1   1  -1  313.27    8.10
  -1  -1   1  310.97    7.90
  -1  -1   1  308.57    7.20
  -1  -1   1  321.47    8.30
  -1  -1   1  324.17    8.30
  -1  -1   1  319.67    8.10
  -1  -1   1  288.47    8.00
  -1  -1   1  309.17    7.90
   0   1  -1   93.99    2.90
   0   1  -1   88.19    2.60
   0   1  -1   86.99    3.00
   0   1  -1   86.69    3.00
   0  -1   1   73.99    2.70
   0  -1   1   87.79    3.00
   0  -1   1   85.29    3.00
   0  -1   1   88.79    3.10
   0  -1   1   86.89    2.60
  -1   1  -1    5.20    1.30
  -1   1  -1    4.50    1.30
  -1   1  -1    5.50    0.80
  -1   1  -1    6.50    0.90
   1  -1   1    6.70    1.10
   1  -1   1    6.40    0.90
   1  -1   1    5.20    0.70
   1  -1   1    6.30    1.40
   1  -1   1    7.60    1.20
  -2   1  -1  134.29    5.40
  -2   1  -1  147.19    4.40
  -2   1  -1  144.19    3.50
  -2   1  -1  147.19    5.20
  -2   1  -1  138.09    5.00
  -2   1  -1  141.79    5.60
  -2   1  -1  148.09    4.30
   2  -1   1  144.79    5.60
   2  -1   1  142.89    4.20
   2  -1   1  149.09    5.20
   2  -1   1  149.69    5.60
   2  -1   1  141.19    5.00
   2  -1   1  141.89    3.80
  -3   1  -1   11.40    1.90
  -3   1  -1   10.70    1.80
  -3   1  -1   12.70    1.50
  -3   1  -1    7.20    2.00
  -3   1  -1   10.90    2.30
  -3   1  -1    8.30    1.50
  -3   1  -1    8.60    1.70
   3  -1   1   10.60    1.80
   3  -1   1    7.90    1.40
   3  -1   1    8.60    2.10
   3  -1   1   10.30    1.70
   3  -1   1    9.20    0.60
   3  -1   1    8.60    2.10
   3  -1   1   11.10    1.40
  -4   1  -1    1.50    1.60
  -4   1  -1    0.50    1.10
  -4   1  -1   -1.30    1.30
  -4   1  -1    1.40    1.10
  -4   1  -1   -1.50    1.10
  -4   1  -1   -0.10    1.30
  -4   1  -1   -2.00    0.90
   4  -1   1    1.80    0.50
   4  -1   1    1.00    1.20
   4  -1   1    0.80    1.20
   4  -1   1    0.50    1.60
   4  -1   1    1.60    1.00
   4  -1   1   -1.30    1.10
   4  -1   1    3.70    1.10
   4  -1   1    0.80    1.70
  -5   1  -1   66.49    4.30
  -5   1  -1   62.79    5.10
  -5   1  -1   58.89    5.30
  -5   1  -1   57.79    3.70
  -5   1  -1   64.79    4.40
  -5   1  -1   64.19    4.20
  -5   1  -1   61.59    4.60
   5  -1   1   65.39    3.60
   5  -1   1   73.99    4.70
   5  -1   1   55.49    4.50
   5  -1   1   64.39    4.00
   5  -1   1   67.39    2.40
   5  -1   1   63.79    4.40
   5  -1   1   69.09    5.30
  -6   1  -1  421.76   12.60
  -6   1  -1  383.66   13.90
  -6   1  -1  436.86   14.40
  -6   1  -1  441.56   13.60
  -6   1  -1  404.46   14.70
   6  -1   1  399.06   10.20
   6  -1   1  426.16   14.40
   6  -1   1  421.36   14.40
   6  -1   1  414.76   12.30
   6  -1   1  409.76   13.60
   6  -1   1  397.66   14.80
   6  -1   1  376.06   13.80
  -7   1  -1 1141.59   29.10
  -7   1  -1 1091.89   31.30
  -7   1  -1 1152.98   30.40
  -7   1  -1 1099.89   31.80
  -7   1  -1 1151.58   31.30
   7  -1   1 1139.89   26.20
   7  -1   1 1156.28   31.30
   7  -1   1 1107.29   31.20
   7  -1   1 1148.19   30.60
   7  -1   1 1148.89   32.40
  -8   1  -1 1781.22   45.00
  -8   1  -1 1742.03   46.40
  -8   1  -1 1765.42   43.50
  -8   1  -1 1694.83   45.80
  -8   1  -1 1807.32   47.00
   8  -1   1 1796.92   46.40
   8  -1   1 1713.93   39.90
   8  -1   1 1787.92   45.20
   8  -1   1 1821.52   45.90
   8  -1   1 1729.93   47.10
  -9   1  -1  497.45   17.30
  -9   1  -1  487.95   15.90
  -9   1  -1  440.86   17.80
  -9   1  -1  469.15   17.80
   9  -1   1  467.75   17.40
   9  -1   1  461.15   12.00
   9  -1   1  459.85   17.70
   9  -1   1  486.65   17.20
   9  -1   1  493.35   19.10
 -10   1  -1    5.10    3.40
 -10   1  -1    1.00    2.70
 -10   1  -1    6.50    4.00
  10  -1   1    6.20    3.80
  10  -1   1   10.00    3.60
  10  -1   1   10.80    4.00
  10  -1   1    1.00    3.30
  10  -1   1    6.90    4.00
 -11   1  -1   24.50    6.30
 -11   1  -1   29.80    4.60
 -11   1  -1   22.00    5.30
  11  -1   1   30.30    5.20
  11  -1   1   30.10    6.90
  11  -1   1   28.90    5.60
  11  -1   1   21.00    5.30
  11  -1   1   42.50    6.80
 -12   1  -1    2.30    3.30
 -12   1  -1    2.80    3.00
 -12   1  -1    4.80    4.70
  12  -1   1    6.70    3.70
  12  -1   1   -1.90    2.90
  12  -1   1    8.90    4.20
  12  -1   1    3.10    4.00
  12  -1   1   -1.40    3.70
 -13   1  -1   32.40    6.40
 -13   1  -1   53.19    9.00
  13  -1   1   47.80    8.50
 -14   1  -1  129.99   13.90
 -14   1  -1  129.69   10.60
  14  -1   1  135.39   14.40
 -15   1  -1    3.70    3.80
  15  -1   1   -4.90    5.10
  15  -1   1    8.90    4.90
 -16   1  -1   -2.40    5.00
  16   0  -1   10.50    6.90
 -16   0   1    5.90    5.20
 -16   0   1    0.60    4.10
  15   0  -1   -0.40    3.60
 -15   0   1   15.00    6.30
 -15   0   1   -0.40    4.20
  14   0  -1   95.09   11.70
  14   0  -1  103.29   11.00
 -14   0   1   86.99   10.70
 -14   0   1  102.69   12.30
  13   0  -1  143.79   10.80
  13   0  -1  122.09    9.70
  13   0  -1  164.98   13.00
 -13   0   1  123.69   10.60
 -13   0   1  138.79    9.60
 -13   0   1  147.99   13.90
  12   0  -1    8.40    4.90
  12   0  -1    8.40    4.10
  12   0  -1   10.20    3.80
  12   0  -1    4.00    4.00
  12   0  -1   11.20    4.20
 -12   0   1    8.60    4.70
 -12   0   1   10.40    3.40
 -12   0   1    6.90    4.50
  11   0  -1   17.90    5.10
  11   0  -1    9.70    4.20
  11   0  -1   12.50    4.60
  11   0  -1   13.40    3.80
  11   0  -1   13.10    4.40
  11   0  -1   10.90    3.90
 -11   0   1   23.10    5.20
 -11   0   1   11.10    3.40
 -11   0   1   10.20    4.50
  10   0  -1   20.20    5.10
  10   0  -1   35.10    5.70
  10   0  -1   25.90    5.70
  10   0  -1   27.50    4.30
  10   0  -1   33.80    5.50
  10   0  -1   35.30    5.30
 -10   0   1   23.40    4.60
 -10   0   1   24.90    5.20
 -10   0   1   29.70    5.50
   9   0  -1    8.40    3.10
   9   0  -1    6.60    2.00
   9   0  -1    0.90    2.50
   9   0  -1    3.50    2.80
   9   0  -1    1.50    2.30
  -9   0   1    9.20    3.40
  -9   0   1    1.20    2.50
  -9   0   1    2.60    2.60
   8   0  -1  723.53   21.70
   8   0  -1  722.03   22.60
   8   0  -1  703.53   21.00
   8   0  -1  676.23   22.40
  -8   0   1  747.23   23.10
  -8   0   1  724.73   21.20
  -8   0   1  727.23   23.30
   7   0  -1 1370.36   36.50
   7   0  -1 1365.46   35.30
   7   0  -1 1392.46   36.20
   7   0  -1 1404.76   35.60
   7   0  -1 1363.06   31.70
   7   0  -1 1330.07   34.60
  -7   0   1 1344.07   36.70
  -7   0   1 1369.36   36.40
  -7   0   1 1381.86   34.80
   6   0  -1  280.47    9.50
   6   0  -1  279.37   10.20
   6   0  -1  282.77   10.30
   6   0  -1  257.17    9.60
   6   0  -1  275.27   10.60
   6   0  -1  271.67   10.60
   6   0  -1  279.27   11.60
   6   0  -1  275.87    7.90
  -6   0   1  258.87   10.70
  -6   0   1  258.87   10.50
  -6   0   1  261.27    9.50
  -6   0   1  264.37    8.00
   5   0  -1 1015.20   26.10
   5   0  -1 1046.90   25.40
   5   0  -1 1037.40   26.80
   5   0  -1 1016.00   26.10
   5   0  -1  979.40   26.20
   5   0  -1  986.90   26.30
   5   0  -1  997.40   25.60
   5   0  -1 1051.89   24.00
  -5   0   1 1010.80   25.50
  -5   0   1 1000.90   26.20
  -5   0   1 1019.20   26.90
  -5   0   1 1014.30   27.10
  -5   0   1 1046.70   28.10
  -5   0   1  999.90   24.00
   4   0  -1  235.28    8.90
   4   0  -1  234.68    8.50
   4   0  -1  255.27    7.80
   4   0  -1  240.48    6.90
   4   0  -1  249.97    8.20
   4   0  -1  230.28    8.10
   4   0  -1  245.08    8.60
   4   0  -1  249.97    8.60
   4   0  -1  232.98    8.30
   4   0  -1  229.58    7.80
  -4   0   1  245.98    8.90
  -4   0   1  245.78    7.90
  -4   0   1  237.78    8.70
  -4   0   1  255.87    9.40
  -4   0   1  243.28    7.00
  -4   0   1  243.18    8.20
   3   0  -1   64.69    3.60
   3   0  -1   63.19    3.10
   3   0  -1   68.99    3.40
   3   0  -1   80.99    4.20
   3   0  -1   68.99    3.50
   3   0  -1   61.99    3.00
   3   0  -1   65.99    2.70
   3   0  -1   69.29    3.50
   3   0  -1   69.19    3.60
   3   0  -1   69.69    3.40
  -3   0   1   63.29    3.30
  -3   0   1   67.89    3.80
  -3   0   1   67.29    3.90
  -3   0   1   62.49    3.20
  -3   0   1   65.99    3.90
  -3   0   1   68.59    2.80
  -3   0   1   67.09    3.50
   2   0  -1  332.47    8.70
   2   0  -1  315.77    8.30
   2   0  -1  320.67    8.30
   2   0  -1  312.37    8.80
   2   0  -1  330.57    9.10
   2   0  -1  322.47    8.10
   2   0  -1  302.87    9.00
  -2   0   1  308.47    9.10
  -2   0   1  314.27    8.90
  -2   0   1  331.27    8.40
  -2   0   1  318.47    8.20
  -2   0   1  308.17    8.90
  -2   0   1  329.57    8.70
  -2   0   1  314.47    8.40
  -1   0   1 1149.58   26.60
  -1   0   1 1180.18   25.90
  -1   0   1 1197.88   26.40
  -1   0   1 1160.58   26.80
  -1   0   1 1134.19   26.50
  -1   0   1 1236.78   26.80
   0   0  -1   -0.10    0.20
   0   0  -1   -0.10    0.10
   0   0  -1   -0.10    0.10
   0   0  -1   -0.10    0.20
   0   0  -1    0.00    0.10
   0   0   1    0.20    0.20
   0   0   1    0.00    0.10
   0   0   1    0.00    0.10
   0   0   1    0.00    0.10
  -1   0  -1 1294.57   30.00
  -1   0  -1 1350.56   29.80
  -1   0  -1 1318.37   30.20
  -1   0  -1 1332.37   30.00
  -1   0  -1 1325.27   30.20
  -1   0  -1 1343.47   29.40
   1   0   1 1337.07   30.00
   1   0   1 1340.07   30.30
  -2   0  -1  204.68    6.50
  -2   0  -1  204.48    6.10
  -2   0  -1  208.28    6.60
  -2   0  -1  217.98    5.60
  -2   0  -1  205.68    6.80
  -2   0  -1  196.38    6.40
  -2   0  -1  210.98    6.10
  -2   0  -1  218.28    6.00
  -2   0  -1  209.48    6.80
   2   0   1  207.38    6.80
   2   0   1  220.28    6.00
   2   0   1  200.78    6.40
   2   0   1  220.58    6.10
   2   0   1  211.78    6.50
   2   0   1  221.48    5.50
   2   0   1  210.08    6.80
  -3   0  -1  106.29    4.60
  -3   0  -1  103.49    4.40
  -3   0  -1  111.19    4.90
  -3   0  -1  101.89    4.10
  -3   0  -1  101.59    5.00
  -3   0  -1  105.99    3.00
  -3   0  -1  102.59    4.80
  -3   0  -1  102.49    5.00
  -3   0  -1  111.69    4.30
   3   0   1   97.19    4.50
   3   0   1  107.09    4.20
   3   0   1  106.49    3.50
   3   0   1  104.69    5.00
   3   0   1  115.29    4.30
   3   0   1  114.59    5.20
   3   0   1   98.29    4.60
   3   0   1  109.79    4.40
  -4   0  -1 1406.86   33.40
  -4   0  -1 1405.96   34.50
  -4   0  -1 1384.36   31.30
  -4   0  -1 1344.37   33.80
  -4   0  -1 1369.06   34.30
  -4   0  -1 1388.26   33.90
  -4   0  -1 1400.56   34.70
   4   0   1 1443.26   33.40
   4   0   1 1454.15   33.30
   4   0   1 1469.75   34.70
   4   0   1 1407.56   34.80
   4   0   1 1468.35   32.20
   4   0   1 1379.26   35.00
   4   0   1 1358.66   33.80
   4   0   1 1374.26   34.80
   4   0   1 1431.16   33.90
  -5   0  -1    1.10    1.70
  -5   0  -1    3.90    1.70
  -5   0  -1    6.50    2.00
  -5   0  -1    4.60    1.90
  -5   0  -1    4.60    0.80
  -5   0  -1    4.80    1.80
  -5   0  -1    1.40    1.60
   5   0   1   11.10    2.30
   5   0   1    7.10    2.00
   5   0   1    6.70    2.30
   5   0   1    6.80    2.50
   5   0   1    5.70    1.90
   5   0   1    8.00    1.90
   5   0   1    9.30    1.50
   5   0   1    6.00    1.60
  -6   0  -1  760.22   20.40
  -6   0  -1  740.63   20.70
  -6   0  -1  777.72   21.40
  -6   0  -1  741.53   17.00
  -6   0  -1  720.13   21.50
  -6   0  -1  765.62   21.90
   6   0   1  729.03   20.00
   6   0   1  746.33   18.40
   6   0   1  732.83   20.70
   6   0   1  746.43   22.20
   6   0   1  703.63   20.80
   6   0   1  731.43   21.70
   6   0   1  707.43   20.20
  -7   0  -1 1309.07   36.90
  -7   0  -1 1410.06   36.10
  -7   0  -1 1384.16   34.90
  -7   0  -1 1346.67   36.70
  -7   0  -1 1357.66   30.40
  -7   0  -1 1389.26   36.60
   7   0   1 1406.36   32.40
   7   0   1 1324.77   34.80
   7   0   1 1364.66   37.10
   7   0   1 1375.96   36.70
   7   0   1 1365.96   35.20
  -8   0  -1 1136.29   29.60
  -8   0  -1 1098.99   31.70
  -8   0  -1 1067.69   30.50
   8   0   1 1090.69   29.80
   8   0   1 1076.99   29.50
   8   0   1 1074.49   31.40
   8   0   1 1094.29   31.90
   8   0   1 1062.09   26.50
  -9   0  -1 1636.64   42.90
  -9   0  -1 1579.24   41.20
  -9   0  -1 1587.04   43.90
   9   0   1 1565.84   41.40
   9   0   1 1585.94   43.70
   9   0   1 1572.64   43.90
   9   0   1 1598.64   37.80
   9   0   1 1611.14   41.70
 -10   0  -1  212.08   11.60
 -10   0  -1  260.07   13.50
 -10   0  -1  216.78   10.70
  10   0   1  201.78   11.70
  10   0   1  227.48   10.90
  10   0   1  235.68   12.60
  10   0   1  205.18   10.50
 -11   0  -1    2.80    3.20
 -11   0  -1   -0.60    3.20
 -11   0  -1    6.30    3.10
  11   0   1    3.50    3.60
  11   0   1   11.10    3.80
  11   0   1   10.10    3.60
  11   0   1    4.00    3.80
 -12   0  -1    3.30    3.90
 -12   0  -1   -1.30    2.90
 -12   0  -1    1.90    3.10
  12   0   1    4.00    4.10
  12   0   1   -1.50    2.10
  12   0   1   -3.00    2.80
  12   0   1   -2.80    3.80
  12   0   1   -1.80    2.00
 -13   0  -1   -1.40    3.10
 -13   0  -1    1.50    4.50
 -13   0  -1   -1.50    4.60
  13   0   1    5.50    5.00
  13   0   1   -1.70    2.50
 -14   0  -1   35.30    7.00
 -14   0  -1   63.19    9.60
  14   0   1   49.50    8.50
  14   0   1   64.89   10.30
 -15   0  -1   94.09   11.10
 -15   0  -1   73.29   11.10
  15   0   1   79.69   11.10
  15   0   1  109.99   13.80
 -16   0  -1   33.10    8.30
  16   0   1   35.30    9.50
  16  -1  -1   18.30    7.80
 -16   1   1   16.80    7.40
  15  -1  -1    1.90    4.10
 -15   1   1   11.00    5.80
 -15   1   1    2.80    4.60
  14  -1  -1  116.89   13.70
  14  -1  -1  107.99   11.10
  14  -1  -1  102.09   11.00
 -14   1   1  131.09   11.00
 -14   1   1   97.99   11.80
  13  -1  -1  319.77   17.70
  13  -1  -1  304.47   15.90
  13  -1  -1  311.07   15.80
 -13   1   1  311.57   16.10
 -13   1   1  320.17   17.00
  12  -1  -1  223.78   13.00
  12  -1  -1  233.28   12.00
  12  -1  -1  227.68   13.50
  12  -1  -1  216.98   12.60
  12  -1  -1  200.48   14.30
  12  -1  -1  222.38   14.50
 -12   1   1  221.48   12.90
 -12   1   1  196.88   12.90
 -12   1   1  223.68   10.80
  11  -1  -1   37.60    5.60
  11  -1  -1   30.70    5.70
  11  -1  -1   26.90    6.00
  11  -1  -1   35.70    7.20
  11  -1  -1   27.10    5.40
 -11   1   1   45.10    7.40
 -11   1   1   43.50    6.70
 -11   1   1   40.80    5.20
  10  -1  -1  117.79    8.70
  10  -1  -1  121.49    5.00
  10  -1  -1   97.49   10.40
  10  -1  -1  129.59    8.60
  10  -1  -1  119.29    8.30
  10  -1  -1  113.79    8.80
 -10   1   1  132.79   10.00
 -10   1   1  131.79    7.60
 -10   1   1  108.79    8.50
   9  -1  -1   51.39    3.20
   9  -1  -1   64.69    7.10
   9  -1  -1   52.19    6.00
   9  -1  -1   55.39    3.30
   9  -1  -1   59.39    6.70
   9  -1  -1   57.49    6.50
   9  -1  -1   51.09    6.90
  -9   1   1   65.69    7.50
  -9   1   1   54.59    6.40
  -9   1   1   60.69    4.90
   8  -1  -1  196.98   10.10
   8  -1  -1  211.08   10.00
   8  -1  -1  199.68    9.90
   8  -1  -1  202.78    6.90
   8  -1  -1  225.58   11.80
   8  -1  -1  211.08   10.60
  -8   1   1  206.68    8.70
  -8   1   1  219.38   11.00
  -8   1   1  209.98   10.20
  -8   1   1  224.48   10.50
   7  -1  -1 2066.69   54.29
   7  -1  -1 2139.89   52.69
   7  -1  -1 2140.29   52.39
   7  -1  -1 2092.29   49.80
   7  -1  -1 2121.89   53.19
   7  -1  -1 2122.99   52.29
  -7   1   1 2106.69   52.59
  -7   1   1 2155.48   52.49
  -7   1   1 2206.48   53.49
  -7   1   1 2065.99   50.19
   6  -1  -1 1141.49   26.80
   6  -1  -1 1189.38   32.70
   6  -1  -1 1179.48   31.00
   6  -1  -1 1184.38   31.60
   6  -1  -1 1205.38   31.20
   6  -1  -1 1135.69   28.70
   6  -1  -1 1207.48   31.20
  -6   1   1 1172.28   31.00
  -6   1   1 1207.18   31.10
  -6   1   1 1202.08   31.30
  -6   1   1 1197.08   29.20
  -6   1   1 1154.18   31.40
   5  -1  -1 2610.14   59.89
   5  -1  -1 2624.54   61.49
   5  -1  -1 2572.34   60.29
   5  -1  -1 2602.54   57.69
   5  -1  -1 2470.05   59.59
   5  -1  -1 2522.45   59.69
   5  -1  -1 2480.75   59.79
   5  -1  -1 2507.75   59.79
   5  -1  -1 2512.75   56.29
  -5   1   1 2584.24   57.99
  -5   1   1 2569.44   59.89
  -5   1   1 2520.35   59.59
  -5   1   1 2546.05   60.19
  -5   1   1 2493.85   59.59
   4  -1  -1  319.97   10.60
   4  -1  -1  301.77   10.00
   4  -1  -1  292.17   10.60
   4  -1  -1  295.57   10.10
   4  -1  -1  290.07    9.90
   4  -1  -1  303.27    7.80
   4  -1  -1  311.27   11.00
   4  -1  -1  303.87    8.50
   4  -1  -1  293.57    9.80
   4  -1  -1  296.07    9.80
   4  -1  -1  304.97    9.90
  -4   1   1  309.17   11.20
  -4   1   1  300.17   10.00
  -4   1   1  308.57    8.70
  -4   1   1  306.17    9.80
  -4   1   1  299.87    9.80
  -4   1   1  299.37   10.10
   3  -1  -1   73.49    4.00
   3  -1  -1   77.79    3.80
   3  -1  -1   76.79    4.30
   3  -1  -1   73.39    2.80
   3  -1  -1   74.09    3.70
   3  -1  -1   74.09    2.70
   3  -1  -1   74.39    3.80
   3  -1  -1   73.49    4.40
   3  -1  -1   70.49    2.60
   3  -1  -1   70.79    4.10
   3  -1  -1   77.49    3.70
   3  -1  -1   75.59    3.80
  -3   1   1   72.89    2.90
  -3   1   1   69.89    4.50
  -3   1   1   69.39    3.80
  -3   1   1   66.49    4.20
  -3   1   1   73.19    3.80
  -3   1   1   77.59    3.80
  -3   1   1   77.69    3.70
   2  -1  -1  577.54   13.20
   2  -1  -1  557.24   14.30
   2  -1  -1  596.74   14.70
   2  -1  -1  563.24   15.00
   2  -1  -1  588.04   15.10
   2  -1  -1  555.24   14.20
   2  -1  -1  596.34   14.10
   2  -1  -1  578.54   15.00
   2  -1  -1  577.44   13.10
   2  -1  -1  573.14   14.30
  -2   1   1  551.64   14.20
  -2   1   1  547.25   13.10
  -2   1   1  565.44   13.10
  -2   1   1  564.94   14.40
  -2   1   1  562.14   15.10
  -2   1   1  563.24   14.90
  -2   1   1  586.04   14.10
  -2   1   1  558.24   14.30
  -2   1   1  565.54   15.00
   1  -1  -1 1826.12   42.10
   1  -1  -1 1855.51   41.80
   1  -1  -1 1769.52   40.80
   1  -1  -1 1843.72   41.70
  -1   1   1 1881.91   41.80
  -1   1   1 1822.22   41.10
  -1   1   1 1985.80   40.90
  -1   1   1 1867.61   41.70
  -1   1   1 1852.21   42.10
  -1   1   1 1862.31   41.90
  -1  -1  -1  516.75   13.20
  -1  -1  -1  551.14   13.10
  -1  -1  -1  551.14   13.20
  -1  -1  -1  558.34   13.30
   1   1   1  548.95   13.10
   1   1   1  548.85   13.20
   1   1   1  557.94   13.50
   1   1   1  543.15   13.10
   1   1   1  560.34   13.30
  -2  -1  -1 1570.04   34.70
  -2  -1  -1 1424.16   33.80
  -2  -1  -1 1541.45   34.60
   2   1   1 1444.16   33.90
   2   1   1 1480.05   34.80
   2   1   1 1573.84   34.20
   2   1   1 1470.55   34.60
   2   1   1 1479.15   33.10
   2   1   1 1524.45   34.50
  -3  -1  -1  182.88    6.00
  -3  -1  -1  196.28    7.00
  -3  -1  -1  203.78    7.10
  -3  -1  -1  180.28    6.70
  -3  -1  -1  199.08    6.70
  -3  -1  -1  189.08    6.90
  -3  -1  -1  187.78    5.80
   3   1   1  188.18    7.00
   3   1   1  193.68    6.90
   3   1   1  206.48    6.80
   3   1   1  202.58    7.00
   3   1   1  204.38    6.80
   3   1   1  203.38    5.70
   3   1   1  201.38    6.20
   3   1   1  192.68    6.10
  -4  -1  -1   71.99    4.40
  -4  -1  -1   66.49    3.60
  -4  -1  -1   76.59    4.50
  -4  -1  -1   73.89    3.20
  -4  -1  -1   73.19    4.00
  -4  -1  -1   77.19    4.40
   4   1   1   70.99    4.30
   4   1   1   68.19    4.40
   4   1   1   68.29    4.40
   4   1   1   80.59    4.30
   4   1   1   74.59    3.40
   4   1   1   64.19    3.50
   4   1   1   66.09    4.40
   4   1   1   74.19    3.50
   4   1   1   68.69    4.00
  -5  -1  -1  193.88    7.20
  -5  -1  -1  190.18    8.30
  -5  -1  -1  185.68    7.90
  -5  -1  -1  194.08    7.80
  -5  -1  -1  197.78    8.40
  -5  -1  -1  196.38    6.20
   5   1   1  201.98    6.90
   5   1   1  208.18    8.60
   5   1   1  182.68    8.20
   5   1   1  201.08    8.60
   5   1   1  194.58    7.60
   5   1   1  188.38    6.70
   5   1   1  187.88    7.00
  -6  -1  -1   16.70    3.40
  -6  -1  -1   17.80    3.10
  -6  -1  -1   25.10    2.40
  -6  -1  -1   20.50    3.40
  -6  -1  -1   25.90    3.20
   6   1   1   27.50    3.30
   6   1   1   30.30    3.00
   6   1   1   33.80    4.10
   6   1   1   30.30    3.20
   6   1   1   29.20    3.30
   6   1   1   19.60    3.50
  -7  -1  -1   70.89    4.80
  -7  -1  -1   86.89    3.90
  -7  -1  -1   81.29    6.20
  -7  -1  -1   69.39    5.50
  -7  -1  -1   74.29    5.90
   7   1   1   79.69    5.10
   7   1   1   76.89    6.50
   7   1   1   83.09    4.50
   7   1   1   78.59    4.90
   7   1   1   70.49    4.80
   7   1   1   78.59    6.30
  -8  -1  -1 1565.14   35.40
  -8  -1  -1 1532.35   39.50
  -8  -1  -1 1527.95   41.30
  -8  -1  -1 1436.76   37.90
  -8  -1  -1 1541.65   40.70
   8   1   1 1520.35   41.00
   8   1   1 1474.45   40.20
   8   1   1 1506.45   36.90
   8   1   1 1507.15   38.10
   8   1   1 1490.55   38.10
   8   1   1 1571.24   42.10
  -9  -1  -1  446.56   17.20
  -9  -1  -1  441.56   11.90
  -9  -1  -1  471.05   18.10
  -9  -1  -1  425.76   16.00
   9   1   1  419.56   17.10
   9   1   1  439.96   14.90
   9   1   1  460.35   18.20
   9   1   1  442.86   15.20
 -10  -1  -1   12.50    4.30
 -10  -1  -1    6.20    3.30
 -10  -1  -1    1.00    3.40
  10   1   1   12.30    3.60
  10   1   1   13.90    3.40
  10   1   1    6.20    4.10
  10   1   1   10.70    4.20
 -11  -1  -1  172.38   11.90
 -11  -1  -1  154.98    9.90
 -11  -1  -1  156.58   10.90
  11   1   1  144.79   10.20
  11   1   1  147.99    8.90
  11   1   1  170.18   11.70
  11   1   1  157.38    8.70
 -12  -1  -1   87.89    8.90
 -12  -1  -1   95.09   10.30
 -12  -1  -1   99.29   10.20
  12   1   1   92.89   10.20
  12   1   1   98.19    7.60
  12   1   1   82.89    9.60
  12   1   1   99.39   11.10
 -13  -1  -1    5.30    4.30
 -13  -1  -1    5.10    3.90
 -13  -1  -1   -2.50    3.70
  13   1   1    1.70    4.00
  13   1   1    0.40    3.20
 -14  -1  -1   17.10    6.70
 -14  -1  -1   13.10    5.40
  14   1   1   27.70    8.00
  14   1   1    8.80    5.30
 -15  -1  -1  265.37   17.20
 -15  -1  -1  286.67   17.20
  15   1   1  320.77   19.80
  15   1   1  286.57   17.30
 -16  -1  -1  214.28   18.00
 -16  -1  -1  205.38   21.50
  16   1   1  252.77   19.00
 -16   2   1    3.50    5.80
  15  -2  -1   34.30    8.10
 -15   2   1   45.70    9.10
  14  -2  -1   15.90    5.40
  14  -2  -1    1.40    5.30
 -14   2   1    2.30    4.10
 -14   2   1   11.10    4.60
  13  -2  -1   94.59   11.00
  13  -2  -1  108.89   11.00
 -13   2   1  104.29   10.50
 -13   2   1  106.99   11.70
  12  -2  -1  437.06   18.90
  12  -2  -1  441.96   22.00
  12  -2  -1  413.96   19.20
  12  -2  -1  391.46   17.40
  12  -2  -1  399.36   18.30
 -12   2   1  376.46   18.70
 -12   2   1  465.35   18.90
  11  -2  -1  487.15   20.70
  11  -2  -1  502.85   22.60
  11  -2  -1  507.85   20.10
  11  -2  -1  504.05   19.70
  11  -2  -1  497.15   20.00
 -11   2   1  511.65   19.60
 -11   2   1  536.25   21.40
 -11   2   1  509.55   16.70
  10  -2  -1   12.70    4.70
  10  -2  -1   26.90    5.60
  10  -2  -1   25.60    5.40
  10  -2  -1   22.00    4.80
  10  -2  -1   24.40    4.60
 -10   2   1   27.30    3.80
 -10   2   1   16.10    4.50
 -10   2   1   16.30    4.40
 -10   2   1   20.20    4.70
   9  -2  -1   74.09    2.60
   9  -2  -1   70.29    7.90
   9  -2  -1   77.09    7.90
   9  -2  -1   78.59    2.60
   9  -2  -1   89.99    9.40
   9  -2  -1   77.09    7.70
   9  -2  -1   81.29    6.50
  -9   2   1   81.39    7.50
  -9   2   1   77.49    6.50
  -9   2   1   74.09    5.00
  -9   2   1   77.19    8.00
   8  -2  -1  480.95   18.70
   8  -2  -1  469.85   13.80
   8  -2  -1  461.65   17.00
   8  -2  -1  490.45   18.00
   8  -2  -1  449.36   11.30
   8  -2  -1  461.75   17.20
   8  -2  -1  465.35   16.70
   8  -2  -1  470.75   11.40
  -8   2   1  485.15   17.40
  -8   2   1  480.55   16.50
  -8   2   1  476.65   14.20
  -8   2   1  474.05   17.30
  -8   2   1  480.85   16.90
   7  -2  -1  712.43   23.20
   7  -2  -1  680.23   17.90
   7  -2  -1  698.13   22.10
   7  -2  -1  646.74   20.50
   7  -2  -1  665.53   16.00
   7  -2  -1  680.73   15.90
   7  -2  -1  691.73   21.70
   7  -2  -1  727.23   21.60
  -7   2   1  657.23   20.50
  -7   2   1  682.93   21.30
  -7   2   1  661.53   18.10
  -7   2   1  690.13   21.50
  -7   2   1  674.53   20.40
   6  -2  -1 2039.50   49.70
   6  -2  -1 2073.99   44.90
   6  -2  -1 1980.10   50.09
   6  -2  -1 2049.59   50.89
   6  -2  -1 1985.50   44.90
   6  -2  -1 2071.29   46.60
   6  -2  -1 2074.49   51.99
  -6   2   1 2024.90   50.39
  -6   2   1 2035.20   50.09
  -6   2   1 2043.30   49.60
  -6   2   1 2006.90   49.20
  -6   2   1 2022.80   46.90
   5  -2  -1 1138.89   30.20
   5  -2  -1 1117.39   28.20
   5  -2  -1 1077.39   28.70
   5  -2  -1 1063.19   24.70
   5  -2  -1 1094.49   25.40
   5  -2  -1 1063.39   29.90
   5  -2  -1 1117.09   28.00
   5  -2  -1 1061.69   29.20
   5  -2  -1 1038.50   24.30
  -5   2   1 1094.29   28.90
  -5   2   1 1084.29   28.50
  -5   2   1 1087.19   28.00
  -5   2   1 1083.09   27.70
  -5   2   1 1083.49   25.70
   4  -2  -1    3.40    1.80
   4  -2  -1    1.80    2.00
   4  -2  -1    1.30    0.80
   4  -2  -1    1.60    1.50
   4  -2  -1    2.80    1.80
   4  -2  -1    3.40    1.70
   4  -2  -1    1.80    1.30
   4  -2  -1    4.80    1.60
   4  -2  -1    4.20    0.70
   4  -2  -1    3.30    1.50
  -4   2   1    4.20    1.00
  -4   2   1    5.70    2.00
  -4   2   1    7.20    1.90
  -4   2   1    5.80    1.50
  -4   2   1    5.30    1.60
   3  -2  -1  328.17    7.90
   3  -2  -1  334.37   10.30
   3  -2  -1  330.77   11.00
   3  -2  -1  325.07    9.60
   3  -2  -1  328.37    9.50
   3  -2  -1  331.77   11.00
   3  -2  -1  312.77   10.80
   3  -2  -1  325.07    7.70
   3  -2  -1  317.97    9.60
   3  -2  -1  318.27   10.80
   3  -2  -1  329.77   10.50
  -3   2   1  336.57    7.80
  -3   2   1  320.07   10.90
  -3   2   1  323.67   11.00
  -3   2   1  337.07    9.90
  -3   2   1  324.87   11.10
  -3   2   1  326.77    9.60
  -3   2   1  315.47    7.90
  -3   2   1  316.37   10.30
   2  -2  -1  137.49    6.10
   2  -2  -1  142.09    4.50
   2  -2  -1  140.39    5.60
   2  -2  -1  146.09    5.30
   2  -2  -1  147.89    4.70
   2  -2  -1  141.99    4.70
   2  -2  -1  137.69    5.70
   2  -2  -1  132.79    4.00
   2  -2  -1  149.39    5.80
  -2   2   1  143.09    4.70
  -2   2   1  141.19    5.50
  -2   2   1  137.39    5.90
  -2   2   1  125.79    5.20
  -2   2   1  133.69    4.70
  -2   2   1  130.69    3.90
  -2   2   1  136.99    6.00
  -2   2   1  142.99    5.90
   1  -2  -1   22.70    1.60
   1  -2  -1   21.60    1.60
   1  -2  -1   20.80    1.90
   1  -2  -1   20.00    2.10
   1  -2  -1   26.00    1.40
   1  -2  -1   22.90    1.30
   1  -2  -1   19.80    2.00
   1  -2  -1   23.10    1.10
   1  -2  -1   21.50    2.40
  -1   2   1   20.40    1.00
  -1   2   1   22.40    2.40
  -1   2   1   22.70    2.10
  -1   2   1   21.90    1.30
  -1   2   1   21.90    2.20
  -1   2   1   20.80    2.00
  -1   2   1   21.30    1.60
  -1   2   1   22.10    1.40
  -1   2   1   20.70    1.50
   0  -2  -1  150.48    4.10
   0  -2  -1  143.89    5.10
   0  -2  -1  155.38    5.10
   0  -2  -1  156.68    4.80
   0  -2  -1  160.68    4.90
   0  -2  -1  149.29    4.50
   0  -2  -1  148.89    4.70
   0   2   1  156.18    4.90
   0   2   1  152.98    5.10
   0   2   1  157.78    4.60
   0   2   1  149.59    4.60
   0   2   1  146.59    4.10
   0   2   1  148.39    4.80
   0   2   1  153.08    5.30
  -1  -2  -1    8.40    1.50
  -1  -2  -1    8.90    1.40
  -1  -2  -1    9.00    1.30
  -1  -2  -1    8.00    1.00
  -1  -2  -1    8.20    1.50
  -1  -2  -1    9.20    1.60
  -1  -2  -1    7.60    1.20
   1   2   1    7.00    1.20
   1   2   1    6.10    1.10
   1   2   1    5.90    1.30
   1   2   1    7.10    1.20
   1   2   1    4.70    0.70
   1   2   1    8.40    1.60
  -2  -2  -1  529.85   12.90
  -2  -2  -1  526.35   14.00
  -2  -2  -1  510.35   13.30
  -2  -2  -1  530.25   13.90
   2   2   1  533.55   14.30
   2   2   1  528.55   14.00
   2   2   1  504.55   12.20
   2   2   1  513.55   13.80
   2   2   1  517.45   12.80
   2   2   1  522.65   14.00
   2   2   1  505.15   13.60
   2   2   1  513.95   13.20
  -3  -2  -1   60.99    3.50
  -3  -2  -1   62.79    3.40
  -3  -2  -1   71.39    4.30
  -3  -2  -1   62.79    2.80
  -3  -2  -1   63.09    4.00
  -3  -2  -1   61.49    4.00
   3   2   1   64.59    3.50
   3   2   1   64.79    3.90
   3   2   1   67.79    3.00
   3   2   1   56.69    3.20
   3   2   1   62.49    4.10
   3   2   1   63.99    3.50
   3   2   1   68.99    4.40
  -4  -2  -1   70.99    4.50
  -4  -2  -1   70.59    3.70
  -4  -2  -1   66.69    4.40
  -4  -2  -1   65.99    4.60
  -4  -2  -1   67.59    4.30
  -4  -2  -1   66.69    3.20
   4   2   1   72.39    3.30
   4   2   1   71.39    4.40
   4   2   1   73.79    4.10
   4   2   1   75.99    4.30
   4   2   1   73.89    4.20
   4   2   1   70.59    4.30
   4   2   1   69.49    4.50
  -5  -2  -1    2.00    1.90
  -5  -2  -1    3.30    2.10
  -5  -2  -1    2.70    1.40
  -5  -2  -1    2.10    1.80
  -5  -2  -1    5.10    1.80
  -5  -2  -1    2.50    1.40
   5   2   1    4.80    2.50
   5   2   1    2.80    1.40
   5   2   1    5.80    1.70
   5   2   1    2.50    1.80
   5   2   1    5.90    2.40
   5   2   1    5.40    1.40
  -6  -2  -1    1.10    1.40
  -6  -2  -1    2.90    1.90
  -6  -2  -1    1.30    1.90
  -6  -2  -1    1.20    1.70
  -6  -2  -1   -0.50    1.30
   6   2   1    3.40    2.00
   6   2   1    1.90    1.30
   6   2   1    4.00    1.70
   6   2   1    2.80    1.50
   6   2   1    6.00    2.50
   6   2   1    4.30    1.50
  -7  -2  -1   25.20    4.10
  -7  -2  -1   22.90    4.00
  -7  -2  -1   20.50    3.50
  -7  -2  -1   21.10    2.80
  -7  -2  -1   18.60    2.70
   7   2   1   24.30    4.20
   7   2   1   24.80    4.40
   7   2   1   20.60    2.80
   7   2   1   26.20    3.00
   7   2   1   23.20    2.90
  -8  -2  -1  350.96   11.50
  -8  -2  -1  346.27   14.50
  -8  -2  -1  366.26   11.20
  -8  -2  -1  331.37   14.40
  -8  -2  -1  372.46   14.10
   8   2   1  351.96   15.00
   8   2   1  342.27   11.70
   8   2   1  328.27   11.50
   8   2   1  350.86   14.60
   8   2   1  335.47   11.40
  -9  -2  -1  666.13   22.80
  -9  -2  -1  654.63   22.80
  -9  -2  -1  661.63   21.80
  -9  -2  -1  673.13   18.10
   9   2   1  664.33   19.40
   9   2   1  673.83   22.90
   9   2   1  633.54   22.50
   9   2   1  650.13   19.00
   9   2   1  669.73   23.40
   9   2   1  642.44   19.40
 -10  -2  -1  280.87    9.60
 -10  -2  -1  289.97   14.30
 -10  -2  -1  279.77   13.30
 -10  -2  -1  317.47   14.70
  10   2   1  278.17   14.00
  10   2   1  277.97   13.80
  10   2   1  291.87   15.20
  10   2   1  280.37   11.40
 -11  -2  -1  642.84   24.30
 -11  -2  -1  626.14   22.40
 -11  -2  -1  634.04   23.80
  11   2   1  621.54   24.40
  11   2   1  648.04   20.30
  11   2   1  571.34   20.40
  11   2   1  620.94   23.60
  11   2   1  635.94   24.00
 -12  -2  -1   55.99    7.50
 -12  -2  -1   56.89    8.30
 -12  -2  -1   55.79    8.80
  12   2   1   62.19    6.60
  12   2   1   78.49    9.50
  12   2   1   51.79    8.50
 -13  -2  -1   18.10    5.70
 -13  -2  -1   11.60    5.30
 -13  -2  -1   12.80    4.70
  13   2   1    8.60    4.70
  13   2   1   12.90    5.10
 -14  -2  -1    2.20    3.90
 -14  -2  -1    7.00    4.80
 -14  -2  -1   11.20    5.00
  14   2   1    2.30    5.50
  14   2   1    4.10    3.80
 -15  -2  -1  127.89   14.40
 -15  -2  -1   99.49   11.90
  15   2   1  101.59   12.30
  15   2   1  127.29   14.60
 -16  -2  -1  116.89   13.70
 -16  -2  -1  120.69   13.20
  16   2   1  130.89   18.30
  16   2   1  123.69   14.80
 -16   3   1    2.30    6.30
  15  -3  -1    3.70    4.80
 -15   3   1   13.10    6.30
  14  -3  -1   -0.70    4.10
  14  -3  -1    6.60    4.30
 -14   3   1    5.20    4.20
  13  -3  -1  102.79   11.00
  13  -3  -1  115.79   12.00
  13  -3  -1   95.09   11.50
 -13   3   1  104.29   11.40
  12  -3  -1  182.28   12.90
  12  -3  -1  184.88   11.50
  12  -3  -1  168.38   11.90
  12  -3  -1  196.28   12.60
 -12   3   1  198.68   13.10
  11  -3  -1   11.10    4.10
  11  -3  -1    5.60    4.30
  11  -3  -1   12.80    4.90
  11  -3  -1    9.20    4.20
  11  -3  -1   10.90    4.50
 -11   3   1   15.80    5.50
 -11   3   1   10.90    4.70
  10  -3  -1   -3.50    2.60
  10  -3  -1   -0.50    3.50
  10  -3  -1    4.70    3.60
  10  -3  -1   -2.60    2.10
  10  -3  -1   -3.80    3.20
 -10   3   1    3.10    3.30
 -10   3   1    0.20    2.60
 -10   3   1   -2.60    2.40
 -10   3   1    2.40    1.70
   9  -3  -1   13.50    4.30
   9  -3  -1    9.60    3.70
   9  -3  -1   18.50    4.10
   9  -3  -1   10.40    3.20
   9  -3  -1   10.80    4.10
  -9   3   1   11.20    2.20
  -9   3   1   16.10    3.60
  -9   3   1    6.70    3.00
  -9   3   1   14.50    3.80
  -9   3   1    8.60    3.30
   8  -3  -1   40.00    4.80
   8  -3  -1   42.90    6.20
   8  -3  -1   48.10    6.00
   8  -3  -1   41.90    6.10
  -8   3   1   24.30    4.10
  -8   3   1   41.10    3.10
  -8   3   1   40.10    5.50
  -8   3   1   38.60    5.00
  -8   3   1   46.60    5.90
   7  -3  -1  613.24   21.30
   7  -3  -1  616.94   20.60
   7  -3  -1  637.64   19.60
   7  -3  -1  602.94   21.70
  -7   3   1  685.73   20.60
  -7   3   1  624.84   16.40
  -7   3   1  654.33   21.20
  -7   3   1  645.84   19.20
  -7   3   1  610.54   19.50
   6  -3  -1 1846.32   47.70
   6  -3  -1 1749.82   45.90
   6  -3  -1 1773.62   40.50
   6  -3  -1 1764.92   44.50
   6  -3  -1 1810.62   47.10
  -6   3   1 1827.02   44.80
  -6   3   1 1830.72   46.40
  -6   3   1 1847.62   45.40
  -6   3   1 1837.02   41.30
   5  -3  -1 2152.48   50.79
   5  -3  -1 2217.78   53.99
   5  -3  -1 2135.29   53.49
   5  -3  -1 2133.89   52.59
   5  -3  -1 2149.19   50.99
  -5   3   1 2119.09   50.99
  -5   3   1 2145.89   51.49
  -5   3   1 2134.39   52.69
  -5   3   1 2122.09   47.80
   4  -3  -1  315.67    9.80
   4  -3  -1  305.27    7.60
   4  -3  -1  304.07   11.20
   4  -3  -1  337.67   12.20
   4  -3  -1  306.57    9.60
   4  -3  -1  295.87   10.70
   4  -3  -1  293.87    9.80
   4  -3  -1  278.67   11.50
   4  -3  -1  301.47   10.00
  -4   3   1  308.47   11.30
  -4   3   1  323.17    7.50
  -4   3   1  309.17   10.20
  -4   3   1  319.27   11.80
  -4   3   1  308.17   10.00
  -4   3   1  308.77    7.60
   3  -3  -1   79.39    3.70
   3  -3  -1   74.89    4.80
   3  -3  -1   77.89    3.80
   3  -3  -1   78.19    4.40
   3  -3  -1   81.59    5.50
   3  -3  -1   75.89    4.60
   3  -3  -1   69.09    5.30
   3  -3  -1   69.29    4.50
   3  -3  -1   76.29    2.80
   3  -3  -1   79.09    3.80
   3  -3  -1   80.69    3.80
  -3   3   1   66.79    4.90
  -3   3   1   75.39    3.80
  -3   3   1   75.39    4.60
  -3   3   1   75.29    4.60
  -3   3   1   74.19    2.70
  -3   3   1   78.09    3.90
   2  -3  -1 3895.81   87.99
   2  -3  -1 3966.20   87.49
   2  -3  -1 3990.30   89.39
   2  -3  -1 3972.80   87.69
   2  -3  -1 3916.01   89.89
   2  -3  -1 4108.89   90.69
   2  -3  -1 3967.50   87.39
   2  -3  -1 3920.51   89.59
  -2   3   1 3911.71   89.29
  -2   3   1 3883.61   87.89
  -2   3   1 4039.90   90.09
  -2   3   1 3960.90   87.29
  -2   3   1 3842.52   87.49
  -2   3   1 4044.40   88.09
  -2   3   1 3963.10   87.79
  -2   3   1 4104.49   90.89
  -2   3   1 3974.20   89.59
   1  -3  -1   64.69    3.20
   1  -3  -1   68.09    2.70
   1  -3  -1   67.99    3.70
   1  -3  -1   67.09    2.80
   1  -3  -1   68.99    3.40
   1  -3  -1   63.79    3.90
   1  -3  -1   65.39    3.20
   1  -3  -1   62.19    4.00
  -1   3   1   71.29    3.90
  -1   3   1   66.99    3.10
  -1   3   1   61.69    4.40
  -1   3   1   63.89    2.60
  -1   3   1   62.79    3.40
  -1   3   1   67.99    2.90
  -1   3   1   64.89    3.30
  -1   3   1   68.59    2.30
   0  -3  -1  841.82   21.00
   0  -3  -1  833.92   19.90
   0  -3  -1  840.72   21.70
   0  -3  -1  889.11   21.30
   0  -3  -1  866.01   21.50
   0  -3  -1  869.61   20.80
   0   3   1  856.31   21.00
   0   3   1  867.71   21.30
   0   3   1  917.51   22.00
   0   3   1  861.21   21.60
   0   3   1  879.01   21.20
   0   3   1  861.11   20.70
  -1  -3  -1 3937.81   87.19
  -1  -3  -1 4029.90   89.19
  -1  -3  -1 3929.11   88.89
  -1  -3  -1 4051.69   88.39
  -1  -3  -1 3984.30   88.89
   1   3   1 4013.40   88.99
   1   3   1 3939.11   88.69
   1   3   1 3988.50   87.79
   1   3   1 4028.40   89.29
   1   3   1 3962.90   88.19
   1   3   1 4033.40   89.09
   1   3   1 3926.71   88.39
  -2  -3  -1    1.90    1.30
  -2  -3  -1    2.40    1.30
  -2  -3  -1    0.20    1.10
  -2  -3  -1    3.40    1.50
  -2  -3  -1    3.00    1.10
  -2  -3  -1    6.70    1.70
  -2  -3  -1    0.60    1.40
   2   3   1    4.20    1.20
   2   3   1    6.60    2.10
   2   3   1    3.70    1.00
   2   3   1    4.40    0.80
   2   3   1    3.30    1.20
   2   3   1    4.50    1.40
   2   3   1    6.40    1.80
  -3  -3  -1  181.38    7.50
  -3  -3  -1  181.78    6.80
  -3  -3  -1  187.98    7.30
  -3  -3  -1  183.08    5.80
  -3  -3  -1  189.38    7.10
   3   3   1  185.18    7.40
   3   3   1  188.68    7.50
   3   3   1  182.48    6.60
   3   3   1  191.08    5.00
   3   3   1  175.38    7.00
   3   3   1  185.38    6.10
   3   3   1  176.78    7.70
   3   3   1  182.88    7.30
  -4  -3  -1   66.39    4.20
  -4  -3  -1   60.49    4.90
  -4  -3  -1   59.89    4.40
  -4  -3  -1   54.99    4.20
  -4  -3  -1   61.99    2.90
   4   3   1   68.49    5.00
   4   3   1   61.49    2.10
   4   3   1   65.59    4.00
   4   3   1   59.09    4.30
   4   3   1   67.09    4.70
   4   3   1   57.29    3.70
  -5  -3  -1   37.70    4.40
  -5  -3  -1   39.20    2.40
  -5  -3  -1   32.10    4.20
  -5  -3  -1   38.30    3.80
  -5  -3  -1   37.60    4.20
   5   3   1   36.70    4.30
   5   3   1   28.70    3.90
   5   3   1   34.30    3.80
   5   3   1   30.80    4.30
  -6  -3  -1  386.06   14.00
  -6  -3  -1  404.66   14.00
  -6  -3  -1  394.46   14.50
  -6  -3  -1  382.76   12.40
  -6  -3  -1  382.36   10.70
   6   3   1  383.36   10.80
   6   3   1  377.36   13.90
   6   3   1  372.26   14.10
   6   3   1  379.46   14.20
   6   3   1  383.26   10.20
  -7  -3  -1   13.20    2.00
  -7  -3  -1   10.40    3.40
  -7  -3  -1   15.80    3.80
  -7  -3  -1   10.90    2.60
  -7  -3  -1    7.40    2.80
   7   3   1   14.00    3.30
   7   3   1   12.80    2.10
   7   3   1   14.80    3.50
   7   3   1   14.10    3.80
   7   3   1   13.90    2.20
   7   3   1   11.70    1.80
  -8  -3  -1  233.48   11.70
  -8  -3  -1  245.98   11.40
  -8  -3  -1  236.38    9.40
  -8  -3  -1  255.37   11.80
  -8  -3  -1  250.97    8.30
   8   3   1  242.08   11.80
   8   3   1  238.98    8.10
   8   3   1  242.48    8.40
   8   3   1  221.28   11.60
   8   3   1  235.78   11.80
   8   3   1  242.78    8.80
  -9  -3  -1  161.68    7.80
  -9  -3  -1  190.68   10.70
  -9  -3  -1  189.38   11.20
  -9  -3  -1  179.48   10.50
   9   3   1  179.18    7.10
   9   3   1  187.58    7.40
   9   3   1  192.88   11.40
   9   3   1  191.08   11.20
   9   3   1  196.28    8.10
   9   3   1  181.88   11.00
 -10  -3  -1  703.33   23.90
 -10  -3  -1  654.73   24.30
 -10  -3  -1  672.73   24.10
 -10  -3  -1  666.83   19.50
  10   3   1  698.43   24.70
  10   3   1  658.63   24.70
  10   3   1  672.73   18.80
  10   3   1  672.03   24.20
  10   3   1  682.33   20.00
 -11  -3  -1  372.36   16.80
 -11  -3  -1  387.36   17.90
 -11  -3  -1  357.96   17.40
  11   3   1  366.86   13.50
  11   3   1  377.26   17.30
  11   3   1  358.26   17.20
  11   3   1  371.36   18.40
 -12  -3  -1   -2.20    3.70
 -12  -3  -1   -0.80    2.40
 -12  -3  -1   -6.20    3.50
  12   3   1   -2.40    3.20
  12   3   1   -3.30    2.60
 -13  -3  -1    5.90    5.10
 -13  -3  -1    0.50    3.80
 -13  -3  -1    4.90    5.00
  13   3   1   10.50    4.30
  13   3   1    3.90    5.10
 -14  -3  -1    4.40    4.20
 -14  -3  -1    8.10    4.20
 -14  -3  -1    2.60    4.80
  14   3   1   -0.30    5.00
  14   3   1    4.30    4.60
 -15  -3  -1   43.00    7.80
 -15  -3  -1   40.40    8.20
 -15  -3  -1   53.99    9.50
  15   3   1   53.79    9.50
  15   3   1   48.50    9.20
 -16  -3  -1   59.29   10.00
  16   3   1   43.10    9.50
  16   3   1   50.59   11.60
 -17  -3  -1   33.00    8.60
  15  -4  -1    7.90    5.60
 -15   4   1    8.00    5.70
  14  -4  -1    6.10    5.00
 -14   4   1    1.50    3.70
  13  -4  -1   -1.70    3.60
  13  -4  -1    4.60    4.70
  13  -4  -1    9.20    4.60
 -13   4   1   10.20    5.00
 -13   4   1    2.10    3.90
  12  -4  -1   34.20    7.60
  12  -4  -1   53.39    8.20
  12  -4  -1   49.99    7.30
  12  -4  -1   36.00    7.30
 -12   4   1   40.00    7.30
 -12   4   1   47.20    7.80
  11  -4  -1   -3.60    2.60
  11  -4  -1    0.90    3.20
  11  -4  -1    7.50    3.70
  11  -4  -1    4.10    4.70
  11  -4  -1    5.60    4.40
 -11   4   1   10.80    4.80
 -11   4   1    7.30    4.40
  10  -4  -1    2.80    3.90
  10  -4  -1   -1.10    3.80
  10  -4  -1    2.30    3.20
  10  -4  -1    2.50    3.60
  10  -4  -1    5.10    3.20
 -10   4   1    6.90    3.40
 -10   4   1    4.30    3.80
   9  -4  -1   89.79    7.70
   9  -4  -1   85.09    9.30
   9  -4  -1   78.99    9.20
   9  -4  -1   87.69    6.90
  -9   4   1   90.89    4.30
  -9   4   1   84.39    8.90
  -9   4   1   94.49    7.30
  -9   4   1   79.09    6.70
   8  -4  -1    2.40    2.20
   8  -4  -1   -0.10    1.80
   8  -4  -1    3.00    3.10
   8  -4  -1    2.10    3.20
  -8   4   1   -0.50    2.50
  -8   4   1    0.30    0.90
  -8   4   1    0.00    2.10
  -8   4   1    0.80    2.90
   7  -4  -1    9.30    3.60
   7  -4  -1    6.60    1.10
   7  -4  -1    9.50    2.50
   7  -4  -1    6.20    3.70
   7  -4  -1    4.50    2.50
   7  -4  -1    5.00    1.00
  -7   4   1    3.40    2.20
  -7   4   1    4.40    2.50
  -7   4   1    5.00    1.10
  -7   4   1    9.50    3.10
   6  -4  -1  286.77    8.20
   6  -4  -1  283.77   12.80
   6  -4  -1  290.87   13.20
   6  -4  -1  270.67   10.50
   6  -4  -1  289.67   12.20
  -6   4   1  275.97    7.20
  -6   4   1  282.47   11.10
  -6   4   1  244.98   11.60
  -6   4   1  280.47   10.80
   5  -4  -1  869.51   26.20
   5  -4  -1  874.91   26.10
   5  -4  -1  850.01   23.00
   5  -4  -1  833.52   24.90
   5  -4  -1  876.01   22.80
   5  -4  -1  841.12   22.60
  -5   4   1  879.71   23.40
  -5   4   1  824.32   25.00
  -5   4   1  869.21   23.30
  -5   4   1  799.62   19.30
  -5   4   1  890.01   19.10
   4  -4  -1 2145.89   52.39
   4  -4  -1 2110.29   52.79
   4  -4  -1 2147.09   49.20
   4  -4  -1 2089.39   49.00
   4  -4  -1 2178.48   49.40
   4  -4  -1 2047.80   51.49
  -4   4   1 2141.49   52.39
  -4   4   1 2136.79   49.50
  -4   4   1 2037.20   46.70
  -4   4   1 2054.29   51.49
  -4   4   1 2004.50   49.10
   3  -4  -1 1151.88   30.20
   3  -4  -1 1149.19   30.50
   3  -4  -1 1154.18   28.30
   3  -4  -1 1200.58   28.70
   3  -4  -1 1185.68   31.00
   3  -4  -1 1155.78   31.50
  -3   4   1 1166.88   26.00
  -3   4   1 1168.48   28.10
  -3   4   1 1151.28   27.10
  -3   4   1 1154.08   30.60
  -3   4   1 1181.38   28.50
  -3   4   1 1191.78   31.10
  -3   4   1 1183.38   28.70
   2  -4  -1 1290.87   32.70
   2  -4  -1 1284.07   33.00
   2  -4  -1 1317.57   33.80
   2  -4  -1 1311.77   33.60
   2  -4  -1 1322.67   32.10
   2  -4  -1 1294.07   30.60
   2  -4  -1 1311.17   31.30
  -2   4   1 1300.77   30.60
  -2   4   1 1257.77   32.70
  -2   4   1 1281.17   30.40
  -2   4   1 1299.37   31.20
  -2   4   1 1296.77   29.90
  -2   4   1 1304.07   32.40
  -2   4   1 1326.07   34.10
  -2   4   1 1306.57   33.20
  -2   4   1 1278.17   29.40
   1  -4  -1   42.90    2.60
   1  -4  -1   48.00    3.20
   1  -4  -1   46.80    4.50
   1  -4  -1   50.89    3.80
   1  -4  -1   47.00    2.70
   1  -4  -1   47.00    3.80
   1  -4  -1   45.80    3.00
  -1   4   1   50.49    2.70
  -1   4   1   49.99    2.60
  -1   4   1   40.90    3.10
  -1   4   1   47.50    4.60
  -1   4   1   46.20    1.70
  -1   4   1   42.90    3.70
  -1   4   1   43.60    2.90
  -1   4   1   46.00    3.00
   0  -4  -1  635.34   16.50
   0  -4  -1  624.54   15.40
   0  -4  -1  659.33   17.20
   0  -4  -1  615.24   17.20
   0  -4  -1  661.83   17.70
   0   4   1  632.64   16.30
   0   4   1  622.94   17.10
   0   4   1  646.24   17.50
   0   4   1  631.54   17.80
   0   4   1  614.44   16.80
   0   4   1  634.64   16.70
   0   4   1  637.24   16.00
  -1  -4  -1   72.29    4.20
  -1  -4  -1   64.39    2.50
  -1  -4  -1   61.39    3.80
  -1  -4  -1   65.19    4.00
  -1  -4  -1   66.89    4.20
  -1  -4  -1   67.49    4.40
   1   4   1   70.79    2.60
   1   4   1   64.69    3.90
   1   4   1   75.19    4.10
   1   4   1   75.29    4.30
   1   4   1   69.09    3.40
   1   4   1   75.69    4.60
   1   4   1   64.69    4.00
  -2  -4  -1 1092.49   28.20
  -2  -4  -1 1088.19   28.30
  -2  -4  -1 1111.29   28.50
  -2  -4  -1 1106.69   28.00
  -2  -4  -1 1139.09   26.70
  -2  -4  -1 1120.29   26.40
  -2  -4  -1 1116.29   28.40
   2   4   1 1108.09   26.30
   2   4   1 1111.99   28.40
   2   4   1 1104.39   28.80
   2   4   1 1173.58   28.30
   2   4   1 1151.08   26.80
   2   4   1 1110.69   28.00
  -3  -4  -1   38.20    4.30
  -3  -4  -1   32.90    3.20
  -3  -4  -1   28.50    3.30
  -3  -4  -1   33.20    2.10
   3   4   1   33.60    2.10
   3   4   1   32.80    3.90
   3   4   1   29.20    2.10
   3   4   1   34.40    4.10
   3   4   1   35.60    3.60
   3   4   1   31.30    3.00
  -4  -4  -1    5.40    1.80
  -4  -4  -1   -3.30    1.90
  -4  -4  -1    4.20    2.00
  -4  -4  -1    4.70    2.40
  -4  -4  -1    3.40    1.40
   4   4   1    5.40    2.30
   4   4   1    9.00    2.40
   4   4   1    8.10    2.40
   4   4   1    6.60    1.90
  -5  -4  -1   51.29    4.90
  -5  -4  -1   47.20    5.00
  -5  -4  -1   51.89    5.30
  -5  -4  -1   48.30    2.70
  -5  -4  -1   46.30    4.70
   5   4   1   52.19    5.70
   5   4   1   53.19    4.40
   5   4   1   43.70    3.60
   5   4   1   47.50    5.30
  -6  -4  -1   14.10    2.90
  -6  -4  -1    4.60    2.80
  -6  -4  -1   10.70    1.40
  -6  -4  -1    9.20    3.30
  -6  -4  -1    3.60    2.10
   6   4   1    9.50    3.20
   6   4   1   10.30    2.80
   6   4   1   15.50    3.70
  -7  -4  -1   50.39    5.90
  -7  -4  -1   51.39    2.80
  -7  -4  -1   55.69    6.40
  -7  -4  -1   55.79    5.30
  -7  -4  -1   50.09    5.90
   7   4   1   60.99    6.50
   7   4   1   49.40    5.90
   7   4   1   53.59    6.50
  -8  -4  -1  163.98    9.90
  -8  -4  -1  173.88    8.40
  -8  -4  -1  167.38   10.00
  -8  -4  -1  157.58    9.70
   8   4   1  179.58    6.80
   8   4   1  162.48   10.20
   8   4   1  157.68    9.40
   8   4   1  175.68   10.20
  -9  -4  -1  408.46   17.50
  -9  -4  -1  367.46   16.20
  -9  -4  -1  385.06   13.90
  -9  -4  -1  384.76   16.50
   9   4   1  389.36   17.30
   9   4   1  350.76   16.50
   9   4   1  404.16   12.50
   9   4   1  408.16   16.80
   9   4   1  404.96    9.60
 -10  -4  -1  240.68   10.50
 -10  -4  -1  244.78   13.90
 -10  -4  -1  235.18   13.30
 -10  -4  -1  257.27   13.70
  10   4   1  234.38    9.40
  10   4   1  241.68   13.40
  10   4   1  261.27   14.50
  10   4   1  241.98   13.20
 -11  -4  -1  182.88   12.30
 -11  -4  -1  172.48    8.70
 -11  -4  -1  178.28   11.80
 -11  -4  -1  188.28   12.70
  11   4   1  168.08   12.60
  11   4   1  156.18   11.80
  11   4   1  175.68   11.70
 -12  -4  -1   27.90    6.40
 -12  -4  -1   17.90    5.20
 -12  -4  -1   15.70    5.50
  12   4   1   21.80    5.90
  12   4   1   25.00    6.10
 -13  -4  -1   40.10    8.00
 -13  -4  -1   48.70    8.30
 -13  -4  -1   35.50    7.10
  13   4   1   45.50    8.30
  13   4   1   43.10    8.30
 -14  -4  -1   11.60    4.90
 -14  -4  -1   12.20    5.00
 -14  -4  -1    3.40    4.20
  14   4   1   12.00    5.30
  14   4   1    8.00    4.80
 -15  -4  -1   10.60    5.50
 -15  -4  -1   15.00    6.00
 -15  -4  -1   19.10    6.00
  15   4   1   22.90    7.30
  15   4   1   19.10    7.60
 -16  -4  -1  109.19   13.10
  16   4   1   81.29   12.20
  15  -5  -1    4.70    5.80
 -15   5   1   10.30    6.00
  14  -5  -1   32.70    8.00
 -14   5   1   36.50    8.00
 -14   5   1   40.40    8.40
  13  -5  -1   22.30    6.80
  13  -5  -1   19.90    5.40
  13  -5  -1    7.10    5.20
 -13   5   1   15.40    5.90
 -13   5   1   16.70    5.40
  12  -5  -1   35.00    6.30
  12  -5  -1   20.40    6.60
  12  -5  -1   34.00    7.70
  12  -5  -1   41.70    7.80
 -12   5   1   49.10    8.20
 -12   5   1   42.20    7.40
  11  -5  -1    8.10    4.70
  11  -5  -1    7.50    4.80
  11  -5  -1   18.10    5.80
  11  -5  -1    7.60    3.40
 -11   5   1    1.80    4.00
 -11   5   1   11.70    4.60
  10  -5  -1   19.60    6.00
  10  -5  -1   15.80    5.60
  10  -5  -1   18.80    4.20
  10  -5  -1   21.90    5.80
  10  -5  -1   24.70    6.10
 -10   5   1   18.80    5.60
 -10   5   1   27.70    6.00
   9  -5  -1   -0.80    3.60
   9  -5  -1   -1.10    2.00
   9  -5  -1   -1.10    2.10
   9  -5  -1   -3.40    3.00
  -9   5   1    0.20    2.10
  -9   5   1   -1.30    3.10
  -9   5   1   -4.60    1.70
   8  -5  -1    0.50    0.70
   8  -5  -1    0.80    0.70
   8  -5  -1   -0.50    2.30
   8  -5  -1    4.20    3.60
   8  -5  -1    1.00    2.00
   8  -5  -1   -2.90    2.10
  -8   5   1    1.00    2.20
  -8   5   1   -3.90    2.70
  -8   5   1   -2.00    2.20
   7  -5  -1   19.70    4.70
   7  -5  -1   31.20    2.70
   7  -5  -1   25.30    6.00
   7  -5  -1   32.70    4.30
   7  -5  -1   23.70    4.70
  -7   5   1   36.60    5.60
  -7   5   1   28.50    4.40
  -7   5   1   21.30    3.70
   6  -5  -1  194.78   10.60
   6  -5  -1  207.88    7.30
   6  -5  -1  193.78   11.50
   6  -5  -1  229.58    9.30
   6  -5  -1  223.98   11.50
  -6   5   1  202.08    9.00
  -6   5   1  224.18   11.00
  -6   5   1  211.78    9.20
   5  -5  -1 1117.09   32.30
   5  -5  -1 1145.99   31.90
   5  -5  -1 1127.99   29.00
   5  -5  -1 1096.09   27.60
   5  -5  -1 1087.79   32.80
   5  -5  -1 1091.19   28.40
  -5   5   1 1125.39   31.90
  -5   5   1 1147.09   29.10
  -5   5   1 1123.29   32.50
  -5   5   1 1088.69   25.60
  -5   5   1 1155.78   29.40
   4  -5  -1 2429.56   55.59
   4  -5  -1 2398.76   55.89
   4  -5  -1 2439.16   60.09
   4  -5  -1 2349.56   58.39
   4  -5  -1 2363.56   55.09
   4  -5  -1 2378.56   58.99
  -4   5   1 2320.77   51.89
  -4   5   1 2356.16   51.89
  -4   5   1 2306.87   58.39
  -4   5   1 2389.46   55.19
  -4   5   1 2352.06   53.39
  -4   5   1 2397.06   55.69
  -4   5   1 2403.36   59.19
   3  -5  -1 3436.76   81.99
   3  -5  -1 3405.26   79.29
   3  -5  -1 3481.15   79.19
   3  -5  -1 3514.95   82.99
   3  -5  -1 3498.45   78.69
   3  -5  -1 3474.85   81.59
  -3   5   1 3608.64   79.49
  -3   5   1 3481.35   78.79
  -3   5   1 3373.16   76.39
  -3   5   1 3525.75   82.19
  -3   5   1 3457.05   81.69
  -3   5   1 3494.75   77.89
  -3   5   1 3458.05   77.79
   2  -5  -1  283.57   10.00
   2  -5  -1  300.07    9.30
   2  -5  -1  309.17   12.30
   2  -5  -1  301.07   10.30
   2  -5  -1  299.17   10.40
   2  -5  -1  315.57   11.30
   2  -5  -1  295.47   11.40
  -2   5   1  314.67    8.30
  -2   5   1  293.77    9.30
  -2   5   1  314.47   10.20
  -2   5   1  311.87   11.60
  -2   5   1  313.27    9.50
  -2   5   1  300.57    8.60
   1  -5  -1   76.09    4.10
   1  -5  -1   69.79    4.30
   1  -5  -1   67.49    5.20
   1  -5  -1   75.69    4.50
   1  -5  -1   79.99    3.80
   1  -5  -1   75.79    5.00
  -1   5   1   75.79    4.20
  -1   5   1   74.09    3.70
  -1   5   1   66.39    4.80
  -1   5   1   75.69    2.30
  -1   5   1   74.29    3.60
  -1   5   1   74.19    4.50
  -1   5   1   72.29    4.30
   0  -5  -1   18.70    1.90
   0  -5  -1   17.40    2.50
   0  -5  -1   15.70    2.90
   0  -5  -1   16.50    2.70
   0  -5  -1   18.80    2.80
   0  -5  -1   18.70    2.80
   0   5   1   16.20    2.10
   0   5   1   22.50    2.60
   0   5   1   18.60    2.80
   0   5   1   12.30    2.20
   0   5   1   21.90    3.20
   0   5   1   16.20    2.70
   0   5   1   15.80    2.70
  -1  -5  -1  670.53   19.10
  -1  -5  -1  653.53   18.80
  -1  -5  -1  668.83   18.60
  -1  -5  -1  627.74   15.10
  -1  -5  -1  668.93   18.50
  -1  -5  -1  694.13   18.60
   1   5   1  643.84   18.10
   1   5   1  673.43   19.10
   1   5   1  677.83   18.60
   1   5   1  666.43   15.50
   1   5   1  665.53   18.60
   1   5   1  665.43   18.80
   1   5   1  645.14   17.50
  -2  -5  -1  693.43   20.10
  -2  -5  -1  700.43   20.00
  -2  -5  -1  688.13   19.50
  -2  -5  -1  699.83   17.50
  -2  -5  -1  712.73   18.60
   2   5   1  716.23   18.80
   2   5   1  702.63   19.50
   2   5   1  708.73   20.50
   2   5   1  701.63   17.40
  -3  -5  -1  419.06   14.10
  -3  -5  -1  425.06   13.80
  -3  -5  -1  425.66   11.70
  -3  -5  -1  426.06   14.50
  -3  -5  -1  428.06   12.50
   3   5   1  447.46   12.50
   3   5   1  437.66   13.80
   3   5   1  447.76   15.10
  -4  -5  -1  140.69    6.50
  -4  -5  -1  128.09    7.20
  -4  -5  -1  143.49    7.60
   4   5   1  141.19    7.10
   4   5   1  138.49    6.30
   4   5   1  138.49    5.10
   4   5   1  137.59    8.10
  -5  -5  -1   58.39    3.20
  -5  -5  -1   55.79    4.70
  -5  -5  -1   63.49    4.90
  -5  -5  -1   63.79    5.40
  -5  -5  -1   55.69    6.00
   5   5   1   62.89    5.10
   5   5   1   62.59    6.60
   5   5   1   67.19    4.00
   5   5   1   62.09    6.30
  -6  -5  -1    6.10    2.80
  -6  -5  -1   11.60    3.60
  -6  -5  -1    9.40    2.90
  -6  -5  -1   12.30    1.50
  -6  -5  -1   10.10    3.20
   6   5   1    9.70    2.90
   6   5   1   11.10    3.00
   6   5   1   14.90    3.60
   6   5   1    8.50    2.30
  -7  -5  -1  204.78   10.10
  -7  -5  -1  228.88   11.70
  -7  -5  -1  211.18    6.10
  -7  -5  -1  227.08   10.20
  -7  -5  -1  224.48   11.20
   7   5   1  214.68   10.70
   7   5   1  244.58   11.30
   7   5   1  236.28   11.90
   7   5   1  209.78   11.10
  -8  -5  -1   18.90    4.60
  -8  -5  -1   28.30    4.40
  -8  -5  -1   26.00    5.20
  -8  -5  -1   26.50    5.10
   8   5   1   39.10    5.70
   8   5   1   33.20    5.60
   8   5   1   37.20    5.30
   8   5   1   23.40    4.80
  -9  -5  -1   14.10    3.50
  -9  -5  -1   13.60    4.80
  -9  -5  -1   11.40    4.80
  -9  -5  -1   12.90    3.90
   9   5   1    7.20    3.40
   9   5   1    9.30    3.80
   9   5   1    4.40    4.20
   9   5   1   12.30    2.30
 -10  -5  -1   82.19    9.30
 -10  -5  -1   81.39    9.20
 -10  -5  -1   90.89    9.30
 -10  -5  -1   89.69    6.90
  10   5   1   76.59    9.20
  10   5   1   67.69    8.60
  10   5   1   64.19    4.60
  10   5   1   67.39    8.20
 -11  -5  -1   93.99    7.10
 -11  -5  -1   97.59   10.40
 -11  -5  -1  100.09   11.00
 -11  -5  -1   90.89   10.00
  11   5   1   82.59    9.30
  11   5   1   77.49   10.10
  11   5   1   74.19   10.00
 -12  -5  -1   34.00    7.20
 -12  -5  -1   46.60    7.90
 -12  -5  -1   55.79    9.00
  12   5   1   54.39    9.00
  12   5   1   42.50    8.20
 -13  -5  -1   15.70    5.90
 -13  -5  -1   14.90    6.10
 -13  -5  -1   13.70    5.60
  13   5   1   13.20    6.00
  13   5   1   11.30    5.00
 -14  -5  -1    1.30    4.40
 -14  -5  -1    2.80    5.00
 -14  -5  -1   -1.70    3.40
  14   5   1    0.10    4.50
  14   5   1    2.60    5.20
 -15  -5  -1   -4.60    3.60
 -15  -5  -1    6.70    5.80
 -15  -5  -1   -3.30    3.20
  15   5   1    2.10    4.60
  15   5   1   -3.30    4.40
 -16  -5  -1   46.10    9.50
  16   5   1   49.30   10.20
  15  -6  -1   -1.80    4.40
 -15   6   1   -5.60    2.50
  14  -6  -1   46.10    9.40
  14  -6  -1   43.30    9.30
 -14   6   1   52.99    9.00
 -14   6   1   24.00    7.40
  13  -6  -1  118.49   13.50
  13  -6  -1  126.59   14.20
 -13   6   1   93.29   12.00
 -13   6   1  141.69   11.70
  12  -6  -1   15.70    6.00
  12  -6  -1   24.00    7.10
  12  -6  -1   20.20    5.00
 -12   6   1   15.20    5.80
 -12   6   1   20.50    5.40
  11  -6  -1    9.10    4.80
  11  -6  -1    9.50    3.50
  11  -6  -1   13.40    5.80
  11  -6  -1   15.30    5.20
 -11   6   1   11.30    4.10
 -11   6   1    9.90    5.30
  10  -6  -1   18.70    6.10
  10  -6  -1   28.00    6.70
  10  -6  -1   16.10    4.10
  10  -6  -1   14.10    5.70
 -10   6   1   16.70    6.00
 -10   6   1   14.20    4.90
   9  -6  -1   26.10    4.60
   9  -6  -1   22.90    6.00
   9  -6  -1   23.30    5.90
   9  -6  -1   23.90    6.10
  -9   6   1   21.40    4.90
  -9   6   1   17.00    5.20
  -9   6   1   30.70    5.00
   8  -6  -1   -1.60    1.00
   8  -6  -1   -3.30    3.50
   8  -6  -1   -2.50    2.10
   8  -6  -1   -2.00    1.70
   8  -6  -1    1.50    2.20
  -8   6   1    0.50    2.00
  -8   6   1   -2.70    1.80
  -8   6   1    0.70    2.60
   7  -6  -1   10.60    2.70
   7  -6  -1    8.50    3.30
   7  -6  -1    4.70    4.20
   7  -6  -1    5.00    3.10
   7  -6  -1    7.50    1.90
  -7   6   1    4.40    3.60
  -7   6   1    7.80    2.90
  -7   6   1    8.10    2.80
   6  -6  -1  189.28   12.00
   6  -6  -1  202.48   11.20
   6  -6  -1  197.48   11.00
   6  -6  -1  183.18    7.40
   6  -6  -1  199.08    8.70
  -6   6   1  182.08    5.30
  -6   6   1  205.68    8.90
  -6   6   1  179.88   10.50
  -6   6   1  192.88    8.90
   5  -6  -1  923.81   28.40
   5  -6  -1  935.61   24.30
   5  -6  -1  892.11   24.70
   5  -6  -1  885.71   29.20
   5  -6  -1  924.41   25.60
   5  -6  -1  938.61   28.10
  -5   6   1  902.71   28.40
  -5   6   1  952.80   24.70
  -5   6   1  908.51   25.00
  -5   6   1  898.01   22.00
  -5   6   1  921.81   28.20
   4  -6  -1  568.04   16.70
   4  -6  -1  600.64   19.80
   4  -6  -1  577.94   19.90
   4  -6  -1  570.94   20.80
   4  -6  -1  538.65   16.70
  -4   6   1  579.44   15.30
  -4   6   1  586.34   17.40
  -4   6   1  602.24   17.00
  -4   6   1  586.04   16.20
  -4   6   1  594.44   19.90
  -4   6   1  582.04   19.90
  -4   6   1  572.84   13.80
   3  -6  -1  476.15   17.90
   3  -6  -1  486.35   15.10
   3  -6  -1  475.95   16.60
   3  -6  -1  485.95   14.20
   3  -6  -1  504.35   17.20
  -3   6   1  500.25   15.30
  -3   6   1  482.55   13.10
  -3   6   1  491.55   17.20
  -3   6   1  491.25   12.60
  -3   6   1  477.25   13.70
  -3   6   1  473.45   16.90
  -3   6   1  483.55   14.30
   2  -6  -1  542.75   16.70
   2  -6  -1  566.34   19.30
   2  -6  -1  589.14   15.90
   2  -6  -1  550.54   18.10
   2  -6  -1  575.84   17.20
  -2   6   1  576.54   15.80
  -2   6   1  554.24   15.90
  -2   6   1  552.64   16.70
  -2   6   1  568.84   15.00
  -2   6   1  571.84   18.30
  -2   6   1  594.44   14.00
   1  -6  -1  191.88    8.70
   1  -6  -1  202.68    9.10
   1  -6  -1  208.38    9.90
   1  -6  -1  191.88    7.40
  -1   6   1  193.48    8.90
  -1   6   1  186.28    7.20
  -1   6   1  206.28    7.40
  -1   6   1  217.68    8.70
  -1   6   1  215.48    4.90
  -1   6   1  198.38    7.90
   0  -6  -1   78.69    3.90
   0  -6  -1   91.19    5.70
   0  -6  -1   81.69    4.90
   0  -6  -1   88.69    5.60
   0  -6  -1   94.89    6.80
   0   6   1   98.59    4.90
   0   6   1   89.79    5.70
   0   6   1   90.29    4.90
   0   6   1   99.79    5.60
  -1  -6  -1  116.29    6.20
  -1  -6  -1  111.69    6.50
  -1  -6  -1  120.99    6.40
  -1  -6  -1  112.89    3.60
  -1  -6  -1  101.39    6.00
   1   6   1  106.69    3.50
   1   6   1  111.39    6.40
   1   6   1  110.49    6.00
   1   6   1  115.79    5.60
  -2  -6  -1 1018.50   28.30
  -2  -6  -1 1047.10   27.10
  -2  -6  -1 1073.09   25.20
  -2  -6  -1 1057.39   28.00
  -2  -6  -1 1042.70   28.90
   2   6   1 1069.49   25.20
   2   6   1 1044.80   26.50
   2   6   1 1096.09   29.30
   2   6   1 1064.39   28.00
  -3  -6  -1  257.17   10.60
  -3  -6  -1  246.88   10.50
  -3  -6  -1  245.88   10.00
  -3  -6  -1  238.98    8.40
  -3  -6  -1  247.48    8.50
   3   6   1  251.97    8.30
   3   6   1  260.57   10.10
   3   6   1  257.47   11.10
  -4  -6  -1  166.28    7.10
  -4  -6  -1  158.08    8.60
  -4  -6  -1  174.08    5.80
  -4  -6  -1  171.38    8.60
   4   6   1  173.68    8.20
   4   6   1  151.38    7.60
   4   6   1  169.18    9.40
  -5  -6  -1  205.68    9.00
  -5  -6  -1  221.58    7.60
  -5  -6  -1  221.08   10.20
  -5  -6  -1  219.18   10.70
  -5  -6  -1  221.78   10.70
   5   6   1  202.28   10.70
   5   6   1  235.18    7.70
   5   6   1  233.58   10.10
  -6  -6  -1   17.00    3.90
  -6  -6  -1   16.70    3.90
  -6  -6  -1   13.80    1.80
  -6  -6  -1    7.90    3.00
  -6  -6  -1   10.40    2.90
   6   6   1   21.50    2.90
   6   6   1   13.70    3.40
   6   6   1   18.50    4.50
   6   6   1   11.60    3.30
  -7  -6  -1   56.99    2.30
  -7  -6  -1   44.30    6.40
  -7  -6  -1   47.60    5.90
  -7  -6  -1   70.69    7.00
  -7  -6  -1   54.39    7.00
   7   6   1   55.19    6.20
   7   6   1   67.99    7.40
   7   6   1   49.90    7.00
  -8  -6  -1   -1.20    2.50
  -8  -6  -1    0.40    2.40
  -8  -6  -1    2.00    3.30
  -8  -6  -1    5.40    3.30
   8   6   1    2.30    2.80
   8   6   1    3.20    3.10
   8   6   1    2.20    2.80
   8   6   1    4.30    3.00
  -9  -6  -1  248.98   13.40
  -9  -6  -1  239.78   12.50
  -9  -6  -1  234.48   13.80
  -9  -6  -1  250.37   12.20
   9   6   1  250.07   14.20
   9   6   1  247.18    8.30
   9   6   1  252.07   14.20
   9   6   1  265.27   13.20
   9   6   1  255.67   13.20
 -10  -6  -1   26.10    5.70
 -10  -6  -1   29.20    6.60
 -10  -6  -1   47.30    7.30
 -10  -6  -1   33.50    5.70
  10   6   1   26.60    6.80
  10   6   1   30.00    6.40
  10   6   1   38.90    7.00
 -11  -6  -1  139.99   10.80
 -11  -6  -1  128.59    8.90
 -11  -6  -1  143.89   11.10
 -11  -6  -1  143.19   11.40
  11   6   1  133.59   13.30
  11   6   1  144.99   12.10
 -12  -6  -1  274.57   16.20
 -12  -6  -1  254.67   15.80
 -12  -6  -1  302.77   16.00
  12   6   1  308.57   17.80
  12   6   1  241.98   15.50
 -13  -6  -1  109.39   12.20
 -13  -6  -1   90.59   11.80
 -13  -6  -1  107.59   11.80
  13   6   1  112.39   13.20
  13   6   1  111.69   13.00
 -14  -6  -1   53.09    8.80
 -14  -6  -1   62.99    9.50
 -14  -6  -1   57.59   10.30
  14   6   1   54.49    9.80
  14   6   1   58.09   10.20
 -15  -6  -1   36.20    8.00
 -15  -6  -1   34.30    8.50
 -15  -6  -1   30.20    8.50
  15   6   1   38.30    9.40
  15   6   1   41.30    9.30
 -16  -6  -1    1.60    6.20
  16   6   1    0.00    5.20
  15  -7  -1    4.40    5.50
 -15   7   1   -8.60    4.60
 -15   7   1   -0.10    4.90
  14  -7  -1   12.20    6.50
  14  -7  -1   14.20    6.70
 -14   7   1    7.40    5.30
 -14   7   1    1.80    5.10
  13  -7  -1   14.70    6.70
  13  -7  -1   20.20    7.30
 -13   7   1   27.30    6.30
 -13   7   1   16.80    6.60
  12  -7  -1   46.70    9.30
  12  -7  -1   45.90    9.50
 -12   7   1   49.40    7.80
 -12   7   1   46.80    9.00
  11  -7  -1    7.10    5.70
  11  -7  -1    4.50    3.10
 -11   7   1   22.80    5.30
 -11   7   1   15.80    6.10
  10  -7  -1   92.39   10.60
  10  -7  -1   89.09    7.60
  10  -7  -1  114.19   12.90
 -10   7   1  115.59    8.90
 -10   7   1   97.99   11.40
   9  -7  -1   27.70    6.70
   9  -7  -1   27.30    4.80
   9  -7  -1   25.90    6.00
   9  -7  -1   21.90    6.90
  -9   7   1   28.10    6.80
  -9   7   1   24.80    5.10
   8  -7  -1  118.79    7.60
   8  -7  -1  113.29    5.40
   8  -7  -1  117.99   12.20
   8  -7  -1  117.49   10.10
   8  -7  -1  115.79    9.50
  -8   7   1  128.39   10.30
  -8   7   1  124.49    8.10
  -8   7   1  120.59    7.90
   7  -7  -1   71.39    9.60
   7  -7  -1   59.89    7.90
   7  -7  -1   67.69    4.60
   7  -7  -1   64.19    5.40
   7  -7  -1   52.99    7.40
  -7   7   1   67.99    8.10
  -7   7   1   63.59    6.20
  -7   7   1   71.89    6.70
   6  -7  -1   44.70    4.40
   6  -7  -1   43.90    4.70
   6  -7  -1   35.50    6.50
   6  -7  -1   34.50    5.50
   6  -7  -1   30.10    5.40
  -6   7   1   39.70    6.00
  -6   7   1   29.70    5.50
  -6   7   1   32.80    2.30
  -6   7   1   37.10    4.40
  -6   7   1   39.20    4.80
   5  -7  -1  417.16   17.80
   5  -7  -1  390.66   16.00
   5  -7  -1  414.06   17.00
   5  -7  -1  392.16   13.30
   5  -7  -1  392.96   13.20
  -5   7   1  390.16    9.10
  -5   7   1  393.66   12.80
  -5   7   1  385.16   16.50
  -5   7   1  387.06   16.50
  -5   7   1  402.66   13.50
  -5   7   1  358.76    9.00
  -5   7   1  384.86   11.20
   4  -7  -1  935.11   25.70
   4  -7  -1  937.81   30.00
   4  -7  -1  925.11   25.00
   4  -7  -1  929.61   28.40
   4  -7  -1  876.31   28.20
  -4   7   1  910.71   22.10
  -4   7   1  942.41   28.90
  -4   7   1  985.60   26.30
  -4   7   1  961.60   28.90
  -4   7   1  931.61   23.80
  -4   7   1  919.91   23.70
  -4   7   1  958.00   25.30
   3  -7  -1 1692.03   43.30
   3  -7  -1 1754.42   47.40
   3  -7  -1 1731.93   42.00
   3  -7  -1 1699.03   45.40
  -3   7   1 1747.23   40.20
  -3   7   1 1734.63   43.40
  -3   7   1 1760.62   46.00
  -3   7   1 1762.22   46.10
  -3   7   1 1764.52   40.10
  -3   7   1 1721.43   42.10
  -3   7   1 1691.63   41.60
   2  -7  -1 1505.85   35.50
   2  -7  -1 1449.46   38.40
   2  -7  -1 1327.97   37.30
   2  -7  -1 1399.56   37.00
   2  -7  -1 1475.45   40.00
  -2   7   1 1461.05   32.50
  -2   7   1 1445.76   36.90
  -2   7   1 1423.36   34.40
  -2   7   1 1406.76   38.30
  -2   7   1 1417.56   35.20
   1  -7  -1  318.67   13.30
   1  -7  -1  302.37   12.10
   1  -7  -1  318.37   10.60
   1  -7  -1  311.57   12.40
  -1   7   1  313.07   11.90
  -1   7   1  335.07   12.90
  -1   7   1  322.37   10.60
  -1   7   1  324.67   10.60
   0  -7  -1   91.29    5.40
   0  -7  -1   72.69    3.90
   0  -7  -1   83.89    5.90
   0  -7  -1   84.09    6.50
   0  -7  -1   85.29    5.90
   0   7   1   87.59    6.00
   0   7   1   82.29    4.70
   0   7   1   80.79    5.50
  -1  -7  -1   81.69    5.80
  -1  -7  -1   88.39    5.80
  -1  -7  -1   86.19    3.30
  -1  -7  -1   77.29    6.30
   1   7   1  103.49    6.80
   1   7   1   90.09    6.00
  -2  -7  -1  365.26   12.60
  -2  -7  -1  377.96   13.80
  -2  -7  -1  383.96   14.50
  -2  -7  -1  383.86   13.40
   2   7   1  355.06   12.00
   2   7   1  379.76   10.30
   2   7   1  371.26   13.30
   2   7   1  372.86   14.10
  -3  -7  -1 1506.45   36.10
  -3  -7  -1 1540.35   40.00
  -3  -7  -1 1510.45   39.00
  -3  -7  -1 1541.95   37.20
  -3  -7  -1 1467.95   40.00
   3   7   1 1519.15   36.00
   3   7   1 1512.15   38.90
   3   7   1 1497.35   40.70
  -4  -7  -1  907.21   26.70
  -4  -7  -1  865.71   26.60
  -4  -7  -1  851.71   22.20
  -4  -7  -1  915.71   23.60
  -4  -7  -1  843.02   25.20
   4   7   1  908.41   27.60
   4   7   1  894.71   25.50
  -5  -7  -1  946.21   25.90
  -5  -7  -1  960.50   28.60
  -5  -7  -1  976.60   29.20
  -5  -7  -1  925.41   28.60
   5   7   1  926.81   29.30
   5   7   1  963.50   27.50
  -6  -7  -1  316.37   14.20
  -6  -7  -1  308.57   13.60
  -6  -7  -1  314.87   12.30
  -6  -7  -1  286.87    9.30
  -6  -7  -1  295.37   13.70
   6   7   1  291.17   12.60
   6   7   1  350.06   15.30
  -7  -7  -1   73.39    3.10
  -7  -7  -1   82.89    3.30
  -7  -7  -1   75.39    8.50
  -7  -7  -1   77.49    7.30
  -7  -7  -1   90.39    7.00
  -7  -7  -1   88.69    8.90
   7   7   1   95.79    9.70
   7   7   1   81.59    5.20
   7   7   1   81.89    6.80
  -8  -7  -1    2.00    3.00
  -8  -7  -1   -1.60    2.60
  -8  -7  -1    2.90    3.10
  -8  -7  -1   -1.60    3.40
   8   7   1   -1.70    2.20
   8   7   1    0.00    2.30
   8   7   1   -0.40    3.20
  -9  -7  -1   76.39    9.50
  -9  -7  -1   88.19   10.40
  -9  -7  -1  100.39    9.30
  -9  -7  -1   76.09    8.20
   9   7   1   87.29    9.30
   9   7   1  102.99   10.80
   9   7   1   72.69    9.00
   9   7   1   87.99    8.80
 -10  -7  -1   10.60    4.90
 -10  -7  -1    5.80    5.00
 -10  -7  -1   11.70    4.50
 -10  -7  -1   14.00    4.80
  10   7   1   12.90    4.90
  10   7   1   11.70    4.60
  10   7   1   14.70    5.10
 -11  -7  -1    0.60    3.30
 -11  -7  -1    3.20    3.00
 -11  -7  -1    5.40    3.70
 -11  -7  -1   -0.10    3.10
  11   7   1   -0.50    4.40
  11   7   1   -1.30    3.20
 -12  -7  -1  139.89   13.80
 -12  -7  -1  130.49   13.90
 -12  -7  -1  121.39   12.50
 -12  -7  -1  154.38   11.90
  12   7   1  146.49   14.70
  12   7   1  135.39   14.10
 -13  -7  -1   54.69    9.40
 -13  -7  -1   42.00    8.30
 -13  -7  -1   52.09    9.10
  13   7   1   46.70    9.10
  13   7   1   37.00    8.40
 -14  -7  -1   -7.60    4.40
 -14  -7  -1   -0.70    4.70
 -14  -7  -1   -2.00    4.70
  14   7   1    2.90    5.20
  14   7   1   -9.60    4.50
 -15  -7  -1   -0.20    5.30
 -15  -7  -1   -0.30    5.10
 -15  -7  -1    5.20    4.30
  15   7   1   -1.50    5.40
  15   7   1   -3.10    4.30
  16   7   1   -0.50    5.60
  15  -8  -1    5.20    7.10
 -15   8   1   -0.20    7.10
 -15   8   1   -8.80    4.50
  14  -8  -1   11.00    6.60
  14  -8  -1    3.20    5.40
 -14   8   1    2.30    5.90
 -14   8   1    7.80    5.10
  13  -8  -1   33.80    8.60
  13  -8  -1   26.70    8.50
 -13   8   1   22.20    7.10
 -13   8   1   41.20    7.80
  12  -8  -1   66.69   11.80
  12  -8  -1   70.79   11.70
 -12   8   1   76.39    9.50
 -12   8   1   75.99   11.40
  11  -8  -1  123.99    9.20
  11  -8  -1   96.59   12.80
 -11   8   1  134.29    9.90
 -11   8   1  114.09   13.00
  10  -8  -1    4.70    5.20
  10  -8  -1    6.40    3.60
 -10   8   1    1.10    3.70
 -10   8   1   13.50    4.00
   9  -8  -1   33.90    5.40
   9  -8  -1   34.70    8.30
   9  -8  -1   34.50    7.20
  -9   8   1   24.30    6.10
  -9   8   1   38.50    5.80
   8  -8  -1    7.80    5.20
   8  -8  -1    6.60    2.30
   8  -8  -1    8.00    3.10
   8  -8  -1    4.20    3.30
  -8   8   1    5.20    3.70
  -8   8   1    2.90    3.30
  -8   8   1    6.20    2.90
   7  -8  -1    0.00    2.90
   7  -8  -1    0.50    2.30
   7  -8  -1   -0.70    1.90
   7  -8  -1    1.50    2.10
  -7   8   1   -0.90    3.60
  -7   8   1    2.30    2.20
  -7   8   1   -1.50    2.10
   6  -8  -1    1.50    4.20
   6  -8  -1   -1.10    1.90
   6  -8  -1    0.30    1.70
   6  -8  -1    2.70    3.40
  -6   8   1    2.00    1.40
  -6   8   1    4.70    2.10
  -6   8   1    2.10    2.80
  -6   8   1    5.70    2.50
   5  -8  -1    5.60    2.40
   5  -8  -1    4.20    2.50
   5  -8  -1    2.40    2.70
   5  -8  -1    7.40    4.60
  -5   8   1   -0.50    3.40
  -5   8   1    6.30    1.00
  -5   8   1    6.60    2.00
  -5   8   1    5.60    2.00
  -5   8   1    3.00    2.40
  -5   8   1    6.40    2.30
   4  -8  -1  107.49    6.00
   4  -8  -1   87.79    6.20
   4  -8  -1  104.89    8.30
   4  -8  -1   92.49    9.60
  -4   8   1   84.39    5.50
  -4   8   1   93.89    6.60
  -4   8   1   88.39    4.10
  -4   8   1   94.69    4.80
  -4   8   1   92.79    8.00
  -4   8   1   88.59    8.80
   3  -8  -1  923.81   30.80
   3  -8  -1  961.60   25.90
   3  -8  -1  944.61   27.50
   3  -8  -1  998.10   29.70
  -3   8   1  968.90   24.20
  -3   8   1  935.01   25.70
  -3   8   1  960.60   29.90
  -3   8   1  939.01   27.20
  -3   8   1 1014.20   30.00
  -3   8   1  980.50   23.30
   2  -8  -1  832.72   25.10
   2  -8  -1  871.51   27.80
   2  -8  -1  816.52   25.90
  -2   8   1  826.42   23.00
  -2   8   1  844.72   22.40
  -2   8   1  877.21   25.10
  -2   8   1  865.11   19.50
  -2   8   1  869.21   26.50
   1  -8  -1  594.54   17.30
   1  -8  -1  625.54   21.60
   1  -8  -1  605.84   19.80
   1  -8  -1  612.74   19.90
  -1   8   1  587.64   19.40
  -1   8   1  605.64   17.60
  -1   8   1  611.34   20.30
   0  -8  -1  120.39    7.40
   0  -8  -1  121.39    8.00
   0  -8  -1  113.69    8.10
   0  -8  -1  113.89    5.20
   0   8   1  137.69    8.00
   0   8   1  124.29    6.20
   0   8   1  109.69    7.20
  -1  -8  -1    3.80    1.10
  -1  -8  -1    5.90    2.60
  -1  -8  -1    6.60    3.00
  -1  -8  -1    5.30    2.70
  -1  -8  -1    3.10    2.50
   1   8   1    4.40    2.00
   1   8   1    5.70    2.20
   1   8   1    4.30    2.70
  -2  -8  -1  371.86   14.00
  -2  -8  -1  395.86   14.50
  -2  -8  -1  383.16   15.10
  -2  -8  -1  385.16   14.60
   2   8   1  387.96   10.50
   2   8   1  411.56   15.70
   2   8   1  393.96   14.40
  -3  -8  -1  900.11   26.30
  -3  -8  -1  892.81   27.40
  -3  -8  -1  895.51   25.60
  -3  -8  -1  879.61   24.60
  -3  -8  -1  894.81   27.20
   3   8   1  920.61   26.20
   3   8   1  932.61   28.10
   3   8   1  901.41   22.80
  -4  -8  -1  366.46   14.30
  -4  -8  -1  376.96   12.00
  -4  -8  -1  381.16   12.20
  -4  -8  -1  367.76   15.50
  -4  -8  -1  387.96   15.80
   4   8   1  373.06   14.20
   4   8   1  374.96   16.20
  -5  -8  -1  194.18   10.80
  -5  -8  -1  186.78   10.70
  -5  -8  -1  201.98   11.10
  -5  -8  -1  200.78    8.90
  -5  -8  -1  192.98    8.30
  -5  -8  -1  189.58    6.80
   5   8   1  212.58   10.20
   5   8   1  179.28   10.90
  -6  -8  -1   56.49    7.00
  -6  -8  -1   41.60    3.90
  -6  -8  -1   42.20    6.60
  -6  -8  -1   41.80    6.90
  -6  -8  -1   44.10    5.50
  -6  -8  -1   36.70    3.80
   6   8   1   45.50    7.10
   6   8   1   59.39    6.40
  -7  -8  -1   26.90    2.60
  -7  -8  -1   27.50    5.60
  -7  -8  -1   18.60    4.30
  -7  -8  -1   22.70    5.20
  -7  -8  -1   20.10    2.60
  -7  -8  -1   19.10    4.50
   7   8   1   24.10    4.60
   7   8   1   31.70    6.40
  -8  -8  -1   -2.00    2.70
  -8  -8  -1   -3.50    3.10
  -8  -8  -1   -3.50    3.60
  -8  -8  -1   -1.20    2.40
   8   8   1    8.10    4.50
   8   8   1   -1.50    2.10
  -9  -8  -1   -4.20    2.70
  -9  -8  -1    3.90    3.30
  -9  -8  -1   -4.90    3.00
  -9  -8  -1   -5.60    3.70
   9   8   1    1.50    2.60
   9   8   1    1.20    2.80
 -10  -8  -1   -0.30    3.60
 -10  -8  -1    2.20    4.40
 -10  -8  -1    3.10    3.50
 -10  -8  -1    1.60    2.90
  10   8   1   -0.90    4.20
  10   8   1   -2.20    4.00
 -11  -8  -1    4.20    3.90
 -11  -8  -1    4.40    4.00
 -11  -8  -1    2.20    3.30
 -11  -8  -1    4.70    4.10
  11   8   1   -5.80    4.30
 -12  -8  -1   25.20    5.90
 -12  -8  -1   22.50    6.30
 -12  -8  -1   23.10    7.20
 -12  -8  -1   27.40    6.70
  12   8   1   29.70    7.80
  12   8   1   25.90    6.60
 -13  -8  -1  107.99   13.50
 -13  -8  -1  137.89   11.50
 -13  -8  -1  115.69   13.30
  13   8   1  113.29   13.40
  13   8   1  147.89   15.10
 -14  -8  -1   47.20    9.50
 -14  -8  -1   52.89   10.60
 -14  -8  -1   47.30    9.10
  14   8   1   41.40    9.30
  14   8   1   36.90    8.20
 -15  -8  -1   -4.60    4.40
 -15  -8  -1   -5.40    5.10
 -15  -8  -1   -3.80    5.00
  15   8   1   -3.20    2.90
  14  -9  -1   20.90    8.10
  14  -9  -1   23.70    8.00
 -14   9   1    9.30    5.60
  13  -9  -1    5.00    4.50
  13  -9  -1    2.40    5.70
 -13   9   1   -4.90    6.30
 -13   9   1    7.30    6.30
  12  -9  -1   15.10    7.30
 -12   9   1   16.90    7.10
 -12   9   1   22.50    6.00
  11  -9  -1  117.39   14.60
 -11   9   1  144.59   10.30
 -11   9   1  131.49   14.70
  10  -9  -1  120.79    9.00
  10  -9  -1  128.59   15.00
 -10   9   1  142.79   15.00
 -10   9   1  152.28    9.80
   9  -9  -1   15.10    4.40
   9  -9  -1   12.00    5.60
  -9   9   1   19.40    4.20
  -9   9   1   14.20    5.80
   8  -9  -1    6.40    4.40
   8  -9  -1   -4.40    2.80
   8  -9  -1    0.70    2.50
  -8   9   1   -1.80    3.00
  -8   9   1   -2.50    2.30
  -8   9   1    8.50    4.90
   7  -9  -1   -1.00    2.30
   7  -9  -1    2.00    2.30
   7  -9  -1    8.00    5.60
   7  -9  -1    3.70    4.00
  -7   9   1   -2.30    4.00
  -7   9   1    0.00    2.40
  -7   9   1    1.70    2.50
   6  -9  -1    2.60    2.10
   6  -9  -1   -1.80    1.80
   6  -9  -1    2.60    3.60
   6  -9  -1   -4.60    3.80
  -6   9   1   -3.20    2.10
  -6   9   1    2.00    2.00
  -6   9   1   -2.70    1.60
   5  -9  -1   13.50    3.00
   5  -9  -1   18.40    5.50
   5  -9  -1   20.50    4.00
   5  -9  -1   17.20    4.90
  -5   9   1   15.20    2.70
  -5   9   1   14.10    4.50
  -5   9   1   14.00    1.70
  -5   9   1   11.40    3.40
  -5   9   1   17.90    3.40
   4  -9  -1  399.86   15.50
   4  -9  -1  467.45   20.40
   4  -9  -1  420.56   17.70
   4  -9  -1  467.95   14.90
  -4   9   1  423.96   18.10
  -4   9   1  434.96   16.00
  -4   9   1  401.36   12.10
  -4   9   1  439.36   12.40
  -4   9   1  394.56   14.30
  -4   9   1  399.76   17.80
   3  -9  -1  722.53   20.70
   3  -9  -1  708.33   22.50
   3  -9  -1  696.53   23.80
   3  -9  -1  714.93   26.00
  -3   9   1  688.43   18.90
  -3   9   1  673.83   22.00
  -3   9   1  675.63   24.50
  -3   9   1  705.43   24.30
  -3   9   1  682.53   20.40
  -3   9   1  688.33   17.10
   2  -9  -1 1042.40   31.20
   2  -9  -1 1019.20   30.30
   2  -9  -1 1033.70   33.00
  -2   9   1 1053.39   32.10
  -2   9   1 1024.70   30.00
  -2   9   1 1060.09   31.70
  -2   9   1 1050.29   28.00
   1  -9  -1  795.42   22.10
   1  -9  -1  808.12   25.40
   1  -9  -1  797.22   26.80
   1  -9  -1  814.22   25.40
  -1   9   1  837.52   26.00
  -1   9   1  812.52   25.00
  -1   9   1  806.82   22.80
   0  -9  -1  107.19    7.90
   0  -9  -1  101.09    7.20
   0  -9  -1   97.89    4.80
   0  -9  -1   97.19    7.20
   0   9   1   91.29    7.00
   0   9   1   98.29    5.90
   0   9   1  107.99    7.70
  -1  -9  -1   -1.60    2.30
  -1  -9  -1   -1.20    2.60
  -1  -9  -1   -2.60    1.80
  -1  -9  -1   -0.20    0.90
  -1  -9  -1    2.30    1.80
   1   9   1   -1.40    1.50
   1   9   1   -1.90    2.10
   1   9   1   -0.30    1.60
  -2  -9  -1  164.78    9.00
  -2  -9  -1  162.58    9.20
  -2  -9  -1  175.58    9.50
  -2  -9  -1  153.38    9.40
   2   9   1  150.88    9.60
   2   9   1  168.98    9.10
  -3  -9  -1  362.06   14.20
  -3  -9  -1  343.87   14.70
  -3  -9  -1  356.86   15.20
  -3  -9  -1  346.77   13.70
   3   9   1  331.47   15.30
   3   9   1  345.87   13.90
  -4  -9  -1 1554.94   43.70
  -4  -9  -1 1536.45   43.10
  -4  -9  -1 1512.25   38.60
  -4  -9  -1 1554.24   41.70
  -4  -9  -1 1609.04   40.50
   4   9   1 1577.44   41.60
   4   9   1 1527.75   43.90
  -5  -9  -1 1487.45   42.20
  -5  -9  -1 1481.35   37.20
  -5  -9  -1 1436.26   35.40
  -5  -9  -1 1468.25   41.90
  -5  -9  -1 1445.26   37.40
  -5  -9  -1 1445.76   41.80
   5   9   1 1472.85   42.80
   5   9   1 1466.95   39.90
  -6  -9  -1  391.86   12.90
  -6  -9  -1  367.66   17.30
  -6  -9  -1  358.66   17.20
  -6  -9  -1  384.76   14.20
  -6  -9  -1  416.56   17.70
   6   9   1  394.46   15.80
   6   9   1  409.26   18.10
  -7  -9  -1    6.60    4.20
  -7  -9  -1    5.90    1.90
  -7  -9  -1   -1.60    3.80
  -7  -9  -1    1.50    3.00
   7   9   1   14.20    4.00
   7   9   1    7.30    3.80
  -8  -9  -1   22.50    4.80
  -8  -9  -1   25.80    6.40
  -8  -9  -1   14.00    5.30
  -8  -9  -1   13.70    4.80
   8   9   1   10.70    4.00
   8   9   1   15.00    4.80
  -9  -9  -1   -5.90    3.10
  -9  -9  -1   -3.80    4.00
  -9  -9  -1   -6.10    2.70
  -9  -9  -1   -2.20    2.90
   9   9   1   -0.30    3.90
   9   9   1   -2.70    2.10
 -10  -9  -1   21.60    5.50
 -10  -9  -1    7.10    4.40
 -10  -9  -1   17.40    6.60
 -10  -9  -1   20.90    6.40
  10   9   1   17.80    5.60
 -11  -9  -1   -0.70    4.30
 -11  -9  -1   -1.80    3.30
 -11  -9  -1    1.50    3.70
 -11  -9  -1    1.20    4.60
  11   9   1   -5.40    4.60
 -12  -9  -1   37.00    8.80
 -12  -9  -1   38.10    7.20
 -12  -9  -1   28.50    6.20
 -12  -9  -1   26.90    7.00
  12   9   1   27.10    7.70
 -13  -9  -1   19.20    6.30
 -13  -9  -1   30.70    7.10
 -13  -9  -1   24.70    8.10
  13   9   1   29.60    7.70
 -14  -9  -1   13.20    7.40
 -14  -9  -1    9.10    5.60
 -14  -9  -1   10.40    6.30
  14   9   1   13.80    6.60
 -15  -9  -1   -0.30    3.00
  15   9   1    9.00    6.00
 -14  10   1   18.30    8.30
  13 -10  -1   -6.80    4.90
  13 -10  -1    5.20    5.90
 -13  10   1   -1.50    4.90
  12 -10  -1   92.89   14.30
 -12  10   1   84.39   13.00
  11 -10  -1  170.88   18.20
 -11  10   1  124.19   14.90
  10 -10  -1  195.18   15.60
 -10  10   1  186.48   15.20
   9 -10  -1  157.78   10.10
   9 -10  -1  173.18   14.50
  -9  10   1  172.28   10.00
  -9  10   1  150.48   12.80
   8 -10  -1   22.90    4.40
   8 -10  -1   14.80    6.80
  -8  10   1   16.20    4.10
  -8  10   1   14.20    5.40
   7 -10  -1    2.50    4.10
   7 -10  -1    4.00    4.10
   7 -10  -1    5.40    3.00
   7 -10  -1    1.90    2.80
  -7  10   1    1.30    2.50
  -7  10   1    9.80    4.60
  -7  10   1    2.30    2.60
   6 -10  -1    9.60    3.50
   6 -10  -1   10.00    3.10
   6 -10  -1   11.70    4.20
   6 -10  -1   12.90    6.30
  -6  10   1   14.60    3.40
  -6  10   1   13.50    3.00
  -6  10   1   10.40    5.20
   5 -10  -1   25.40    6.40
   5 -10  -1   29.20    5.80
   5 -10  -1   37.10    5.50
   5 -10  -1   36.50    4.80
  -5  10   1   21.60    6.00
  -5  10   1   30.00    4.30
  -5  10   1   41.60    3.90
  -5  10   1   38.10    5.50
   4 -10  -1   15.60    6.10
   4 -10  -1   17.60    4.70
   4 -10  -1   18.40    3.50
   4 -10  -1   18.50    4.40
  -4  10   1   16.00    4.10
  -4  10   1   14.60    2.10
  -4  10   1   18.10    3.30
  -4  10   1   16.60    5.00
   3 -10  -1   44.90    8.00
   3 -10  -1   52.99    6.50
   3 -10  -1   37.80    5.90
  -3  10   1   48.10    7.20
  -3  10   1   46.80    5.90
  -3  10   1   41.00    7.30
  -3  10   1   53.19    5.20
  -3  10   1   49.30    2.20
   2 -10  -1   64.29    7.60
   2 -10  -1   69.39    9.20
   2 -10  -1   69.19    7.50
  -2  10   1   65.89    7.80
  -2  10   1   61.99    8.20
  -2  10   1   53.59    6.40
  -2  10   1   67.39    5.20
   1 -10  -1  305.07   15.70
   1 -10  -1  334.87   14.60
   1 -10  -1  339.17   14.90
  -1  10   1  337.17   14.90
  -1  10   1  335.97   14.40
  -1  10   1  301.47   12.00
   0 -10  -1   66.19    7.00
   0 -10  -1   66.09    4.30
   0 -10  -1   68.99    8.20
   0 -10  -1   76.59    8.20
   0  10   1   76.99    7.80
   0  10   1   69.39    7.50
   0  10   1   73.29    5.50
  -1 -10  -1   15.00    4.60
  -1 -10  -1   25.10    5.40
  -1 -10  -1   13.70    3.80
  -1 -10  -1   16.10    1.90
   1  10   1   15.50    3.30
   1  10   1   20.60    4.00
   1  10   1   16.90    4.00
  -2 -10  -1   12.00    3.50
  -2 -10  -1   18.10    4.40
  -2 -10  -1    9.30    3.60
  -2 -10  -1    7.40    4.10
   2  10   1    9.90    4.10
   2  10   1    5.30    2.80
   2  10   1    7.90    2.70
  -3 -10  -1    1.30    2.50
  -3 -10  -1   -2.30    2.10
  -3 -10  -1   -2.80    2.70
  -3 -10  -1    0.80    2.30
   3  10   1    3.90    2.60
   3  10   1    4.50    2.90
  -4 -10  -1   18.80    5.20
  -4 -10  -1   16.50    4.20
  -4 -10  -1   26.70    4.70
  -4 -10  -1   19.70    4.00
   4  10   1   19.10    5.60
   4  10   1   18.20    4.20
  -5 -10  -1  357.56   13.80
  -5 -10  -1  381.56   17.30
  -5 -10  -1  380.36   17.50
  -5 -10  -1  361.46   16.90
   5  10   1  392.36   18.30
   5  10   1  380.76   15.50
  -6 -10  -1  337.17   12.30
  -6 -10  -1  322.97   16.10
  -6 -10  -1  329.87   16.50
  -6 -10  -1  310.47   15.70
   6  10   1  333.37   17.40
   6  10   1  336.67   14.70
  -7 -10  -1   60.59    8.40
  -7 -10  -1   57.19    8.10
  -7 -10  -1   64.89    6.60
  -7 -10  -1   64.29    8.60
   7  10   1   45.60    8.10
   7  10   1   61.99    7.30
  -8 -10  -1  144.99   11.30
  -8 -10  -1  152.08   11.70
  -8 -10  -1  135.69    8.90
  -8 -10  -1  135.79   11.00
   8  10   1  146.09   12.10
  -9 -10  -1   74.39    9.90
  -9 -10  -1   78.09    8.30
  -9 -10  -1   64.79    9.30
  -9 -10  -1   83.09   10.90
   9  10   1   76.59   10.70
 -10 -10  -1   13.00    4.70
 -10 -10  -1   16.40    5.50
 -10 -10  -1   19.10    6.00
 -10 -10  -1    9.00    4.90
  10  10   1   18.30    6.10
 -11 -10  -1   77.59   11.50
 -11 -10  -1   88.09   11.80
 -11 -10  -1   73.79    9.30
 -11 -10  -1   63.19    9.10
  11  10   1   79.99   11.20
 -12 -10  -1   19.50    5.50
 -12 -10  -1   15.20    6.80
 -12 -10  -1   19.70    6.00
 -12 -10  -1   30.10    7.60
  12  10   1   13.40    7.30
 -13 -10  -1    6.60    4.70
 -13 -10  -1    2.20    4.20
 -13 -10  -1    4.50    4.80
  13  10   1   -4.00    3.70
 -14 -10  -1   20.00    8.20
 -14 -10  -1   20.90    6.00
  14  10   1   17.30    7.80
  13 -11  -1   11.30    9.20
 -13  11   1   21.50    8.20
  12 -11  -1   10.70    7.40
 -12  11   1    5.00    6.50
  11 -11  -1   46.00   10.60
 -11  11   1   33.90    9.00
  10 -11  -1  141.49   16.70
 -10  11   1  115.49   13.90
   9 -11  -1   94.79   13.70
  -9  11   1   58.79   10.00
   8 -11  -1   19.60    4.40
   8 -11  -1   29.60    7.60
  -8  11   1   30.20    8.00
   7 -11  -1    2.00    2.90
   7 -11  -1    0.70    5.20
   7 -11  -1    0.80    2.40
  -7  11   1    7.90    5.50
   6 -11  -1  128.29   11.30
   6 -11  -1  120.39    7.80
   6 -11  -1  121.99    8.50
   6 -11  -1  132.29   14.60
  -6  11   1  110.89    7.70
  -6  11   1  132.29   13.60
   5 -11  -1  321.47   16.60
   5 -11  -1  324.07   13.20
   5 -11  -1  291.07   17.70
   5 -11  -1  333.17   14.80
  -5  11   1  325.87   17.80
  -5  11   1  318.37   13.20
  -5  11   1  345.87   15.00
   4 -11  -1  193.68   14.40
   4 -11  -1  189.78   12.50
   4 -11  -1  204.28   11.60
  -4  11   1  181.08    9.30
  -4  11   1  186.08   12.60
  -4  11   1  197.88   11.10
   3 -11  -1   26.40    5.50
   3 -11  -1   48.70    8.90
   3 -11  -1   36.80    6.10
  -3  11   1   41.00    4.90
  -3  11   1   44.70    7.10
  -3  11   1   47.70    6.40
   2 -11  -1   66.29    7.70
   2 -11  -1   52.99    7.00
   2 -11  -1   70.59    9.70
  -2  11   1   73.49    6.00
  -2  11   1   63.69    7.60
  -2  11   1   71.49    9.00
   1 -11  -1   65.99    7.60
   1 -11  -1   71.99    9.40
   1 -11  -1   72.99    8.30
  -1  11   1   61.89    7.60
  -1  11   1   69.69    5.70
  -1  11   1   61.19    7.60
   0 -11  -1  205.88   12.80
   0 -11  -1  198.48   12.20
   0 -11  -1  213.98   11.70
   0  11   1  192.08   11.50
   0  11   1  230.68   12.40
   0  11   1  208.38    9.80
  -1 -11  -1    8.30    2.40
  -1 -11  -1   10.90    4.50
  -1 -11  -1   12.10    4.10
  -1 -11  -1    3.90    3.20
   1  11   1   12.60    3.30
   1  11   1   19.50    4.50
   1  11   1   10.00    3.30
  -2 -11  -1    1.70    4.00
  -2 -11  -1   15.80    4.60
  -2 -11  -1    8.30    3.40
   2  11   1   14.80    4.00
   2  11   1    9.90    4.40
   2  11   1   18.20    3.80
  -3 -11  -1   18.60    4.80
  -3 -11  -1   18.20    5.70
  -3 -11  -1   13.70    4.00
  -3 -11  -1   20.00    4.70
   3  11   1    8.90    3.50
   3  11   1   16.10    4.40
  -4 -11  -1  272.27   14.10
  -4 -11  -1  270.97   15.20
  -4 -11  -1  288.97   13.70
  -4 -11  -1  279.97   12.90
   4  11   1  283.37   13.40
   4  11   1  265.47   15.10
  -5 -11  -1  169.28    9.40
  -5 -11  -1  159.18   12.00
  -5 -11  -1  163.58   11.60
  -5 -11  -1  156.08   10.90
  -5 -11  -1  142.59    9.80
   5  11   1  171.78   12.70
   5  11   1  171.88   10.30
  -6 -11  -1  577.14   23.30
  -6 -11  -1  578.14   23.50
  -6 -11  -1  526.55   22.70
  -6 -11  -1  562.54   18.40
   6  11   1  523.45   20.40
   6  11   1  585.74   24.00
  -7 -11  -1  205.08   13.70
  -7 -11  -1  178.98   13.30
  -7 -11  -1  180.78   12.70
   7  11   1  215.18   14.70
  -8 -11  -1   52.79    9.10
  -8 -11  -1   60.39    8.60
  -8 -11  -1   56.69    8.60
   8  11   1   51.79    9.30
  -9 -11  -1    7.20    4.60
  -9 -11  -1   -0.30    4.20
  -9 -11  -1    4.40    3.50
  -9 -11  -1    6.60    5.40
   9  11   1    4.00    4.90
 -10 -11  -1   -2.80    3.00
 -10 -11  -1    0.30    3.50
 -10 -11  -1   -1.90    3.10
 -10 -11  -1    2.30    4.50
  10  11   1   11.00    5.70
 -11 -11  -1   85.69   10.50
 -11 -11  -1   82.19   12.00
 -11 -11  -1   81.69   11.40
 -11 -11  -1   83.89    9.50
  11  11   1   66.89   10.60
 -12 -11  -1   95.29   13.50
 -12 -11  -1   99.59   12.00
 -12 -11  -1  113.29   11.60
 -12 -11  -1  122.99   14.70
  12  11   1   97.99   13.90
 -13 -11  -1    5.60    4.80
 -13 -11  -1    2.50    4.20
  13  11   1   -3.00    4.00
 -14 -11  -1   14.80    5.80
  12 -12  -1   -8.40    3.80
 -12  12   1    2.20    6.00
  11 -12  -1    7.90    6.80
 -11  12   1   -0.20    5.50
  10 -12  -1  162.98   18.50
 -10  12   1  127.79   15.70
   9 -12  -1  269.67   19.30
  -9  12   1  281.27   19.20
   8 -12  -1  215.38   17.60
  -8  12   1  201.68   15.30
   7 -12  -1   82.39   12.70
  -7  12   1   93.89   12.00
   6 -12  -1    0.70    4.40
   6 -12  -1    7.90    3.70
   6 -12  -1    1.10    2.60
  -6  12   1   15.30    5.90
   5 -12  -1   -0.80    2.50
   5 -12  -1   -3.90    4.40
   5 -12  -1    1.10    3.80
   5 -12  -1    0.30    2.40
  -5  12   1   -3.10    3.90
  -5  12   1    0.50    2.20
  -5  12   1    1.20    3.10
   4 -12  -1    8.70    5.70
   4 -12  -1    7.00    4.10
   4 -12  -1   16.30    5.20
  -4  12   1    2.80    4.80
  -4  12   1   12.40    3.20
  -4  12   1   12.90    4.20
   3 -12  -1    0.50    3.40
   3 -12  -1    0.90    3.40
   3 -12  -1    0.70    4.70
  -3  12   1    5.00    3.60
  -3  12   1    1.00    4.60
  -3  12   1    2.80    2.70
   2 -12  -1    6.40    4.30
   2 -12  -1    4.50    3.70
   2 -12  -1    8.00    4.20
  -2  12   1    7.20    4.50
  -2  12   1    5.20    4.60
  -2  12   1    9.80    3.00
   1 -12  -1   23.80    6.30
   1 -12  -1   21.00    4.90
   1 -12  -1   19.00    5.10
  -1  12   1   12.40    3.50
  -1  12   1   12.90    5.10
   0 -12  -1  225.08   14.10
   0 -12  -1  191.58   11.40
   0 -12  -1  193.18   12.20
   0  12   1  176.28    9.60
   0  12   1  184.58   12.00
  -1 -12  -1   55.79    8.50
  -1 -12  -1   50.49    7.90
  -1 -12  -1   41.00    6.40
   1  12   1   42.10    7.30
   1  12   1   55.69    6.10
  -2 -12  -1  358.66   16.00
  -2 -12  -1  337.87   16.40
  -2 -12  -1  336.87   17.00
   2  12   1  349.17   17.20
  -3 -12  -1    5.40    3.40
  -3 -12  -1    2.10    4.70
  -3 -12  -1   -2.50    3.00
   3  12   1    3.10    3.30
   3  12   1    1.60    3.20
  -4 -12  -1  181.08   11.10
  -4 -12  -1  187.88   11.00
  -4 -12  -1  212.38   13.90
  -4 -12  -1  160.98   11.20
   4  12   1  165.88   12.70
  -5 -12  -1  491.45   22.20
  -5 -12  -1  480.65   21.20
  -5 -12  -1  469.55   19.60
  -5 -12  -1  499.25   21.30
  -5 -12  -1  515.95   18.80
   5  12   1  527.85   23.20
  -6 -12  -1  411.86   19.80
  -6 -12  -1  363.86   19.30
  -6 -12  -1  384.56   18.80
   6  12   1  387.26   19.70
  -7 -12  -1   74.19    9.80
  -7 -12  -1   66.59    9.60
  -7 -12  -1   69.99    9.60
   7  12   1   77.69   10.80
  -8 -12  -1   19.00    6.80
  -8 -12  -1   24.00    6.50
  -8 -12  -1   29.40    6.90
   8  12   1   24.10    7.40
  -9 -12  -1   15.20    5.90
  -9 -12  -1    5.70    5.50
  -9 -12  -1    9.00    4.70
   9  12   1   14.70    5.50
 -10 -12  -1   -3.00    3.00
 -10 -12  -1    2.70    5.00
 -10 -12  -1    1.40    5.30
  10  12   1    9.00    6.00
 -11 -12  -1   -3.50    3.60
 -11 -12  -1    1.50    4.00
 -11 -12  -1    0.00    4.80
  11  12   1    0.00    4.00
 -12 -12  -1   33.30    9.10
 -12 -12  -1   50.19    9.10
  12  12   1   49.50   10.80
 -11  13   1    3.30    6.10
  10 -13  -1   77.39   13.30
 -10  13   1   60.99   10.90
   9 -13  -1  280.27   20.90
  -9  13   1  270.17   19.60
   8 -13  -1  229.28   18.60
  -8  13   1  228.98   17.80
   7 -13  -1  205.48   16.50
  -7  13   1  177.88   14.60
   6 -13  -1   27.40    6.10
   6 -13  -1   27.20    7.90
  -6  13   1   39.50    8.60
   5 -13  -1    0.70    5.90
   5 -13  -1   -1.10    3.00
  -5  13   1   -3.80    4.50
  -5  13   1    3.40    3.40
   4 -13  -1   -1.10    5.10
   4 -13  -1   -4.00    3.00
   4 -13  -1    0.90    3.70
  -4  13   1   -1.10    2.90
  -4  13   1    3.20    3.40
   3 -13  -1   27.40    6.30
   3 -13  -1   26.30    7.30
   3 -13  -1   31.30    6.70
  -3  13   1   28.10    6.70
  -3  13   1   19.20    4.90
   2 -13  -1   25.50    6.20
   2 -13  -1   35.40    7.00
   2 -13  -1   20.70    6.40
  -2  13   1   28.60    7.40
  -2  13   1   24.30    5.40
   1 -13  -1    9.30    4.60
   1 -13  -1   12.20    5.90
   1 -13  -1    6.20    4.40
  -1  13   1    7.90    4.00
  -1  13   1    3.50    4.40
   0 -13  -1  177.08   13.30
   0 -13  -1  192.78   12.40
   0 -13  -1  170.78   12.70
   0  13   1  188.78   12.10
  -1 -13  -1   16.20    5.90
  -1 -13  -1    6.10    4.30
  -1 -13  -1   11.40    4.90
   1  13   1   12.40    4.60
  -2 -13  -1   20.50    5.60
  -2 -13  -1   17.90    5.70
  -2 -13  -1   14.60    4.60
   2  13   1   18.90    5.50
  -3 -13  -1   19.30    5.00
  -3 -13  -1   13.50    6.00
  -3 -13  -1   19.30    5.40
   3  13   1   29.10    6.80
  -4 -13  -1   38.40    6.30
  -4 -13  -1   39.80    7.00
  -4 -13  -1   42.60    6.70
  -4 -13  -1   35.80    8.00
   4  13   1   48.50    8.50
  -5 -13  -1  104.79    9.10
  -5 -13  -1  108.69   12.30
  -5 -13  -1   73.69    8.20
  -5 -13  -1   94.69   11.00
   5  13   1  100.39   12.20
  -6 -13  -1  423.86   20.90
  -6 -13  -1  428.86   21.60
   6  13   1  452.15   22.10
  -7 -13  -1  262.87   16.70
  -7 -13  -1  248.98   16.50
   7  13   1  235.98   16.90
  -8 -13  -1   49.20    8.90
  -8 -13  -1   57.89    9.40
   8  13   1   61.19   10.70
  -9 -13  -1   18.60    6.60
  -9 -13  -1   19.00    7.10
   9  13   1   20.20    6.40
 -10 -13  -1   14.30    5.70
 -10 -13  -1    4.10    5.40
  10  13   1    3.60    5.90
 -11 -13  -1    3.80    4.80
 -11 -13  -1    9.20    5.10
  11  13   1    0.10    3.80
 -12 -13  -1   32.20    8.00
  12  13   1   14.70    9.10
 -10  14   1   65.89   11.90
   9 -14  -1  187.08   21.00
  -9  14   1  194.78   19.80
   8 -14  -1  341.57   22.80
  -8  14   1  378.46   23.30
   7 -14  -1   91.39   13.80
  -7  14   1   98.09   13.40
   6 -14  -1   23.70    5.70
   6 -14  -1   37.10   10.20
  -6  14   1   19.60    7.80
   5 -14  -1   46.20    7.60
   5 -14  -1   48.80   10.60
  -5  14   1   56.89    8.10
  -5  14   1   57.99   10.20
   4 -14  -1   -1.10    3.30
   4 -14  -1   -2.50    3.90
  -4  14   1    0.90    3.40
  -4  14   1   -3.40    4.60
   3 -14  -1   42.20    8.80
   3 -14  -1   41.70    7.70
  -3  14   1   28.60    7.00
  -3  14   1   33.60    6.60
   2 -14  -1   45.60    7.60
   2 -14  -1   46.80    9.70
   2 -14  -1   58.79    8.60
  -2  14   1   53.49    9.80
  -2  14   1   46.50    7.50
   1 -14  -1   20.20    6.20
   1 -14  -1    3.80    4.80
   1 -14  -1    3.90    4.50
  -1  14   1    9.00    5.40
  -1  14   1   15.00    5.70
   0 -14  -1   59.19    8.80
   0 -14  -1   71.89    9.80
   0 -14  -1   70.69   10.50
   0  14   1   52.39    8.80
  -1 -14  -1    6.60    5.00
  -1 -14  -1    8.00    4.70
  -1 -14  -1    6.40    4.20
   1  14   1    5.10    4.80
  -2 -14  -1    1.40    4.00
  -2 -14  -1    0.70    3.50
  -2 -14  -1    3.70    4.00
   2  14   1   -4.50    3.40
  -3 -14  -1    2.90    3.40
  -3 -14  -1   -0.60    4.60
  -3 -14  -1    4.70    4.20
  -3 -14  -1    0.10    2.80
   3  14   1   -0.20    3.90
  -4 -14  -1    2.00    4.10
  -4 -14  -1   -5.50    4.30
  -4 -14  -1   -1.50    3.00
  -4 -14  -1   -0.20    4.10
   4  14   1    3.80    4.60
  -5 -14  -1   -5.70    3.60
  -5 -14  -1   -3.30    4.60
  -5 -14  -1    3.40    3.70
   5  14   1    2.10    5.00
  -6 -14  -1   56.99   10.00
  -6 -14  -1   55.49    9.00
   6  14   1   43.00    8.80
  -7 -14  -1  219.88   15.20
  -7 -14  -1  232.18   16.60
   7  14   1  209.88   16.50
  -8 -14  -1   99.09   12.50
  -8 -14  -1  100.99   12.90
   8  14   1   86.79   12.80
  -9 -14  -1   57.99   10.40
  -9 -14  -1   57.09   10.40
   9  14   1   50.89    9.60
 -10 -14  -1   31.30    8.90
 -10 -14  -1   30.10    7.70
  10  14   1   19.10    7.60
 -11 -14  -1   -2.10    5.20
 -11 -14  -1    4.60    5.30
  11  14   1   -1.30    5.40
 -12 -14  -1   -1.10    5.60
   8 -15  -1  239.08   19.40
  -8  15   1  242.18   18.80
   7 -15  -1  180.18   20.50
  -7  15   1  179.78   18.80
   6 -15  -1   38.80   10.40
  -6  15   1   17.50    6.80
   5 -15  -1   31.90    9.50
   5 -15  -1   43.90    8.00
  -5  15   1   23.30    5.80
  -5  15   1   37.80    9.40
   4 -15  -1   31.40    8.30
   4 -15  -1   34.70    7.30
  -4  15   1   14.60    6.20
  -4  15   1   29.90    6.60
   3 -15  -1    0.80    5.90
   3 -15  -1    4.90    4.20
  -3  15   1    2.30    3.80
  -3  15   1    5.90    5.70
   2 -15  -1   11.30    5.70
   2 -15  -1   -0.90    5.10
  -2  15   1    3.30    3.80
  -2  15   1    2.60    5.10
   1 -15  -1    6.80    4.90
   1 -15  -1    4.80    5.60
  -1  15   1    2.00    3.90
  -1  15   1    2.20    4.30
   0 -15  -1   -1.70    3.90
   0 -15  -1    5.50    4.10
   0 -15  -1   10.70    5.70
   0  15   1   -0.50    4.40
  -1 -15  -1   23.90    7.00
  -1 -15  -1   42.50    8.00
  -1 -15  -1   23.00    6.20
   1  15   1   12.30    5.00
  -2 -15  -1    8.70    5.20
  -2 -15  -1    2.70    5.10
  -2 -15  -1    2.80    4.10
   2  15   1    7.90    5.60
  -3 -15  -1   -0.50    4.00
  -3 -15  -1    6.50    4.70
  -3 -15  -1   -0.20    4.80
  -3 -15  -1   -2.50    3.30
   3  15   1   -8.30    1.90
  -4 -15  -1   28.60    7.00
  -4 -15  -1   24.60    6.20
  -4 -15  -1   34.70   11.90
  -4 -15  -1   29.80    8.10
   4  15   1   27.70    6.90
  -5 -15  -1   -1.40    4.80
  -5 -15  -1   -3.20    3.90
   5  15   1    3.80    5.10
  -6 -15  -1   61.39    9.40
  -6 -15  -1   56.99    9.70
   6  15   1   65.69   10.60
  -7 -15  -1  214.18   16.50
  -7 -15  -1  204.68   15.70
   7  15   1  205.08   16.80
  -8 -15  -1  224.58   17.20
  -8 -15  -1  181.48   15.50
   8  15   1  175.28   18.10
  -9 -15  -1  153.48   16.60
  -9 -15  -1  126.29   14.70
   9  15   1  118.29   15.30
 -10 -15  -1   72.99   12.40
 -10 -15  -1   54.49   11.00
 -11 -15  -1    2.10    6.80
   7 -16  -1  282.27   30.20
  -7  16   1  285.97   27.90
   6 -16  -1  190.38   20.90
  -6  16   1  208.98   20.70
   5 -16  -1   31.70    9.10
   5 -16  -1   41.40    8.00
  -5  16   1   44.90    9.70
  -5  16   1   50.59    8.60
   4 -16  -1   43.90   10.70
   4 -16  -1   51.99    8.90
  -4  16   1   37.10    9.50
  -4  16   1   46.80    8.50
   3 -16  -1   -4.30    5.80
   3 -16  -1    3.10    4.80
  -3  16   1    2.90    4.00
  -3  16   1   16.80    7.50
   2 -16  -1    5.60    5.10
   2 -16  -1   12.80    6.20
  -2  16   1   10.80    4.80
  -2  16   1   15.00    5.90
   1 -16  -1  218.18   15.80
   1 -16  -1  214.68   17.10
  -1  16   1  215.48   16.30
  -1  16   1  223.38   15.10
   0 -16  -1  122.79   13.90
   0 -16  -1  139.79   15.60
   0  16   1  114.49   12.90
   0  16   1  130.79   14.70
  -1 -16  -1    4.30    5.40
  -1 -16  -1    9.90    5.70
   1  16   1    3.70    5.60
  -2 -16  -1   22.10    7.40
  -2 -16  -1   20.10    7.30
  -2 -16  -1   23.70    6.30
   2  16   1   18.60    6.20
  -3 -16  -1   10.50    5.40
  -3 -16  -1    3.60    4.80
  -3 -16  -1    3.10    4.50
   3  16   1    3.60    5.00
  -4 -16  -1   17.80    6.20
  -4 -16  -1   25.50    7.90
   4  16   1   17.60    6.00
  -5 -16  -1    4.30    6.10
  -5 -16  -1    9.80    5.90
   5  16   1    7.80    5.80
  -6 -16  -1   -4.30    4.00
  -6 -16  -1   -0.80    3.70
   6  16   1    6.30    6.30
  -7 -16  -1   66.69   11.00
  -7 -16  -1   61.69   10.90
   7  16   1   48.00   10.70
  -8 -16  -1  120.69   14.40
  -8 -16  -1  117.59   15.00
   8  16   1  115.69   15.80
  -9 -16  -1   42.30   10.60
  -9 -16  -1   27.10   10.00
   5 -17  -1  124.49   17.00
  -5  17   1  128.99   19.30
   4 -17  -1   76.19   10.90
   4 -17  -1   50.49   12.20
  -4  17   1   67.89   10.00
  -4  17   1   80.99   14.00
   3 -17  -1    0.90    4.90
   3 -17  -1   -8.40    5.50
  -3  17   1   -6.80    5.10
  -3  17   1   -3.00    3.50
   2 -17  -1    2.60    6.20
   2 -17  -1   -1.00    4.40
  -2  17   1    2.40    4.30
  -2  17   1    5.20    4.50
   1 -17  -1   25.90    7.60
   1 -17  -1   28.40    8.30
  -1  17   1   18.40    5.70
  -1  17   1   35.70    8.60
   0 -17  -1   54.79   10.20
   0 -17  -1   86.79   12.70
   0  17   1   67.69   10.60
   0  17   1   57.39   11.20
  -1 -17  -1    0.40    6.30
  -1 -17  -1    8.20    5.90
  -1 -17  -1    3.40    5.30
   1  17   1    3.10    5.70
   1  17   1   -2.40    5.10
  -2 -17  -1    7.30    5.80
  -2 -17  -1   10.50    5.60
  -2 -17  -1    2.20    4.60
   2  17   1    6.10    5.90
  -3 -17  -1    0.70    4.60
  -3 -17  -1   -8.90    3.40
   3  17   1   -4.10    4.90
  -4 -17  -1   10.80    5.60
  -4 -17  -1   15.00    7.60
   4  17   1    2.00    5.50
  -5 -17  -1    8.20    7.30
  -5 -17  -1    0.70    4.60
   5  17   1    0.80    3.80
  -6 -17  -1   -0.70    4.40
  -6 -17  -1    0.20    4.70
   6  17   1    0.20    5.50
  -7 -17  -1   17.60    6.90
   4 -18  -1   47.60    9.40
  -4  18   1   45.90    9.30
   3 -18  -1   -4.00    4.40
   3 -18  -1   10.40    7.20
  -3  18   1   -2.60    3.90
   2 -18  -1   -5.80    5.00
   2 -18  -1   -1.40    4.80
  -2  18   1    2.80    4.50
   1 -18  -1   26.80    8.50
   1 -18  -1   19.10    7.90
  -1  18   1   20.90    6.80
  -1  18   1   24.20    8.80
   0 -18  -1   48.10   10.70
   0 -18  -1   36.30    8.40
   0  18   1   22.80    7.40
   0  18   1   13.40    7.80
  -1 -18  -1   18.50    7.10
  -1 -18  -1    5.10    4.10
   1  18   1   18.40    8.40
   1  18   1   10.10    6.90
  -2 -18  -1   72.59   11.70
   2  18   1   79.69   12.70
   2  18   1   86.09   12.20
  -3 -18  -1   34.70    9.00
  -3 -18  -1   30.60    7.20
   3  18   1   27.70    7.80
  -4 -18  -1    3.70    4.90
   4  18   1    8.90    6.60
  -5 -18  -1    3.00    4.70
  -6 -18  -1   -3.60    4.10
  -3  19   1   29.20    8.90
  -2  19   1   23.30    7.60
   1 -19  -1    8.80    7.10
  -1  19   1    3.70    5.80
   0 -19  -1   -2.60    4.90
   0  19   1   -0.50    3.80
  -6 -18   2   88.49   12.60
   5  18  -2   31.30    8.20
   4  18  -2   -3.80    4.70
   3  18  -2    0.40    5.40
   2  18  -2    1.30    4.20
   2  18  -2    2.50    4.10
  -2 -18   2   -4.00    3.90
   1  18  -2    5.50    6.50
   1  18  -2    7.80    6.50
  -1 -18   2   27.80    8.10
   0  18  -2   98.59   14.70
   0  18  -2  105.69   13.60
   0 -18   2  105.89   14.40
   0 -18   2  122.79   15.40
  -1  18  -2   18.30    7.40
   1 -18   2   38.90    9.10
   1 -18   2   32.40    9.30
  -2  18  -2    7.90    6.00
   2 -18   2   30.80    9.40
   2 -18   2   11.70    6.40
  -3  18  -2    1.50    3.50
   3 -18   2    4.10    5.70
  -4  18  -2   -4.10    4.40
  -7 -17   2   21.40    7.30
  -6 -17   2   38.20    8.30
   5  17  -2   68.99   12.40
  -5 -17   2   52.59   10.50
  -5 -17   2   70.49   10.20
   4  17  -2    2.80    4.30
  -4 -17   2    1.40    4.50
  -4 -17   2   -0.50    5.30
   3  17  -2   -1.90    4.60
   3  17  -2    3.00    5.70
  -3 -17   2   -1.00    4.80
   2  17  -2    1.70    5.20
   2  17  -2   -1.30    4.70
  -2 -17   2   -3.70    2.90
   1  17  -2   68.09   10.80
   1  17  -2   56.69   11.20
  -1 -17   2   50.89    9.70
  -1 -17   2   63.59   11.20
   0  17  -2  212.38   16.40
   0  17  -2  184.88   15.70
   0 -17   2  197.88   15.40
   0 -17   2  216.68   17.00
  -1  17  -2   70.59   11.80
  -1  17  -2   83.39   12.10
   1 -17   2   79.59   12.60
   1 -17   2   92.09   12.80
  -2  17  -2   47.50    9.60
  -2  17  -2   40.40    9.60
   2 -17   2   50.09   10.00
   2 -17   2   35.10    7.50
  -3  17  -2   12.20    6.10
  -3  17  -2    8.50    6.80
   3 -17   2   10.80    7.50
   3 -17   2    8.70    5.40
  -4  17  -2    2.50    3.30
  -4  17  -2   -4.30    5.30
   4 -17   2  -13.60    5.50
   4 -17   2   -6.00    4.40
  -8 -16   2   -2.90    3.90
  -8 -16   2    7.10    6.10
   7  16  -2    0.60    5.80
  -7 -16   2    1.50    4.50
  -7 -16   2    5.20    5.00
   6  16  -2   18.80    8.30
  -6 -16   2   10.10    6.00
  -6 -16   2   15.60    6.20
   5  16  -2  117.29   14.10
  -5 -16   2  128.59   13.70
  -5 -16   2  148.69   16.40
   4  16  -2   53.09   10.10
  -4 -16   2   42.50    8.80
  -4 -16   2   64.09    9.70
   3  16  -2   15.50    6.40
  -3 -16   2   10.50    6.60
  -3 -16   2   12.00    5.00
   2  16  -2   17.50    6.60
   2  16  -2   11.20    6.30
  -2 -16   2    0.80    4.70
  -2 -16   2   12.10    5.30
  -2 -16   2    6.40    5.70
   1  16  -2   46.20    9.70
   1  16  -2   38.20    8.30
  -1 -16   2   32.80    8.40
  -1 -16   2   40.10    8.50
   0  16  -2   81.49   11.20
   0  16  -2  101.99   13.00
   0 -16   2   62.19   10.80
   0 -16   2   73.99   10.80
  -1  16  -2  167.98   16.10
  -1  16  -2  149.88   16.50
   1 -16   2  201.78   15.30
   1 -16   2  171.78   14.40
  -2  16  -2  225.98   15.90
  -2  16  -2  191.88   15.80
   2 -16   2  189.18   15.70
   2 -16   2  236.58   16.20
  -3  16  -2   56.09   10.60
  -3  16  -2   77.99   11.10
   3 -16   2   94.29   13.80
   3 -16   2   56.29    9.50
  -4  16  -2    4.30    4.30
  -4  16  -2    6.20    5.10
   4 -16   2    0.50    4.20
   4 -16   2    0.90    6.40
  -5  16  -2    1.30    4.10
  -5  16  -2    2.30    5.50
   5 -16   2    3.10    5.40
  -6  16  -2   12.10    8.00
   6 -16   2   -3.20    6.70
 -10 -15   2    4.90    6.60
   9  15  -2    8.80    6.00
  -9 -15   2  -12.20    4.30
  -9 -15   2    2.00    5.50
   8  15  -2  -12.20    3.60
  -8 -15   2   -0.50    4.60
  -8 -15   2  -11.20    4.40
   7  15  -2   -0.10    5.50
  -7 -15   2    0.40    6.10
  -7 -15   2    3.30    3.90
   6  15  -2   59.79   10.50
  -6 -15   2   71.59   10.60
  -6 -15   2   59.79   11.10
   5  15  -2  184.98   18.10
  -5 -15   2  213.78   14.70
  -5 -15   2  211.48   16.50
   4  15  -2   54.49    9.60
  -4 -15   2   56.99    8.80
  -4 -15   2   45.60    8.70
   3  15  -2   53.29    9.00
  -3 -15   2   65.79   10.80
  -3 -15   2   54.79    8.80
  -3 -15   2   66.69    9.20
   2  15  -2    1.00    4.30
   2  15  -2    0.40    3.10
  -2 -15   2    3.80    4.30
  -2 -15   2    4.10    3.70
  -2 -15   2   -4.50    3.60
   1  15  -2  161.68   13.30
   1  15  -2  139.29   14.60
  -1 -15   2  146.09   14.80
  -1 -15   2  103.29   12.50
  -1 -15   2  142.59   11.10
  -1 -15   2  149.99   10.60
   0  15  -2  150.28   15.50
   0  15  -2  133.99   13.70
   0 -15   2  153.98   12.90
   0 -15   2  143.79   11.80
   0 -15   2  177.68   13.50
  -1  15  -2  325.97   18.50
  -1  15  -2  300.97   18.70
   1 -15   2  326.27   19.80
   1 -15   2  318.37   18.50
   1 -15   2  323.27   17.20
  -2  15  -2  246.78   16.10
  -2  15  -2  273.57   18.50
   2 -15   2  236.48   15.30
   2 -15   2  263.37   17.70
  -3  15  -2   84.69   11.00
  -3  15  -2   99.99   13.70
   3 -15   2   86.59   11.10
   3 -15   2   88.49   12.90
  -4  15  -2    7.60    4.70
  -4  15  -2   -7.60    4.30
   4 -15   2    5.70    6.30
   4 -15   2    3.30    4.20
  -5  15  -2   -0.50    3.60
  -5  15  -2    1.80    4.20
   5 -15   2    3.20    5.90
   5 -15   2    2.00    4.50
  -6  15  -2   -1.80    3.90
   6 -15   2    0.30    4.80
  -7  15  -2   -5.90    5.70
   7 -15   2   -2.10    6.90
 -12 -14   2   21.40    9.50
 -11 -14   2    1.70    5.20
  10  14  -2   14.10    7.30
 -10 -14   2   31.50    8.50
 -10 -14   2   17.60    7.50
   9  14  -2   23.90    7.00
  -9 -14   2   13.20    6.90
  -9 -14   2   13.00    6.90
   8  14  -2   -1.00    3.10
  -8 -14   2   -3.70    3.70
  -8 -14   2   -3.30    3.20
   7  14  -2    8.50    4.90
  -7 -14   2    6.80    5.10
  -7 -14   2   18.20    6.30
   6  14  -2    2.80    5.00
  -6 -14   2    0.80    3.00
  -6 -14   2    5.20    4.60
   5  14  -2   58.49    9.80
  -5 -14   2   65.49    9.90
  -5 -14   2   61.79    9.20
   4  14  -2  257.87   17.30
  -4 -14   2  253.17   15.20
  -4 -14   2  273.47   17.50
  -4 -14   2  278.27   20.10
   3  14  -2  326.37   18.70
  -3 -14   2  312.47   18.60
  -3 -14   2  302.87   16.40
  -3 -14   2  309.87   16.20
  -3 -14   2  311.07   15.10
   2  14  -2    6.00    4.50
  -2 -14   2    2.50    3.50
  -2 -14   2    3.50    3.80
  -2 -14   2   -5.60    4.20
  -2 -14   2    6.30    5.40
   1  14  -2   22.10    6.10
   1  14  -2   13.00    5.30
  -1 -14   2    6.90    3.80
  -1 -14   2    8.30    4.80
  -1 -14   2    0.40    3.20
  -1 -14   2    6.70    4.90
   0  14  -2    5.00    3.70
   0  14  -2   13.70    5.20
   0 -14   2    1.60    3.40
   0 -14   2    5.60    3.50
   0 -14   2   10.40    5.60
   0 -14   2   11.50    5.60
  -1  14  -2  162.28   12.50
  -1  14  -2  150.08   15.10
   1 -14   2  159.18   11.40
   1 -14   2  161.68   15.90
   1 -14   2  131.89   13.40
   1 -14   2  158.48   11.10
  -2  14  -2  228.78   16.50
  -2  14  -2  244.08   14.80
   2 -14   2  265.07   15.10
   2 -14   2  246.28   15.00
   2 -14   2  270.77   17.20
  -3  14  -2  204.08   13.50
  -3  14  -2  204.18   15.20
   3 -14   2  210.58   14.00
   3 -14   2  227.38   14.40
   3 -14   2  183.28   15.60
  -4  14  -2  148.19   15.40
  -4  14  -2  131.09   13.00
   4 -14   2  126.79   15.10
   4 -14   2  134.29   13.00
  -5  14  -2   75.79   12.30
  -5  14  -2   87.49   10.50
   5 -14   2   92.49   14.00
   5 -14   2   81.19    9.80
  -6  14  -2   15.50    6.10
   6 -14   2    8.50    6.00
  -7  14  -2    6.30    5.00
   7 -14   2   -3.70    4.10
  -8  14  -2    7.00    7.00
   8 -14   2   -4.50    4.30
  -9  14  -2   37.40    9.50
   9 -14   2   32.80    9.10
 -12 -13   2   36.90    9.00
  11  13  -2   17.90    6.80
 -11 -13   2   14.50    7.10
 -11 -13   2   23.60    7.30
  10  13  -2   17.20    7.40
 -10 -13   2   10.80    6.70
 -10 -13   2   14.40    6.80
   9  13  -2   -1.10    4.40
  -9 -13   2   -1.70    3.30
  -9 -13   2   -1.40    3.10
   8  13  -2   11.00    5.30
  -8 -13   2   15.60    6.30
  -8 -13   2    2.30    5.40
   7  13  -2    3.60    4.80
  -7 -13   2   -1.10    2.90
  -7 -13   2    4.50    5.40
   6  13  -2   -7.50    3.70
  -6 -13   2    2.10    4.90
  -6 -13   2    2.70    4.30
   5  13  -2   10.70    5.10
  -5 -13   2   18.40    5.10
  -5 -13   2   13.40    6.00
   4  13  -2   -2.20    3.50
  -4 -13   2    3.80    3.50
  -4 -13   2   -2.80    2.90
  -4 -13   2    4.60    3.80
  -4 -13   2    9.00    5.20
   3  13  -2  102.49   11.70
  -3 -13   2   92.09    9.90
  -3 -13   2  116.09    9.50
  -3 -13   2   99.69   11.40
  -3 -13   2   83.49    8.60
   2  13  -2   11.20    4.50
   2  13  -2   12.80    5.20
  -2 -13   2   11.20    5.30
  -2 -13   2    8.20    5.10
  -2 -13   2    7.10    3.70
  -2 -13   2    8.40    4.10
   1  13  -2   23.30    5.60
   1  13  -2   19.50    5.50
  -1 -13   2   26.40    5.30
  -1 -13   2   25.30    6.80
  -1 -13   2   21.80    5.10
  -1 -13   2   21.60    6.30
   0  13  -2   13.10    4.50
   0  13  -2   13.90    4.90
   0 -13   2   12.10    4.10
   0 -13   2   11.40    5.40
   0 -13   2   20.20    5.70
   0 -13   2    7.70    3.50
  -1  13  -2   20.40    5.20
  -1  13  -2   27.40    7.10
   1 -13   2   30.90    6.00
   1 -13   2   30.00    5.10
   1 -13   2   25.50    6.70
   1 -13   2   27.20    7.40
  -2  13  -2  400.66   20.40
  -2  13  -2  404.06   19.20
   2 -13   2  411.76   21.00
   2 -13   2  412.06   19.20
   2 -13   2  401.86   18.40
  -3  13  -2  768.42   31.20
  -3  13  -2  767.72   28.70
   3 -13   2  820.82   32.60
   3 -13   2  749.73   28.20
   3 -13   2  833.82   29.30
  -4  13  -2  300.37   18.10
  -4  13  -2  299.17   16.40
   4 -13   2  289.17   18.40
   4 -13   2  322.57   16.30
   4 -13   2  301.47   16.30
  -5  13  -2   96.29   10.70
  -5  13  -2  123.29   14.10
   5 -13   2   83.39   12.70
   5 -13   2   88.59    9.70
  -6  13  -2    6.90    6.20
   6 -13   2    8.30    6.80
   6 -13   2    6.20    3.80
   6 -13   2    7.90    3.70
  -7  13  -2   -2.70    3.50
   7 -13   2    7.80    6.60
  -8  13  -2  146.29   16.60
   8 -13   2  141.79   17.50
  -9  13  -2  159.18   17.60
   9 -13   2  187.08   20.30
 -10  13  -2   51.49   11.60
  10 -13   2   40.70   10.40
  12  12  -2   23.80    7.50
 -12 -12   2   31.00    8.30
 -12 -12   2   36.70    9.00
  11  12  -2   34.10    9.40
 -11 -12   2   49.80    9.30
 -11 -12   2   49.70    9.30
  10  12  -2    8.90    6.20
 -10 -12   2    3.50    5.40
 -10 -12   2    5.80    6.20
   9  12  -2   -0.20    5.00
  -9 -12   2   -2.70    2.50
  -9 -12   2  -12.70    3.30
   8  12  -2    2.50    4.30
  -8 -12   2   -8.40    3.70
  -8 -12   2    1.10    4.60
   7  12  -2   52.29    9.40
  -7 -12   2   41.10    8.10
  -7 -12   2   51.99    8.70
   6  12  -2   -1.00    2.80
  -6 -12   2    2.10    3.60
  -6 -12   2    7.40    4.50
   5  12  -2   10.40    5.50
  -5 -12   2    4.80    4.00
  -5 -12   2    4.20    3.10
  -5 -12   2    6.80    4.20
   4  12  -2    0.30    4.90
   4  12  -2    2.80    2.90
  -4 -12   2    6.90    3.30
  -4 -12   2    3.60    3.70
  -4 -12   2    8.00    4.20
   3  12  -2  127.09    9.30
   3  12  -2  153.38   12.40
  -3 -12   2  141.69   10.40
  -3 -12   2  192.48   13.10
  -3 -12   2  172.18   11.10
  -3 -12   2  146.49    9.50
   2  12  -2  358.86   15.60
   2  12  -2  376.66   18.10
  -2 -12   2  378.66   16.30
  -2 -12   2  367.26   15.50
  -2 -12   2  347.97   17.70
  -2 -12   2  375.36   17.50
   1  12  -2    3.00    2.60
   1  12  -2    2.80    3.10
  -1 -12   2   -3.20    2.30
  -1 -12   2   -2.10    2.70
  -1 -12   2   -4.60    2.90
  -1 -12   2   -5.80    3.30
   0  12  -2   -3.30    3.10
   0  12  -2   -1.40    2.40
   0  12  -2    3.40    3.00
   0 -12   2   -1.50    2.60
   0 -12   2   -3.60    2.40
   0 -12   2   -2.20    3.50
   0 -12   2   -1.90    2.70
  -1  12  -2  185.78   12.80
  -1  12  -2  209.68   12.90
   1 -12   2  233.48   14.40
   1 -12   2  198.98   13.00
   1 -12   2  222.48   12.20
  -2  12  -2  227.18   13.50
  -2  12  -2  233.68   14.90
   2 -12   2  200.88   12.90
   2 -12   2  202.88   14.70
   2 -12   2  226.58   12.90
  -3  12  -2  212.68   13.30
  -3  12  -2  206.28   14.00
   3 -12   2  223.38   13.30
   3 -12   2  218.78   12.70
   3 -12   2  240.38   16.10
  -4  12  -2  657.63   25.00
  -4  12  -2  693.23   28.50
   4 -12   2  701.93   29.50
   4 -12   2  671.63   26.10
   4 -12   2  704.43   25.20
  -5  12  -2  184.68   14.20
  -5  12  -2  239.58   14.00
   5 -12   2  245.98   13.30
   5 -12   2  234.38   12.30
   5 -12   2  244.28   15.10
   5 -12   2  235.38   16.30
  -6  12  -2   64.19   10.20
   6 -12   2   47.30    9.70
   6 -12   2   52.59    7.00
   6 -12   2   51.09    7.20
  -7  12  -2    2.20    5.60
   7 -12   2    1.80    4.40
   7 -12   2   11.90    4.20
  -8  12  -2    7.20    4.60
   8 -12   2   -3.30    3.80
  -9  12  -2   64.29   11.70
   9 -12   2   74.19   12.50
 -10  12  -2   17.80    7.20
  10 -12   2   21.80    8.30
 -11  12  -2   -6.10    5.50
  11 -12   2    2.40    5.80
  13  11  -2   48.20   10.40
 -13 -11   2   31.00    9.10
  12  11  -2  210.38   16.80
 -12 -11   2  200.48   15.80
 -12 -11   2  196.78   14.90
  11  11  -2  168.68   17.10
 -11 -11   2  233.48   16.90
 -11 -11   2  183.68   14.30
  10  11  -2   91.19   12.30
 -10 -11   2   79.39   11.00
 -10 -11   2   85.29   12.00
   9  11  -2   15.00    6.20
  -9 -11   2   13.60    5.20
  -9 -11   2   12.70    5.50
   8  11  -2   27.90    7.20
  -8 -11   2   20.00    6.30
  -8 -11   2   16.90    6.20
   7  11  -2   32.30    7.00
  -7 -11   2   28.10    7.00
  -7 -11   2   33.60    7.50
   6  11  -2   69.49    7.40
   6  11  -2   78.29    9.90
  -6 -11   2   62.69    8.60
  -6 -11   2   56.49    9.00
   5  11  -2  340.37   17.40
   5  11  -2  312.37   13.90
  -5 -11   2  365.66   18.10
  -5 -11   2  335.17   16.60
  -5 -11   2  329.47   13.30
   4  11  -2    8.00    4.20
   4  11  -2    6.80    3.50
  -4 -11   2    2.10    2.80
  -4 -11   2   11.50    3.70
   3  11  -2  241.68   12.00
   3  11  -2  248.38   14.20
  -3 -11   2  258.17   12.10
  -3 -11   2  253.67    8.30
  -3 -11   2  261.07   12.80
  -3 -11   2  262.97   13.00
  -3 -11   2  301.27   15.70
   2  11  -2  296.87   15.20
   2  11  -2  279.57   13.00
  -2 -11   2  287.77   15.10
  -2 -11   2  289.77   13.00
  -2 -11   2  298.07   13.70
  -2 -11   2  328.77   15.00
   1  11  -2    1.50    2.30
   1  11  -2    2.50    2.70
  -1 -11   2    0.00    2.40
  -1 -11   2   -2.90    3.00
  -1 -11   2   -1.50    2.40
  -1 -11   2   -0.30    2.50
   0  11  -2   24.80    4.70
   0  11  -2   14.50    5.10
   0  11  -2   15.60    4.30
   0  11  -2   26.40    4.60
   0 -11   2   26.30    4.80
   0 -11   2   16.10    5.10
   0 -11   2   30.30    6.30
  -1  11  -2  449.86   16.60
  -1  11  -2  427.86   19.50
  -1  11  -2  419.76   17.60
  -1  11  -2  427.16   18.40
   1 -11   2  441.46   20.00
   1 -11   2  446.36   17.60
   1 -11   2  431.26   18.40
  -2  11  -2  544.25   23.00
  -2  11  -2  627.84   22.80
  -2  11  -2  564.54   20.30
  -2  11  -2  583.74   22.50
   2 -11   2  603.44   22.00
   2 -11   2  592.94   22.40
   2 -11   2  619.14   25.10
  -3  11  -2  444.26   18.50
  -3  11  -2  429.96   20.00
  -3  11  -2  443.16   12.70
   3 -11   2  453.35   18.70
   3 -11   2  433.26   18.60
   3 -11   2  435.96   20.90
  -4  11  -2  552.14   16.00
  -4  11  -2  568.44   21.70
  -4  11  -2  535.75   23.70
   4 -11   2  546.15   22.10
   4 -11   2  517.35   19.30
   4 -11   2  507.95   20.30
   4 -11   2  551.44   24.90
  -5  11  -2  591.24   22.40
  -5  11  -2  580.54   25.10
  -5  11  -2  549.15   18.80
   5 -11   2  549.15   23.10
   5 -11   2  569.84   20.30
   5 -11   2  573.74   21.00
   5 -11   2  557.34   25.90
  -6  11  -2    8.00    4.50
   6 -11   2   -0.40    2.80
   6 -11   2   -6.80    3.90
   6 -11   2   -1.10    2.40
   6 -11   2   -6.30    3.00
  -7  11  -2   -6.30    3.90
   7 -11   2    3.20    2.90
   7 -11   2    0.90    5.40
  -8  11  -2    5.80    5.30
   8 -11   2    3.30    3.30
   8 -11   2    4.10    6.00
  -9  11  -2   38.20    8.60
   9 -11   2   33.10    8.60
 -10  11  -2  115.39   14.80
  10 -11   2  128.79   16.30
 -11  11  -2   86.29   13.00
  11 -11   2  118.89   16.30
 -12  11  -2   34.90   10.00
  12 -11   2   45.00   11.10
  12 -11   2   25.40    9.40
  14  10  -2    0.20    5.20
  13  10  -2   -3.00    4.30
 -13 -10   2   -2.90    3.50
  12  10  -2   64.29   11.00
 -12 -10   2   63.59   10.80
 -12 -10   2   71.19   10.20
  11  10  -2  299.67   19.10
 -11 -10   2  348.07   18.40
 -11 -10   2  327.67   19.80
  10  10  -2  221.98   15.30
 -10 -10   2  215.48   15.00
 -10 -10   2  234.68   14.90
   9  10  -2   26.00    7.40
  -9 -10   2   31.00    6.70
  -9 -10   2   14.00    6.10
   8  10  -2    3.30    4.40
  -8 -10   2    2.20    4.40
  -8 -10   2    1.60    4.10
   7  10  -2    2.80    3.00
   7  10  -2    5.00    4.10
  -7 -10   2    8.80    4.50
  -7 -10   2    9.20    5.10
   6  10  -2   27.60    4.50
   6  10  -2   33.10    6.40
  -6 -10   2   34.70    3.90
  -6 -10   2   39.20    4.00
  -6 -10   2   31.30    6.00
  -6 -10   2   23.80    6.20
   5  10  -2  115.89    7.70
   5  10  -2  152.88   10.80
  -5 -10   2  133.69    7.50
  -5 -10   2  150.58   10.60
  -5 -10   2  145.29   10.40
  -5 -10   2  138.39    5.70
   4  10  -2    5.50    3.30
   4  10  -2    5.40    2.80
  -4 -10   2   11.80    3.50
  -4 -10   2    3.50    3.00
  -4 -10   2    7.10    3.20
   3  10  -2   -0.20    2.00
   3  10  -2   -3.10    3.50
   3  10  -2    5.00    3.40
  -3 -10   2    0.90    1.40
  -3 -10   2    1.00    3.00
  -3 -10   2    5.40    3.10
  -3 -10   2    1.40    2.40
  -3 -10   2    7.50    3.30
   2  10  -2  287.97    9.70
   2  10  -2  294.17   14.90
   2  10  -2  299.27   13.00
   2  10  -2  281.67   12.50
  -2 -10   2  301.77   13.30
  -2 -10   2  279.07   13.40
  -2 -10   2  298.67   12.70
  -2 -10   2  296.87   15.00
   1  10  -2    7.60    1.70
   1  10  -2    5.10    2.60
   1  10  -2    9.60    3.10
   1  10  -2   13.10    4.40
  -1 -10   2    4.80    2.80
  -1 -10   2    8.50    4.10
  -1 -10   2   -3.20    2.90
  -1 -10   2    7.60    3.10
   0  10  -2    4.70    1.30
   0  10  -2    3.10    2.50
   0  10  -2    5.40    2.90
   0  10  -2    3.00    2.40
   0 -10   2    4.90    3.00
   0 -10   2    1.50    3.70
   0 -10   2    3.40    2.60
  -1  10  -2   67.39    7.60
  -1  10  -2   69.79    7.30
  -1  10  -2   62.09    7.80
  -1  10  -2   53.39    5.80
   1 -10   2   64.39    7.70
   1 -10   2   58.89    8.40
   1 -10   2   58.99    6.70
  -2  10  -2   67.29    7.40
  -2  10  -2   60.49    7.90
  -2  10  -2   61.09    6.20
  -2  10  -2   59.99    7.10
   2 -10   2   58.39    7.00
   2 -10   2   49.90    7.60
   2 -10   2   56.19    7.10
  -3  10  -2   67.79    4.10
  -3  10  -2   67.49    8.60
  -3  10  -2   60.79    7.50
  -3  10  -2   78.79    8.40
  -3  10  -2   73.09    6.20
   3 -10   2   90.69    8.70
   3 -10   2   73.69    8.00
   3 -10   2   76.09    6.40
   3 -10   2   58.39    9.10
  -4  10  -2  233.18   12.80
  -4  10  -2  223.88   11.20
  -4  10  -2  206.88   13.40
  -4  10  -2  230.38    8.80
   4 -10   2  253.07   11.70
   4 -10   2  211.08   12.30
   4 -10   2  242.98   14.90
   4 -10   2  255.77   12.30
  -5  10  -2  208.68    8.90
  -5  10  -2  212.18   12.40
  -5  10  -2  218.78   14.40
   5 -10   2  202.88   12.90
   5 -10   2  207.08   10.80
   5 -10   2  213.68   14.40
   5 -10   2  224.58   11.20
  -6  10  -2  106.99    6.60
  -6  10  -2   92.59   11.40
   6 -10   2  100.49   10.60
   6 -10   2   98.59    7.60
   6 -10   2  132.09   13.80
   6 -10   2  103.59    7.80
  -7  10  -2  196.18   14.00
  -7  10  -2  205.48   10.00
   7 -10   2  202.98   10.20
   7 -10   2  210.18   14.20
   7 -10   2  200.18   11.10
   7 -10   2  181.78   14.30
  -8  10  -2    0.80    3.10
  -8  10  -2    7.50    3.40
   8 -10   2   -9.20    4.20
   8 -10   2   10.20    3.50
  -9  10  -2    1.00    5.20
  -9  10  -2    0.00    2.60
   9 -10   2    1.20    3.20
   9 -10   2   -6.10    4.70
 -10  10  -2  101.69    9.90
 -10  10  -2   90.79   12.20
  10 -10   2  147.49   16.10
 -11  10  -2  255.17   18.80
  11 -10   2  255.77   19.30
 -12  10  -2   54.99   10.90
  12 -10   2   89.79   13.60
  12 -10   2   74.29   12.80
 -13  10  -2    0.40    5.90
  13 -10   2   -4.10    6.00
  13 -10   2   -2.80    5.50
  15   9  -2   10.40    6.60
  14   9  -2    3.70    4.50
 -14  -9   2   12.80    7.50
  13   9  -2   -3.70    4.60
 -13  -9   2    2.90    6.30
  12   9  -2   75.69   11.30
 -12  -9   2   80.19   11.90
 -12  -9   2   84.09   10.40
  11   9  -2  237.58   16.40
 -11  -9   2  225.68   15.60
 -11  -9   2  237.88   14.60
  10   9  -2  189.18   13.70
 -10  -9   2  183.78   14.10
 -10  -9   2  167.38   12.40
   9   9  -2  112.89   12.50
  -9  -9   2  131.29   12.20
  -9  -9   2  143.49   12.10
   8   9  -2   16.10    5.60
   8   9  -2   28.80    5.10
  -8  -9   2   21.90    5.90
  -8  -9   2   27.80    6.10
   7   9  -2    3.30    2.90
   7   9  -2    5.30    4.20
  -7  -9   2    7.60    3.80
  -7  -9   2    7.50    2.30
  -7  -9   2   12.80    5.00
   6   9  -2  237.18   10.80
   6   9  -2  251.37   14.10
  -6  -9   2  242.78    9.00
  -6  -9   2  228.38   13.20
  -6  -9   2  236.18   13.40
  -6  -9   2  232.58    8.10
   5   9  -2  105.79    8.60
   5   9  -2  102.49    6.60
  -5  -9   2  100.19    5.90
  -5  -9   2  103.79    5.10
  -5  -9   2   93.89    5.30
  -5  -9   2  104.39    8.70
  -5  -9   2  105.19   10.20
   4   9  -2   94.69    6.40
   4   9  -2  106.19   10.20
  -4  -9   2   90.89    9.10
  -4  -9   2  103.39    8.20
  -4  -9   2  101.69    6.10
  -4  -9   2   94.69    6.40
  -4  -9   2  103.59    6.90
  -4  -9   2  100.19    4.70
   3   9  -2   36.60    4.60
   3   9  -2   45.70    6.40
  -3  -9   2   42.60    5.20
  -3  -9   2   51.69    6.70
  -3  -9   2   51.49    6.20
  -3  -9   2   50.69    5.60
   2   9  -2   21.80    2.80
   2   9  -2   18.70    4.40
   2   9  -2   26.10    4.30
   2   9  -2   24.20    4.00
  -2  -9   2   21.70    4.50
  -2  -9   2   18.10    3.90
  -2  -9   2   28.40    5.10
  -2  -9   2   18.60    3.60
   1   9  -2   14.10    3.30
   1   9  -2   18.00    3.30
   1   9  -2   13.40    4.20
   1   9  -2   17.20    2.30
  -1  -9   2   12.20    4.00
  -1  -9   2   23.20    4.50
  -1  -9   2   14.70    3.40
  -1  -9   2   10.90    3.00
   0   9  -2   57.29    6.70
   0   9  -2   62.19    6.30
   0   9  -2   58.99    5.80
   0  -9   2   50.19    5.50
   0  -9   2   68.29    8.00
   0  -9   2   43.40    6.20
  -1   9  -2   69.89    8.10
  -1   9  -2   71.49    7.40
  -1   9  -2   75.79    5.80
  -1   9  -2   64.09    6.60
   1  -9   2   81.59    8.00
   1  -9   2   73.79    8.20
   1  -9   2   59.89    6.30
  -2   9  -2   63.89    6.90
  -2   9  -2   75.59    6.30
  -2   9  -2   55.19    7.40
  -2   9  -2   69.29    5.60
   2  -9   2   65.49    6.90
   2  -9   2   47.30    7.40
   2  -9   2   71.49    7.50
   2  -9   2   65.79    5.30
  -3   9  -2  145.09   10.10
  -3   9  -2  170.18    9.90
  -3   9  -2  160.78    8.60
  -3   9  -2  168.98   10.10
   3  -9   2  155.58    8.60
   3  -9   2  144.99    9.10
   3  -9   2  136.69   10.40
   3  -9   2  149.88    9.30
  -4   9  -2  420.46   16.80
  -4   9  -2  394.06   18.20
  -4   9  -2  443.26   18.20
  -4   9  -2  441.66   13.50
  -4   9  -2  452.45   16.10
   4  -9   2  422.76   20.00
   4  -9   2  428.56   15.60
   4  -9   2  391.86   15.80
   4  -9   2  439.56   18.10
  -5   9  -2  977.00   29.20
  -5   9  -2  977.10   33.10
  -5   9  -2 1024.60   26.90
   5  -9   2  994.60   34.70
   5  -9   2  939.91   31.70
   5  -9   2  995.80   28.90
   5  -9   2 1031.40   29.30
  -6   9  -2  451.75   20.30
  -6   9  -2  433.36   14.90
  -6   9  -2  410.56   18.50
   6  -9   2  451.15   21.50
   6  -9   2  422.86   15.50
   6  -9   2  407.46   19.20
   6  -9   2  414.06   16.20
  -7   9  -2  136.79    8.20
  -7   9  -2  115.69   12.20
   7  -9   2  118.39    7.40
   7  -9   2  120.29    8.40
   7  -9   2  115.19   10.10
   7  -9   2  137.59   14.10
  -8   9  -2   21.30    4.70
  -8   9  -2   20.00    5.90
   8  -9   2   20.10    5.40
   8  -9   2   18.30    4.50
   8  -9   2   25.10    7.40
  -9   9  -2   55.19    9.90
  -9   9  -2   53.59    7.00
   9  -9   2   50.79    9.80
   9  -9   2   54.39    7.10
 -10   9  -2  145.39   14.90
 -10   9  -2  143.29   10.40
  10  -9   2  144.19   15.60
  10  -9   2  135.59   10.30
 -11   9  -2  305.37   19.90
 -11   9  -2  314.27   15.80
  11  -9   2  309.97   20.50
 -12   9  -2  111.19   11.10
 -12   9  -2  105.89   14.20
  12  -9   2  112.39   14.70
  12  -9   2  111.79   14.80
 -13   9  -2   41.10    9.00
 -13   9  -2   54.89   10.80
  13  -9   2   39.10    8.80
  13  -9   2   38.70   10.00
 -14   9  -2   -2.80    5.30
  14  -9   2    7.70    6.30
  15   8  -2   10.00    6.30
  14   8  -2   43.60    9.00
 -14  -8   2   29.00    7.80
 -14  -8   2   52.09    9.30
  13   8  -2   11.70    5.80
 -13  -8   2   -1.50    5.10
 -13  -8   2   -1.80    3.80
  12   8  -2   63.69   10.00
 -12  -8   2   49.40    7.70
 -12  -8   2   56.09    9.90
 -12  -8   2   39.70    7.20
  11   8  -2   45.80    8.50
 -11  -8   2   31.60    6.10
 -11  -8   2   22.30    6.90
 -11  -8   2   39.70    7.30
  10   8  -2  395.36   19.50
 -10  -8   2  391.96   19.70
 -10  -8   2  389.86   17.40
 -10  -8   2  415.96   18.60
   9   8  -2  381.56   18.90
   9   8  -2  369.66   15.40
  -9  -8   2  376.46   18.40
  -9  -8   2  386.26   16.60
  -9  -8   2  336.97   16.30
   8   8  -2   40.30    7.60
   8   8  -2   48.70    6.00
  -8  -8   2   38.80    7.00
  -8  -8   2   36.80    6.20
   7   8  -2   11.70    4.80
   7   8  -2    4.80    2.90
  -7  -8   2    7.70    2.60
  -7  -8   2    5.70    3.50
  -7  -8   2    0.10    3.80
   6   8  -2   31.20    4.40
   6   8  -2   31.20    5.50
  -6  -8   2   33.70    3.80
  -6  -8   2   28.00    5.90
  -6  -8   2   30.00    5.90
  -6  -8   2   31.30    2.30
   5   8  -2  266.97   13.10
   5   8  -2  245.98   10.30
  -5  -8   2  225.78   12.20
  -5  -8   2  231.38    8.60
  -5  -8   2  220.98   12.10
  -5  -8   2  233.18    7.90
  -5  -8   2  242.38    8.70
   4   8  -2  232.28    9.80
   4   8  -2  241.08   12.50
  -4  -8   2  238.08   11.80
  -4  -8   2  232.68    8.90
  -4  -8   2  227.88    9.80
  -4  -8   2  242.68    8.20
  -4  -8   2  231.38    9.40
  -4  -8   2  254.47   12.70
   3   8  -2  421.86   14.40
   3   8  -2  422.26   17.10
  -3  -8   2  449.36   17.50
  -3  -8   2  426.96   14.50
  -3  -8   2  406.06   14.20
  -3  -8   2  452.95   12.60
  -3  -8   2  437.06   16.20
  -3  -8   2  436.46   15.00
   2   8  -2   32.90    5.70
   2   8  -2   31.60    3.30
   2   8  -2   23.40    3.70
   2   8  -2   31.40    4.30
  -2  -8   2   33.90    4.80
  -2  -8   2   25.00    4.60
  -2  -8   2   27.30    4.00
  -2  -8   2   30.70    4.50
   1   8  -2   38.50    4.70
   1   8  -2   38.20    4.70
   1   8  -2   30.90    3.00
   1   8  -2   37.00    5.70
  -1  -8   2   47.60    6.20
  -1  -8   2   33.80    5.10
  -1  -8   2   38.70    4.60
  -1  -8   2   29.80    4.10
   0   8  -2    6.00    3.00
   0   8  -2    6.40    2.30
   0   8  -2    2.60    1.90
   0  -8   2    0.50    3.00
   0  -8   2    1.40    3.00
   0  -8   2    1.90    2.00
  -1   8  -2   -0.90    2.10
  -1   8  -2   -0.70    1.70
  -1   8  -2    0.50    1.30
  -1   8  -2    3.50    2.20
   1  -8   2   -0.90    2.40
   1  -8   2    1.30    3.30
   1  -8   2    3.00    2.20
  -2   8  -2    2.70    2.30
  -2   8  -2    2.40    1.90
  -2   8  -2    5.70    2.60
  -2   8  -2    3.50    2.10
   2  -8   2    1.50    1.90
   2  -8   2    0.90    2.60
   2  -8   2    3.10    2.00
   2  -8   2    4.30    2.30
  -3   8  -2   27.20    5.40
  -3   8  -2   20.20    4.20
  -3   8  -2   20.20    3.30
  -3   8  -2   16.40    3.60
   3  -8   2   20.40    5.60
   3  -8   2   19.80    4.20
   3  -8   2   21.70    4.30
   3  -8   2   18.50    3.40
  -4   8  -2  277.77   13.30
  -4   8  -2  294.47   14.20
  -4   8  -2  272.27    9.80
  -4   8  -2  265.77   11.40
  -4   8  -2  285.87   11.10
  -4   8  -2  277.07   12.40
   4  -8   2  238.38   14.30
   4  -8   2  261.67   11.30
   4  -8   2  275.27   13.40
   4  -8   2  257.57   11.40
  -5   8  -2 1059.89   27.00
  -5   8  -2 1079.09   34.30
  -5   8  -2 1105.89   30.70
  -5   8  -2 1122.19   28.70
   5  -8   2 1086.29   33.50
   5  -8   2 1090.09   30.50
   5  -8   2 1008.10   29.30
   5  -8   2 1051.99   26.20
   5  -8   2 1028.00   35.10
  -6   8  -2  703.53   23.10
  -6   8  -2  719.93   21.70
  -6   8  -2  753.62   27.20
   6  -8   2  731.93   23.10
   6  -8   2  690.83   21.30
   6  -8   2  777.92   26.90
   6  -8   2  726.03   28.00
  -7   8  -2  399.46   15.00
  -7   8  -2  399.36   11.50
  -7   8  -2  406.06   19.20
   7  -8   2  405.76   15.80
   7  -8   2  398.86   13.70
   7  -8   2  373.46   19.20
   7  -8   2  403.26   18.90
  -8   8  -2  141.89   11.40
  -8   8  -2  149.19    9.00
   8  -8   2  151.98   12.00
   8  -8   2  142.19    9.30
   8  -8   2  136.59   14.20
  -9   8  -2    5.60    5.10
  -9   8  -2    3.40    3.80
   9  -8   2    6.30    4.70
   9  -8   2    3.50    5.60
   9  -8   2    9.10    3.60
 -10   8  -2    1.30    3.30
 -10   8  -2    5.00    5.10
  10  -8   2   -0.20    4.90
  10  -8   2   -0.20    3.00
 -11   8  -2   75.59    9.10
 -11   8  -2   76.69   11.30
  11  -8   2   93.69   12.70
  11  -8   2   96.49   13.00
 -12   8  -2  128.99   15.20
 -12   8  -2  116.69   11.60
  12  -8   2  151.98   16.40
  12  -8   2  128.59   15.20
 -13   8  -2  151.58   12.40
 -13   8  -2  150.28   16.20
  13  -8   2  128.69   16.20
  13  -8   2  174.48   18.10
 -14   8  -2    2.00    5.30
 -14   8  -2    7.40    6.40
  14  -8   2    7.00    6.00
  14  -8   2    0.70    5.10
 -15   8  -2   26.10    7.50
  15  -8   2   21.70   10.90
  16   7  -2   43.90    9.90
  15   7  -2   87.69   13.00
  15   7  -2   77.39   11.30
 -15  -7   2   77.69   12.30
 -15  -7   2   68.19   10.30
  14   7  -2    2.70    5.00
  14   7  -2    6.60    5.10
 -14  -7   2   -5.30    3.90
 -14  -7   2    7.50    5.90
  13   7  -2    2.00    3.90
  13   7  -2    2.80    3.40
 -13  -7   2    1.20    3.30
 -13  -7   2   -0.60    3.50
  12   7  -2    6.70    4.70
  12   7  -2   -0.50    4.60
 -12  -7   2   -1.10    3.70
 -12  -7   2    0.10    5.00
 -12  -7   2    1.20    4.10
  11   7  -2    9.20    5.00
  11   7  -2    1.60    4.40
 -11  -7   2    6.40    4.30
 -11  -7   2   -7.30    3.50
 -11  -7   2   -1.10    4.10
  10   7  -2  315.27   14.30
  10   7  -2  290.67   16.00
  10   7  -2  289.37   15.90
 -10  -7   2  278.47   16.10
 -10  -7   2  290.77   15.80
 -10  -7   2  293.37   14.80
 -10  -7   2  302.57   15.10
   9   7  -2 1294.67   37.10
   9   7  -2 1328.67   41.00
  -9  -7   2 1279.37   38.50
  -9  -7   2 1367.46   40.90
  -9  -7   2 1304.47   40.90
  -9  -7   2 1340.67   38.60
   8   7  -2  755.62   23.40
   8   7  -2  704.43   26.10
  -8  -7   2  704.53   26.10
  -8  -7   2  667.73   23.40
  -8  -7   2  775.52   26.70
  -8  -7   2  716.83   24.80
  -8  -7   2  778.02   23.10
   7   7  -2  129.69    9.80
   7   7  -2  126.19    7.50
  -7  -7   2  128.89    7.30
  -7  -7   2  132.69    9.80
  -7  -7   2  126.79    9.20
  -7  -7   2  127.29    7.90
  -7  -7   2  132.99    9.90
   6   7  -2  131.89    7.40
   6   7  -2  154.08    9.80
  -6  -7   2  139.89    9.90
  -6  -7   2  142.99    9.90
  -6  -7   2  160.18    9.50
  -6  -7   2  148.69    7.20
   5   7  -2    1.30    1.90
   5   7  -2    2.20    2.30
  -5  -7   2    1.80    1.20
  -5  -7   2   -0.30    2.50
  -5  -7   2    1.30    0.90
  -5  -7   2    3.50    1.70
  -5  -7   2    0.10    2.90
  -5  -7   2    4.90    2.90
   4   7  -2  126.39    8.50
   4   7  -2  117.99    6.40
  -4  -7   2  119.99    5.80
  -4  -7   2  107.49    7.70
  -4  -7   2  118.69    8.00
  -4  -7   2  127.79    5.60
  -4  -7   2  125.09    5.50
   3   7  -2 1386.66   34.80
   3   7  -2 1333.57   37.00
   3   7  -2 1295.57   33.50
  -3  -7   2 1277.47   36.50
  -3  -7   2 1375.76   32.00
  -3  -7   2 1325.67   33.80
  -3  -7   2 1290.27   35.50
  -3  -7   2 1314.97   33.70
  -3  -7   2 1323.87   33.40
   2   7  -2  914.01   27.80
   2   7  -2  946.81   24.10
   2   7  -2  961.90   25.60
  -2  -7   2  963.60   26.20
  -2  -7   2  947.11   28.10
  -2  -7   2  953.70   26.70
  -2  -7   2  958.80   26.50
  -2  -7   2  970.60   25.60
   1   7  -2   81.19    4.00
   1   7  -2   72.09    5.00
   1   7  -2   65.09    4.80
   1   7  -2   71.09    7.00
  -1  -7   2   64.19    6.30
  -1  -7   2   71.09    5.10
  -1  -7   2   76.09    5.20
  -1  -7   2   62.69    6.40
   0   7  -2    8.10    2.40
   0   7  -2    4.00    2.00
   0   7  -2    4.50    2.20
   0  -7   2    2.20    2.70
   0  -7   2    0.80    1.70
   0  -7   2    5.20    2.40
  -1   7  -2  129.49    7.60
  -1   7  -2  111.89    7.40
  -1   7  -2  131.39    6.70
  -1   7  -2  132.39    7.30
   1  -7   2  140.39    6.90
   1  -7   2  110.09    7.30
   1  -7   2  135.69    7.40
   1  -7   2  127.59    8.60
  -2   7  -2   82.09    6.10
  -2   7  -2   79.79    6.00
  -2   7  -2   87.39    5.50
  -2   7  -2   75.99    7.50
   2  -7   2   83.99    6.10
   2  -7   2   73.39    5.60
   2  -7   2   75.29    7.80
   2  -7   2   72.49    5.20
  -3   7  -2   20.50    3.90
  -3   7  -2   18.10    4.00
  -3   7  -2   14.10    3.20
  -3   7  -2   15.50    3.20
   3  -7   2   20.40    3.40
   3  -7   2   25.40    5.60
   3  -7   2   25.10    4.10
   3  -7   2   24.10    4.00
  -4   7  -2  128.29    5.90
  -4   7  -2  133.69    8.00
  -4   7  -2  129.29    6.20
  -4   7  -2  127.39    7.20
  -4   7  -2  129.09    8.80
  -4   7  -2  127.09    8.50
   4  -7   2  114.99    6.90
   4  -7   2  127.39    7.00
   4  -7   2  120.49    9.50
   4  -7   2  131.39    8.40
  -5   7  -2  319.07   12.90
  -5   7  -2  334.47   10.20
  -5   7  -2  361.86   16.00
  -5   7  -2  338.87   12.00
   5  -7   2  356.86   16.90
   5  -7   2  335.57    9.90
   5  -7   2  348.47   12.30
   5  -7   2  328.47   14.90
   5  -7   2  339.07   13.10
  -6   7  -2  300.67   11.90
  -6   7  -2  331.77   16.10
  -6   7  -2  312.37   12.90
  -6   7  -2  292.67    8.50
   6  -7   2  310.77   11.10
   6  -7   2  276.77   15.20
   6  -7   2  305.47   12.80
   6  -7   2  308.77   15.20
   6  -7   2  303.07    9.50
  -7   7  -2  114.29    7.80
  -7   7  -2  118.39   11.60
  -7   7  -2  142.09    5.50
  -7   7  -2  115.39    7.60
   7  -7   2  125.79   10.40
   7  -7   2  128.69   10.50
   7  -7   2  129.89    6.30
   7  -7   2  147.29    8.70
  -8   7  -2   23.00    6.30
  -8   7  -2   38.70    3.60
  -8   7  -2   34.90    5.30
   8  -7   2   43.30    8.30
   8  -7   2   28.10    5.00
   8  -7   2   39.40    6.90
  -9   7  -2   -3.00    2.60
  -9   7  -2   -2.80    2.40
   9  -7   2    0.00    3.70
   9  -7   2   -5.90    2.20
   9  -7   2   -0.50    2.50
 -10   7  -2    4.40    3.80
 -10   7  -2    6.90    5.50
  10  -7   2   -0.30    4.50
  10  -7   2    4.90    3.40
 -11   7  -2  101.79   10.60
 -11   7  -2  108.29   13.00
  11  -7   2  103.59   12.80
  11  -7   2   96.39   13.00
 -12   7  -2  158.18   12.00
 -12   7  -2  177.88   14.10
  12  -7   2  166.78   14.80
  12  -7   2  174.38   14.70
 -13   7  -2  261.17   16.00
 -13   7  -2  274.57   18.50
  13  -7   2  284.57   18.30
  13  -7   2  258.97   18.70
 -14   7  -2   57.49    9.60
 -14   7  -2   70.29   11.90
  14  -7   2   98.89   13.60
  14  -7   2   73.69   12.40
 -15   7  -2   25.90    7.50
 -15   7  -2   23.40    8.20
  15  -7   2   10.30    7.30
  15   6  -2   25.80    7.50
  15   6  -2   16.90    6.40
 -15  -6   2   19.00    6.00
 -15  -6   2    9.80    7.30
  14   6  -2   21.60    7.60
  14   6  -2   26.10    7.00
 -14  -6   2   31.20    8.40
 -14  -6   2   17.80    5.50
  13   6  -2   46.50    9.00
  13   6  -2   29.80    7.10
 -13  -6   2   41.20    8.00
 -13  -6   2   33.50    7.50
  12   6  -2    7.60    4.60
  12   6  -2    4.30    4.90
 -12  -6   2   -6.90    4.20
 -12  -6   2   -7.60    2.90
 -12  -6   2   -2.40    2.30
  11   6  -2   36.60    7.30
  11   6  -2   19.50    6.00
 -11  -6   2   24.40    6.00
 -11  -6   2   20.40    5.30
 -11  -6   2   22.50    6.80
 -11  -6   2   24.60    6.00
  10   6  -2  201.18   12.90
  10   6  -2  194.58   11.20
  10   6  -2  175.68   12.50
  10   6  -2  208.38   13.30
 -10  -6   2  176.38   12.40
 -10  -6   2  196.38   12.10
 -10  -6   2  198.38   11.60
 -10  -6   2  189.68   12.60
   9   6  -2  696.93   25.20
   9   6  -2  671.73   24.70
   9   6  -2  640.84   22.10
  -9  -6   2  654.23   24.40
  -9  -6   2  681.33   23.70
  -9  -6   2  622.14   24.50
  -9  -6   2  679.73   23.00
   8   6  -2  845.22   28.20
   8   6  -2  861.61   25.80
   8   6  -2  801.72   27.70
  -8  -6   2  839.62   26.70
  -8  -6   2  817.42   28.30
  -8  -6   2  945.91   29.10
  -8  -6   2  866.91   26.80
  -8  -6   2  802.62   25.30
   7   6  -2   67.99    5.70
   7   6  -2   59.29    7.40
  -7  -6   2   73.99    8.20
  -7  -6   2   65.49    5.70
  -7  -6   2   66.39    6.80
  -7  -6   2   71.79    7.40
  -7  -6   2   70.19    7.90
   6   6  -2   46.40    6.20
   6   6  -2   45.30    4.70
  -6  -6   2   49.00    4.80
  -6  -6   2   43.60    5.00
  -6  -6   2   34.80    5.50
  -6  -6   2   40.00    5.60
  -6  -6   2   43.70    6.10
   5   6  -2   56.99    4.60
   5   6  -2   62.59    6.90
  -5  -6   2   61.79    4.30
  -5  -6   2   67.79    6.80
  -5  -6   2   61.29    2.20
  -5  -6   2   63.09    2.70
  -5  -6   2   59.09    6.60
  -5  -6   2   54.49    6.20
   4   6  -2  244.78    9.00
   4   6  -2  222.28   10.70
  -4  -6   2  230.28    7.80
  -4  -6   2  253.87   11.20
  -4  -6   2  219.98   10.60
  -4  -6   2  242.18    8.30
  -4  -6   2  233.38   11.00
  -4  -6   2  225.48    7.50
   3   6  -2  539.15   15.40
   3   6  -2  526.75   15.30
   3   6  -2  533.95   18.10
  -3  -6   2  544.75   18.00
  -3  -6   2  521.65   15.00
  -3  -6   2  521.25   15.40
  -3  -6   2  511.65   15.20
  -3  -6   2  511.95   17.00
  -3  -6   2  526.05   14.40
   2   6  -2  210.98    7.40
   2   6  -2  197.48    9.70
   2   6  -2  198.18    7.80
  -2  -6   2  190.38    9.30
  -2  -6   2  199.68    7.90
  -2  -6   2  193.98    8.80
  -2  -6   2  208.68    8.70
   1   6  -2   11.00    2.60
   1   6  -2    5.50    1.90
   1   6  -2   10.50    3.30
  -1  -6   2   12.00    3.10
  -1  -6   2   14.40    3.40
  -1  -6   2   12.30    2.60
  -1  -6   2   10.00    2.20
   0   6  -2   -1.50    1.30
   0   6  -2   -0.10    1.60
   0   6  -2    1.00    1.50
   0  -6   2   -2.00    2.30
   0  -6   2    0.30    1.50
   0  -6   2    0.30    1.90
  -1   6  -2   20.20    3.60
  -1   6  -2   25.70    3.30
  -1   6  -2   21.50    3.10
  -1   6  -2   20.50    4.00
  -1   6  -2   22.50    3.30
   1  -6   2   16.10    3.50
   1  -6   2   12.60    2.60
   1  -6   2   18.30    3.10
   1  -6   2   20.30    4.10
  -2   6  -2   52.19    4.10
  -2   6  -2   50.29    5.20
  -2   6  -2   42.90    4.80
  -2   6  -2   47.90    5.50
   2  -6   2   48.00    5.00
   2  -6   2   47.80    6.00
   2  -6   2   53.29    4.30
   2  -6   2   45.90    4.40
  -3   6  -2  150.98    8.40
  -3   6  -2  153.28    9.10
  -3   6  -2  152.78    7.20
  -3   6  -2  153.18    8.00
   3  -6   2  160.38    7.50
   3  -6   2  158.18    8.60
   3  -6   2  163.08    7.60
   3  -6   2  170.08    9.70
  -4   6  -2   85.79    6.90
  -4   6  -2   92.89    6.00
   4  -6   2   80.29    5.20
   4  -6   2  101.89    7.80
   4  -6   2   95.99    3.90
   4  -6   2   92.49    7.10
   4  -6   2   95.09    5.70
  -5   6  -2  203.18    9.60
  -5   6  -2  226.28    9.30
  -5   6  -2  226.18   11.80
  -5   6  -2  224.18    7.00
   5  -6   2  208.98    8.50
   5  -6   2  221.58    9.80
   5  -6   2  227.18    7.20
   5  -6   2  227.88   12.40
   5  -6   2  214.38   11.50
  -6   6  -2   90.19    6.10
  -6   6  -2   78.09    4.10
  -6   6  -2   88.79    9.20
  -6   6  -2   76.29    2.60
  -6   6  -2   76.19    2.60
  -6   6  -2   78.89    6.20
   6  -6   2   79.69    4.80
   6  -6   2   81.49    8.50
   6  -6   2   80.29    4.10
   6  -6   2   84.09    6.30
   6  -6   2   82.69    9.10
  -7   6  -2  397.76   18.10
  -7   6  -2  441.76   15.80
  -7   6  -2  435.26   16.40
  -7   6  -2  430.86   12.20
   7  -6   2  448.46   19.10
   7  -6   2  419.16   12.60
   7  -6   2  417.66   15.80
   7  -6   2  418.26   12.30
   7  -6   2  425.06   19.30
  -8   6  -2  179.48    6.70
  -8   6  -2  187.38   12.10
  -8   6  -2  196.88   10.40
   8  -6   2  176.78   10.00
   8  -6   2  177.98   11.90
   8  -6   2  185.78   12.40
   8  -6   2  185.08    6.10
  -9   6  -2  222.08   11.90
  -9   6  -2  231.08   14.00
   9  -6   2  221.08   11.70
   9  -6   2  228.78   14.60
   9  -6   2  188.38   13.10
 -10   6  -2   15.90    5.10
 -10   6  -2   16.40    5.80
  10  -6   2   14.50    5.70
  10  -6   2    8.90    4.50
  10  -6   2   14.30    6.10
  10  -6   2   12.60    3.80
 -11   6  -2   15.80    5.60
 -11   6  -2   12.30    4.80
  11  -6   2   13.30    4.60
  11  -6   2   23.70    7.10
  11  -6   2   25.10    6.60
 -12   6  -2  116.69   11.70
 -12   6  -2  122.09   13.80
  12  -6   2   95.19   13.00
  12  -6   2  121.09   14.10
 -13   6  -2  269.27   16.20
 -13   6  -2  280.27   17.60
  13  -6   2  258.47   17.60
  13  -6   2  282.87   18.10
 -14   6  -2  261.57   16.70
 -14   6  -2  258.87   18.10
  14  -6   2  251.67   18.30
  14  -6   2  270.57   18.20
 -15   6  -2   76.39   11.30
  15  -6   2   89.39   13.50
 -16  -5   2    8.10    7.20
  15   5  -2   32.70    8.60
  15   5  -2   21.50    6.90
 -15  -5   2   17.10    7.10
 -15  -5   2   38.60    8.40
  14   5  -2  176.68   13.90
  14   5  -2  181.48   14.20
 -14  -5   2  166.78   13.60
 -14  -5   2  171.68   13.30
  13   5  -2   25.20    7.70
  13   5  -2   30.50    6.90
 -13  -5   2   30.80    7.90
 -13  -5   2   26.70    7.00
  12   5  -2   22.00    5.80
  12   5  -2   22.00    6.30
 -12  -5   2   12.30    6.00
 -12  -5   2   21.30    6.00
  11   5  -2   25.90    6.10
  11   5  -2   11.90    5.50
  11   5  -2   24.80    6.00
 -11  -5   2   21.70    5.80
 -11  -5   2   21.90    4.50
 -11  -5   2   23.30    5.90
 -11  -5   2   17.90    5.50
  10   5  -2  301.77   15.50
  10   5  -2  314.07   15.70
  10   5  -2  294.17   15.30
 -10  -5   2  313.37   13.60
 -10  -5   2  280.17   14.40
 -10  -5   2  275.87   14.90
 -10  -5   2  286.07   15.50
   9   5  -2  891.31   29.10
   9   5  -2  858.71   28.30
   9   5  -2  902.11   29.00
  -9  -5   2  820.62   26.00
  -9  -5   2  838.12   29.10
  -9  -5   2  806.52   27.60
  -9  -5   2  796.22   27.00
   8   5  -2  703.23   24.60
   8   5  -2  805.02   25.60
  -8  -5   2  718.83   23.10
  -8  -5   2  661.83   23.00
  -8  -5   2  703.43   25.10
  -8  -5   2  713.23   24.50
  -8  -5   2  716.13   22.90
   7   5  -2  503.35   16.90
   7   5  -2  453.55   18.00
   7   5  -2  524.35   19.10
  -7  -5   2  524.35   17.30
  -7  -5   2  471.55   17.20
  -7  -5   2  509.35   18.80
  -7  -5   2  488.15   18.80
  -7  -5   2  504.15   17.80
   6   5  -2  339.07   12.10
   6   5  -2  312.77   13.70
   6   5  -2  320.97   13.50
  -6  -5   2  352.36   12.30
  -6  -5   2  309.47   12.50
  -6  -5   2  319.27   13.70
  -6  -5   2  325.07   13.00
  -6  -5   2  324.57   13.80
   5   5  -2   47.10    4.00
   5   5  -2   52.69    5.80
  -5  -5   2   37.20    5.00
  -5  -5   2   44.50    5.00
  -5  -5   2   42.00    4.60
  -5  -5   2   40.80    4.10
  -5  -5   2   45.40    5.40
   4   5  -2   11.50    2.20
   4   5  -2   13.30    3.40
  -4  -5   2   10.40    1.40
  -4  -5   2   13.70    3.00
  -4  -5   2    6.90    2.90
  -4  -5   2    9.80    1.50
  -4  -5   2   11.40    2.20
  -4  -5   2    7.50    2.90
   3   5  -2  355.66   10.80
   3   5  -2  359.46   13.10
   3   5  -2  352.26   11.10
  -3  -5   2  344.57   10.80
  -3  -5   2  350.86   12.80
  -3  -5   2  338.57   10.30
  -3  -5   2  314.77   12.30
  -3  -5   2  343.67   10.30
   2   5  -2 1399.16   36.20
   2   5  -2 1370.26   33.50
   2   5  -2 1437.76   33.60
  -2  -5   2 1394.86   36.10
  -2  -5   2 1376.76   33.60
  -2  -5   2 1419.46   35.30
  -2  -5   2 1395.16   34.20
   1   5  -2 2321.67   56.59
   1   5  -2 2366.46   54.59
   1   5  -2 2342.07   55.49
  -1  -5   2 2412.26   55.29
  -1  -5   2 2404.06   55.99
  -1  -5   2 2308.37   56.59
  -1  -5   2 2366.96   54.49
   0   5  -2  758.52   21.90
   0   5  -2  793.02   20.90
   0   5  -2  775.52   21.10
   0   5  -2  795.92   22.10
   0   5  -2  797.12   21.00
   0  -5   2  757.12   21.80
   0  -5   2  776.92   20.70
   0  -5   2  788.02   22.30
  -1   5  -2  164.68    8.10
  -1   5  -2  162.88    6.80
  -1   5  -2  161.28    7.30
  -1   5  -2  170.08    7.40
  -1   5  -2  171.18    7.70
   1  -5   2  162.38    7.30
   1  -5   2  165.78    7.30
   1  -5   2  155.88    8.10
   1  -5   2  175.68    7.20
  -2   5  -2   74.19    5.00
  -2   5  -2   60.49    4.30
  -2   5  -2   70.99    4.50
  -2   5  -2   74.29    5.10
  -2   5  -2   66.39    5.50
   2  -5   2   67.49    5.10
   2  -5   2   68.29    6.80
   2  -5   2   70.89    4.80
   2  -5   2   65.19    4.40
  -3   5  -2   24.00    3.40
  -3   5  -2   17.30    2.70
  -3   5  -2   25.60    4.00
  -3   5  -2   24.10    4.00
  -3   5  -2   23.30    3.00
   3  -5   2   15.70    3.30
   3  -5   2   13.40    2.60
   3  -5   2   20.80    4.40
   3  -5   2   17.00    2.70
  -4   5  -2   83.29    5.50
  -4   5  -2   86.99    6.50
   4  -5   2   91.59    7.40
   4  -5   2   82.19    6.20
   4  -5   2   85.49    5.50
   4  -5   2   91.09    3.60
   4  -5   2   83.59    4.70
  -5   5  -2   -0.20    1.50
  -5   5  -2    1.30    2.10
  -5   5  -2    0.50    0.80
  -5   5  -2    0.60    1.50
  -5   5  -2    2.00    0.90
   5  -5   2    0.50    1.20
   5  -5   2    3.30    2.20
   5  -5   2    3.00    1.10
   5  -5   2    3.30    1.70
   5  -5   2    2.80    3.20
  -6   5  -2  282.47   11.10
  -6   5  -2  265.97   11.40
  -6   5  -2  260.37   13.20
  -6   5  -2  267.97    8.60
   6  -5   2  271.17    8.50
   6  -5   2  251.37   13.10
   6  -5   2  264.77   13.00
   6  -5   2  261.77    8.60
   6  -5   2  247.08   10.90
  -7   5  -2  248.78   11.50
  -7   5  -2  283.77    8.90
  -7   5  -2  251.07   11.40
  -7   5  -2  289.07   14.40
   7  -5   2  253.07   13.90
   7  -5   2  277.87   11.90
   7  -5   2  265.77   14.00
   7  -5   2  254.17    9.10
   7  -5   2  254.47    7.50
  -8   5  -2  484.35   18.30
  -8   5  -2  502.15   20.70
  -8   5  -2  501.45   14.20
  -8   5  -2  462.05   17.60
   8  -5   2  497.05   18.00
   8  -5   2  517.45   20.90
   8  -5   2  504.35   20.90
  -9   5  -2   32.20    3.40
  -9   5  -2   29.90    6.10
  -9   5  -2   26.50    4.80
   9  -5   2   29.40    6.00
   9  -5   2   21.20    4.20
   9  -5   2   29.70    6.90
   9  -5   2   30.60    6.70
 -10   5  -2   -4.70    2.00
 -10   5  -2    2.70    3.80
  10  -5   2   -1.70    2.70
  10  -5   2    1.20    4.00
  10  -5   2    4.80    4.50
  10  -5   2    0.80    3.10
 -11   5  -2   73.09    9.80
 -11   5  -2   54.29    7.60
  11  -5   2   66.19    9.70
  11  -5   2   61.99    7.90
  11  -5   2   57.29    9.50
 -12   5  -2  194.18   14.50
 -12   5  -2  189.38   13.10
  12  -5   2  185.68   13.90
  12  -5   2  187.38   14.70
 -13   5  -2  335.17   18.30
 -13   5  -2  354.06   19.40
  13  -5   2  352.26   19.50
  13  -5   2  340.07   20.20
 -14   5  -2  254.37   16.00
  14  -5   2  257.47   18.30
  14  -5   2  269.27   18.00
 -15   5  -2   92.89   12.10
  15  -5   2  110.69   14.60
 -16  -4   2   29.60    7.50
  15   4  -2   -1.80    3.60
  15   4  -2    4.90    5.50
 -15  -4   2   -0.50    4.60
 -15  -4   2    7.20    4.40
  14   4  -2    1.80    5.00
  14   4  -2   -2.50    4.30
 -14  -4   2    5.20    5.10
 -14  -4   2   -0.20    3.50
  13   4  -2    3.70    3.80
  13   4  -2    1.50    4.10
 -13  -4   2    0.30    4.50
 -13  -4   2   10.70    5.10
  12   4  -2   34.30    7.40
  12   4  -2    7.10    4.40
 -12  -4   2   20.90    6.10
 -12  -4   2   17.10    5.00
 -12  -4   2    9.50    5.30
  11   4  -2   11.60    5.30
  11   4  -2    5.30    2.80
  11   4  -2    9.20    4.60
  11   4  -2    9.60    4.40
 -11  -4   2    8.40    3.60
 -11  -4   2    8.20    3.10
 -11  -4   2    4.70    4.40
 -11  -4   2    3.20    3.30
  10   4  -2   34.40    6.70
  10   4  -2   45.60    6.70
  10   4  -2   34.90    6.00
 -10  -4   2   43.70    7.40
 -10  -4   2   43.70    5.50
 -10  -4   2   30.60    6.40
 -10  -4   2   45.00    6.80
   9   4  -2   89.49    8.90
   9   4  -2   89.19    7.60
   9   4  -2   89.69    9.20
  -9  -4   2   85.59    8.60
  -9  -4   2  112.09    8.70
  -9  -4   2   81.79    6.70
  -9  -4   2   91.69    9.00
   8   4  -2  488.45   19.10
   8   4  -2  582.74   20.60
   8   4  -2  533.75   19.80
  -8  -4   2  549.65   19.40
  -8  -4   2  559.84   19.70
  -8  -4   2  539.55   20.40
  -8  -4   2  553.04   18.20
  -8  -4   2  529.75   19.40
   7   4  -2  391.26   15.80
   7   4  -2  453.95   16.60
  -7  -4   2  419.86   16.70
  -7  -4   2  400.16   15.50
  -7  -4   2  410.76   14.80
  -7  -4   2  394.06   15.80
  -7  -4   2  433.06   15.50
   6   4  -2  247.88   11.50
   6   4  -2  248.98   11.50
  -6  -4   2  279.67   11.10
  -6  -4   2  258.27   11.00
  -6  -4   2  281.27   10.90
  -6  -4   2  267.07    9.70
  -6  -4   2  247.58   11.90
  -6  -4   2  260.77   11.50
   5   4  -2  319.67   12.40
   5   4  -2  322.17   10.90
   5   4  -2  292.07   11.90
   5   4  -2  302.57   10.80
  -5  -4   2  326.07   12.70
  -5  -4   2  326.57   12.70
  -5  -4   2  327.37   11.90
  -5  -4   2  303.37   11.40
  -5  -4   2  304.27   11.00
   4   4  -2    6.60    1.90
   4   4  -2    5.00    2.50
  -4  -4   2    4.60    2.00
  -4  -4   2    3.90    1.80
  -4  -4   2    4.90    0.70
  -4  -4   2    6.40    2.10
  -4  -4   2    7.30    2.40
  -4  -4   2    5.10    2.80
   3   4  -2    3.00    1.40
   3   4  -2    4.30    1.60
   3   4  -2    1.90    1.60
  -3  -4   2    2.40    2.00
  -3  -4   2    2.70    1.30
  -3  -4   2    3.60    1.10
  -3  -4   2    4.50    2.40
  -3  -4   2    0.50    1.70
   2   4  -2 1917.01   44.80
   2   4  -2 2015.70   47.40
   2   4  -2 2011.00   45.40
   2   4  -2 1964.50   47.20
   2   4  -2 1903.61   47.00
  -2  -4   2 1978.90   44.90
  -2  -4   2 1923.81   46.60
  -2  -4   2 1937.01   45.20
  -2  -4   2 1962.70   47.40
  -2  -4   2 1950.10   47.10
   1   4  -2 1750.62   41.30
   1   4  -2 1682.23   39.60
   1   4  -2 1704.63   40.80
   1   4  -2 1692.13   41.60
   1   4  -2 1706.73   41.40
   1   4  -2 1782.62   40.90
  -1  -4   2 1664.93   41.40
  -1  -4   2 1721.73   40.50
  -1  -4   2 1707.53   39.60
  -1  -4   2 1720.63   40.90
  -1  -4   2 1698.93   41.70
   0   4  -2 1723.83   41.40
   0   4  -2 1714.13   41.60
   0   4  -2 1759.32   41.90
   0   4  -2 1677.53   40.30
   0   4  -2 1676.63   40.60
   0  -4   2 1721.03   41.60
   0  -4   2 1707.43   41.60
   0  -4   2 1751.12   42.00
   0  -4   2 1770.22   40.40
  -1   4  -2  124.29    5.70
  -1   4  -2  130.39    5.90
  -1   4  -2  120.39    5.40
  -1   4  -2  118.69    6.00
  -1   4  -2  125.49    6.30
  -1   4  -2  115.89    5.20
   1  -4   2  116.89    5.50
   1  -4   2  116.99    5.40
   1  -4   2  114.39    5.70
   1  -4   2  119.19    5.70
   1  -4   2  119.69    6.60
  -2   4  -2   21.10    3.00
  -2   4  -2   19.30    3.20
  -2   4  -2   21.10    2.90
  -2   4  -2   24.20    2.90
  -2   4  -2   21.70    2.70
   2  -4   2   21.20    3.90
   2  -4   2   25.20    3.30
   2  -4   2   23.20    3.10
   2  -4   2   25.60    2.80
   2  -4   2   24.40    2.90
  -3   4  -2   91.59    5.30
  -3   4  -2   95.09    6.10
  -3   4  -2  102.49    5.40
  -3   4  -2  100.79    4.70
   3  -4   2  104.59    4.80
   3  -4   2   96.79    5.90
   3  -4   2  102.79    5.40
   3  -4   2   94.49    6.90
   3  -4   2  101.89    3.40
  -4   4  -2  100.29    6.60
  -4   4  -2   82.49    5.30
   4  -4   2   87.69    3.50
   4  -4   2   94.19    7.10
   4  -4   2   96.39    5.60
   4  -4   2   90.89    4.30
   4  -4   2   89.29    6.50
  -5   4  -2   18.20    3.20
  -5   4  -2   13.20    3.30
  -5   4  -2   20.80    2.40
  -5   4  -2   18.30    3.10
  -5   4  -2   18.70    0.80
   5  -4   2   11.50    3.00
   5  -4   2   24.00    2.30
   5  -4   2   18.70    3.00
   5  -4   2   22.60    4.60
   5  -4   2   23.40    2.30
  -6   4  -2   22.20    4.40
  -6   4  -2   27.90    4.20
  -6   4  -2   27.80    2.80
  -6   4  -2   21.80    3.80
   6  -4   2   26.10    3.90
   6  -4   2   21.60    1.90
   6  -4   2   19.80    4.60
   6  -4   2   29.30    5.10
   6  -4   2   24.80    2.70
  -7   4  -2  628.94   20.00
  -7   4  -2  601.04   20.00
  -7   4  -2  587.34   16.30
  -7   4  -2  632.54   22.10
   7  -4   2  616.44   17.10
   7  -4   2  565.64   21.70
   7  -4   2  588.14   21.90
   7  -4   2  572.44   19.30
  -8   4  -2  711.33   23.50
  -8   4  -2  717.23   23.50
  -8   4  -2  736.13   19.80
  -8   4  -2  730.93   25.50
   8  -4   2  752.72   26.40
   8  -4   2  736.93   23.40
   8  -4   2  714.93   26.00
   8  -4   2  722.83   25.50
  -9   4  -2   95.19    7.50
  -9   4  -2   86.99    5.20
  -9   4  -2   82.49    9.60
   9  -4   2   90.49   10.10
   9  -4   2   82.79    9.50
   9  -4   2   85.19    8.20
   9  -4   2   98.09   10.60
 -10   4  -2  124.29    9.20
 -10   4  -2  139.59   10.50
 -10   4  -2  128.29    6.60
  10  -4   2  124.69   10.70
  10  -4   2  123.29   10.60
  10  -4   2  139.09    9.50
  10  -4   2  121.39   10.80
 -11   4  -2   25.80    6.70
 -11   4  -2    9.00    4.90
  11  -4   2   19.90    7.40
  11  -4   2   20.00    6.10
  11  -4   2   18.20    4.70
  11  -4   2   23.80    6.40
 -12   4  -2   48.70    8.80
 -12   4  -2   44.30    8.00
  12  -4   2   38.20    7.80
  12  -4   2   39.90    8.40
 -13   4  -2  115.99   12.60
 -13   4  -2  110.09   12.60
  13  -4   2  118.59   12.80
  13  -4   2  126.19   14.00
 -14   4  -2  192.88   13.90
  14  -4   2  178.48   15.20
 -15   4  -2  128.79   14.50
  15  -4   2  102.29   13.70
  16   3  -2   39.60    9.90
 -16  -3   2   48.50    9.70
  15   3  -2    6.60    6.00
  15   3  -2   -5.40    5.40
 -15  -3   2   -3.00    3.10
 -15  -3   2    2.10    4.70
  14   3  -2    2.80    4.50
  14   3  -2    1.50    3.80
 -14  -3   2    2.50    4.40
 -14  -3   2    2.20    4.00
  13   3  -2   15.40    5.00
  13   3  -2   16.60    5.40
  13   3  -2   17.20    6.50
 -13  -3   2    7.20    5.10
 -13  -3   2   21.20    6.70
  12   3  -2    1.20    3.60
  12   3  -2   -0.80    3.80
  12   3  -2   -2.40    2.40
 -12  -3   2   -1.30    3.90
 -12  -3   2   -4.90    2.80
 -12  -3   2   -0.70    3.90
  11   3  -2   -0.10    3.20
  11   3  -2   -1.30    2.70
  11   3  -2   -4.70    3.20
  11   3  -2   -2.80    1.80
 -11  -3   2   -4.20    2.80
 -11  -3   2   -1.40    2.80
 -11  -3   2   -4.90    3.20
 -11  -3   2   -2.20    2.10
  10   3  -2    2.00    3.00
  10   3  -2    0.80    3.20
  10   3  -2    2.00    2.50
  10   3  -2    1.00    2.90
 -10  -3   2   -0.70    3.60
 -10  -3   2   -3.80    2.80
 -10  -3   2    0.00    2.30
 -10  -3   2   -4.50    3.10
   9   3  -2   44.30    6.30
   9   3  -2   32.00    5.30
   9   3  -2   40.40    6.20
  -9  -3   2   39.80    6.10
  -9  -3   2   37.80    5.90
  -9  -3   2   35.80    4.60
  -9  -3   2   38.70    5.80
   8   3  -2  347.07   14.70
   8   3  -2  314.47   13.70
   8   3  -2  338.17   14.30
  -8  -3   2  319.37   14.50
  -8  -3   2  305.97   13.50
  -8  -3   2  321.77   12.20
  -8  -3   2  307.27   13.50
  -8  -3   2  307.77   13.80
   7   3  -2 1149.58   32.80
   7   3  -2 1241.38   33.90
  -7  -3   2 1124.29   30.80
  -7  -3   2 1177.98   32.90
  -7  -3   2 1218.88   31.60
  -7  -3   2 1176.68   33.00
  -7  -3   2 1200.78   34.20
  -7  -3   2 1233.88   33.30
   6   3  -2  768.02   22.90
   6   3  -2  764.72   23.20
  -6  -3   2  768.42   22.80
  -6  -3   2  811.42   22.90
  -6  -3   2  721.13   23.20
  -6  -3   2  735.83   21.60
  -6  -3   2  746.23   22.70
  -6  -3   2  790.52   20.90
   5   3  -2  536.35   16.80
   5   3  -2  580.24   17.90
   5   3  -2  582.84   17.90
  -5  -3   2  580.14   17.20
  -5  -3   2  543.25   17.30
  -5  -3   2  584.34   15.80
  -5  -3   2  550.44   18.20
  -5  -3   2  570.24   17.90
  -5  -3   2  573.04   17.10
   4   3  -2    1.80    1.60
   4   3  -2    2.50    2.00
   4   3  -2   -1.10    1.40
   4   3  -2   -2.20    1.20
  -4  -3   2    1.80    0.70
  -4  -3   2    1.70    2.10
  -4  -3   2   -0.40    1.60
  -4  -3   2    2.70    1.50
  -4  -3   2    0.80    1.30
  -4  -3   2    0.60    1.90
   3   3  -2   10.20    2.50
   3   3  -2   12.20    2.30
   3   3  -2   12.40    2.20
   3   3  -2   10.00    2.10
   3   3  -2   13.40    2.60
   3   3  -2   11.00    1.70
   3   3  -2    6.80    2.10
  -3  -3   2   12.30    2.30
  -3  -3   2   12.00    2.60
  -3  -3   2    6.30    2.30
  -3  -3   2   13.90    2.40
  -3  -3   2   12.10    2.20
  -3  -3   2   12.00    2.00
  -3  -3   2   14.80    1.10
  -3  -3   2   16.00    2.70
   2   3  -2  829.12   20.70
   2   3  -2  820.22   21.70
   2   3  -2  801.52   21.70
   2   3  -2  833.42   19.80
   2   3  -2  819.02   19.70
   2   3  -2  821.32   21.40
   2   3  -2  822.72   21.70
  -2  -3   2  817.92   21.80
  -2  -3   2  862.31   19.90
  -2  -3   2  841.42   21.40
  -2  -3   2  803.42   21.50
  -2  -3   2  810.42   21.60
  -2  -3   2  828.72   19.80
   1   3  -2 3095.79   69.19
   1   3  -2 3007.50   69.19
   1   3  -2 3035.90   69.29
   1   3  -2 3075.49   68.39
   1   3  -2 2999.00   67.29
  -1  -3   2 3049.89   69.39
  -1  -3   2 3083.29   67.29
  -1  -3   2 3020.30   68.39
  -1  -3   2 2995.00   69.09
  -1  -3   2 2976.70   68.39
   0   3  -2    1.10    1.40
   0   3  -2    2.20    1.30
   0   3  -2    4.50    1.20
   0   3  -2    3.90    1.20
   0   3  -2    3.50    1.70
   0   3  -2    2.70    1.30
   0  -3   2   10.90    2.20
   0  -3   2   10.30    1.70
   0  -3   2    8.70    2.10
   0  -3   2   11.10    1.90
   0  -3   2   12.20    2.00
  -1   3  -2 3190.78   72.59
  -1   3  -2 3247.38   72.99
  -1   3  -2 3154.68   72.29
  -1   3  -2 3215.88   73.39
  -1   3  -2 3162.88   73.79
  -1   3  -2 3261.07   72.49
   1  -3   2 3194.88   72.39
   1  -3   2 3263.87   72.99
   1  -3   2 3250.07   72.59
   1  -3   2 3142.39   73.09
   1  -3   2 3258.17   73.99
   1  -3   2 3193.98   72.59
  -2   3  -2  538.45   16.70
  -2   3  -2  581.74   15.40
  -2   3  -2  590.34   16.80
  -2   3  -2  556.84   14.70
  -2   3  -2  553.04   15.70
   2  -3   2  567.14   15.70
   2  -3   2  545.95   16.90
   2  -3   2  565.84   15.40
   2  -3   2  563.44   16.30
   2  -3   2  570.54   14.90
   2  -3   2  539.15   16.00
  -3   3  -2   25.70    2.40
  -3   3  -2   22.50    4.10
  -3   3  -2   25.90    3.20
  -3   3  -2   28.90    3.10
  -3   3  -2   24.80    3.40
   3  -3   2   26.50    3.00
   3  -3   2   28.80    1.50
   3  -3   2   31.00    3.80
   3  -3   2   23.00    2.90
   3  -3   2   28.70    4.10
   3  -3   2   26.50    2.40
  -4   3  -2  509.35   11.70
  -4   3  -2  505.95   13.40
  -4   3  -2  501.05   15.10
  -4   3  -2  501.75   16.60
   4  -3   2  500.45   12.70
   4  -3   2  498.05   16.80
   4  -3   2  497.15   16.60
   4  -3   2  490.35   15.00
   4  -3   2  480.95   12.70
  -5   3  -2  457.55   15.00
  -5   3  -2  505.25   15.70
  -5   3  -2  491.85   17.10
  -5   3  -2  482.65   13.20
   5  -3   2  463.45   15.10
   5  -3   2  492.05   13.10
   5  -3   2  488.35   17.20
   5  -3   2  469.25   11.80
   5  -3   2  473.15   16.90
  -6   3  -2   18.10    4.20
  -6   3  -2   11.20    2.00
  -6   3  -2    9.60    2.80
  -6   3  -2   12.30    2.10
  -6   3  -2    8.60    2.90
   6  -3   2   12.70    2.80
   6  -3   2    6.80    3.40
   6  -3   2   11.50    2.10
   6  -3   2    5.50    3.40
  -7   3  -2   17.10    2.70
  -7   3  -2   16.60    4.30
  -7   3  -2   16.50    2.80
  -7   3  -2   16.70    3.80
  -7   3  -2   16.30    3.40
   7  -3   2   21.40    4.40
   7  -3   2   21.00    4.60
   7  -3   2   18.30    2.90
   7  -3   2   13.40    4.10
   7  -3   2   16.10    3.70
  -8   3  -2  198.78   11.30
  -8   3  -2  194.98   10.50
  -8   3  -2  212.58    8.90
  -8   3  -2  207.78    8.20
  -8   3  -2  182.58    9.90
   8  -3   2  194.48   11.70
   8  -3   2  204.08   10.30
   8  -3   2  206.48   11.60
   8  -3   2  205.08   12.00
  -9   3  -2    2.50    3.70
  -9   3  -2    5.60    2.20
  -9   3  -2   -3.20    1.90
  -9   3  -2    0.20    2.20
   9  -3   2    4.50    2.90
   9  -3   2    2.70    3.30
   9  -3   2    5.10    4.10
   9  -3   2   -0.90    3.00
 -10   3  -2  123.99    9.20
 -10   3  -2  139.49    8.20
 -10   3  -2  128.29   10.30
 -10   3  -2  128.69    7.00
  10  -3   2  138.49   10.30
  10  -3   2  147.79   11.20
  10  -3   2  123.79    9.10
  10  -3   2  127.79   12.50
 -11   3  -2   21.30    4.50
 -11   3  -2   19.10    5.10
 -11   3  -2   24.00    6.40
 -11   3  -2   29.90    4.40
  11  -3   2   31.30    7.00
  11  -3   2   30.90    6.50
  11  -3   2   31.30    5.50
  11  -3   2   20.40    6.00
 -12   3  -2   -4.80    3.50
 -12   3  -2   -3.60    2.50
  12  -3   2    3.10    4.10
  12  -3   2    3.80    4.40
 -13   3  -2   30.80    6.70
  13  -3   2   27.80    6.60
  13  -3   2   31.30    7.60
 -14   3  -2  221.18   15.40
  14  -3   2  216.48   16.00
 -15   3  -2  280.27   18.00
  15  -3   2  235.48   17.20
  16   2  -2   42.40    9.60
 -16  -2   2   42.10    8.60
  15   2  -2   70.59   11.70
 -15  -2   2   85.69   11.30
 -15  -2   2  106.89   13.10
  14   2  -2   60.89   10.50
  14   2  -2   76.19    9.90
 -14  -2   2   62.39    9.30
 -14  -2   2   78.09   10.70
  13   2  -2   15.30    5.20
  13   2  -2    9.00    4.90
  13   2  -2   19.70    6.40
 -13  -2   2   13.10    5.50
 -13  -2   2   16.70    6.40
  12   2  -2    1.00    2.50
  12   2  -2    1.40    3.60
  12   2  -2    0.40    3.50
  12   2  -2    4.60    3.40
  12   2  -2   -1.50    3.00
 -12  -2   2    1.70    3.20
 -12  -2   2   -2.20    3.40
 -12  -2   2   -5.70    3.50
  11   2  -2    1.50    2.80
  11   2  -2    5.50    3.00
  11   2  -2   -0.10    2.80
  11   2  -2    8.30    3.00
 -11  -2   2    0.80    3.10
 -11  -2   2   -5.10    3.10
 -11  -2   2    0.30    2.20
 -11  -2   2   -1.10    3.00
  10   2  -2   -1.80    2.60
  10   2  -2   -0.50    2.60
  10   2  -2   -8.00    3.00
  10   2  -2   -3.50    1.10
  10   2  -2   -1.70    2.00
 -10  -2   2   -2.70    2.90
 -10  -2   2   -1.40    2.60
 -10  -2   2   -1.70    1.80
 -10  -2   2   -4.70    1.90
   9   2  -2   21.80    3.40
   9   2  -2   40.60    6.50
   9   2  -2   31.70    3.00
   9   2  -2   31.10    5.40
   9   2  -2   32.20    4.90
   9   2  -2   35.50    5.20
  -9  -2   2   32.00    5.40
  -9  -2   2   29.40    3.80
  -9  -2   2   31.10    5.80
  -9  -2   2   25.80    4.90
   8   2  -2  105.39    6.90
   8   2  -2   89.59    5.10
   8   2  -2   90.89    4.20
   8   2  -2  106.49    8.00
   8   2  -2  108.79    7.40
  -8  -2   2  109.59    8.10
  -8  -2   2   97.09    5.80
  -8  -2   2   95.79    7.10
  -8  -2   2   85.39    7.00
  -8  -2   2   93.09    7.60
   7   2  -2  707.73   18.50
   7   2  -2  699.23   19.40
   7   2  -2  699.33   22.30
   7   2  -2  702.53   21.60
   7   2  -2  640.14   17.10
   7   2  -2  687.83   21.90
  -7  -2   2  732.53   20.00
  -7  -2   2  729.33   22.70
  -7  -2   2  697.53   22.10
  -7  -2   2  710.93   22.70
  -7  -2   2  708.53   21.50
   6   2  -2  603.94   17.80
   6   2  -2  657.13   16.40
   6   2  -2  647.74   19.30
   6   2  -2  627.54   17.60
   6   2  -2  605.24   19.50
   6   2  -2  590.74   15.00
  -6  -2   2  605.54   19.30
  -6  -2   2  644.04   18.00
  -6  -2   2  623.14   17.80
  -6  -2   2  645.74   19.20
  -6  -2   2  660.03   20.00
  -6  -2   2  620.64   19.90
   5   2  -2   -0.60    1.30
   5   2  -2    0.80    2.00
   5   2  -2   -0.30    1.30
   5   2  -2    0.60    1.00
   5   2  -2   -0.40    0.50
  -5  -2   2   -1.00    1.30
  -5  -2   2   -0.10    2.10
  -5  -2   2    2.50    1.60
  -5  -2   2    0.80    1.60
  -5  -2   2   -0.40    1.40
  -5  -2   2    3.90    2.20
  -5  -2   2    1.70    1.10
   4   2  -2   13.50    2.60
   4   2  -2   17.80    2.70
   4   2  -2   16.80    2.60
   4   2  -2   16.80    2.70
   4   2  -2   16.60    2.50
  -4  -2   2   10.70    2.30
  -4  -2   2   14.00    2.50
  -4  -2   2   12.10    2.50
  -4  -2   2   15.30    1.60
  -4  -2   2   19.20    2.80
  -4  -2   2   11.60    2.30
  -4  -2   2   17.20    2.80
  -4  -2   2   16.90    2.80
  -4  -2   2   12.90    1.90
   3   2  -2  263.67    9.20
   3   2  -2  263.47    6.20
   3   2  -2  251.47    8.70
   3   2  -2  253.07    8.60
   3   2  -2  238.38    8.70
   3   2  -2  249.97    8.90
   3   2  -2  274.67    8.70
   3   2  -2  273.57    9.10
  -3  -2   2  277.87    9.60
  -3  -2   2  267.97    7.10
  -3  -2   2  266.87    8.80
  -3  -2   2  274.77    8.90
  -3  -2   2  261.77    8.60
  -3  -2   2  259.57    9.10
  -3  -2   2  260.37    8.80
  -3  -2   2  269.07    8.90
   2   2  -2 2427.86   56.59
   2   2  -2 2367.46   56.39
   2   2  -2 2367.26   55.99
   2   2  -2 2581.14   54.89
   2   2  -2 2366.46   54.49
   2   2  -2 2381.36   56.59
   2   2  -2 2439.66   56.69
  -2  -2   2 2679.33   56.19
  -2  -2   2 2365.76   56.29
  -2  -2   2 2550.14   56.89
  -2  -2   2 2498.25   56.29
  -2  -2   2 2551.64   56.79
  -2  -2   2 2540.35   54.59
   1   2  -2    1.50    1.00
   1   2  -2    0.70    1.00
   1   2  -2    1.00    0.60
   1   2  -2    2.10    0.90
   1   2  -2    1.10    1.00
  -1  -2   2    5.60    1.40
  -1  -2   2    2.80    1.20
  -1  -2   2    9.10    1.90
  -1  -2   2    6.80    1.30
   0   2  -2 7260.27  161.48
   0   2  -2 7037.40  157.68
   0   2  -2 7224.78  160.28
   0   2  -2 6844.32  155.28
   0   2  -2 7291.97  155.48
   0   2  -2 7217.08  155.58
   0   2  -2 7234.68  159.48
   0  -2   2 6454.15  156.18
   0  -2   2 7038.80  158.38
   0  -2   2 7135.99  155.38
   0  -2   2 7155.38  159.28
   0  -2   2 7006.50  157.78
   0  -2   2 7135.09  158.28
  -1   2  -2   64.29    3.20
  -1   2  -2   61.59    3.20
  -1   2  -2   65.09    3.80
  -1   2  -2   63.09    3.40
  -1   2  -2   63.19    3.60
   1  -2   2   65.99    3.50
   1  -2   2   65.39    1.90
   1  -2   2   71.49    3.50
   1  -2   2   70.79    3.30
   1  -2   2   72.09    4.00
   1  -2   2   65.69    3.30
   1  -2   2   64.59    3.50
  -2   2  -2  204.78    7.90
  -2   2  -2  212.58    7.00
  -2   2  -2  194.18    7.80
  -2   2  -2  211.48    6.30
   2  -2   2  218.28    4.90
   2  -2   2  200.18    7.90
   2  -2   2  194.58    6.30
   2  -2   2  205.18    7.20
   2  -2   2  212.88    7.10
   2  -2   2  212.88    7.70
   2  -2   2  192.18    7.50
  -3   2  -2  616.94   17.30
  -3   2  -2  614.84   17.10
  -3   2  -2  627.14   18.40
  -3   2  -2  648.04   15.00
  -3   2  -2  635.24   18.30
  -3   2  -2  623.84   15.20
  -3   2  -2  644.74   14.70
   3  -2   2  616.64   15.20
   3  -2   2  628.74   18.40
   3  -2   2  645.14   15.00
   3  -2   2  639.64   18.10
   3  -2   2  650.23   17.20
  -4   2  -2   12.30    2.50
  -4   2  -2    8.00    2.60
  -4   2  -2   16.50    2.50
  -4   2  -2   15.30    1.80
  -4   2  -2   15.10    2.90
  -4   2  -2   17.60    2.00
  -4   2  -2   14.70    0.90
  -4   2  -2   12.90    1.10
  -4   2  -2   11.00    2.40
   4  -2   2   18.30    3.20
   4  -2   2   20.90    1.30
   4  -2   2   20.80    2.80
   4  -2   2   20.00    2.00
  -5   2  -2   15.10    2.10
  -5   2  -2   11.90    2.70
  -5   2  -2   18.50    3.00
  -5   2  -2   17.00    2.30
  -5   2  -2   18.00    3.50
   5  -2   2   14.90    3.30
   5  -2   2   20.10    3.20
   5  -2   2   16.10    3.70
   5  -2   2   19.70    2.40
  -6   2  -2   14.00    3.30
  -6   2  -2   14.80    2.30
  -6   2  -2   16.50    2.60
  -6   2  -2   18.70    3.30
  -6   2  -2   17.40    3.60
   6  -2   2   19.10    3.70
   6  -2   2   17.20    2.70
   6  -2   2   21.80    4.40
   6  -2   2   16.70    3.30
   6  -2   2   16.20    3.00
  -7   2  -2    2.10    1.90
  -7   2  -2    4.00    1.80
  -7   2  -2    5.60    2.00
  -7   2  -2    9.30    3.60
  -7   2  -2    6.10    2.40
   7  -2   2    4.70    2.80
   7  -2   2    5.00    3.00
   7  -2   2    7.60    2.80
   7  -2   2    4.50    3.10
  -8   2  -2    0.70    1.90
  -8   2  -2    2.30    2.10
  -8   2  -2    0.00    1.90
  -8   2  -2    6.40    3.50
  -8   2  -2   -0.30    2.00
   8  -2   2    6.70    2.90
   8  -2   2    2.40    2.40
   8  -2   2    3.50    3.50
   8  -2   2    0.10    2.50
   8  -2   2   -1.60    1.40
  -9   2  -2   12.20    3.10
  -9   2  -2    9.50    3.10
  -9   2  -2    9.30    3.40
  -9   2  -2   10.80    3.80
   9  -2   2   12.40    3.70
   9  -2   2    2.90    3.30
   9  -2   2   12.00    4.30
   9  -2   2    8.20    3.00
   9  -2   2    9.10    4.30
 -10   2  -2    1.80    3.20
 -10   2  -2    6.20    2.90
 -10   2  -2    9.00    3.40
 -10   2  -2    3.50    2.60
  10  -2   2    6.70    4.30
  10  -2   2    6.60    3.70
  10  -2   2    9.20    3.60
  10  -2   2    9.90    4.40
 -11   2  -2   -6.00    2.60
 -11   2  -2    2.10    2.30
 -11   2  -2   -1.90    2.60
  11  -2   2    1.90    2.50
  11  -2   2    2.40    4.30
  11  -2   2   -2.20    3.50
  11  -2   2   -5.00    2.40
 -12   2  -2   -1.90    2.60
 -12   2  -2   -6.20    3.50
 -12   2  -2   -1.40    2.60
  12  -2   2   -2.60    3.10
  12  -2   2   -1.70    3.70
  12  -2   2    3.40    3.60
 -13   2  -2    1.40    3.40
 -13   2  -2   -0.10    4.20
  13  -2   2    3.00    3.80
  13  -2   2    0.50    4.50
 -14   2  -2   46.20    8.30
  14  -2   2   57.79    9.60
 -15   2  -2  341.67   20.20
  15  -2   2  338.27   21.10
 -17  -1   2   -5.80    4.40
  16   1  -2   33.90    8.10
 -16  -1   2   25.60    8.30
 -16  -1   2   22.20    7.00
[truncated: 2,029,241 more chars]
