# Supplementary material for: Modulation of the Meisenheimer complex metabolism of nitro-benzothiazinones by targeted C-6 substitution
Source: Commun Chem. 2024 Jul 6;7:153. doi: 10.1038/s42004-024-01235-x (PMC11227536; doi:10.1038/s42004-024-01235-x)
Supplement: Supplementary file 6 — Supplementary Data 4 [file 42004_2024_1235_MOESM6_ESM.cif]

data_bn00164_0m
_audit_creation_date               2022-04-07
_audit_creation_method
;
Olex2 1.3
(compiled Nov 21 2019 18:26:39 for OlexSys, GUI svn.r6003)
;
_shelx_SHELXL_version_number       '2018/3'
_audit_contact_author_address      ?
_audit_contact_author_email        ?
_audit_contact_author_name         ''
_audit_contact_author_phone        ?
_publ_contact_author_id_orcid      ?
_publ_section_references
;
Dolomanov, O.V., Bourhis, L.J., Gildea, R.J, Howard, J.A.K. & Puschmann, H.
 (2009), J. Appl. Cryst. 42, 339-341.

Sheldrick, G.M. (2008). Acta Cryst. A64, 112-122.

Sheldrick, G.M. (2015). Acta Cryst. A71, 3-8.
;
_chemical_name_common              ?
_chemical_name_systematic          ?
_chemical_formula_moiety           'C43 H42 I N3 O5 P2 Pd S, C H2 Cl2'
_chemical_formula_sum              'C44 H44 Cl2 I N3 O5 P2 Pd S'
_chemical_formula_weight           1093.02
_chemical_melting_point            ?
loop_
  _atom_type_symbol
  _atom_type_description
  _atom_type_scat_dispersion_real
  _atom_type_scat_dispersion_imag
  _atom_type_scat_source
 'C' 'C' 0.0033 0.0016 'International Tables Vol C Tables 4.2.6.8 and 6.1.1.4'
 'H' 'H' 0.0000 0.0000 'International Tables Vol C Tables 4.2.6.8 and 6.1.1.4'
 'Cl' 'Cl' 0.1484 0.1585 'International Tables Vol C Tables 4.2.6.8 and 6.1.1.4'
 'I' 'I' -0.4742 1.8119 'International Tables Vol C Tables 4.2.6.8 and 6.1.1.4'
 'N' 'N' 0.0061 0.0033 'International Tables Vol C Tables 4.2.6.8 and 6.1.1.4'
 'O' 'O' 0.0106 0.0060 'International Tables Vol C Tables 4.2.6.8 and 6.1.1.4'
 'P' 'P' 0.1023 0.0942 'International Tables Vol C Tables 4.2.6.8 and 6.1.1.4'
 'Pd' 'Pd' -0.9988 1.0072
 'International Tables Vol C Tables 4.2.6.8 and 6.1.1.4'
 'S' 'S' 0.1246 0.1234 'International Tables Vol C Tables 4.2.6.8 and 6.1.1.4'

_shelx_space_group_comment
;
The symmetry employed for this shelxl refinement is uniquely defined
by the following loop, which should always be used as a source of
symmetry information in preference to the above space-group names.
They are only intended as comments.
;
_space_group_crystal_system        'triclinic'
_space_group_IT_number             2
_space_group_name_H-M_alt          'P -1'
_space_group_name_Hall             '-P 1'
loop_
  _space_group_symop_operation_xyz
 'x, y, z'
 '-x, -y, -z'

_cell_length_a                     13.1030(12)
_cell_length_b                     13.4601(12)
_cell_length_c                     14.1658(12)
_cell_angle_alpha                  97.301(2)
_cell_angle_beta                   92.220(2)
_cell_angle_gamma                  116.000(2)
_cell_volume                       2214.8(3)
_cell_formula_units_Z              2
_cell_measurement_reflns_used      9843
_cell_measurement_temperature      120
_cell_measurement_theta_max        32.93
_cell_measurement_theta_min        2.27
_shelx_estimated_absorpt_T_max     0.908
_shelx_estimated_absorpt_T_min     0.729
_exptl_absorpt_coefficient_mu      1.404
_exptl_absorpt_correction_T_max    0.7466
_exptl_absorpt_correction_T_min    0.6583
_exptl_absorpt_correction_type     multi-scan
_exptl_absorpt_process_details
;
SADABS-2016/2 (Bruker,2016/2) was used for absorption correction.
wR2(int) was 0.0962 before and 0.0475 after correction.
The Ratio of minimum to maximum transmission is 0.8817.
The \l/2 correction factor is Not present.
;
_exptl_absorpt_special_details     ?
_exptl_crystal_colour              yellow
_exptl_crystal_colour_primary      yellow
_exptl_crystal_density_diffrn      1.639
_exptl_crystal_density_meas        ?
_exptl_crystal_density_method      ?
_exptl_crystal_description         prism
_exptl_crystal_F_000               1096
_exptl_crystal_size_max            0.24
_exptl_crystal_size_mid            0.12
_exptl_crystal_size_min            0.07
_exptl_transmission_factor_max     ?
_exptl_transmission_factor_min     ?
_diffrn_reflns_av_R_equivalents    0.0272
_diffrn_reflns_av_unetI/netI       0.0197
_diffrn_reflns_Laue_measured_fraction_full  1.000
_diffrn_reflns_Laue_measured_fraction_max  1.000
_diffrn_reflns_limit_h_max         18
_diffrn_reflns_limit_h_min         -18
_diffrn_reflns_limit_k_max         19
_diffrn_reflns_limit_k_min         -19
_diffrn_reflns_limit_l_max         20
_diffrn_reflns_limit_l_min         -20
_diffrn_reflns_number              72270
_diffrn_reflns_point_group_measured_fraction_full  1.000
_diffrn_reflns_point_group_measured_fraction_max  1.000
_diffrn_reflns_theta_full          25.242
_diffrn_reflns_theta_max           30.508
_diffrn_reflns_theta_min           1.705
_diffrn_ambient_temperature        120
_diffrn_detector                   'Bruker APEX II'
_diffrn_detector_area_resol_mean   7.9
_diffrn_detector_type              'CCD area detector'
_diffrn_measured_fraction_theta_full  1.000
_diffrn_measured_fraction_theta_max  1.000
_diffrn_measurement_device         'three-circle diffractometer'
_diffrn_measurement_device_type    'Bruker-Nonius Kappa-CCD'
_diffrn_measurement_method         '\w and \f scans'
_diffrn_radiation_monochromator    'mirror optics'
_diffrn_radiation_probe            x-ray
_diffrn_radiation_type             MoK\a
_diffrn_radiation_wavelength       0.71073
_diffrn_source                     'microfocus sealed X-ray tube'
_diffrn_source_current             0.6
_diffrn_source_power               0.03
_diffrn_source_type                'Incoatec I\ms'
_diffrn_source_voltage             50.0
_diffrn_standards_number           0
_reflns_Friedel_coverage           0.000
_reflns_Friedel_fraction_full      .
_reflns_Friedel_fraction_max       .
_reflns_number_gt                  11453
_reflns_number_total               13509
_reflns_special_details
;
 Reflections were merged by SHELXL according to the crystal
 class for the calculation of statistics and refinement.
 
 _reflns_Friedel_fraction is defined as the number of unique
 Friedel pairs measured divided by the number that would be
 possible theoretically, ignoring centric projections and
 systematic absences.
;
_reflns_threshold_expression       'I > 2\s(I)'
_computing_cell_refinement         'SAINT V8.40B (Bruker, 2016)'
_computing_data_collection         'SAINT V8.40B (Bruker, 2016)'
_computing_data_reduction          'SAINT V8.40B (Bruker, 2016)'
_computing_molecular_graphics      'Diamond 4 (Brandenburg, 1997)'
_computing_publication_material    'Olex2 1.3 (Dolomanov et al., 2009)'
_computing_structure_refinement    'SHELXL 2018/3 (Sheldrick, 2018)'
_computing_structure_solution      'SHELXT 2018/2 (Sheldrick, 2018)'
_refine_diff_density_max           1.669
_refine_diff_density_min           -1.945
_refine_diff_density_rms           0.112
_refine_ls_extinction_coef         .
_refine_ls_extinction_method       none
_refine_ls_goodness_of_fit_ref     1.071
_refine_ls_hydrogen_treatment      constr
_refine_ls_matrix_type             full
_refine_ls_number_parameters       588
_refine_ls_number_reflns           13509
_refine_ls_number_restraints       37
_refine_ls_R_factor_all            0.0491
_refine_ls_R_factor_gt             0.0371
_refine_ls_restrained_S_all        1.076
_refine_ls_shift/su_max            0.003
_refine_ls_shift/su_mean           0.000
_refine_ls_structure_factor_coef   Fsqd
_refine_ls_weighting_details      
 'w=1/[\s^2^(Fo^2^)+(0.0317P)^2^+6.5435P] where P=(Fo^2^+2Fc^2^)/3'
_refine_ls_weighting_scheme        calc
_refine_ls_wR_factor_gt            0.0854
_refine_ls_wR_factor_ref           0.0974
_refine_special_details            ?
_olex2_refinement_description
;
1. Fixed Uiso
 At 1.2 times of:
  All C(H) groups, All C(H,H) groups
 At 1.5 times of:
  All C(H,H,H) groups
2. Restrained distances
 C44A-Cl1A \\sim C44B-Cl2A \\sim C44B-Cl1B \\sim C44B-Cl2B
 with sigma of 0.02
 O4-C14A \\sim O4-C14B
 with sigma of 0.02
 C14A-C16A \\sim C14B-C16B
 with sigma of 0.02
 C14A-C15A \\sim C14B-C15B
 with sigma of 0.02
 C15A-O5 \\sim C15B-O5
 with sigma of 0.02
3. Uiso/Uaniso restraints and constraints
Cl1B \\sim Cl2B \\sim C44B: within 2A with sigma of 0.005 and sigma for
terminal atoms of 0.01 within 2A
C15A \\sim C15B: within 2A with sigma of 0.01 and sigma for terminal atoms of
0.02 within 2A
C16A \\sim C16B: within 2A with sigma of 0.01 and sigma for terminal atoms of
0.02 within 2A
Uanis(C44B) \\sim Ueq: with sigma of 0.01 and sigma for terminal atoms of 0.02
4. Others
 Fixed Sof: Cl1A(0.85) Cl1B(0.15) Cl2A(0.85) Cl2B(0.15) C14A(0.5) H14A(0.5)
 C14B(0.5) H14B(0.5) C15A(0.5) H15A(0.5) H15B(0.5) C16A(0.5) H16A(0.5)
 H16B(0.5) H16C(0.5) C15B(0.5) H15C(0.5) H15D(0.5) C16B(0.5) H16D(0.5)
 H16E(0.5) H16F(0.5) C44A(0.85) H44A(0.85) H44B(0.85) C44B(0.15) H44C(0.15)
 H44D(0.15)
5.a Ternary CH refined with riding coordinates:
 C14A(H14A), C14B(H14B)
5.b Secondary CH2 refined with riding coordinates:
 C9(H9A,H9B), C10(H10A,H10B), C12(H12A,H12B), C13(H13A,H13B), C15A(H15A,H15B),
 C15B(H15C,H15D), C17(H17A,H17B), C18(H18A,H18B), C19(H19A,H19B), C44A(H44A,
 H44B), C44B(H44C,H44D)
5.c Aromatic/amide H refined with riding coordinates:
 C2(H2), C6(H6), C21(H21), C22(H22), C23(H23), C24(H24), C25(H25), C27(H27),
 C28(H28), C29(H29), C30(H30), C31(H31), C33(H33), C34(H34), C35(H35), C36(H36),
  C37(H37), C39(H39), C40(H40), C41(H41), C42(H42), C43(H43)
5.d Idealised Me refined as rotating group:
 C16A(H16A,H16B,H16C), C16B(H16D,H16E,H16F)
;
_atom_sites_solution_hydrogens     geom
_atom_sites_solution_primary       dual
_atom_sites_solution_secondary     ?
loop_
  _atom_site_label
  _atom_site_type_symbol
  _atom_site_fract_x
  _atom_site_fract_y
  _atom_site_fract_z
  _atom_site_U_iso_or_equiv
  _atom_site_adp_type
  _atom_site_occupancy
  _atom_site_site_symmetry_order
  _atom_site_calc_flag
  _atom_site_refinement_flags_posn
  _atom_site_refinement_flags_adp
  _atom_site_refinement_flags_occupancy
  _atom_site_disorder_assembly
  _atom_site_disorder_group
 I1 I 1.12282(2) 0.46290(2) 0.83983(2) 0.02900(5) Uani 1 1 d . . . . .
 Pd1 Pd 1.06372(2) 0.61048(2) 0.77986(2) 0.01783(5) Uani 1 1 d . . . . .
 Cl1A Cl 0.55553(18) 0.59651(15) 0.26090(13) 0.0665(4) Uani 0.85 1 d D . P A
 1
 Cl1B Cl 0.5422(13) 0.6005(11) 0.3086(8) 0.087(3) Uani 0.15 1 d D U P B 2
 Cl2A Cl 0.66350(13) 0.65736(15) 0.08641(14) 0.0704(4) Uani 0.85 1 d . . P A
 1
 Cl2B Cl 0.6802(9) 0.7312(9) 0.1623(10) 0.085(3) Uani 0.15 1 d D U P B 2
 S1 S 0.54196(6) 0.18997(6) 0.67012(5) 0.02561(13) Uani 1 1 d . . . . .
 P1 P 0.99314(6) 0.72321(6) 0.73115(5) 0.01967(12) Uani 1 1 d . . . . .
 P2 P 1.24497(6) 0.75839(6) 0.83012(5) 0.01925(12) Uani 1 1 d . . . . .
 O1 O 0.5602(2) 0.2483(2) 0.85698(16) 0.0342(5) Uani 1 1 d . . . . .
 O2 O 0.6479(2) 0.4227(2) 0.92416(17) 0.0423(6) Uani 1 1 d . . . . .
 O3 O 0.80478(19) 0.2854(2) 0.47487(15) 0.0324(5) Uani 1 1 d . . . . .
 O4 O 0.0914(2) -0.00216(19) 0.36562(17) 0.0333(5) Uani 1 1 d D . . . .
 O5 O 0.1882(2) -0.10484(18) 0.38246(17) 0.0326(5) Uani 1 1 d D . . . .
 N1 N 0.6349(2) 0.3452(2) 0.86119(17) 0.0287(5) Uani 1 1 d . . . . .
 N2 N 0.6171(2) 0.2061(2) 0.49127(17) 0.0253(5) Uani 1 1 d . . . . .
 N3 N 0.4248(2) 0.1103(2) 0.50057(17) 0.0313(6) Uani 1 1 d . . . . .
 C1 C 0.9020(2) 0.4843(2) 0.74468(19) 0.0219(5) Uani 1 1 d . . . . .
 C2 C 0.8214(2) 0.4579(2) 0.81121(19) 0.0242(5) Uani 1 1 d . . . . .
 H2 H 0.840845 0.501142 0.873418 0.029 Uiso 1 1 calc R U . . .
 C3 C 0.7134(2) 0.3690(2) 0.78690(19) 0.0233(5) Uani 1 1 d . . . . .
 C4 C 0.6789(2) 0.3030(2) 0.69601(19) 0.0211(5) Uani 1 1 d . . . . .
 C5 C 0.7571(2) 0.3309(2) 0.62727(19) 0.0205(5) Uani 1 1 d . . . . .
 C6 C 0.8673(2) 0.4209(2) 0.65502(19) 0.0208(5) Uani 1 1 d . . . . .
 H6 H 0.920550 0.438492 0.608728 0.025 Uiso 1 1 calc R U . . .
 C7 C 0.7288(2) 0.2721(2) 0.52732(19) 0.0237(5) Uani 1 1 d . . . . .
 C8 C 0.5332(3) 0.1711(2) 0.54345(19) 0.0253(5) Uani 1 1 d . . . . .
 C9 C 0.4057(3) 0.0805(3) 0.39602(19) 0.0280(6) Uani 1 1 d . . . . .
 H9A H 0.398706 0.004192 0.377126 0.034 Uiso 1 1 calc R U . . .
 H9B H 0.471710 0.133391 0.367408 0.034 Uiso 1 1 calc R U . . .
 C10 C 0.2971(3) 0.0846(3) 0.3586(2) 0.0289(6) Uani 1 1 d . . . . .
 H10A H 0.305554 0.161854 0.374232 0.035 Uiso 1 1 calc R U . . .
 H10B H 0.283564 0.062626 0.288203 0.035 Uiso 1 1 calc R U . . .
 C11 C 0.1964(3) 0.0052(2) 0.4044(2) 0.0282(6) Uani 1 1 d . . . . .
 C12 C 0.2177(3) 0.0444(3) 0.5116(2) 0.0346(7) Uani 1 1 d . . . . .
 H12A H 0.152754 -0.006230 0.542809 0.042 Uiso 1 1 calc R U . . .
 H12B H 0.223065 0.120619 0.525535 0.042 Uiso 1 1 calc R U . . .
 C13 C 0.3277(3) 0.0457(3) 0.5523(2) 0.0361(7) Uani 1 1 d . . . . .
 H13A H 0.344267 0.079210 0.620810 0.043 Uiso 1 1 calc R U . . .
 H13B H 0.317629 -0.032133 0.547444 0.043 Uiso 1 1 calc R U . . .
 C14A C 0.0062(5) -0.1137(5) 0.3669(5) 0.0349(13) Uani 0.5 1 d D . P C 1
 H14A H -0.029730 -0.115619 0.428076 0.042 Uiso 0.5 1 calc R U P C 1
 C14B C 0.0316(6) -0.1113(5) 0.3012(5) 0.0350(14) Uani 0.5 1 d D . P C 2
 H14B H 0.059104 -0.102223 0.236563 0.042 Uiso 0.5 1 calc R U P C 2
 C15A C 0.0703(9) -0.1787(11) 0.3673(13) 0.051(4) Uani 0.5 1 d D U P C 1
 H15A H 0.048436 -0.225196 0.418744 0.061 Uiso 0.5 1 calc R U P C 1
 H15B H 0.052721 -0.229150 0.305320 0.061 Uiso 0.5 1 calc R U P C 1
 C16A C -0.0804(16) -0.140(2) 0.2867(16) 0.085(6) Uani 0.5 1 d D U P C 1
 H16A H -0.043637 -0.126373 0.227602 0.128 Uiso 0.5 1 calc R U P C 1
 H16B H -0.119575 -0.093159 0.298827 0.128 Uiso 0.5 1 calc R U P C 1
 H16C H -0.136062 -0.219340 0.280021 0.128 Uiso 0.5 1 calc R U P C 1
 C15B C 0.0738(7) -0.1823(8) 0.3452(8) 0.0209(17) Uani 0.5 1 d D U P C 2
 H15C H 0.027791 -0.215634 0.396889 0.025 Uiso 0.5 1 calc R U P C 2
 H15D H 0.072247 -0.243078 0.296876 0.025 Uiso 0.5 1 calc R U P C 2
 C16B C -0.0950(8) -0.1510(13) 0.2915(9) 0.033(2) Uani 0.5 1 d D U P C 2
 H16D H -0.132574 -0.225895 0.253014 0.049 Uiso 0.5 1 calc R U P C 2
 H16E H -0.113306 -0.099170 0.259894 0.049 Uiso 0.5 1 calc R U P C 2
 H16F H -0.122097 -0.153810 0.355054 0.049 Uiso 0.5 1 calc R U P C 2
 C17 C 1.0949(2) 0.8488(2) 0.6895(2) 0.0248(5) Uani 1 1 d . . . . .
 H17A H 1.122894 0.826292 0.630549 0.030 Uiso 1 1 calc R U . . .
 H17B H 1.055038 0.892922 0.672739 0.030 Uiso 1 1 calc R U . . .
 C18 C 1.1973(2) 0.9232(2) 0.7630(2) 0.0224(5) Uani 1 1 d . . . . .
 H18A H 1.170124 0.928066 0.826841 0.027 Uiso 1 1 calc R U . . .
 H18B H 1.233010 0.999643 0.746493 0.027 Uiso 1 1 calc R U . . .
 C19 C 1.2878(2) 0.8800(2) 0.7681(2) 0.0245(5) Uani 1 1 d . . . . .
 H19A H 1.359903 0.941043 0.801772 0.029 Uiso 1 1 calc R U . . .
 H19B H 1.302622 0.859315 0.702315 0.029 Uiso 1 1 calc R U . . .
 C20 C 0.8816(3) 0.6597(3) 0.6315(2) 0.0251(5) Uani 1 1 d . . . . .
 C21 C 0.9112(3) 0.6395(3) 0.5402(2) 0.0353(7) Uani 1 1 d . . . . .
 H21 H 0.989114 0.662361 0.530411 0.042 Uiso 1 1 calc R U . . .
 C22 C 0.8270(4) 0.5859(4) 0.4633(3) 0.0480(9) Uani 1 1 d . . . . .
 H22 H 0.847438 0.573006 0.400892 0.058 Uiso 1 1 calc R U . . .
 C23 C 0.7137(4) 0.5516(4) 0.4777(3) 0.0529(11) Uani 1 1 d . . . . .
 H23 H 0.656597 0.517380 0.424672 0.064 Uiso 1 1 calc R U . . .
 C24 C 0.6825(3) 0.5667(4) 0.5693(3) 0.0533(11) Uani 1 1 d . . . . .
 H24 H 0.604183 0.540410 0.579074 0.064 Uiso 1 1 calc R U . . .
 C25 C 0.7666(3) 0.6205(3) 0.6465(3) 0.0373(7) Uani 1 1 d . . . . .
 H25 H 0.745716 0.630500 0.709192 0.045 Uiso 1 1 calc R U . . .
 C26 C 0.9363(2) 0.7786(2) 0.82796(19) 0.0210(5) Uani 1 1 d . . . . .
 C27 C 0.9389(3) 0.7488(2) 0.9186(2) 0.0261(5) Uani 1 1 d . . . . .
 H27 H 0.965304 0.695070 0.928285 0.031 Uiso 1 1 calc R U . . .
 C28 C 0.9032(3) 0.7970(3) 0.9948(2) 0.0341(7) Uani 1 1 d . . . . .
 H28 H 0.905232 0.776095 1.056129 0.041 Uiso 1 1 calc R U . . .
 C29 C 0.8650(3) 0.8749(3) 0.9814(2) 0.0346(7) Uani 1 1 d . . . . .
 H29 H 0.840648 0.907785 1.033567 0.041 Uiso 1 1 calc R U . . .
 C30 C 0.8620(3) 0.9057(3) 0.8921(2) 0.0323(6) Uani 1 1 d . . . . .
 H30 H 0.835340 0.959455 0.883288 0.039 Uiso 1 1 calc R U . . .
 C31 C 0.8976(3) 0.8586(3) 0.8153(2) 0.0271(5) Uani 1 1 d . . . . .
 H31 H 0.895844 0.880527 0.754298 0.033 Uiso 1 1 calc R U . . .
 C32 C 1.2542(2) 0.8126(2) 0.95635(19) 0.0211(5) Uani 1 1 d . . . . .
 C33 C 1.1808(2) 0.7409(2) 1.01314(19) 0.0241(5) Uani 1 1 d . . . . .
 H33 H 1.125743 0.667995 0.984779 0.029 Uiso 1 1 calc R U . . .
 C34 C 1.1877(3) 0.7756(3) 1.1112(2) 0.0286(6) Uani 1 1 d . . . . .
 H34 H 1.136361 0.726923 1.149170 0.034 Uiso 1 1 calc R U . . .
 C35 C 1.2691(3) 0.8804(3) 1.1528(2) 0.0333(6) Uani 1 1 d . . . . .
 H35 H 1.275560 0.902930 1.220016 0.040 Uiso 1 1 calc R U . . .
 C36 C 1.3416(3) 0.9532(3) 1.0972(2) 0.0344(7) Uani 1 1 d . . . . .
 H36 H 1.396801 1.025865 1.126103 0.041 Uiso 1 1 calc R U . . .
 C37 C 1.3336(3) 0.9200(3) 0.9992(2) 0.0289(6) Uani 1 1 d . . . . .
 H37 H 1.382408 0.970561 0.961141 0.035 Uiso 1 1 calc R U . . .
 C38 C 1.3688(2) 0.7322(2) 0.8214(2) 0.0224(5) Uani 1 1 d . . . . .
 C39 C 1.4433(3) 0.7490(3) 0.9006(2) 0.0332(6) Uani 1 1 d . . . . .
 H39 H 1.426978 0.769164 0.962862 0.040 Uiso 1 1 calc R U . . .
 C40 C 1.5424(3) 0.7363(4) 0.8887(3) 0.0461(9) Uani 1 1 d . . . . .
 H40 H 1.594233 0.749141 0.942830 0.055 Uiso 1 1 calc R U . . .
 C41 C 1.5652(3) 0.7051(3) 0.7986(3) 0.0483(10) Uani 1 1 d . . . . .
 H41 H 1.633284 0.697491 0.790799 0.058 Uiso 1 1 calc R U . . .
 C42 C 1.4907(3) 0.6851(3) 0.7206(3) 0.0384(8) Uani 1 1 d . . . . .
 H42 H 1.506302 0.661857 0.658928 0.046 Uiso 1 1 calc R U . . .
 C43 C 1.3922(3) 0.6984(3) 0.7306(2) 0.0307(6) Uani 1 1 d . . . . .
 H43 H 1.340749 0.684581 0.675851 0.037 Uiso 1 1 calc R U . . .
 C44A C 0.5824(4) 0.5484(4) 0.1472(4) 0.0476(11) Uani 0.85 1 d D . P A 1
 H44A H 0.623169 0.502600 0.155068 0.057 Uiso 0.85 1 calc R U P A 1
 H44B H 0.508655 0.499721 0.108176 0.057 Uiso 0.85 1 calc R U P A 1
 C44B C 0.614(4) 0.606(3) 0.206(3) 0.086(5) Uani 0.15 1 d D U P B 2
 H44C H 0.672613 0.580999 0.218693 0.103 Uiso 0.15 1 calc R U P B 2
 H44D H 0.558009 0.550758 0.153708 0.103 Uiso 0.15 1 calc R U P B 2

loop_
  _atom_site_aniso_label
  _atom_site_aniso_U_11
  _atom_site_aniso_U_22
  _atom_site_aniso_U_33
  _atom_site_aniso_U_23
  _atom_site_aniso_U_13
  _atom_site_aniso_U_12
 I1 0.02538(9) 0.02451(9) 0.03948(11) 0.00799(7) -0.00199(7) 0.01296(7)
 Pd1 0.01768(9) 0.02069(9) 0.01754(9) 0.00471(6) 0.00197(6) 0.01034(7)
 Cl1A 0.1026(13) 0.0681(9) 0.0554(9) 0.0145(8) 0.0078(9) 0.0611(9)
 Cl1B 0.155(8) 0.096(6) 0.063(5) 0.030(5) 0.039(6) 0.096(6)
 Cl2A 0.0519(7) 0.0757(10) 0.0932(11) 0.0525(9) 0.0126(7) 0.0265(7)
 Cl2B 0.078(5) 0.086(6) 0.125(7) 0.045(5) 0.055(5) 0.057(5)
 S1 0.0280(3) 0.0263(3) 0.0178(3) 0.0046(2) 0.0028(2) 0.0075(3)
 P1 0.0205(3) 0.0268(3) 0.0165(3) 0.0053(2) 0.0030(2) 0.0143(3)
 P2 0.0193(3) 0.0223(3) 0.0183(3) 0.0072(2) 0.0047(2) 0.0100(2)
 O1 0.0301(11) 0.0429(13) 0.0235(10) 0.0086(9) 0.0052(8) 0.0096(10)
 O2 0.0357(12) 0.0515(15) 0.0297(12) -0.0088(11) 0.0081(10) 0.0141(11)
 O3 0.0323(11) 0.0411(12) 0.0229(10) -0.0009(9) 0.0080(8) 0.0168(10)
 O4 0.0369(12) 0.0301(11) 0.0373(12) 0.0098(9) 0.0035(9) 0.0177(10)
 O5 0.0335(11) 0.0237(10) 0.0359(12) 0.0038(8) -0.0048(9) 0.0096(9)
 N1 0.0258(11) 0.0389(14) 0.0198(11) 0.0023(10) 0.0019(9) 0.0135(10)
 N2 0.0287(12) 0.0256(11) 0.0184(10) 0.0022(8) 0.0033(9) 0.0094(9)
 N3 0.0300(13) 0.0325(13) 0.0187(11) 0.0049(9) 0.0028(9) 0.0023(10)
 C1 0.0230(12) 0.0256(12) 0.0233(12) 0.0077(10) 0.0037(9) 0.0152(10)
 C2 0.0254(12) 0.0290(13) 0.0197(12) 0.0024(10) 0.0001(10) 0.0141(11)
 C3 0.0244(12) 0.0297(13) 0.0185(11) 0.0057(10) 0.0038(9) 0.0140(11)
 C4 0.0236(12) 0.0222(11) 0.0203(11) 0.0046(9) 0.0024(9) 0.0126(10)
 C5 0.0224(11) 0.0222(11) 0.0224(12) 0.0069(9) 0.0050(9) 0.0138(10)
 C6 0.0199(11) 0.0207(11) 0.0247(12) 0.0042(9) 0.0032(9) 0.0114(9)
 C7 0.0282(13) 0.0234(12) 0.0202(12) 0.0025(9) 0.0037(10) 0.0123(10)
 C8 0.0336(14) 0.0208(12) 0.0169(11) 0.0024(9) 0.0031(10) 0.0082(11)
 C9 0.0320(14) 0.0301(14) 0.0170(11) 0.0036(10) 0.0025(10) 0.0094(12)
 C10 0.0345(15) 0.0268(13) 0.0247(13) 0.0085(11) 0.0059(11) 0.0118(12)
 C11 0.0315(14) 0.0236(13) 0.0295(14) 0.0083(11) 0.0022(11) 0.0114(11)
 C12 0.0376(16) 0.0309(15) 0.0288(15) 0.0075(12) 0.0129(13) 0.0080(13)
 C13 0.0341(16) 0.0363(16) 0.0199(13) 0.0068(11) 0.0034(11) -0.0013(13)
 C14A 0.030(3) 0.034(3) 0.041(4) 0.006(3) 0.012(3) 0.014(3)
 C14B 0.029(3) 0.028(3) 0.045(4) -0.003(3) -0.002(3) 0.013(2)
 C15A 0.043(5) 0.036(5) 0.059(8) 0.013(5) 0.006(5) 0.003(4)
 C16A 0.104(12) 0.052(9) 0.093(11) -0.001(8) -0.015(10) 0.033(9)
 C15B 0.020(3) 0.016(3) 0.026(4) -0.002(2) 0.008(2) 0.009(2)
 C16B 0.019(3) 0.031(5) 0.049(5) -0.002(4) 0.005(3) 0.015(3)
 C17 0.0296(13) 0.0303(13) 0.0227(12) 0.0109(10) 0.0072(10) 0.0188(11)
 C18 0.0243(12) 0.0227(12) 0.0239(12) 0.0067(10) 0.0061(10) 0.0128(10)
 C19 0.0258(13) 0.0268(13) 0.0233(12) 0.0114(10) 0.0068(10) 0.0117(11)
 C20 0.0293(13) 0.0319(14) 0.0204(12) 0.0051(10) 0.0003(10) 0.0193(12)
 C21 0.0396(17) 0.0439(18) 0.0205(13) 0.0040(12) 0.0028(12) 0.0173(15)
 C22 0.059(2) 0.057(2) 0.0228(15) 0.0028(15) -0.0029(15) 0.022(2)
 C23 0.053(2) 0.063(3) 0.041(2) -0.0111(18) -0.0214(18) 0.031(2)
 C24 0.0373(19) 0.067(3) 0.055(2) -0.019(2) -0.0164(17) 0.0325(19)
 C25 0.0318(16) 0.050(2) 0.0343(16) -0.0066(14) -0.0029(13) 0.0264(15)
 C26 0.0209(11) 0.0236(12) 0.0204(11) 0.0033(9) 0.0027(9) 0.0116(10)
 C27 0.0304(14) 0.0296(14) 0.0228(12) 0.0069(10) 0.0057(10) 0.0166(11)
 C28 0.0400(17) 0.0435(18) 0.0218(13) 0.0040(12) 0.0074(12) 0.0215(15)
 C29 0.0333(15) 0.0373(16) 0.0329(15) -0.0044(13) 0.0081(12) 0.0179(13)
 C30 0.0306(15) 0.0318(15) 0.0400(17) 0.0027(13) 0.0053(12) 0.0197(13)
 C31 0.0283(13) 0.0293(14) 0.0288(14) 0.0059(11) 0.0034(11) 0.0171(11)
 C32 0.0210(11) 0.0238(12) 0.0202(11) 0.0044(9) 0.0036(9) 0.0113(10)
 C33 0.0242(12) 0.0285(13) 0.0210(12) 0.0062(10) 0.0039(10) 0.0125(11)
 C34 0.0329(14) 0.0367(15) 0.0229(13) 0.0100(11) 0.0091(11) 0.0199(13)
 C35 0.0438(18) 0.0387(17) 0.0232(13) 0.0016(12) 0.0057(12) 0.0244(15)
 C36 0.0372(16) 0.0318(15) 0.0302(15) -0.0021(12) 0.0018(12) 0.0139(13)
 C37 0.0270(13) 0.0280(14) 0.0287(14) 0.0038(11) 0.0046(11) 0.0097(11)
 C38 0.0195(11) 0.0237(12) 0.0245(12) 0.0078(10) 0.0063(9) 0.0090(10)
 C39 0.0255(14) 0.0428(17) 0.0349(16) 0.0045(13) 0.0019(12) 0.0191(13)
 C40 0.0282(16) 0.053(2) 0.060(2) 0.0006(18) -0.0052(16) 0.0238(16)
 C41 0.0262(15) 0.044(2) 0.078(3) 0.0026(19) 0.0160(17) 0.0201(15)
 C42 0.0385(17) 0.0331(16) 0.049(2) 0.0110(14) 0.0246(15) 0.0179(14)
 C43 0.0340(15) 0.0331(15) 0.0300(14) 0.0096(12) 0.0131(12) 0.0175(13)
 C44A 0.038(2) 0.055(3) 0.059(3) 0.022(2) 0.012(2) 0.026(2)
 C44B 0.102(7) 0.094(7) 0.092(7) 0.020(6) 0.046(6) 0.067(6)

_geom_special_details
;
 All esds (except the esd in the dihedral angle between two l.s. planes)
 are estimated using the full covariance matrix.  The cell esds are taken
 into account individually in the estimation of esds in distances, angles
 and torsion angles; correlations between esds in cell parameters are only
 used when they are defined by crystal symmetry.  An approximate (isotropic)
 treatment of cell esds is used for estimating esds involving l.s. planes.
;
loop_
  _geom_bond_atom_site_label_1
  _geom_bond_atom_site_label_2
  _geom_bond_distance
  _geom_bond_site_symmetry_2
  _geom_bond_publ_flag
 I1 Pd1 2.6446(3) . ?
 Pd1 P1 2.2541(7) . ?
 Pd1 P2 2.3397(7) . ?
 Pd1 C1 2.042(3) . ?
 Cl1A C44A 1.765(6) . ?
 Cl1B C44B 1.754(17) . ?
 Cl2A C44A 1.746(5) . ?
 Cl2B C44B 1.727(18) . ?
 S1 C4 1.756(3) . ?
 S1 C8 1.772(3) . ?
 P1 C17 1.823(3) . ?
 P1 C20 1.816(3) . ?
 P1 C26 1.816(3) . ?
 P2 C19 1.834(3) . ?
 P2 C32 1.822(3) . ?
 P2 C38 1.811(3) . ?
 O1 N1 1.233(4) . ?
 O2 N1 1.228(3) . ?
 O3 C7 1.228(3) . ?
 O4 C11 1.419(4) . ?
 O4 C14A 1.428(7) . ?
 O4 C14B 1.483(6) . ?
 O5 C11 1.429(4) . ?
 O5 C15A 1.412(11) . ?
 O5 C15B 1.429(9) . ?
 N1 C3 1.465(4) . ?
 N2 C7 1.371(4) . ?
 N2 C8 1.293(4) . ?
 N3 C8 1.359(4) . ?
 N3 C9 1.466(4) . ?
 N3 C13 1.475(4) . ?
 C1 C2 1.401(4) . ?
 C1 C6 1.374(4) . ?
 C2 H2 0.9500 . ?
 C2 C3 1.388(4) . ?
 C3 C4 1.401(4) . ?
 C4 C5 1.405(4) . ?
 C5 C6 1.418(4) . ?
 C5 C7 1.478(4) . ?
 C6 H6 0.9500 . ?
 C9 H9A 0.9900 . ?
 C9 H9B 0.9900 . ?
 C9 C10 1.526(4) . ?
 C10 H10A 0.9900 . ?
 C10 H10B 0.9900 . ?
 C10 C11 1.520(4) . ?
 C11 C12 1.516(4) . ?
 C12 H12A 0.9900 . ?
 C12 H12B 0.9900 . ?
 C12 C13 1.523(5) . ?
 C13 H13A 0.9900 . ?
 C13 H13B 0.9900 . ?
 C14A H14A 1.0000 . ?
 C14A C15A 1.455(12) . ?
 C14A C16A 1.466(15) . ?
 C14B H14B 1.0000 . ?
 C14B C15B 1.483(10) . ?
 C14B C16B 1.498(10) . ?
 C15A H15A 0.9900 . ?
 C15A H15B 0.9900 . ?
 C16A H16A 0.9800 . ?
 C16A H16B 0.9800 . ?
 C16A H16C 0.9800 . ?
 C15B H15C 0.9900 . ?
 C15B H15D 0.9900 . ?
 C16B H16D 0.9800 . ?
 C16B H16E 0.9800 . ?
 C16B H16F 0.9800 . ?
 C17 H17A 0.9900 . ?
 C17 H17B 0.9900 . ?
 C17 C18 1.528(4) . ?
 C18 H18A 0.9900 . ?
 C18 H18B 0.9900 . ?
 C18 C19 1.535(4) . ?
 C19 H19A 0.9900 . ?
 C19 H19B 0.9900 . ?
 C20 C21 1.393(4) . ?
 C20 C25 1.396(4) . ?
 C21 H21 0.9500 . ?
 C21 C22 1.391(5) . ?
 C22 H22 0.9500 . ?
 C22 C23 1.380(6) . ?
 C23 H23 0.9500 . ?
 C23 C24 1.393(6) . ?
 C24 H24 0.9500 . ?
 C24 C25 1.393(5) . ?
 C25 H25 0.9500 . ?
 C26 C27 1.397(4) . ?
 C26 C31 1.403(4) . ?
 C27 H27 0.9500 . ?
 C27 C28 1.389(4) . ?
 C28 H28 0.9500 . ?
 C28 C29 1.375(5) . ?
 C29 H29 0.9500 . ?
 C29 C30 1.385(5) . ?
 C30 H30 0.9500 . ?
 C30 C31 1.388(4) . ?
 C31 H31 0.9500 . ?
 C32 C33 1.395(4) . ?
 C32 C37 1.396(4) . ?
 C33 H33 0.9500 . ?
 C33 C34 1.394(4) . ?
 C34 H34 0.9500 . ?
 C34 C35 1.377(5) . ?
 C35 H35 0.9500 . ?
 C35 C36 1.387(5) . ?
 C36 H36 0.9500 . ?
 C36 C37 1.388(4) . ?
 C37 H37 0.9500 . ?
 C38 C39 1.385(4) . ?
 C38 C43 1.401(4) . ?
 C39 H39 0.9500 . ?
 C39 C40 1.396(4) . ?
 C40 H40 0.9500 . ?
 C40 C41 1.378(6) . ?
 C41 H41 0.9500 . ?
 C41 C42 1.363(6) . ?
 C42 H42 0.9500 . ?
 C42 C43 1.389(5) . ?
 C43 H43 0.9500 . ?
 C44A H44A 0.9900 . ?
 C44A H44B 0.9900 . ?
 C44B H44C 0.9900 . ?
 C44B H44D 0.9900 . ?

loop_
  _geom_angle_atom_site_label_1
  _geom_angle_atom_site_label_2
  _geom_angle_atom_site_label_3
  _geom_angle
  _geom_angle_site_symmetry_1
  _geom_angle_site_symmetry_3
  _geom_angle_publ_flag
 P1 Pd1 I1 173.59(2) . . ?
 P1 Pd1 P2 93.40(3) . . ?
 P2 Pd1 I1 92.346(19) . . ?
 C1 Pd1 I1 88.06(7) . . ?
 C1 Pd1 P1 86.01(7) . . ?
 C1 Pd1 P2 176.07(8) . . ?
 C4 S1 C8 99.04(13) . . ?
 C17 P1 Pd1 116.20(9) . . ?
 C20 P1 Pd1 115.51(10) . . ?
 C20 P1 C17 102.21(13) . . ?
 C20 P1 C26 107.00(13) . . ?
 C26 P1 Pd1 111.53(9) . . ?
 C26 P1 C17 103.15(13) . . ?
 C19 P2 Pd1 116.45(10) . . ?
 C32 P2 Pd1 110.06(9) . . ?
 C32 P2 C19 105.61(13) . . ?
 C38 P2 Pd1 118.85(9) . . ?
 C38 P2 C19 100.28(13) . . ?
 C38 P2 C32 104.07(12) . . ?
 C11 O4 C14A 107.0(3) . . ?
 C11 O4 C14B 107.3(3) . . ?
 C11 O5 C15B 109.7(4) . . ?
 C15A O5 C11 106.0(6) . . ?
 O1 N1 C3 117.9(2) . . ?
 O2 N1 O1 123.9(3) . . ?
 O2 N1 C3 118.1(3) . . ?
 C8 N2 C7 124.0(2) . . ?
 C8 N3 C9 119.2(2) . . ?
 C8 N3 C13 123.2(2) . . ?
 C9 N3 C13 115.5(2) . . ?
 C2 C1 Pd1 121.5(2) . . ?
 C6 C1 Pd1 121.7(2) . . ?
 C6 C1 C2 116.9(3) . . ?
 C1 C2 H2 119.7 . . ?
 C3 C2 C1 120.5(3) . . ?
 C3 C2 H2 119.7 . . ?
 C2 C3 N1 117.2(2) . . ?
 C2 C3 C4 122.5(3) . . ?
 C4 C3 N1 120.3(2) . . ?
 C3 C4 S1 120.5(2) . . ?
 C3 C4 C5 117.7(2) . . ?
 C5 C4 S1 121.8(2) . . ?
 C4 C5 C6 118.2(2) . . ?
 C4 C5 C7 123.0(2) . . ?
 C6 C5 C7 118.8(2) . . ?
 C1 C6 C5 124.1(3) . . ?
 C1 C6 H6 117.9 . . ?
 C5 C6 H6 117.9 . . ?
 O3 C7 N2 119.5(3) . . ?
 O3 C7 C5 120.3(3) . . ?
 N2 C7 C5 120.1(2) . . ?
 N2 C8 S1 127.1(2) . . ?
 N2 C8 N3 119.5(3) . . ?
 N3 C8 S1 113.3(2) . . ?
 N3 C9 H9A 109.6 . . ?
 N3 C9 H9B 109.6 . . ?
 N3 C9 C10 110.1(3) . . ?
 H9A C9 H9B 108.1 . . ?
 C10 C9 H9A 109.6 . . ?
 C10 C9 H9B 109.6 . . ?
 C9 C10 H10A 109.8 . . ?
 C9 C10 H10B 109.8 . . ?
 H10A C10 H10B 108.2 . . ?
 C11 C10 C9 109.4(2) . . ?
 C11 C10 H10A 109.8 . . ?
 C11 C10 H10B 109.8 . . ?
 O4 C11 O5 106.0(2) . . ?
 O4 C11 C10 111.8(2) . . ?
 O4 C11 C12 111.8(3) . . ?
 O5 C11 C10 108.4(3) . . ?
 O5 C11 C12 110.6(2) . . ?
 C12 C11 C10 108.3(2) . . ?
 C11 C12 H12A 109.5 . . ?
 C11 C12 H12B 109.5 . . ?
 C11 C12 C13 110.7(3) . . ?
 H12A C12 H12B 108.1 . . ?
 C13 C12 H12A 109.5 . . ?
 C13 C12 H12B 109.5 . . ?
 N3 C13 C12 111.4(3) . . ?
 N3 C13 H13A 109.3 . . ?
 N3 C13 H13B 109.3 . . ?
 C12 C13 H13A 109.3 . . ?
 C12 C13 H13B 109.3 . . ?
 H13A C13 H13B 108.0 . . ?
 O4 C14A H14A 108.9 . . ?
 O4 C14A C15A 104.0(6) . . ?
 O4 C14A C16A 106.6(11) . . ?
 C15A C14A H14A 108.9 . . ?
 C15A C14A C16A 119.1(13) . . ?
 C16A C14A H14A 108.9 . . ?
 O4 C14B H14B 108.7 . . ?
 O4 C14B C15B 102.4(6) . . ?
 O4 C14B C16B 111.4(7) . . ?
 C15B C14B H14B 108.7 . . ?
 C15B C14B C16B 116.5(9) . . ?
 C16B C14B H14B 108.7 . . ?
 O5 C15A C14A 109.0(9) . . ?
 O5 C15A H15A 109.9 . . ?
 O5 C15A H15B 109.9 . . ?
 C14A C15A H15A 109.9 . . ?
 C14A C15A H15B 109.9 . . ?
 H15A C15A H15B 108.3 . . ?
 C14A C16A H16A 109.5 . . ?
 C14A C16A H16B 109.5 . . ?
 C14A C16A H16C 109.5 . . ?
 H16A C16A H16B 109.5 . . ?
 H16A C16A H16C 109.5 . . ?
 H16B C16A H16C 109.5 . . ?
 O5 C15B C14B 102.8(6) . . ?
 O5 C15B H15C 111.2 . . ?
 O5 C15B H15D 111.2 . . ?
 C14B C15B H15C 111.2 . . ?
 C14B C15B H15D 111.2 . . ?
 H15C C15B H15D 109.1 . . ?
 C14B C16B H16D 109.5 . . ?
 C14B C16B H16E 109.5 . . ?
 C14B C16B H16F 109.5 . . ?
 H16D C16B H16E 109.5 . . ?
 H16D C16B H16F 109.5 . . ?
 H16E C16B H16F 109.5 . . ?
 P1 C17 H17A 108.8 . . ?
 P1 C17 H17B 108.8 . . ?
 H17A C17 H17B 107.7 . . ?
 C18 C17 P1 113.62(19) . . ?
 C18 C17 H17A 108.8 . . ?
 C18 C17 H17B 108.8 . . ?
 C17 C18 H18A 108.9 . . ?
 C17 C18 H18B 108.9 . . ?
 C17 C18 C19 113.2(2) . . ?
 H18A C18 H18B 107.8 . . ?
 C19 C18 H18A 108.9 . . ?
 C19 C18 H18B 108.9 . . ?
 P2 C19 H19A 109.0 . . ?
 P2 C19 H19B 109.0 . . ?
 C18 C19 P2 112.99(19) . . ?
 C18 C19 H19A 109.0 . . ?
 C18 C19 H19B 109.0 . . ?
 H19A C19 H19B 107.8 . . ?
 C21 C20 P1 118.8(2) . . ?
 C21 C20 C25 119.7(3) . . ?
 C25 C20 P1 121.1(2) . . ?
 C20 C21 H21 119.9 . . ?
 C22 C21 C20 120.2(3) . . ?
 C22 C21 H21 119.9 . . ?
 C21 C22 H22 120.1 . . ?
 C23 C22 C21 119.9(4) . . ?
 C23 C22 H22 120.1 . . ?
 C22 C23 H23 119.7 . . ?
 C22 C23 C24 120.5(3) . . ?
 C24 C23 H23 119.7 . . ?
 C23 C24 H24 120.1 . . ?
 C25 C24 C23 119.7(4) . . ?
 C25 C24 H24 120.1 . . ?
 C20 C25 H25 120.1 . . ?
 C24 C25 C20 119.9(3) . . ?
 C24 C25 H25 120.1 . . ?
 C27 C26 P1 120.2(2) . . ?
 C27 C26 C31 118.8(3) . . ?
 C31 C26 P1 120.7(2) . . ?
 C26 C27 H27 119.7 . . ?
 C28 C27 C26 120.6(3) . . ?
 C28 C27 H27 119.7 . . ?
 C27 C28 H28 120.0 . . ?
 C29 C28 C27 120.1(3) . . ?
 C29 C28 H28 120.0 . . ?
 C28 C29 H29 119.9 . . ?
 C28 C29 C30 120.1(3) . . ?
 C30 C29 H29 119.9 . . ?
 C29 C30 H30 119.7 . . ?
 C29 C30 C31 120.6(3) . . ?
 C31 C30 H30 119.7 . . ?
 C26 C31 H31 120.1 . . ?
 C30 C31 C26 119.8(3) . . ?
 C30 C31 H31 120.1 . . ?
 C33 C32 P2 117.8(2) . . ?
 C33 C32 C37 118.8(3) . . ?
 C37 C32 P2 123.3(2) . . ?
 C32 C33 H33 119.7 . . ?
 C34 C33 C32 120.5(3) . . ?
 C34 C33 H33 119.7 . . ?
 C33 C34 H34 120.1 . . ?
 C35 C34 C33 119.9(3) . . ?
 C35 C34 H34 120.1 . . ?
 C34 C35 H35 119.9 . . ?
 C34 C35 C36 120.3(3) . . ?
 C36 C35 H35 119.9 . . ?
 C35 C36 H36 120.0 . . ?
 C35 C36 C37 120.0(3) . . ?
 C37 C36 H36 120.0 . . ?
 C32 C37 H37 119.8 . . ?
 C36 C37 C32 120.4(3) . . ?
 C36 C37 H37 119.8 . . ?
 C39 C38 P2 122.4(2) . . ?
 C39 C38 C43 119.2(3) . . ?
 C43 C38 P2 118.4(2) . . ?
 C38 C39 H39 120.1 . . ?
 C38 C39 C40 119.9(3) . . ?
 C40 C39 H39 120.1 . . ?
 C39 C40 H40 119.9 . . ?
 C41 C40 C39 120.2(4) . . ?
 C41 C40 H40 119.9 . . ?
 C40 C41 H41 119.8 . . ?
 C42 C41 C40 120.4(3) . . ?
 C42 C41 H41 119.8 . . ?
 C41 C42 H42 119.8 . . ?
 C41 C42 C43 120.5(3) . . ?
 C43 C42 H42 119.8 . . ?
 C38 C43 H43 120.1 . . ?
 C42 C43 C38 119.9(3) . . ?
 C42 C43 H43 120.1 . . ?
 Cl1A C44A H44A 109.0 . . ?
 Cl1A C44A H44B 109.0 . . ?
 Cl2A C44A Cl1A 112.8(3) . . ?
 Cl2A C44A H44A 109.0 . . ?
 Cl2A C44A H44B 109.0 . . ?
 H44A C44A H44B 107.8 . . ?
 Cl1B C44B H44C 107.3 . . ?
 Cl1B C44B H44D 107.3 . . ?
 Cl2B C44B Cl1B 120.1(18) . . ?
 Cl2B C44B H44C 107.3 . . ?
 Cl2B C44B H44D 107.3 . . ?
 H44C C44B H44D 106.9 . . ?

loop_
  _geom_torsion_atom_site_label_1
  _geom_torsion_atom_site_label_2
  _geom_torsion_atom_site_label_3
  _geom_torsion_atom_site_label_4
  _geom_torsion
  _geom_torsion_site_symmetry_1
  _geom_torsion_site_symmetry_2
  _geom_torsion_site_symmetry_3
  _geom_torsion_site_symmetry_4
  _geom_torsion_publ_flag
 Pd1 P1 C17 C18 -56.2(2) . . . . ?
 Pd1 P1 C20 C21 -73.4(3) . . . . ?
 Pd1 P1 C20 C25 99.8(3) . . . . ?
 Pd1 P1 C26 C27 -0.6(3) . . . . ?
 Pd1 P1 C26 C31 174.2(2) . . . . ?
 Pd1 P2 C19 C18 50.1(2) . . . . ?
 Pd1 P2 C32 C33 24.3(2) . . . . ?
 Pd1 P2 C32 C37 -158.4(2) . . . . ?
 Pd1 P2 C38 C39 -120.3(2) . . . . ?
 Pd1 P2 C38 C43 62.6(2) . . . . ?
 Pd1 C1 C2 C3 -177.5(2) . . . . ?
 Pd1 C1 C6 C5 178.58(19) . . . . ?
 S1 C4 C5 C6 -177.77(19) . . . . ?
 S1 C4 C5 C7 3.4(4) . . . . ?
 P1 C17 C18 C19 78.7(3) . . . . ?
 P1 C20 C21 C22 176.8(3) . . . . ?
 P1 C20 C25 C24 -176.5(3) . . . . ?
 P1 C26 C27 C28 175.3(2) . . . . ?
 P1 C26 C31 C30 -175.5(2) . . . . ?
 P2 C32 C33 C34 176.7(2) . . . . ?
 P2 C32 C37 C36 -175.3(2) . . . . ?
 P2 C38 C39 C40 -174.7(3) . . . . ?
 P2 C38 C43 C42 175.5(2) . . . . ?
 O1 N1 C3 C2 -152.7(3) . . . . ?
 O1 N1 C3 C4 26.8(4) . . . . ?
 O2 N1 C3 C2 26.8(4) . . . . ?
 O2 N1 C3 C4 -153.7(3) . . . . ?
 O4 C11 C12 C13 177.0(2) . . . . ?
 O4 C14A C15A O5 9.8(13) . . . . ?
 O4 C14B C15B O5 -33.7(8) . . . . ?
 O5 C11 C12 C13 59.2(3) . . . . ?
 N1 C3 C4 S1 -0.7(4) . . . . ?
 N1 C3 C4 C5 179.0(2) . . . . ?
 N3 C9 C10 C11 -58.0(3) . . . . ?
 C1 C2 C3 N1 178.6(2) . . . . ?
 C1 C2 C3 C4 -0.9(4) . . . . ?
 C2 C1 C6 C5 -1.0(4) . . . . ?
 C2 C3 C4 S1 178.8(2) . . . . ?
 C2 C3 C4 C5 -1.5(4) . . . . ?
 C3 C4 C5 C6 2.5(4) . . . . ?
 C3 C4 C5 C7 -176.3(2) . . . . ?
 C4 S1 C8 N2 19.4(3) . . . . ?
 C4 S1 C8 N3 -162.2(2) . . . . ?
 C4 C5 C6 C1 -1.3(4) . . . . ?
 C4 C5 C7 O3 -166.9(3) . . . . ?
 C4 C5 C7 N2 15.9(4) . . . . ?
 C6 C1 C2 C3 2.1(4) . . . . ?
 C6 C5 C7 O3 14.3(4) . . . . ?
 C6 C5 C7 N2 -162.9(2) . . . . ?
 C7 N2 C8 S1 -4.8(4) . . . . ?
 C7 N2 C8 N3 177.0(3) . . . . ?
 C7 C5 C6 C1 177.5(2) . . . . ?
 C8 S1 C4 C3 162.4(2) . . . . ?
 C8 S1 C4 C5 -17.4(2) . . . . ?
 C8 N2 C7 O3 167.4(3) . . . . ?
 C8 N2 C7 C5 -15.4(4) . . . . ?
 C8 N3 C9 C10 -143.3(3) . . . . ?
 C8 N3 C13 C12 146.5(3) . . . . ?
 C9 N3 C8 S1 -175.2(2) . . . . ?
 C9 N3 C8 N2 3.3(4) . . . . ?
 C9 N3 C13 C12 -50.5(4) . . . . ?
 C9 C10 C11 O4 -174.5(2) . . . . ?
 C9 C10 C11 O5 -58.1(3) . . . . ?
 C9 C10 C11 C12 61.9(3) . . . . ?
 C10 C11 C12 C13 -59.4(3) . . . . ?
 C11 O4 C14A C15A -23.8(9) . . . . ?
 C11 O4 C14A C16A -150.5(11) . . . . ?
 C11 O4 C14B C15B 29.2(7) . . . . ?
 C11 O4 C14B C16B 154.5(7) . . . . ?
 C11 O5 C15A C14A 7.7(13) . . . . ?
 C11 O5 C15B C14B 27.6(8) . . . . ?
 C11 C12 C13 N3 52.9(4) . . . . ?
 C13 N3 C8 S1 -12.8(4) . . . . ?
 C13 N3 C8 N2 165.7(3) . . . . ?
 C13 N3 C9 C10 53.0(4) . . . . ?
 C14A O4 C11 O5 29.2(4) . . . . ?
 C14A O4 C11 C10 147.1(4) . . . . ?
 C14A O4 C11 C12 -91.3(4) . . . . ?
 C14B O4 C11 O5 -12.8(4) . . . . ?
 C14B O4 C11 C10 105.0(4) . . . . ?
 C14B O4 C11 C12 -133.4(4) . . . . ?
 C15A O5 C11 O4 -22.5(8) . . . . ?
 C15A O5 C11 C10 -142.6(8) . . . . ?
 C15A O5 C11 C12 98.8(8) . . . . ?
 C16A C14A C15A O5 128.2(15) . . . . ?
 C15B O5 C11 O4 -9.5(6) . . . . ?
 C15B O5 C11 C10 -129.7(6) . . . . ?
 C15B O5 C11 C12 111.8(6) . . . . ?
 C16B C14B C15B O5 -155.5(8) . . . . ?
 C17 P1 C20 C21 53.8(3) . . . . ?
 C17 P1 C20 C25 -133.1(3) . . . . ?
 C17 P1 C26 C27 -126.1(2) . . . . ?
 C17 P1 C26 C31 48.7(3) . . . . ?
 C17 C18 C19 P2 -74.9(3) . . . . ?
 C19 P2 C32 C33 150.7(2) . . . . ?
 C19 P2 C32 C37 -31.9(3) . . . . ?
 C19 P2 C38 C39 111.7(3) . . . . ?
 C19 P2 C38 C43 -65.5(3) . . . . ?
 C20 P1 C17 C18 177.1(2) . . . . ?
 C20 P1 C26 C27 126.6(2) . . . . ?
 C20 P1 C26 C31 -58.6(3) . . . . ?
 C20 C21 C22 C23 -0.7(6) . . . . ?
 C21 C20 C25 C24 -3.4(5) . . . . ?
 C21 C22 C23 C24 -2.2(7) . . . . ?
 C22 C23 C24 C25 2.3(7) . . . . ?
 C23 C24 C25 C20 0.5(6) . . . . ?
 C25 C20 C21 C22 3.5(5) . . . . ?
 C26 P1 C17 C18 66.2(2) . . . . ?
 C26 P1 C20 C21 161.8(3) . . . . ?
 C26 P1 C20 C25 -25.0(3) . . . . ?
 C26 C27 C28 C29 -0.1(5) . . . . ?
 C27 C26 C31 C30 -0.6(4) . . . . ?
 C27 C28 C29 C30 0.0(5) . . . . ?
 C28 C29 C30 C31 -0.2(5) . . . . ?
 C29 C30 C31 C26 0.5(5) . . . . ?
 C31 C26 C27 C28 0.4(4) . . . . ?
 C32 P2 C19 C18 -72.4(2) . . . . ?
 C32 P2 C38 C39 2.5(3) . . . . ?
 C32 P2 C38 C43 -174.6(2) . . . . ?
 C32 C33 C34 C35 -1.4(4) . . . . ?
 C33 C32 C37 C36 2.1(4) . . . . ?
 C33 C34 C35 C36 2.3(5) . . . . ?
 C34 C35 C36 C37 -1.0(5) . . . . ?
 C35 C36 C37 C32 -1.2(5) . . . . ?
 C37 C32 C33 C34 -0.8(4) . . . . ?
 C38 P2 C19 C18 179.7(2) . . . . ?
 C38 P2 C32 C33 -104.1(2) . . . . ?
 C38 P2 C32 C37 73.2(3) . . . . ?
 C38 C39 C40 C41 -1.2(6) . . . . ?
 C39 C38 C43 C42 -1.7(5) . . . . ?
 C39 C40 C41 C42 -0.8(6) . . . . ?
 C40 C41 C42 C43 1.5(6) . . . . ?
 C41 C42 C43 C38 -0.3(5) . . . . ?
 C43 C38 C39 C40 2.4(5) . . . . ?

_shelx_res_file
;
TITL bn00164_0m_a.res in P-1
    bn00164_0m.res
    created by SHELXL-2018/3 at 14:38:36 on 07-Apr-2022
REM Old TITL bn00164_0m_a.res in P-1
REM SHELXT solution in P-1: R1 0.101, Rweak 0.003, Alpha 0.062
REM <I/s> 0.000 for 0 systematic absences, Orientation as input
REM Formula found by SHELXT: C46 N4 O3 S3 Pd I Cl2
CELL 0.71073 13.103 13.4601 14.1658 97.301 92.22 116
ZERR 2 0.0012 0.0012 0.0012 0.002 0.002 0.002
LATT 1
SFAC C H Cl I N O P Pd S
UNIT 88 88 4 2 6 10 4 2 2
SADI C44A Cl1A C44B Cl2A C44B Cl1B C44B Cl2B
SIMU 0.005 0.01 2 Cl1B Cl2B C44B
ISOR 0.01 0.02 C44B
SADI O4 C14A O4 C14B
SADI C14A C16A C14B C16B
SADI C14A C15A C14B C15B
SADI C15A O5 C15B O5
SIMU 0.01 0.02 2 C15A C15B
SIMU 0.01 0.02 2 C16A C16B

L.S. 10
PLAN  7
SIZE 0.24 0.12 0.07
TEMP -153
CONF
BOND
list 4
MORE -1
BOND $H
fmap 2 53
acta
SHEL 9999 0.7
OMIT 1 0 0
REM <olex2.extras>
REM <HklSrc "%.\\bn00164_0m.hkl">
REM </olex2.extras>

WGHT    0.031700    6.543500
FVAR       0.25734
I1    4    1.122821    0.462900    0.839827    11.00000    0.02538    0.02451 =
         0.03948    0.00799   -0.00199    0.01296
PD1   8    1.063719    0.610476    0.779855    11.00000    0.01768    0.02069 =
         0.01754    0.00471    0.00197    0.01034
PART 1
CL1A  3    0.555531    0.596510    0.260904    10.85000    0.10264    0.06806 =
         0.05540    0.01454    0.00782    0.06112
PART 0
PART 2
CL1B  3    0.542164    0.600486    0.308599    10.15000    0.15455    0.09609 =
         0.06310    0.03029    0.03905    0.09605
PART 0
PART 1
CL2A  3    0.663500    0.657362    0.086408    10.85000    0.05189    0.07570 =
         0.09315    0.05252    0.01263    0.02647
PART 0
PART 2
CL2B  3    0.680187    0.731231    0.162258    10.15000    0.07752    0.08638 =
         0.12495    0.04535    0.05503    0.05681

PART 0
S1    9    0.541962    0.189971    0.670117    11.00000    0.02797    0.02632 =
         0.01776    0.00459    0.00283    0.00751
P1    7    0.993141    0.723212    0.731149    11.00000    0.02047    0.02677 =
         0.01650    0.00528    0.00301    0.01430
P2    7    1.244971    0.758392    0.830121    11.00000    0.01929    0.02227 =
         0.01835    0.00719    0.00471    0.01001
O1    6    0.560157    0.248309    0.856984    11.00000    0.03013    0.04287 =
         0.02351    0.00858    0.00524    0.00963
O2    6    0.647937    0.422689    0.924165    11.00000    0.03570    0.05151 =
         0.02970   -0.00882    0.00813    0.01405
O3    6    0.804779    0.285402    0.474875    11.00000    0.03225    0.04106 =
         0.02289   -0.00095    0.00798    0.01680
O4    6    0.091442   -0.002160    0.365622    11.00000    0.03688    0.03014 =
         0.03725    0.00979    0.00352    0.01770
O5    6    0.188177   -0.104840    0.382457    11.00000    0.03349    0.02372 =
         0.03593    0.00379   -0.00478    0.00956
N1    5    0.634907    0.345239    0.861188    11.00000    0.02576    0.03887 =
         0.01976    0.00229    0.00191    0.01347
N2    5    0.617079    0.206141    0.491273    11.00000    0.02870    0.02560 =
         0.01836    0.00220    0.00325    0.00941
N3    5    0.424762    0.110269    0.500568    11.00000    0.03001    0.03250 =
         0.01867    0.00486    0.00279    0.00230
C1    1    0.902033    0.484338    0.744684    11.00000    0.02300    0.02556 =
         0.02326    0.00766    0.00371    0.01521
C2    1    0.821405    0.457907    0.811206    11.00000    0.02540    0.02902 =
         0.01970    0.00243    0.00014    0.01414
AFIX  43
H2    2    0.840845    0.501142    0.873418    11.00000   -1.20000
AFIX   0
C3    1    0.713356    0.369044    0.786901    11.00000    0.02441    0.02971 =
         0.01847    0.00573    0.00385    0.01401
C4    1    0.678869    0.303016    0.696011    11.00000    0.02357    0.02224 =
         0.02026    0.00459    0.00242    0.01256
C5    1    0.757103    0.330893    0.627267    11.00000    0.02238    0.02218 =
         0.02241    0.00692    0.00498    0.01380
C6    1    0.867330    0.420911    0.655020    11.00000    0.01986    0.02073 =
         0.02472    0.00420    0.00316    0.01144
AFIX  43
H6    2    0.920550    0.438492    0.608728    11.00000   -1.20000
AFIX   0
C7    1    0.728836    0.272124    0.527318    11.00000    0.02818    0.02342 =
         0.02023    0.00251    0.00372    0.01233
C8    1    0.533248    0.171077    0.543452    11.00000    0.03364    0.02079 =
         0.01690    0.00240    0.00308    0.00823
C9    1    0.405696    0.080476    0.396016    11.00000    0.03196    0.03012 =
         0.01698    0.00357    0.00249    0.00935
AFIX  23
H9A   2    0.398706    0.004192    0.377126    11.00000   -1.20000
H9B   2    0.471710    0.133391    0.367408    11.00000   -1.20000
AFIX   0
C10   1    0.297055    0.084621    0.358648    11.00000    0.03449    0.02677 =
         0.02474    0.00847    0.00592    0.01179
AFIX  23
H10A  2    0.305554    0.161854    0.374232    11.00000   -1.20000
H10B  2    0.283564    0.062626    0.288203    11.00000   -1.20000
AFIX   0
C11   1    0.196415    0.005179    0.404435    11.00000    0.03153    0.02357 =
         0.02953    0.00827    0.00222    0.01143
C12   1    0.217663    0.044403    0.511645    11.00000    0.03763    0.03094 =
         0.02879    0.00752    0.01286    0.00804
AFIX  23
H12A  2    0.152754   -0.006230    0.542809    11.00000   -1.20000
H12B  2    0.223065    0.120619    0.525535    11.00000   -1.20000
AFIX   0
C13   1    0.327656    0.045707    0.552255    11.00000    0.03407    0.03626 =
         0.01990    0.00681    0.00339   -0.00127
AFIX  23
H13A  2    0.344267    0.079210    0.620810    11.00000   -1.20000
H13B  2    0.317629   -0.032133    0.547444    11.00000   -1.20000
AFIX   0
PART 1
C14A  1    0.006234   -0.113650    0.366911    10.50000    0.03030    0.03430 =
         0.04070    0.00620    0.01240    0.01438
AFIX  13
H14A  2   -0.029730   -0.115619    0.428076    10.50000   -1.20000
AFIX   0
PART 0
PART 2
C14B  1    0.031558   -0.111264    0.301242    10.50000    0.02922    0.02751 =
         0.04525   -0.00301   -0.00168    0.01285
AFIX  13
H14B  2    0.059104   -0.102223    0.236563    10.50000   -1.20000
AFIX   0
PART 0
PART 1
C15A  1    0.070284   -0.178710    0.367276    10.50000    0.04287    0.03569 =
         0.05876    0.01305    0.00561    0.00291
AFIX  23
H15A  2    0.048436   -0.225196    0.418744    10.50000   -1.20000
H15B  2    0.052721   -0.229150    0.305320    10.50000   -1.20000
AFIX   0
C16A  1   -0.080442   -0.140342    0.286694    10.50000    0.10376    0.05159 =
         0.09266   -0.00096   -0.01541    0.03276
AFIX 137
H16A  2   -0.043637   -0.126373    0.227602    10.50000   -1.50000
H16B  2   -0.119575   -0.093159    0.298827    10.50000   -1.50000
H16C  2   -0.136062   -0.219340    0.280021    10.50000   -1.50000
AFIX   0
PART 0
PART 2
C15B  1    0.073760   -0.182347    0.345223    10.50000    0.02033    0.01626 =
         0.02596   -0.00153    0.00767    0.00887
AFIX  23
H15C  2    0.027791   -0.215634    0.396889    10.50000   -1.20000
H15D  2    0.072247   -0.243078    0.296876    10.50000   -1.20000
AFIX   0
C16B  1   -0.095044   -0.150965    0.291455    10.50000    0.01926    0.03139 =
         0.04920   -0.00211    0.00459    0.01452
AFIX 137
H16D  2   -0.132574   -0.225895    0.253014    10.50000   -1.50000
H16E  2   -0.113306   -0.099170    0.259894    10.50000   -1.50000
H16F  2   -0.122097   -0.153810    0.355054    10.50000   -1.50000
AFIX   0
PART 0
C17   1    1.094922    0.848813    0.689488    11.00000    0.02960    0.03032 =
         0.02270    0.01089    0.00723    0.01879
AFIX  23
H17A  2    1.122894    0.826292    0.630549    11.00000   -1.20000
H17B  2    1.055038    0.892922    0.672739    11.00000   -1.20000
AFIX   0
C18   1    1.197296    0.923175    0.762970    11.00000    0.02428    0.02273 =
         0.02386    0.00666    0.00606    0.01276
AFIX  23
H18A  2    1.170124    0.928066    0.826841    11.00000   -1.20000
H18B  2    1.233010    0.999643    0.746493    11.00000   -1.20000
AFIX   0
C19   1    1.287781    0.880000    0.768130    11.00000    0.02576    0.02681 =
         0.02330    0.01135    0.00683    0.01169
AFIX  23
H19A  2    1.359903    0.941043    0.801772    11.00000   -1.20000
H19B  2    1.302622    0.859315    0.702315    11.00000   -1.20000
AFIX   0
C20   1    0.881558    0.659733    0.631526    11.00000    0.02927    0.03187 =
         0.02042    0.00513    0.00030    0.01930
C21   1    0.911195    0.639502    0.540172    11.00000    0.03962    0.04393 =
         0.02046    0.00398    0.00281    0.01726
AFIX  43
H21   2    0.989114    0.662361    0.530411    11.00000   -1.20000
AFIX   0
C22   1    0.827004    0.585936    0.463255    11.00000    0.05852    0.05704 =
         0.02276    0.00279   -0.00288    0.02226
AFIX  43
H22   2    0.847438    0.573006    0.400892    11.00000   -1.20000
AFIX   0
C23   1    0.713738    0.551598    0.477666    11.00000    0.05288    0.06256 =
         0.04057   -0.01114   -0.02137    0.03051
AFIX  43
H23   2    0.656597    0.517380    0.424672    11.00000   -1.20000
AFIX   0
C24   1    0.682495    0.566699    0.569288    11.00000    0.03726    0.06694 =
         0.05543   -0.01906   -0.01638    0.03248
AFIX  43
H24   2    0.604183    0.540410    0.579074    11.00000   -1.20000
AFIX   0
C25   1    0.766567    0.620507    0.646484    11.00000    0.03180    0.05036 =
         0.03432   -0.00661   -0.00288    0.02643
AFIX  43
H25   2    0.745716    0.630500    0.709192    11.00000   -1.20000
AFIX   0
C26   1    0.936250    0.778603    0.827961    11.00000    0.02089    0.02360 =
         0.02043    0.00333    0.00273    0.01158
C27   1    0.938887    0.748795    0.918613    11.00000    0.03040    0.02958 =
         0.02277    0.00686    0.00574    0.01662
AFIX  43
H27   2    0.965304    0.695070    0.928285    11.00000   -1.20000
AFIX   0
C28   1    0.903224    0.797004    0.994762    11.00000    0.04002    0.04352 =
         0.02184    0.00398    0.00744    0.02154
AFIX  43
H28   2    0.905232    0.776095    1.056129    11.00000   -1.20000
AFIX   0
C29   1    0.865026    0.874949    0.981401    11.00000    0.03331    0.03735 =
         0.03295   -0.00436    0.00812    0.01795
AFIX  43
H29   2    0.840648    0.907785    1.033567    11.00000   -1.20000
AFIX   0
C30   1    0.862011    0.905692    0.892069    11.00000    0.03058    0.03182 =
         0.03998    0.00270    0.00534    0.01972
AFIX  43
H30   2    0.835340    0.959455    0.883288    11.00000   -1.20000
AFIX   0
C31   1    0.897617    0.858634    0.815269    11.00000    0.02831    0.02928 =
         0.02884    0.00591    0.00337    0.01712
AFIX  43
H31   2    0.895844    0.880527    0.754298    11.00000   -1.20000
AFIX   0
C32   1    1.254209    0.812634    0.956351    11.00000    0.02098    0.02376 =
         0.02023    0.00442    0.00357    0.01129
C33   1    1.180823    0.740950    1.013143    11.00000    0.02423    0.02850 =
         0.02103    0.00618    0.00390    0.01247
AFIX  43
H33   2    1.125743    0.667995    0.984779    11.00000   -1.20000
AFIX   0
C34   1    1.187707    0.775558    1.111166    11.00000    0.03295    0.03668 =
         0.02287    0.00997    0.00912    0.01986
AFIX  43
H34   2    1.136361    0.726923    1.149170    11.00000   -1.20000
AFIX   0
C35   1    1.269084    0.880397    1.152843    11.00000    0.04378    0.03872 =
         0.02321    0.00161    0.00569    0.02439
AFIX  43
H35   2    1.275560    0.902930    1.220016    11.00000   -1.20000
AFIX   0
C36   1    1.341606    0.953205    1.097178    11.00000    0.03720    0.03181 =
         0.03018   -0.00214    0.00179    0.01391
AFIX  43
H36   2    1.396801    1.025865    1.126103    11.00000   -1.20000
AFIX   0
C37   1    1.333582    0.919962    0.999235    11.00000    0.02696    0.02798 =
         0.02870    0.00382    0.00463    0.00970
AFIX  43
H37   2    1.382408    0.970561    0.961141    11.00000   -1.20000
AFIX   0
C38   1    1.368808    0.732173    0.821428    11.00000    0.01953    0.02374 =
         0.02454    0.00779    0.00635    0.00900
C39   1    1.443295    0.748997    0.900577    11.00000    0.02554    0.04280 =
         0.03488    0.00454    0.00187    0.01909
AFIX  43
H39   2    1.426978    0.769164    0.962862    11.00000   -1.20000
AFIX   0
C40   1    1.542403    0.736268    0.888672    11.00000    0.02816    0.05292 =
         0.06020    0.00056   -0.00516    0.02379
AFIX  43
H40   2    1.594233    0.749141    0.942830    11.00000   -1.20000
AFIX   0
C41   1    1.565228    0.705086    0.798585    11.00000    0.02616    0.04442 =
         0.07781    0.00264    0.01602    0.02007
AFIX  43
H41   2    1.633284    0.697491    0.790799    11.00000   -1.20000
AFIX   0
C42   1    1.490734    0.685077    0.720586    11.00000    0.03847    0.03308 =
         0.04878    0.01103    0.02459    0.01794
AFIX  43
H42   2    1.506302    0.661857    0.658928    11.00000   -1.20000
AFIX   0
C43   1    1.392183    0.698379    0.730559    11.00000    0.03403    0.03308 =
         0.02995    0.00957    0.01308    0.01752
AFIX  43
H43   2    1.340749    0.684581    0.675851    11.00000   -1.20000
AFIX   0

PART 1
C44A  1    0.582385    0.548420    0.147215    10.85000    0.03844    0.05533 =
         0.05861    0.02199    0.01194    0.02568
AFIX  23
H44A  2    0.623169    0.502600    0.155068    10.85000   -1.20000
H44B  2    0.508655    0.499721    0.108176    10.85000   -1.20000
AFIX   0
PART 0
PART 2
C44B  1    0.613856    0.606491    0.205866    10.15000    0.10163    0.09374 =
         0.09158    0.01975    0.04600    0.06694
AFIX  23
H44C  2    0.672613    0.580999    0.218693    10.15000   -1.20000
H44D  2    0.558009    0.550758    0.153708    10.15000   -1.20000
AFIX   0
HKLF 4


REM  bn00164_0m_a.res in P-1
REM wR2 = 0.0974, GooF = S = 1.071, Restrained GooF = 1.076 for all data
REM R1 = 0.0371 for 11453 Fo > 4sig(Fo) and 0.0491 for all 13509 data
REM 588 parameters refined using 37 restraints

END

WGHT      0.0317      6.5431

REM Highest difference peak  1.669,  deepest hole -1.945,  1-sigma level  0.112
Q1    1   0.8176  0.6814  1.1005  11.00000  0.05    1.67
Q2    1   0.7211  0.7583  0.2174  11.00000  0.05    1.49
Q3    1   1.1400  0.4970  0.8905  11.00000  0.05    1.36
Q4    1   0.8606  0.4337  0.7108  11.00000  0.05    1.34
Q5    1   1.0038  0.7630  0.7172  11.00000  0.05    1.13
Q6    1   0.5177  0.6612  0.3893  11.00000  0.05    0.91
Q7    1   1.2986  0.6030  0.8852  11.00000  0.05    0.86
;
_shelx_res_checksum                86685
_shelx_hkl_file
;
  -1   0   0  357.96    7.60
  -2   0   0   56.09    1.60
  -2   0   0   53.79    1.40
  -2   0   0   52.39    1.60
  -2   0   0   55.99    1.50
  -2   0   0   54.49    1.50
   2   0   0   51.89    1.40
   2   0   0   51.69    1.50
   2   0   0   54.19    1.60
   2   0   0   55.69    1.60
   2   0   0   55.09    1.50
  -3   0   0  116.49    3.10
  -3   0   0  111.89    3.10
  -3   0   0  109.39    2.90
  -3   0   0  109.89    2.70
  -3   0   0  118.09    2.90
   3   0   0  116.09    3.10
   3   0   0  106.79    2.70
   3   0   0  112.09    3.10
   3   0   0  112.29    3.00
   3   0   0  112.89    2.90
  -4   0   0  828.62   17.50
  -4   0   0  806.52   17.10
  -4   0   0  822.92   17.70
  -4   0   0  801.92   17.40
   4   0   0  795.72   17.10
   4   0   0  832.72   17.70
   4   0   0  797.52   17.40
  -5   0   0  607.34   13.40
  -5   0   0  599.84   13.10
  -5   0   0  587.44   12.60
  -5   0   0  577.14   13.00
   5   0   0  574.14   13.30
   5   0   0  580.34   12.60
   5   0   0  583.34   13.00
  -6   0   0  271.77    7.10
  -6   0   0  267.37    6.70
  -6   0   0  271.27    6.70
  -6   0   0  269.77    7.10
   6   0   0  269.57    6.30
   6   0   0  264.87    7.00
   6   0   0  271.47    6.70
  -7   0   0    5.90    1.00
  -7   0   0    5.30    0.80
  -7   0   0    6.60    0.90
  -7   0   0    4.80    1.00
   7   0   0    5.60    0.90
   7   0   0    5.60    0.70
   7   0   0    4.40    0.90
  -8   0   0    5.90    1.10
  -8   0   0    7.10    1.00
  -8   0   0    5.80    1.10
  -8   0   0    5.50    0.90
   8   0   0    4.40    0.90
   8   0   0    5.20    1.00
   8   0   0    5.90    0.70
  -9   0   0  121.09    4.10
  -9   0   0  114.39    4.50
  -9   0   0  117.49    4.10
  -9   0   0  118.99    4.50
   9   0   0  117.79    3.40
   9   0   0  112.09    3.90
   9   0   0  113.39    4.40
 -10   0   0   38.00    2.60
 -10   0   0   39.40    2.30
 -10   0   0   34.90    2.30
 -10   0   0   37.00    2.70
  10   0   0   33.80    1.70
  10   0   0   35.30    2.20
  10   0   0   33.30    2.60
 -11   0   0    0.10    0.90
 -11   0   0    1.00    1.00
 -11   0   0    1.70    1.10
 -11   0   0   -0.20    0.90
  11   0   0   -1.20    0.70
  11   0   0   -1.20    0.90
 -12   0   0   15.20    2.20
 -12   0   0   13.40    1.90
 -12   0   0   18.10    2.10
 -12   0   0   16.30    2.20
  12   0   0   13.20    2.00
  12   0   0   13.80    1.80
 -13   0   0   -0.40    1.00
 -13   0   0    0.50    1.30
 -13   0   0    1.50    1.30
 -13   0   0    0.10    1.10
  13   0   0   -0.80    1.00
  13   0   0    1.70    1.10
 -14   0   0    1.70    1.30
 -14   0   0    0.40    1.20
 -14   0   0    0.80    1.50
 -14   0   0    1.60    1.40
  14   0   0    0.40    1.20
  14   0   0    0.60    1.40
 -15   0   0  112.79    5.40
 -15   0   0  123.19    5.90
 -15   0   0  121.19    6.60
  15   0   0  121.69    6.10
  15   0   0  132.29    5.70
 -16   0   0  165.88    7.10
 -16   0   0  164.18    8.20
 -16   0   0  159.38    7.10
  16   0   0  166.68    7.50
  16   0   0  176.58    7.10
 -17   0   0   82.89    5.40
 -17   0   0   84.59    6.10
 -17   0   0   67.59    4.70
  17   0   0   73.39    4.60
 -18   0   0    3.50    2.00
  18  -1   0   21.80    2.90
 -18   1   0   23.10    3.80
 -18   1   0   20.30    2.90
 -18   1   0   16.40    3.20
  17  -1   0   94.69    5.70
  17  -1   0  104.49    5.50
 -17   1   0  116.19    6.90
 -17   1   0  106.29    6.00
 -17   1   0  100.79    5.50
  16  -1   0  122.29    6.20
  16  -1   0  135.69    5.90
 -16   1   0  122.49    6.60
 -16   1   0  130.29    6.30
 -16   1   0  123.09    5.70
  15  -1   0    0.90    1.20
  15  -1   0    0.50    1.30
 -15   1   0    1.20    1.40
 -15   1   0   -0.90    1.40
 -15   1   0    0.10    1.30
  14  -1   0    9.70    1.90
  14  -1   0    8.80    1.80
 -14   1   0    6.20    1.80
 -14   1   0    8.50    1.70
 -14   1   0   12.60    2.30
 -14   1   0    4.80    1.40
  13  -1   0   43.00    3.30
  13  -1   0   41.50    2.80
 -13   1   0   43.70    3.40
 -13   1   0   40.80    3.00
 -13   1   0   38.60    3.40
 -13   1   0   41.60    2.90
  12  -1   0  127.19    4.60
  12  -1   0  121.69    5.10
 -12   1   0  114.69    5.10
 -12   1   0  115.29    4.60
 -12   1   0  124.59    5.40
 -12   1   0  116.99    4.60
  11  -1   0  252.87    7.00
  11  -1   0  276.37    7.70
  11  -1   0  271.17    8.20
 -11   1   0  277.87    7.70
 -11   1   0  266.27    7.60
 -11   1   0  267.57    8.40
 -11   1   0  278.67    8.40
  10  -1   0  544.35   12.90
  10  -1   0  530.75   13.40
  10  -1   0  524.35   12.10
 -10   1   0  533.65   12.80
 -10   1   0  531.35   12.90
 -10   1   0  533.95   13.70
 -10   1   0  528.75   13.70
   9  -1   0    6.70    0.80
   9  -1   0    3.60    0.90
   9  -1   0    5.40    1.20
  -9   1   0    4.10    0.90
  -9   1   0    5.40    1.10
  -9   1   0    4.20    1.20
  -9   1   0    4.40    0.90
   8  -1   0   21.80    1.50
   8  -1   0   22.50    1.70
   8  -1   0   23.90    1.20
  -8   1   0   21.50    1.40
  -8   1   0   24.00    1.80
  -8   1   0   22.20    1.80
  -8   1   0   24.20    1.50
   7  -1   0   48.70    2.00
   7  -1   0   53.89    2.40
   7  -1   0   51.69    1.80
  -7   1   0   50.39    2.40
  -7   1   0   47.40    2.10
  -7   1   0   49.10    2.10
   6  -1   0   97.99    2.80
   6  -1   0   97.39    3.30
  -6   1   0   94.09    3.10
  -6   1   0   96.89    3.30
  -6   1   0  101.49    3.10
   5  -1   0    0.00    0.30
   5  -1   0    0.70    0.50
  -5   1   0    0.40    0.40
  -5   1   0    0.00    0.40
   4  -1   0  777.02   16.60
   4  -1   0  744.03   16.60
   4  -1   0  748.53   16.10
  -4   1   0  752.22   16.40
  -4   1   0  776.32   16.30
   3  -1   0  365.46    8.40
   3  -1   0  366.26    8.30
   3  -1   0  366.16    8.30
   3  -1   0  371.46    8.20
   3  -1   0  367.66    8.10
   3  -1   0  378.46    8.50
  -3   1   0  377.26    8.30
  -3   1   0  373.66    8.40
  -3   1   0  374.56    8.20
  -3   1   0  380.96    8.40
  -3   1   0  383.26    8.30
  -3   1   0  378.16    8.50
   2  -1   0   43.60    1.50
   2  -1   0   42.30    1.40
   2  -1   0   46.20    1.40
   2  -1   0   43.10    1.30
   2  -1   0   44.00    1.30
  -2   1   0   44.70    1.30
  -2   1   0   43.60    1.30
  -2   1   0   45.70    1.40
  -2   1   0   45.80    1.40
  -2   1   0   44.40    1.30
  -2   1   0   43.70    1.50
   1  -1   0 2313.77   48.10
   1  -1   0 2295.27   47.80
   1  -1   0 2152.18   48.10
   1  -1   0 2301.17   47.80
  -1   1   0 2288.37   48.30
  -1   1   0 2320.37   48.20
  -1   1   0 2322.47   48.00
   0  -1   0 1132.89   23.30
   0  -1   0 1036.10   23.10
   0  -1   0 1113.09   23.70
   0   1   0 1084.89   23.20
  -1  -1   0   13.20    0.70
  -1  -1   0   12.50    0.50
  -1  -1   0   13.10    0.60
  -1  -1   0   13.90    0.60
  -1  -1   0   13.30    0.70
  -1  -1   0   13.90    0.70
   1   1   0   15.10    0.60
   1   1   0   15.80    0.60
   1   1   0   15.30    0.60
   1   1   0   16.10    0.70
   1   1   0   15.30    0.70
   1   1   0   15.00    0.70
  -2  -1   0  620.84   13.50
  -2  -1   0  602.94   13.30
  -2  -1   0  621.44   13.10
  -2  -1   0  638.14   13.30
  -2  -1   0  626.84   13.40
  -2  -1   0  637.84   13.40
  -2  -1   0  622.04   13.20
   2   1   0  613.84   13.40
   2   1   0  630.14   13.30
   2   1   0  632.24   13.40
   2   1   0  613.94   13.30
   2   1   0  610.44   13.20
  -3  -1   0   12.70    0.60
  -3  -1   0   14.20    0.90
  -3  -1   0   14.20    1.00
  -3  -1   0   12.70    0.80
  -3  -1   0   13.80    0.90
  -3  -1   0   12.00    0.90
   3   1   0   11.50    0.80
   3   1   0   10.60    0.70
   3   1   0   12.20    0.90
   3   1   0   11.20    0.80
  -4  -1   0  321.27    7.50
  -4  -1   0  315.57    6.90
  -4  -1   0  320.27    7.40
  -4  -1   0  304.97    7.40
  -4  -1   0  327.57    7.80
   4   1   0  311.37    7.30
   4   1   0  292.67    7.50
   4   1   0  292.87    7.00
  -5  -1   0 1361.96   29.40
  -5  -1   0 1368.86   28.90
  -5  -1   0 1343.47   29.10
  -5  -1   0 1373.96   28.30
  -5  -1   0 1333.27   28.90
   5   1   0 1336.47   28.80
   5   1   0 1403.66   29.30
   5   1   0 1311.67   28.40
  -6  -1   0  405.16    9.70
  -6  -1   0  417.86   10.30
  -6  -1   0  397.16    8.90
  -6  -1   0  404.06    9.90
  -6  -1   0  406.56    9.70
   6   1   0  402.46   10.00
   6   1   0  406.96    9.60
   6   1   0  383.46    9.10
  -7  -1   0   13.50    1.60
  -7  -1   0   16.60    1.40
  -7  -1   0   15.70    1.60
  -7  -1   0   16.20    1.40
  -7  -1   0   14.20    0.90
   7   1   0   17.20    1.40
   7   1   0   13.80    1.00
   7   1   0   14.90    1.50
  -8  -1   0   67.29    3.30
  -8  -1   0   65.59    2.90
  -8  -1   0   65.39    3.00
  -8  -1   0   66.89    2.90
   8   1   0   64.89    3.10
   8   1   0   66.89    2.80
  -9  -1   0   -0.60    0.70
  -9  -1   0   -0.50    0.70
  -9  -1   0   -1.60    0.60
  -9  -1   0   -1.10    0.80
   9   1   0   -1.00    0.70
   9   1   0    0.30    0.70
 -10  -1   0   82.09    3.80
 -10  -1   0   85.99    3.70
 -10  -1   0   82.29    4.30
 -10  -1   0   81.99    3.70
  10   1   0   81.59    3.50
  10   1   0   81.39    4.00
 -11  -1   0    0.70    0.90
 -11  -1   0   -1.10    0.80
 -11  -1   0   -1.00    0.80
 -11  -1   0   -1.20    0.90
  11   1   0   -1.20    0.90
  11   1   0    0.10    0.80
 -12  -1   0    1.80    1.40
 -12  -1   0    0.20    1.10
 -12  -1   0    1.20    1.20
 -12  -1   0    1.70    1.20
  12   1   0    2.40    1.20
  12   1   0    1.10    1.30
 -13  -1   0   -1.80    1.10
 -13  -1   0   -1.40    1.20
 -13  -1   0   -1.80    1.00
 -13  -1   0   -1.40    1.00
  13   1   0    0.20    1.30
  13   1   0   -0.30    1.00
 -14  -1   0    6.70    2.10
 -14  -1   0    6.80    1.90
 -14  -1   0    7.80    2.00
 -14  -1   0    7.80    1.80
  14   1   0    8.00    1.80
  14   1   0   11.30    2.30
 -15  -1   0   87.69    5.10
 -15  -1   0   79.49    5.60
 -15  -1   0   80.39    4.80
  15   1   0   84.79    5.40
  15   1   0   89.89    4.80
 -16  -1   0   66.69    4.60
 -16  -1   0   73.39    4.90
 -16  -1   0   72.09    5.60
  16   1   0   63.69    4.90
  16   1   0   68.29    4.50
 -17  -1   0   20.90    3.30
 -17  -1   0   19.30    3.30
  17   1   0   23.90    3.20
  18  -2   0   -1.50    1.30
 -18   2   0   -1.30    1.80
 -18   2   0   -0.10    2.00
 -18   2   0   -4.20    1.30
  17  -2   0   31.00    3.80
  17  -2   0   32.30    3.50
 -17   2   0   24.30    3.40
 -17   2   0   30.50    3.90
 -17   2   0   29.70    3.20
  16  -2   0   -0.60    1.20
  16  -2   0   -2.10    1.40
 -16   2   0    0.10    1.20
 -16   2   0   -1.40    1.20
 -16   2   0   -1.60    1.50
  15  -2   0   22.70    2.90
  15  -2   0   23.00    2.60
 -15   2   0   24.50    3.20
 -15   2   0   17.60    2.60
 -15   2   0   20.30    2.30
  14  -2   0    1.90    1.10
  14  -2   0    0.80    1.20
 -14   2   0    0.60    1.30
 -14   2   0    0.80    1.10
 -14   2   0    0.50    1.40
 -14   2   0   -0.50    0.90
  13  -2   0  322.97    9.10
  13  -2   0  318.17    9.80
 -13   2   0  321.77   10.00
 -13   2   0  313.77    8.90
 -13   2   0  316.37    9.90
 -13   2   0  326.37    9.20
  12  -2   0  476.55   11.90
  12  -2   0  459.35   12.50
 -12   2   0  456.65   11.80
 -12   2   0  473.75   12.90
 -12   2   0  466.75   12.80
 -12   2   0  466.85   11.80
  11  -2   0  566.54   14.30
  11  -2   0  544.05   13.50
  11  -2   0  545.35   12.80
 -11   2   0  587.74   14.70
 -11   2   0  548.45   14.30
 -11   2   0  566.24   13.60
 -11   2   0  576.94   13.60
  10  -2   0   34.80    1.80
  10  -2   0   33.00    2.00
  10  -2   0   36.20    2.40
 -10   2   0   33.00    2.50
 -10   2   0   39.60    2.20
 -10   2   0   44.20    2.30
 -10   2   0   40.10    2.60
   9  -2   0   28.30    2.00
   9  -2   0   31.10    1.80
   9  -2   0   30.60    1.60
  -9   2   0   28.40    1.70
  -9   2   0   29.20    2.00
  -9   2   0   30.70    1.90
   8  -2   0  131.89    4.40
   8  -2   0  122.99    3.60
  -8   2   0  120.29    3.90
  -8   2   0  124.89    4.30
   7  -2   0   23.00    1.30
   7  -2   0   20.70    1.60
  -7   2   0   23.00    1.60
  -7   2   0   20.60    1.30
   6  -2   0  671.43   15.20
   6  -2   0  651.63   15.00
   6  -2   0  652.83   14.40
  -6   2   0  656.73   14.50
  -6   2   0  650.33   14.80
   5  -2   0  159.78    4.20
   5  -2   0  164.88    4.70
   5  -2   0  167.48    4.60
  -5   2   0  155.88    4.40
  -5   2   0  160.98    4.40
  -5   2   0  163.58    4.20
   4  -2   0  224.88    5.60
   4  -2   0  226.88    5.50
   4  -2   0  235.78    6.00
   4  -2   0  230.28    5.80
  -4   2   0  223.78    5.60
  -4   2   0  236.38    5.50
  -4   2   0  241.18    5.70
  -4   2   0  237.08    5.60
   3  -2   0    0.30    0.40
   3  -2   0    0.40    0.30
   3  -2   0    0.20    0.40
   3  -2   0    0.90    0.50
   3  -2   0    2.10    0.50
   3  -2   0    0.20    0.30
  -3   2   0    0.70    0.40
  -3   2   0    0.60    0.40
  -3   2   0    0.50    0.30
  -3   2   0    1.40    0.40
   2  -2   0    1.80    0.30
   2  -2   0    2.20    0.40
   2  -2   0    2.30    0.50
   2  -2   0    1.60    0.30
   2  -2   0    1.50    0.40
  -2   2   0    2.50    0.50
  -2   2   0    1.80    0.50
  -2   2   0    2.00    0.40
  -2   2   0    1.70    0.30
  -2   2   0    1.00    0.30
  -2   2   0    1.70    0.40
  -2   2   0    1.30    0.30
   1  -2   0  271.97    6.40
   1  -2   0  276.77    6.40
   1  -2   0  273.97    5.90
   1  -2   0  288.17    6.60
   1  -2   0  280.97    6.20
   1  -2   0  280.37    6.20
   1  -2   0  277.47    6.10
   1  -2   0  271.87    6.20
  -1   2   0  268.97    6.20
  -1   2   0  287.17    6.60
  -1   2   0  275.97    6.10
  -1   2   0  278.27    6.40
  -1   2   0  280.47    6.20
  -1   2   0  273.07    6.20
  -1   2   0  286.97    6.40
   0  -2   0   54.89    1.70
   0  -2   0   61.09    1.70
   0  -2   0   57.19    1.80
   0  -2   0   57.89    1.70
   0  -2   0   58.89    1.90
   0  -2   0   59.69    1.40
   0  -2   0   59.09    1.50
   0   2   0   55.09    1.70
   0   2   0   56.29    1.70
   0   2   0   56.49    1.40
   0   2   0   57.29    1.50
   0   2   0   58.39    1.90
   0   2   0   59.09    1.60
   0   2   0   57.29    1.70
  -1  -2   0  982.70   20.60
  -1  -2   0  962.00   20.80
  -1  -2   0  977.60   20.90
  -1  -2   0  963.30   20.90
  -1  -2   0 1014.80   21.10
   1   2   0 1019.40   20.90
   1   2   0  968.90   21.00
   1   2   0  994.00   20.80
   1   2   0  994.60   21.10
   1   2   0 1010.70   20.60
  -2  -2   0  661.93   14.70
  -2  -2   0  659.03   14.40
  -2  -2   0  651.23   14.10
  -2  -2   0  665.83   14.60
  -2  -2   0  654.43   14.40
   2   2   0  655.53   14.30
   2   2   0  684.13   14.50
   2   2   0  662.93   14.20
   2   2   0  663.73   14.70
  -3  -2   0  556.84   12.10
  -3  -2   0  575.84   12.90
  -3  -2   0  549.85   12.60
  -3  -2   0  567.74   12.50
  -3  -2   0  541.25   12.30
   3   2   0  557.04   12.40
   3   2   0  563.14   12.70
  -4  -2   0 2608.54   54.89
  -4  -2   0 2552.54   54.99
  -4  -2   0 2585.44   54.79
  -4  -2   0 2718.33   55.49
  -4  -2   0 2650.14   54.29
   4   2   0 2625.34   55.19
   4   2   0 2652.93   54.79
  -5  -2   0  605.64   13.70
  -5  -2   0  591.84   13.90
  -5  -2   0  608.54   14.40
  -5  -2   0  602.64   13.80
  -5  -2   0  593.94   13.00
   5   2   0  596.84   13.70
   5   2   0  620.24   14.20
  -6  -2   0  201.18    5.90
  -6  -2   0  209.48    5.80
  -6  -2   0  206.98    6.30
  -6  -2   0  203.08    5.80
  -6  -2   0  209.68    5.00
   6   2   0  200.78    6.10
   6   2   0  205.98    5.70
  -7  -2   0   14.20    0.90
  -7  -2   0   15.70    1.50
  -7  -2   0   13.80    1.70
  -7  -2   0   18.20    1.60
  -7  -2   0   12.30    1.40
   7   2   0   17.20    1.50
   7   2   0   17.20    1.70
  -8  -2   0    1.90    1.10
  -8  -2   0    1.90    0.90
  -8  -2   0    0.80    0.80
  -8  -2   0    1.10    0.90
  -8  -2   0    1.20    0.50
   8   2   0    0.60    1.00
   8   2   0    0.40    0.70
  -9  -2   0  130.79    4.80
  -9  -2   0  129.89    4.80
  -9  -2   0  131.19    5.40
  -9  -2   0  131.59    5.00
   9   2   0  127.09    5.20
   9   2   0  134.99    4.70
 -10  -2   0  223.48    7.00
 -10  -2   0  217.18    7.00
 -10  -2   0  214.38    7.10
 -10  -2   0  199.08    7.50
  10   2   0  209.08    6.70
  10   2   0  217.48    7.40
 -11  -2   0   -0.60    1.20
 -11  -2   0    1.00    1.00
 -11  -2   0    0.20    1.00
 -11  -2   0    0.30    0.90
  11   2   0   -1.10    1.00
  11   2   0    2.00    1.00
 -12  -2   0    2.60    1.70
 -12  -2   0    0.50    1.10
 -12  -2   0    1.00    1.30
 -12  -2   0    0.60    1.20
  12   2   0    0.80    1.40
  12   2   0    5.50    1.50
 -13  -2   0    5.60    1.70
 -13  -2   0    3.60    1.60
 -13  -2   0    2.20    1.80
 -13  -2   0    4.20    1.60
  13   2   0    2.90    1.40
  13   2   0    3.20    1.70
 -14  -2   0    7.00    2.00
 -14  -2   0    5.80    1.90
 -14  -2   0    4.20    2.10
 -14  -2   0    7.90    2.20
  14   2   0    5.70    2.10
  14   2   0    7.90    2.10
 -15  -2   0   -3.00    1.40
 -15  -2   0   -0.40    1.90
 -15  -2   0   -0.40    1.30
  15   2   0   -1.70    1.30
 -16  -2   0    1.60    1.90
 -16  -2   0   -0.70    1.60
 -16  -2   0    1.20    1.90
  16   2   0   -1.30    1.40
 -17  -2   0    0.60    1.90
  18  -3   0   -2.70    1.10
  18  -3   0   -3.10    1.30
 -18   3   0   -3.30    1.10
 -18   3   0   -0.50    1.50
 -18   3   0   -2.50    1.60
  17  -3   0   -3.30    1.10
  17  -3   0   -2.00    1.40
 -17   3   0   -1.00    1.20
 -17   3   0   -1.70    1.40
 -17   3   0    0.80    1.70
  16  -3   0    3.00    1.70
  16  -3   0    1.20    1.40
 -16   3   0    3.20    1.40
 -16   3   0    1.60    1.60
 -16   3   0    1.90    1.60
  15  -3   0   33.70    3.10
  15  -3   0   28.90    2.80
 -15   3   0   33.10    3.50
 -15   3   0   28.50    2.60
 -15   3   0   26.90    3.20
 -15   3   0   28.00    2.60
  14  -3   0   79.59    4.30
  14  -3   0   90.69    4.10
 -14   3   0   75.69    4.70
 -14   3   0   74.19    3.60
 -14   3   0   81.39    4.70
 -14   3   0   79.59    3.80
  13  -3   0  108.89    4.30
  13  -3   0  103.29    4.70
 -13   3   0   93.79    4.70
 -13   3   0   90.19    3.90
 -13   3   0  103.49    4.90
 -13   3   0   98.79    4.10
  12  -3   0  284.77    8.60
  12  -3   0  288.97    8.00
  12  -3   0  271.37    7.20
 -12   3   0  278.97    8.70
 -12   3   0  265.17    8.70
 -12   3   0  272.27    7.80
 -12   3   0  281.97    7.90
  11  -3   0  114.89    4.20
  11  -3   0  110.29    3.80
  11  -3   0  117.39    4.70
 -11   3   0  113.59    4.70
 -11   3   0  109.99    4.70
 -11   3   0  114.19    4.20
 -11   3   0  113.79    4.10
  10  -3   0  222.78    6.80
  10  -3   0  215.28    5.90
 -10   3   0  215.58    6.70
 -10   3   0  220.08    6.30
   9  -3   0    3.60    1.10
   9  -3   0    3.20    0.80
  -9   3   0    2.90    0.80
  -9   3   0    2.30    0.80
   8  -3   0  263.97    7.40
   8  -3   0  253.57    6.60
   8  -3   0  253.47    7.30
  -8   3   0  246.18    6.60
  -8   3   0  262.57    7.10
   7  -3   0 1637.24   35.10
   7  -3   0 1636.44   35.90
   7  -3   0 1640.74   35.70
  -7   3   0 1645.34   35.00
  -7   3   0 1704.13   35.50
  -7   3   0 1648.94   35.30
   6  -3   0  508.15   12.20
   6  -3   0  503.35   12.00
  -6   3   0  514.85   11.50
  -6   3   0  493.65   11.80
  -6   3   0  510.75   11.70
   5  -3   0   44.40    1.90
   5  -3   0   42.10    2.00
   5  -3   0   43.70    2.10
  -5   3   0   43.90    1.70
  -5   3   0   46.10    1.90
   4  -3   0  700.53   15.30
   4  -3   0  685.93   15.00
   4  -3   0  696.43   15.50
   4  -3   0  662.73   14.70
   4  -3   0  692.93   15.10
  -4   3   0  682.43   15.00
  -4   3   0  659.13   15.40
  -4   3   0  685.93   14.70
  -4   3   0  693.03   15.10
   3  -3   0  732.43   15.80
   3  -3   0  741.53   15.80
   3  -3   0  732.73   16.10
   3  -3   0  750.22   16.40
   3  -3   0  761.12   16.20
  -3   3   0  738.33   15.90
  -3   3   0  745.23   15.80
  -3   3   0  753.02   16.60
  -3   3   0  732.13   16.20
  -3   3   0  757.92   16.10
   2  -3   0  315.67    7.30
   2  -3   0  317.77    7.80
   2  -3   0  313.07    7.50
   2  -3   0  306.47    7.20
   2  -3   0  319.97    7.30
   2  -3   0  309.07    7.50
   2  -3   0  325.37    7.10
  -2   3   0  326.57    7.90
  -2   3   0  329.57    7.60
  -2   3   0  312.07    7.00
  -2   3   0  319.47    7.30
  -2   3   0  315.07    7.20
   1  -3   0  213.28    5.30
   1  -3   0  204.28    5.50
   1  -3   0  201.38    4.50
   1  -3   0  208.78    5.00
   1  -3   0  207.98    4.90
   1  -3   0  206.08    4.50
   1  -3   0  201.98    5.00
   1  -3   0  203.28    5.20
  -1   3   0  198.78    5.20
  -1   3   0  209.98    5.40
  -1   3   0  197.88    4.90
  -1   3   0  210.78    5.10
  -1   3   0  200.78    4.50
  -1   3   0  209.28    4.80
  -1   3   0  195.58    5.00
   0  -3   0   14.80    0.90
   0  -3   0   15.40    1.20
   0  -3   0   13.20    0.90
   0  -3   0   15.60    0.70
   0  -3   0   14.80    1.10
   0  -3   0   15.00    0.90
   0  -3   0   15.30    0.60
   0   3   0   15.70    1.00
   0   3   0   15.50    0.70
   0   3   0   12.60    0.80
   0   3   0   13.80    1.10
   0   3   0   14.90    1.00
   0   3   0   13.90    0.60
   0   3   0   12.20    0.90
  -1  -3   0 1206.08   25.60
  -1  -3   0 1209.78   25.10
  -1  -3   0 1165.68   25.20
  -1  -3   0 1225.78   25.90
   1   3   0 1217.88   25.00
   1   3   0 1195.48   25.60
   1   3   0 1202.48   25.50
   1   3   0 1190.58   25.10
  -2  -3   0   23.10    1.50
  -2  -3   0   24.50    1.10
  -2  -3   0   25.30    1.00
  -2  -3   0   26.30    1.40
   2   3   0   26.30    1.30
   2   3   0   26.40    1.10
  -3  -3   0  751.42   17.20
  -3  -3   0  735.93   16.20
  -3  -3   0  743.63   16.30
  -3  -3   0  745.03   16.90
  -3  -3   0  748.93   16.70
  -3  -3   0  724.83   15.90
   3   3   0  787.12   16.60
  -4  -3   0 1827.52   37.90
  -4  -3   0 1707.73   36.90
  -4  -3   0 1783.42   37.60
  -4  -3   0 1740.03   37.10
  -4  -3   0 1754.62   38.10
   4   3   0 1741.13   37.30
  -5  -3   0  436.66   10.60
  -5  -3   0  460.75   11.00
  -5  -3   0  448.96   10.10
  -5  -3   0  455.95   11.20
  -5  -3   0  454.65   11.60
   5   3   0  432.66   11.30
   5   3   0  454.55   10.80
  -6  -3   0  661.43   15.40
  -6  -3   0  681.53   15.80
  -6  -3   0  698.73   16.10
  -6  -3   0  645.44   14.70
  -6  -3   0  677.63   16.60
   6   3   0  659.03   15.60
   6   3   0  684.13   16.30
  -7  -3   0    2.80    1.00
  -7  -3   0    0.50    0.50
  -7  -3   0    1.50    0.80
  -7  -3   0    1.40    0.80
  -7  -3   0    0.50    0.80
   7   3   0    0.10    0.90
   7   3   0    2.20    0.80
  -8  -3   0  113.29    5.00
  -8  -3   0  110.49    4.60
  -8  -3   0  119.09    4.50
  -8  -3   0  120.49    4.40
   8   3   0  113.69    4.90
   8   3   0  112.59    4.30
  -9  -3   0  218.48    6.90
  -9  -3   0  224.08    8.00
  -9  -3   0  221.88    7.20
  -9  -3   0  220.68    7.40
   9   3   0  231.58    7.80
   9   3   0  241.18    7.20
 -10  -3   0  185.88    6.40
 -10  -3   0  190.68    6.90
 -10  -3   0  195.48    7.50
 -10  -3   0  194.48    6.70
  10   3   0  181.78    7.10
  10   3   0  187.38    6.40
 -11  -3   0   65.99    4.70
 -11  -3   0   66.79    3.80
 -11  -3   0   70.69    4.00
 -11  -3   0   71.69    4.20
  11   3   0   62.49    4.20
  11   3   0   63.59    3.70
 -12  -3   0    7.90    1.90
 -12  -3   0    8.60    1.80
 -12  -3   0    6.60    1.70
 -12  -3   0    7.70    2.20
  12   3   0    8.80    1.80
 -13  -3   0   -1.70    1.20
 -13  -3   0   -1.10    1.20
 -13  -3   0    0.30    1.30
 -13  -3   0    0.00    1.30
  13   3   0   -3.30    1.10
 -14  -3   0    9.50    2.10
 -14  -3   0   10.90    2.20
 -14  -3   0   13.40    2.90
  14   3   0   10.90    2.30
 -15  -3   0   14.70    3.00
 -15  -3   0   12.20    2.50
 -15  -3   0   12.70    2.40
  15   3   0   13.20    2.70
 -16  -3   0    2.30    1.80
 -16  -3   0    2.30    1.80
 -16  -3   0    7.30    2.50
  16   3   0   -0.90    1.50
  19  -4   0    8.90    2.20
 -19   4   0    9.60    3.10
  18  -4   0   -1.80    1.50
  18  -4   0   -3.70    1.10
 -18   4   0   -4.10    1.40
 -18   4   0   -3.00    1.30
 -18   4   0   -1.40    1.60
  17  -4   0    5.50    2.00
  17  -4   0    7.70    1.90
 -17   4   0    5.40    1.70
 -17   4   0    3.60    2.10
 -17   4   0   10.10    2.40
  16  -4   0   35.70    3.00
  16  -4   0   34.90    3.30
 -16   4   0   28.40    3.40
 -16   4   0   34.10    3.80
 -16   4   0   34.90    2.80
  15  -4   0   -0.90    0.90
  15  -4   0   -1.10    1.10
 -15   4   0   -0.50    1.20
 -15   4   0   -1.30    1.30
 -15   4   0   -2.30    0.80
  14  -4   0    4.70    1.40
  14  -4   0    5.50    1.70
 -14   4   0    4.50    1.20
 -14   4   0    7.60    1.90
 -14   4   0    5.00    1.30
 -14   4   0    6.10    1.80
  13  -4   0    9.80    1.60
  13  -4   0    9.50    1.90
 -13   4   0    9.00    1.80
 -13   4   0    8.30    1.50
 -13   4   0    8.40    1.50
 -13   4   0    7.70    1.80
  12  -4   0   53.49    3.20
  12  -4   0   53.99    2.60
 -12   4   0   54.99    2.80
 -12   4   0   47.60    2.80
 -12   4   0   50.49    3.20
  11  -4   0   77.89    3.10
  11  -4   0   71.89    3.70
 -11   4   0   74.09    3.30
 -11   4   0   68.69    3.50
  10  -4   0   13.80    2.00
  10  -4   0   10.20    1.70
  10  -4   0   11.00    1.40
 -10   4   0   11.60    1.30
 -10   4   0   12.80    1.50
   9  -4   0  274.17    7.30
   9  -4   0  280.97    8.00
   9  -4   0  275.77    8.20
  -9   4   0  277.97    7.60
  -9   4   0  272.97    7.20
  -9   4   0  270.07    7.70
   8  -4   0  349.37    9.20
   8  -4   0  343.37    8.60
   8  -4   0  338.07    9.40
  -8   4   0  324.17    8.80
  -8   4   0  336.17    8.40
  -8   4   0  344.57    8.80
   7  -4   0  777.82   17.30
   7  -4   0  759.42   17.70
   7  -4   0  790.22   18.00
  -7   4   0  747.73   17.40
  -7   4   0  765.22   17.00
  -7   4   0  746.03   17.20
   6  -4   0  424.76   10.10
   6  -4   0  404.46   10.50
   6  -4   0  411.76   10.30
  -6   4   0  434.56   10.00
  -6   4   0  410.26    9.70
   5  -4   0 1174.78   25.10
   5  -4   0 1174.78   24.80
   5  -4   0 1141.09   25.30
   5  -4   0 1135.79   24.70
  -5   4   0 1124.09   24.30
  -5   4   0 1121.99   24.70
   4  -4   0    2.20    0.50
   4  -4   0    3.00    0.50
   4  -4   0    1.80    0.70
   4  -4   0    2.70    0.70
  -4   4   0    3.30    0.60
  -4   4   0    3.40    0.50
  -4   4   0    3.10    0.60
   3  -4   0  130.09    3.40
   3  -4   0  127.09    3.90
   3  -4   0  126.99    4.20
   3  -4   0  127.39    3.80
   3  -4   0  126.69    3.30
  -3   4   0  132.29    3.40
  -3   4   0  133.29    3.70
   2  -4   0  420.66   10.30
   2  -4   0  412.36    9.70
   2  -4   0  409.06    9.20
   2  -4   0  412.66    9.00
   2  -4   0  410.96    9.80
  -2   4   0  417.76    9.50
  -2   4   0  399.36    9.40
  -2   4   0  412.56    9.50
  -2   4   0  417.56    9.20
   1  -4   0  229.38    6.10
   1  -4   0  232.38    5.10
   1  -4   0  227.48    6.40
   1  -4   0  229.88    6.10
  -1   4   0  232.78    5.90
  -1   4   0  227.88    5.20
  -1   4   0  227.98    5.60
  -1   4   0  241.78    5.90
  -1   4   0  222.48    5.70
  -1   4   0  235.38    5.90
  -1   4   0  233.48    5.30
   0  -4   0    8.60    0.90
   0  -4   0    8.60    0.60
   0  -4   0    6.40    1.10
   0  -4   0    8.30    1.00
   0   4   0   11.30    0.90
   0   4   0    8.60    0.80
   0   4   0    9.40    0.60
   0   4   0    8.80    1.00
   0   4   0    9.60    0.50
   0   4   0    8.80    1.00
  -1  -4   0    5.10    1.00
  -1  -4   0    6.90    0.80
  -1  -4   0    5.00    0.80
  -1  -4   0    5.80    0.60
   1   4   0    5.80    0.50
   1   4   0    7.10    0.90
   1   4   0    5.90    0.80
   1   4   0    5.50    0.50
   1   4   0    6.00    0.60
  -2  -4   0   14.00    1.50
  -2  -4   0   12.70    0.90
  -2  -4   0   12.20    0.90
  -2  -4   0   12.80    1.20
   2   4   0   12.90    1.00
   2   4   0   14.10    1.20
   2   4   0   15.70    1.20
  -3  -4   0  239.28    6.80
  -3  -4   0  241.28    5.70
  -3  -4   0  240.68    5.90
  -3  -4   0  241.78    6.50
   3   4   0  233.18    6.40
  -4  -4   0   11.30    1.00
  -4  -4   0   10.70    0.80
  -4  -4   0   10.80    1.30
  -4  -4   0   11.80    1.50
  -4  -4   0    9.50    1.50
   4   4   0    9.50    1.30
  -5  -4   0   67.79    2.10
  -5  -4   0   66.49    3.20
  -5  -4   0   64.79    3.50
  -5  -4   0   66.59    2.60
  -5  -4   0   69.39    3.00
   5   4   0   64.89    2.90
  -6  -4   0    4.80    1.20
  -6  -4   0    6.70    1.10
  -6  -4   0    7.50    0.70
  -6  -4   0    5.40    1.20
  -6  -4   0    5.60    1.30
   6   4   0    6.30    1.10
  -7  -4   0    3.70    1.10
  -7  -4   0    3.60    1.20
  -7  -4   0    5.40    1.30
  -7  -4   0    3.50    1.00
  -7  -4   0    4.70    0.60
   7   4   0    5.20    1.20
  -8  -4   0  253.57    6.40
  -8  -4   0  271.07    7.80
  -8  -4   0  263.37    9.10
  -8  -4   0  266.77    8.50
  -8  -4   0  290.47    8.40
   8   4   0  274.57    8.00
  -9  -4   0  203.48    6.90
  -9  -4   0  188.38    7.70
  -9  -4   0  193.18    6.40
  -9  -4   0  193.58    7.10
   9   4   0  194.68    6.60
 -10  -4   0  118.29    6.10
 -10  -4   0  128.69    5.00
 -10  -4   0  123.49    5.40
 -10  -4   0  126.99    5.70
  10   4   0  125.49    5.20
 -11  -4   0   85.29    4.60
 -11  -4   0   84.59    5.60
 -11  -4   0   77.19    4.60
 -11  -4   0   72.69    3.90
  11   4   0   80.09    4.30
 -12  -4   0    0.70    1.50
 -12  -4   0    3.00    1.80
 -12  -4   0    2.10    1.40
 -12  -4   0    2.90    1.60
  12   4   0    3.20    1.60
 -13  -4   0   11.90    2.30
 -13  -4   0   11.40    2.30
 -13  -4   0    8.80    2.50
 -13  -4   0    9.50    2.30
  13   4   0    7.10    2.00
 -14  -4   0   85.09    5.00
 -14  -4   0   79.19    5.30
 -14  -4   0   85.39    6.10
  14   4   0   89.79    5.30
 -15  -4   0   11.10    2.40
 -15  -4   0   14.60    3.10
 -15  -4   0   12.20    2.60
  15   4   0   13.90    3.00
  19  -5   0   32.00    4.60
  19  -5   0   40.70    3.50
 -19   5   0   35.00    4.40
  18  -5   0   46.80    4.10
  18  -5   0   45.50    3.60
 -18   5   0   42.70    4.50
 -18   5   0   53.79    4.40
 -18   5   0   41.50    3.50
  17  -5   0   34.40    3.30
  17  -5   0   40.10    3.60
 -17   5   0   36.40    4.00
 -17   5   0   31.80    3.90
 -17   5   0   31.50    3.00
  16  -5   0    4.60    1.70
  16  -5   0    5.80    1.90
 -16   5   0    4.90    2.10
 -16   5   0    4.50    1.90
 -16   5   0    2.20    1.40
  15  -5   0    2.50    1.20
  15  -5   0    1.20    1.40
 -15   5   0    1.10    1.00
 -15   5   0   -0.40    1.30
 -15   5   0    0.20    1.40
 -15   5   0    0.10    1.00
  14  -5   0   16.50    2.40
 -14   5   0   17.40    2.50
 -14   5   0   15.40    1.90
 -14   5   0   14.40    1.80
 -14   5   0   13.40    2.10
  13  -5   0    0.60    1.20
  13  -5   0    0.90    0.80
 -13   5   0    1.80    1.00
 -13   5   0    0.30    1.10
  12  -5   0   20.00    2.30
  12  -5   0   20.70    1.80
 -12   5   0   19.60    1.80
 -12   5   0   22.10    2.40
  11  -5   0  173.48    5.50
  11  -5   0  188.58    6.50
  11  -5   0  165.78    6.30
 -11   5   0  178.48    6.10
 -11   5   0  176.58    5.50
  10  -5   0  141.19    5.50
  10  -5   0  132.69    4.60
  10  -5   0  135.79    5.20
 -10   5   0  142.59    4.50
 -10   5   0  133.29    4.90
 -10   5   0  143.79    4.90
   9  -5   0   91.09    4.20
   9  -5   0  102.79    4.20
  -9   5   0  106.29    3.90
  -9   5   0  100.49    3.90
  -9   5   0  102.39    3.60
   8  -5   0  272.37    7.90
   8  -5   0  276.07    7.50
   8  -5   0  264.97    8.00
  -8   5   0  268.07    7.00
  -8   5   0  273.07    7.40
  -8   5   0  275.87    7.50
   7  -5   0  951.10   20.90
   7  -5   0  915.91   21.20
   7  -5   0  926.61   21.50
  -7   5   0  923.31   20.70
  -7   5   0  929.01   20.50
   6  -5   0 1717.83   37.50
   6  -5   0 1752.02   36.80
   6  -5   0 1701.33   36.70
   6  -5   0 1720.43   37.20
  -6   5   0 1683.63   36.60
  -6   5   0 1735.33   36.30
   5  -5   0   14.70    1.30
   5  -5   0   11.20    1.40
  -5   5   0   11.70    1.20
  -5   5   0   13.70    1.00
   4  -5   0  438.66   10.60
   4  -5   0  441.26   10.30
   4  -5   0  418.76    9.60
  -4   5   0  424.56   10.10
  -4   5   0  431.56    9.70
  -4   5   0  422.46   10.00
   3  -5   0  379.16    9.30
   3  -5   0  360.66    8.30
   3  -5   0  367.96    9.30
   3  -5   0  377.76    9.80
  -3   5   0  390.76    8.90
  -3   5   0  351.86    8.50
  -3   5   0  369.76    8.90
   2  -5   0 1136.99   24.80
   2  -5   0 1123.59   24.70
   2  -5   0 1143.79   25.40
   2  -5   0 1118.29   23.50
   2  -5   0 1130.39   23.50
  -2   5   0 1098.59   23.90
  -2   5   0 1108.29   24.20
  -2   5   0 1117.09   24.20
  -2   5   0 1102.89   24.20
   1  -5   0  129.29    4.50
   1  -5   0  124.89    3.00
   1  -5   0  125.59    4.10
   1  -5   0  115.99    4.10
  -1   5   0  121.59    3.10
  -1   5   0  120.99    3.80
  -1   5   0  123.89    3.80
  -1   5   0  126.49    3.20
  -1   5   0  117.39    3.80
   0  -5   0    6.30    1.20
   0  -5   0    5.60    0.90
   0  -5   0    7.80    0.70
   0  -5   0    4.40    1.00
   0   5   0    6.40    1.00
   0   5   0    5.80    0.90
   0   5   0    8.10    0.60
   0   5   0    5.80    0.90
   0   5   0    7.90    0.60
  -1  -5   0    3.70    0.90
  -1  -5   0    4.00    1.00
  -1  -5   0    5.00    0.90
   1   5   0    1.80    0.70
   1   5   0    2.50    0.40
   1   5   0    2.00    0.40
   1   5   0    1.60    0.70
  -2  -5   0    1.20    0.50
  -2  -5   0    1.10    0.90
  -2  -5   0    0.50    0.50
  -2  -5   0    0.60    0.40
   2   5   0    0.60    0.60
   2   5   0    1.40    0.40
   2   5   0    1.20    0.70
  -3  -5   0  150.78    4.20
  -3  -5   0  152.38    5.30
  -3  -5   0  143.79    4.00
  -3  -5   0  147.99    4.80
   3   5   0  145.19    4.80
   3   5   0  143.39    4.70
  -4  -5   0   19.60    1.70
  -4  -5   0   20.10    1.40
  -4  -5   0   19.70    1.20
  -4  -5   0   22.00    2.10
   4   5   0   19.30    1.70
  -5  -5   0   42.80    2.20
  -5  -5   0   46.00    2.90
  -5  -5   0   42.20    1.70
  -5  -5   0   39.10    2.50
   5   5   0   45.60    2.50
  -6  -5   0   10.50    1.60
  -6  -5   0   11.60    1.90
  -6  -5   0   11.50    1.40
  -6  -5   0   13.20    1.00
   6   5   0   12.50    1.60
  -7  -5   0  169.78    5.50
  -7  -5   0  164.98    6.80
  -7  -5   0  168.48    6.10
  -7  -5   0  165.48    4.40
  -7  -5   0  172.38    6.50
   7   5   0  170.08    5.90
  -8  -5   0  236.68    8.20
  -8  -5   0  230.78    7.10
  -8  -5   0  242.68    8.80
  -8  -5   0  233.28    7.80
   8   5   0  236.88    7.60
  -9  -5   0  134.99    6.20
  -9  -5   0  136.99    6.60
  -9  -5   0  136.39    5.80
  -9  -5   0  130.89    5.10
   9   5   0  137.09    5.60
 -10  -5   0  169.38    6.20
 -10  -5   0  165.88    6.80
 -10  -5   0  173.08    7.30
 -10  -5   0  169.68    7.80
  10   5   0  165.68    6.50
 -11  -5   0   19.50    3.00
 -11  -5   0   21.10    2.80
 -11  -5   0   24.70    3.60
 -11  -5   0   17.70    2.40
  11   5   0   26.90    3.00
 -12  -5   0   12.60    2.60
 -12  -5   0   17.80    2.80
 -12  -5   0   14.60    2.30
  12   5   0   16.80    2.60
 -13  -5   0  133.29    7.20
 -13  -5   0  134.99    6.10
 -13  -5   0  138.79    6.80
  13   5   0  149.19    6.80
 -14  -5   0   27.40    3.50
  14   5   0   32.10    3.70
  19  -6   0   26.80    3.60
  19  -6   0   25.80    3.00
 -19   6   0   26.00    3.60
 -19   6   0   29.60    4.30
  18  -6   0  122.09    6.30
  18  -6   0  125.69    5.60
 -18   6   0  119.49    5.40
 -18   6   0  142.09    6.90
 -18   6   0  122.49    6.60
  17  -6   0  108.59    5.80
  17  -6   0  100.99    5.00
 -17   6   0  105.39    6.10
 -17   6   0  104.29    4.80
 -17   6   0  106.69    6.00
  16  -6   0   76.19    4.70
  16  -6   0   69.29    3.80
 -16   6   0   54.89    4.40
 -16   6   0   68.29    3.70
 -16   6   0   58.59    4.50
  15  -6   0    8.50    2.10
 -15   6   0    6.70    1.50
 -15   6   0    7.50    1.80
 -15   6   0    9.70    2.40
 -15   6   0    7.80    1.60
  14  -6   0    9.50    2.20
  14  -6   0   11.50    1.80
 -14   6   0   13.60    2.30
 -14   6   0   10.20    1.60
 -14   6   0   10.30    1.90
  13  -6   0   71.59    3.40
  13  -6   0   78.09    4.40
 -13   6   0   70.89    3.40
 -13   6   0   83.79    4.20
  12  -6   0   12.50    1.60
  12  -6   0   13.40    2.10
  12  -6   0   14.40    2.20
 -12   6   0    9.30    1.70
 -12   6   0   12.50    1.50
  11  -6   0    1.50    0.90
  11  -6   0    2.10    1.20
  11  -6   0    1.80    1.20
 -11   6   0    0.40    1.00
 -11   6   0    3.90    1.20
 -11   6   0    3.20    1.00
  10  -6   0   -0.20    0.90
  10  -6   0    2.50    1.10
 -10   6   0    0.90    1.00
 -10   6   0    1.20    0.90
 -10   6   0    0.60    0.80
   9  -6   0   -0.20    0.80
   9  -6   0   -0.10    0.80
   9  -6   0    2.00    0.90
  -9   6   0    0.40    0.80
  -9   6   0    1.10    0.80
  -9   6   0   -0.80    0.60
   8  -6   0  226.28    6.60
   8  -6   0  225.38    7.00
   8  -6   0  228.98    7.30
  -8   6   0  243.48    6.70
  -8   6   0  227.38    6.30
   7  -6   0   18.80    2.00
   7  -6   0   17.00    2.00
   7  -6   0   16.50    1.40
   7  -6   0   16.60    1.50
  -7   6   0   17.20    1.50
  -7   6   0   17.50    1.20
   6  -6   0  270.37    7.20
   6  -6   0  253.37    7.40
  -6   6   0  262.97    6.50
  -6   6   0  251.07    6.90
   5  -6   0  363.56    9.20
   5  -6   0  352.96    8.50
   5  -6   0  357.16    9.50
  -5   6   0  370.76    8.90
  -5   6   0  367.36    8.60
  -5   6   0  368.26    9.10
   4  -6   0  498.85   12.90
   4  -6   0  522.85   12.40
   4  -6   0  483.45   12.30
  -4   6   0  505.75   11.90
  -4   6   0  501.25   11.50
  -4   6   0  520.85   11.90
   3  -6   0 1603.14   34.50
   3  -6   0 1601.34   34.20
   3  -6   0 1672.03   35.70
   3  -6   0 1642.04   36.30
   3  -6   0 1647.44   35.50
  -3   6   0 1640.34   35.00
  -3   6   0 1655.03   34.60
  -3   6   0 1607.94   34.90
  -3   6   0 1639.54   35.00
   2  -6   0  405.06    9.00
   2  -6   0  397.06   11.00
   2  -6   0  403.06   10.30
   2  -6   0  410.96   10.40
  -2   6   0  401.76    9.80
  -2   6   0  406.96    9.30
  -2   6   0  404.46    9.90
  -2   6   0  394.36    9.50
  -2   6   0  407.06    9.90
   1  -6   0  227.18    5.30
   1  -6   0  237.48    6.80
   1  -6   0  231.08    6.80
   1  -6   0  230.68    7.30
  -1   6   0  234.18    6.40
  -1   6   0  232.28    6.60
  -1   6   0  234.78    5.40
  -1   6   0  229.98    5.50
  -1   6   0  230.18    6.40
   0  -6   0  345.57    9.70
   0  -6   0  341.97    9.10
   0  -6   0  333.57    8.80
   0   6   0  329.27    8.70
   0   6   0  335.37    7.60
   0   6   0  323.17    8.70
   0   6   0  332.67    7.50
  -1  -6   0   85.99    4.00
  -1  -6   0   84.99    2.70
  -1  -6   0   85.99    3.60
  -1  -6   0   92.09    3.60
   1   6   0   84.99    3.40
   1   6   0   82.49    2.40
   1   6   0   87.29    3.40
  -2  -6   0  325.87    9.50
  -2  -6   0  326.97    8.90
  -2  -6   0  333.97    7.90
   2   6   0  319.67    8.70
   2   6   0  327.17    7.60
   2   6   0  331.87    8.70
  -3  -6   0  397.86   11.10
  -3  -6   0  388.56    9.30
  -3  -6   0  390.66   10.40
   3   6   0  383.36   10.20
   3   6   0  392.46    9.10
   3   6   0  391.96   10.20
  -4  -6   0    2.70    1.00
  -4  -6   0    1.20    1.00
  -4  -6   0    1.50    0.70
   4   6   0    2.50    1.00
   4   6   0    1.90    0.90
  -5  -6   0   20.00    2.50
  -5  -6   0   17.30    1.50
  -5  -6   0   17.50    2.00
   5   6   0   18.50    2.10
   5   6   0   22.80    2.30
  -6  -6   0   52.39    3.60
  -6  -6   0   36.60    2.30
  -6  -6   0   38.90    2.90
   6   6   0   39.50    2.70
  -7  -6   0   17.50    2.60
  -7  -6   0   21.10    2.50
  -7  -6   0   19.50    2.00
   7   6   0   19.90    2.30
  -8  -6   0   23.40    2.70
  -8  -6   0   20.10    2.80
  -8  -6   0   20.50    2.10
   8   6   0   21.60    2.50
  -9  -6   0  105.89    5.30
  -9  -6   0  103.89    4.60
  -9  -6   0  117.89    6.10
   9   6   0  113.29    5.20
 -10  -6   0   50.49    3.90
 -10  -6   0   46.10    4.30
 -10  -6   0   50.19    3.40
  10   6   0   57.79    3.90
 -11  -6   0    0.90    1.50
 -11  -6   0   -0.60    1.50
 -11  -6   0    0.90    1.30
  11   6   0    0.10    1.60
 -12  -6   0   29.10    3.60
 -12  -6   0   28.00    3.90
 -12  -6   0   33.10    5.30
  12   6   0   25.60    3.20
 -13  -6   0   56.49    4.70
  13   6   0   48.90    4.30
  13   6   0   56.39    4.90
 -14  -6   0   60.59    5.30
  14   6   0   54.49    4.60
  19  -7   0  115.09    5.70
  19  -7   0  110.59    6.30
 -19   7   0  123.59    6.90
 -19   7   0  119.59    6.80
  18  -7   0   64.99    4.70
  18  -7   0   50.39    3.70
 -18   7   0   66.09    4.90
 -18   7   0   54.99    4.60
  17  -7   0   26.40    2.80
  17  -7   0   18.90    2.80
 -17   7   0   23.90    3.50
 -17   7   0   21.70    2.40
 -17   7   0   23.30    3.20
  16  -7   0    4.90    1.90
 -16   7   0    5.70    1.40
 -16   7   0    5.80    1.90
 -16   7   0    5.90    2.00
  15  -7   0   66.39    4.30
 -15   7   0   79.59    4.60
 -15   7   0   65.89    3.50
 -15   7   0   71.99    4.80
  14  -7   0  164.98    5.90
  14  -7   0  173.58    7.10
 -14   7   0  175.48    6.00
 -14   7   0  167.58    6.60
  13  -7   0  172.28    6.00
  13  -7   0  179.88    7.20
  13  -7   0  177.18    7.00
 -13   7   0  179.18    6.60
 -13   7   0  176.38    5.90
  12  -7   0    9.10    2.00
  12  -7   0    7.50    1.50
  12  -7   0    7.10    1.90
 -12   7   0    6.10    1.50
 -12   7   0    6.40    1.20
 -12   7   0    4.40    1.30
  11  -7   0    4.30    1.70
  11  -7   0    8.20    1.70
 -11   7   0    7.50    1.60
 -11   7   0    7.50    1.20
 -11   7   0    5.80    1.30
  10  -7   0  190.08    6.30
  10  -7   0  184.58    6.60
  10  -7   0  191.88    6.90
 -10   7   0  188.08    6.30
 -10   7   0  203.38    6.30
 -10   7   0  199.58    5.90
   9  -7   0   21.40    2.30
   9  -7   0   16.00    2.10
   9  -7   0   18.00    2.00
  -9   7   0   18.50    1.70
  -9   7   0   18.30    1.50
   8  -7   0   23.30    2.50
   8  -7   0   22.50    2.10
   8  -7   0   21.60    1.80
  -8   7   0   21.20    1.70
  -8   7   0   20.60    1.40
   7  -7   0    2.70    0.80
   7  -7   0    1.10    0.80
   7  -7   0    2.20    0.90
  -7   7   0   -0.20    0.60
  -7   7   0    0.60    0.50
   6  -7   0   25.00    2.00
   6  -7   0   24.50    1.40
   6  -7   0   23.60    1.80
  -6   7   0   28.70    1.70
  -6   7   0   27.50    1.50
  -6   7   0   27.00    1.80
   5  -7   0   -0.40    0.70
   5  -7   0    0.50    0.90
   5  -7   0    1.30    0.50
   5  -7   0    0.00    0.70
  -5   7   0   -0.10    0.60
  -5   7   0    0.40    0.50
   4  -7   0  427.76   11.10
   4  -7   0  417.16   11.00
   4  -7   0  425.96   11.80
  -4   7   0  433.56   10.10
  -4   7   0  431.46   10.50
  -4   7   0  430.96   10.60
   3  -7   0   65.59    2.10
   3  -7   0   60.89    3.60
   3  -7   0   65.19    3.10
  -3   7   0   66.59    2.80
  -3   7   0   66.09    2.80
  -3   7   0   66.49    2.80
  -3   7   0   65.89    2.50
   2  -7   0 1130.29   27.00
   2  -7   0 1171.98   26.20
   2  -7   0 1155.68   26.30
   2  -7   0 1134.09   24.30
  -2   7   0 1174.98   25.60
  -2   7   0 1141.39   25.20
  -2   7   0 1135.69   25.50
  -2   7   0 1176.38   25.60
   1  -7   0  582.54   15.20
   1  -7   0  602.24   14.60
   1  -7   0  592.04   12.50
   1  -7   0  572.94   14.50
  -1   7   0  597.74   14.10
  -1   7   0  576.24   12.60
  -1   7   0  582.94   14.10
  -1   7   0  591.34   13.90
  -1   7   0  575.54   13.60
  -1   7   0  543.35   13.40
   0  -7   0    7.80    1.60
   0  -7   0    5.90    1.20
   0  -7   0    8.60    1.60
   0   7   0    8.30    1.30
   0   7   0    7.20    1.30
   0   7   0    9.90    0.70
  -1  -7   0  215.28    7.40
  -1  -7   0  220.38    6.90
  -1  -7   0  209.48    5.50
  -1  -7   0  209.68    6.60
   1   7   0  215.78    6.50
   1   7   0  212.28    6.40
   1   7   0  221.18    6.70
   1   7   0  207.78    5.10
  -2  -7   0  371.36   10.90
  -2  -7   0  352.16    9.90
  -2  -7   0  382.26   10.40
  -2  -7   0  372.76    8.80
   2   7   0  362.76    9.90
   2   7   0  363.76    9.80
   2   7   0  355.56    8.40
  -3  -7   0  120.39    3.80
  -3  -7   0  111.09    5.20
  -3  -7   0  121.49    4.80
   3   7   0  127.29    4.70
   3   7   0  116.39    4.60
   3   7   0  116.89    3.50
  -4  -7   0  152.58    6.30
  -4  -7   0  149.79    4.60
  -4  -7   0  146.29    5.60
   4   7   0  150.88    5.60
   4   7   0  147.69    5.50
   4   7   0  141.39    4.30
  -5  -7   0    5.10    1.50
  -5  -7   0    4.80    1.10
  -5  -7   0    4.70    1.70
   5   7   0    6.80    1.20
   5   7   0    5.60    1.50
   5   7   0    5.00    1.50
  -6  -7   0   14.00    1.70
  -6  -7   0   18.50    2.40
  -6  -7   0   14.20    2.40
   6   7   0   17.60    2.40
   6   7   0   15.00    2.10
  -7  -7   0  118.09    6.10
  -7  -7   0  110.69    4.50
  -7  -7   0  125.99    5.70
   7   7   0  124.39    5.80
   7   7   0  131.19    5.50
  -8  -7   0    3.80    1.30
  -8  -7   0    3.90    1.50
  -8  -7   0    3.10    1.70
   8   7   0    3.60    1.60
   8   7   0    4.40    1.70
  -9  -7   0    1.10    1.50
  -9  -7   0    0.50    1.10
  -9  -7   0   -0.20    1.50
   9   7   0   -0.60    1.30
   9   7   0    0.90    1.40
 -10  -7   0   -0.50    1.10
 -10  -7   0   -2.40    1.40
 -10  -7   0   -2.00    1.40
  10   7   0   -0.40    1.50
  10   7   0    0.20    1.40
 -11  -7   0   11.40    2.80
 -11  -7   0    7.20    2.50
  11   7   0    9.20    2.40
  11   7   0    7.80    2.40
 -12  -7   0    0.30    1.70
 -12  -7   0    0.70    2.10
  12   7   0    1.30    1.90
  12   7   0    2.20    2.40
 -13  -7   0   16.30    3.20
  13   7   0   23.40    3.40
  13   7   0   22.60    4.30
  20  -8   0    2.70    2.00
  19  -8   0   25.50    3.20
  19  -8   0   38.70    4.40
 -19   8   0   27.20    3.60
 -19   8   0   33.00    4.10
  18  -8   0   19.80    2.70
  18  -8   0   18.30    3.10
 -18   8   0   19.10    3.10
 -18   8   0   18.80    3.10
  17  -8   0   -0.70    1.50
 -17   8   0   -0.60    1.60
 -17   8   0    0.10    1.30
 -17   8   0    0.40    1.10
  16  -8   0   25.80    3.40
 -16   8   0   26.00    3.20
 -16   8   0   25.40    3.30
 -16   8   0   20.70    2.30
  15  -8   0   23.20    2.50
  15  -8   0   25.70    3.40
 -15   8   0   18.40    2.20
 -15   8   0   22.50    2.70
  14  -8   0  557.44   14.50
  14  -8   0  568.04   16.00
  14  -8   0  552.24   15.70
 -14   8   0  546.95   15.00
 -14   8   0  551.44   14.00
  13  -8   0  303.27   10.30
  13  -8   0  297.87    9.10
  13  -8   0  319.57   10.20
 -13   8   0  305.57    8.60
 -13   8   0  314.27    9.30
 -13   8   0  292.27    9.40
  12  -8   0  187.28    7.40
  12  -8   0  185.98    6.60
  12  -8   0  190.88    7.20
 -12   8   0  199.78    6.70
 -12   8   0  193.38    6.70
 -12   8   0  184.88    5.90
  11  -8   0    1.90    1.50
  11  -8   0    2.30    1.30
  11  -8   0    5.30    1.50
 -11   8   0    1.60    1.00
 -11   8   0    3.00    1.30
 -11   8   0    2.50    0.90
  10  -8   0  113.89    5.00
  10  -8   0  117.39    4.70
  10  -8   0  112.89    5.20
 -10   8   0  123.09    4.60
 -10   8   0  122.29    4.30
   9  -8   0  169.68    5.80
   9  -8   0  178.78    6.30
   9  -8   0  168.48    6.50
  -9   8   0  174.08    5.20
  -9   8   0  177.08    5.70
   8  -8   0   86.19    4.00
   8  -8   0   82.79    3.60
   8  -8   0   91.79    3.60
  -8   8   0   87.99    3.60
  -8   8   0   87.79    3.20
   7  -8   0   16.10    1.80
   7  -8   0   16.40    2.10
  -7   8   0   16.80    1.50
  -7   8   0   15.20    1.30
  -7   8   0   16.90    1.80
   6  -8   0   32.80    2.40
   6  -8   0   32.40    2.20
   6  -8   0   32.80    1.60
  -6   8   0   35.50    2.00
  -6   8   0   32.00    1.70
  -6   8   0   27.50    1.90
   5  -8   0  114.69    4.50
   5  -8   0  120.99    4.60
   5  -8   0  112.39    5.00
  -5   8   0  125.39    3.80
  -5   8   0  114.69    4.10
  -5   8   0  112.69    4.10
   4  -8   0  123.29    4.90
   4  -8   0  124.69    4.80
   4  -8   0  124.69    5.50
  -4   8   0  130.99    4.10
  -4   8   0  125.79    4.40
  -4   8   0  132.19    4.40
   3  -8   0  358.16   10.90
   3  -8   0  344.17    9.90
  -3   8   0  360.96    9.40
  -3   8   0  357.06    9.00
  -3   8   0  355.76    9.40
  -3   8   0  369.66    9.50
   2  -8   0  257.17    8.00
   2  -8   0  259.47    8.90
   2  -8   0  267.17    8.30
   2  -8   0  271.27    6.30
  -2   8   0  270.87    7.60
  -2   8   0  276.37    7.70
  -2   8   0  264.37    7.20
  -2   8   0  272.27    7.70
   1  -8   0   18.70    2.20
   1  -8   0   16.20    2.30
   1  -8   0   17.00    2.20
  -1   8   0   19.30    2.10
  -1   8   0   18.60    1.90
  -1   8   0   18.30    1.90
  -1   8   0   17.30    1.00
  -1   8   0   15.00    1.60
   0  -8   0   69.09    3.70
   0  -8   0   59.09    3.80
   0  -8   0   64.19    3.30
   0   8   0   68.09    3.40
   0   8   0   63.29    2.00
   0   8   0   64.19    3.20
   0   8   0   65.59    3.30
  -1  -8   0  630.84   17.10
  -1  -8   0  623.14   14.40
  -1  -8   0  647.64   16.40
  -1  -8   0  658.93   16.10
   1   8   0  661.53   16.10
   1   8   0  628.34   13.90
   1   8   0  637.14   15.80
  -2  -8   0  387.16   10.90
  -2  -8   0  388.26   11.80
  -2  -8   0  372.16   11.00
  -2  -8   0  384.96    9.40
   2   8   0  403.96   10.80
   2   8   0  398.46   10.80
   2   8   0  378.86    8.90
  -3  -8   0  509.45   13.40
  -3  -8   0  489.85   13.60
  -3  -8   0  485.05   11.80
  -3  -8   0  502.55   14.40
   3   8   0  484.95   13.00
   3   8   0  482.25   11.30
   3   8   0  505.75   13.20
  -4  -8   0  258.57    7.20
  -4  -8   0  283.47    8.90
  -4  -8   0  265.17    9.50
   4   8   0  262.27    8.50
   4   8   0  262.67    6.90
   4   8   0  267.87    8.40
  -5  -8   0   10.30    2.00
  -5  -8   0   11.10    1.50
  -5  -8   0    7.80    2.10
   5   8   0   12.40    2.10
   5   8   0    9.10    1.30
   5   8   0   11.60    2.10
  -6  -8   0  260.87    8.90
  -6  -8   0  242.18    7.30
  -6  -8   0  257.47    9.70
   6   8   0  245.18    8.60
   6   8   0  234.08    6.90
   6   8   0  242.48    8.40
  -7  -8   0  101.69    5.40
  -7  -8   0   98.59    5.90
  -7  -8   0   97.29    4.20
   7   8   0  104.39    5.40
   7   8   0  110.69    5.30
  -8  -8   0   33.10    3.60
  -8  -8   0   24.50    2.50
  -8  -8   0   28.60    3.80
   8   8   0   29.90    3.40
   8   8   0   32.20    3.60
  -9  -8   0   21.20    3.60
  -9  -8   0   19.90    3.20
   9   8   0   18.90    2.90
   9   8   0   23.00    3.40
 -10  -8   0   -1.80    1.40
 -10  -8   0   -1.70    1.70
  10   8   0   -1.60    1.20
  10   8   0    0.60    1.70
 -11  -8   0    0.60    1.80
 -11  -8   0    1.10    2.10
  11   8   0   -0.20    1.80
  11   8   0    0.70    1.80
 -12  -8   0   -2.30    1.80
 -12  -8   0   -0.50    2.10
  12   8   0    0.70    1.80
  12   8   0   -0.10    1.90
  20  -9   0   -0.90    1.80
  19  -9   0   -2.30    1.30
  19  -9   0    1.70    1.80
 -19   9   0   -4.60    1.30
 -19   9   0    0.90    1.90
  18  -9   0   -0.50    1.60
 -18   9   0   -2.80    1.40
 -18   9   0   -2.20    1.20
  17  -9   0   -1.00    1.70
 -17   9   0    0.70    1.80
 -17   9   0   -1.20    1.00
 -17   9   0   -1.50    1.40
  16  -9   0    0.10    1.80
 -16   9   0   -2.10    1.10
 -16   9   0    0.90    1.10
  15  -9   0  128.19    5.50
  15  -9   0  134.09    6.60
  15  -9   0  126.39    6.20
 -15   9   0  135.09    6.00
 -15   9   0  131.39    5.20
  14  -9   0  391.96   12.50
  14  -9   0  384.06   12.10
  14  -9   0  375.76   11.10
 -14   9   0  386.86   11.50
 -14   9   0  367.16   10.30
 -14   9   0  371.46   11.00
  13  -9   0  289.07   10.00
  13  -9   0  278.47    9.00
  13  -9   0  284.87    9.80
 -13   9   0  282.97    8.80
 -13   9   0  276.07    9.00
 -13   9   0  281.27    8.20
  12  -9   0   58.79    3.50
  12  -9   0   56.99    4.00
  12  -9   0   60.89    4.00
 -12   9   0   66.49    3.70
 -12   9   0   57.69    3.60
 -12   9   0   59.59    3.10
  11  -9   0   19.50    2.40
  11  -9   0   19.20    2.70
  11  -9   0   20.30    2.60
 -11   9   0   17.10    2.10
 -11   9   0   22.90    1.90
  10  -9   0  237.48    8.40
  10  -9   0  233.98    7.50
  10  -9   0  235.98    8.00
 -10   9   0  245.08    7.40
 -10   9   0  236.68    6.80
   9  -9   0  270.37    8.70
   9  -9   0  276.87    8.20
   9  -9   0  266.97    7.80
  -9   9   0  269.27    8.00
  -9   9   0  277.37    7.40
   8  -9   0  117.89    4.60
   8  -9   0  109.29    4.20
   8  -9   0  113.89    4.90
  -8   9   0  111.19    3.80
  -8   9   0  113.09    4.40
   7  -9   0   51.59    2.20
   7  -9   0   47.30    3.10
   7  -9   0   44.90    2.70
  -7   9   0   51.39    2.80
  -7   9   0   50.79    2.60
  -7   9   0   44.90    2.20
   6  -9   0    6.60    1.40
   6  -9   0    6.40    1.40
   6  -9   0    7.20    1.00
  -6   9   0    6.60    1.00
  -6   9   0    7.80    1.40
   5  -9   0  227.78    7.30
   5  -9   0  219.68    7.20
   5  -9   0  213.18    7.90
  -5   9   0  229.28    6.70
  -5   9   0  222.88    6.70
  -5   9   0  210.78    6.10
   4  -9   0   63.89    4.10
   4  -9   0   66.59    3.50
   4  -9   0   62.89    3.60
  -4   9   0   64.59    3.10
  -4   9   0   71.49    3.20
  -4   9   0   61.59    2.70
  -4   9   0   63.39    3.10
   3  -9   0    5.30    1.40
   3  -9   0    2.80    1.30
  -3   9   0    3.10    1.00
  -3   9   0    4.40    1.00
  -3   9   0    4.80    1.10
  -3   9   0    3.60    0.90
   2  -9   0    5.00    1.50
   2  -9   0    2.10    1.10
   2  -9   0    3.10    1.30
  -2   9   0    4.10    1.00
  -2   9   0    5.90    1.30
  -2   9   0    5.10    1.20
  -2   9   0    4.70    1.10
   1  -9   0   17.90    2.60
   1  -9   0   22.80    2.70
   1  -9   0   18.80    2.40
  -1   9   0   18.70    1.70
  -1   9   0   17.70    2.10
  -1   9   0   15.70    1.90
  -1   9   0   17.00    1.90
  -1   9   0   17.20    1.00
   0  -9   0    4.80    1.70
   0  -9   0    5.70    1.60
   0  -9   0   10.10    1.90
   0   9   0    5.40    1.50
   0   9   0    5.40    1.30
   0   9   0    6.90    1.40
   0   9   0    7.20    0.80
   0   9   0    6.80    0.70
  -1  -9   0  126.19    5.30
  -1  -9   0  128.19    5.60
  -1  -9   0  129.39    6.20
   1   9   0  135.29    3.60
   1   9   0  142.89    5.40
   1   9   0  137.39    5.60
  -2  -9   0  495.55   13.90
  -2  -9   0  507.25   15.00
  -2  -9   0  479.15   11.70
  -2  -9   0  503.65   13.70
   2   9   0  496.85   13.30
   2   9   0  492.55   13.30
   2   9   0  503.95   13.60
   2   9   0  477.35   11.10
  -3  -9   0  370.66   12.20
  -3  -9   0  357.56    9.20
  -3  -9   0  390.56   11.60
  -3  -9   0  367.76   11.10
   3   9   0  358.96   10.70
   3   9   0  348.37    8.70
   3   9   0  362.06   10.80
  -4  -9   0   72.89    5.00
  -4  -9   0   70.39    3.10
  -4  -9   0   72.39    4.30
  -4  -9   0   72.69    4.40
   4   9   0   70.29    2.70
   4   9   0   77.89    4.30
   4   9   0   68.39    4.00
  -5  -9   0   24.60    3.20
  -5  -9   0   23.70    3.40
  -5  -9   0   24.10    2.00
  -5  -9   0   22.50    2.80
   5   9   0   16.10    2.60
   5   9   0   18.40    2.60
  -6  -9   0   83.49    5.70
  -6  -9   0   72.79    4.80
   6   9   0   77.59    4.60
   6   9   0   78.79    4.90
  -7  -9   0   73.79    4.90
  -7  -9   0   67.39    5.40
   7   9   0   75.89    4.80
   7   9   0   67.39    4.50
  -8  -9   0  163.28    7.70
  -8  -9   0  177.18    8.60
   8   9   0  174.58    7.70
   8   9   0  155.58    7.10
  -9  -9   0    0.00    1.60
  -9  -9   0    0.30    1.90
   9   9   0   -1.50    1.40
   9   9   0    0.00    1.50
 -10  -9   0    1.10    1.90
 -10  -9   0    1.10    2.10
  10   9   0    3.00    1.80
  10   9   0    3.30    2.00
 -11  -9   0   20.90    4.00
 -11  -9   0   16.60    3.40
  11   9   0   22.10    3.80
  11   9   0   17.40    3.10
  20 -10   0   21.40    3.50
  19 -10   0    5.80    2.20
 -19  10   0    0.50    1.90
 -19  10   0    0.90    1.90
  18 -10   0    2.50    2.00
 -18  10   0   -0.10    1.60
 -18  10   0   -2.70    1.50
  17 -10   0   19.80    3.30
 -17  10   0   17.30    2.80
 -17  10   0   13.90    2.20
 -17  10   0   17.40    3.00
  16 -10   0    8.30    2.20
  16 -10   0    6.10    2.30
  16 -10   0    8.90    2.10
 -16  10   0    5.80    1.50
 -16  10   0    6.40    1.90
  15 -10   0   42.50    3.40
  15 -10   0   44.70    3.90
  15 -10   0   44.00    4.10
 -15  10   0   46.20    3.40
 -15  10   0   39.30    2.70
 -15  10   0   47.10    3.80
  14 -10   0   37.60    3.20
  14 -10   0   35.80    4.00
  14 -10   0   31.10    3.50
 -14  10   0   29.60    3.10
 -14  10   0   32.90    3.30
 -14  10   0   32.00    2.60
  13 -10   0   45.30    3.80
  13 -10   0   43.40    3.90
  13 -10   0   48.40    3.30
 -13  10   0   47.50    3.40
 -13  10   0   49.40    3.50
 -13  10   0   42.50    2.90
  12 -10   0    5.30    1.60
  12 -10   0    4.80    1.80
  12 -10   0    2.30    1.50
 -12  10   0    1.60    1.10
 -12  10   0    3.70    1.40
  11 -10   0   57.29    3.50
  11 -10   0   53.99    4.10
  11 -10   0   55.29    4.10
 -11  10   0   56.09    3.30
  10 -10   0  392.86   11.00
  10 -10   0  397.36   11.70
  10 -10   0  373.16   12.00
 -10  10   0  383.76   10.70
 -10  10   0  384.06   10.00
   9 -10   0  745.33   18.90
   9 -10   0  755.22   18.40
   9 -10   0  730.23   17.60
  -9  10   0  728.73   17.10
  -9  10   0  745.53   18.00
   8 -10   0  589.44   15.90
   8 -10   0  624.54   15.60
  -8  10   0  581.74   14.20
  -8  10   0  608.44   14.70
  -8  10   0  614.14   15.10
   7 -10   0   20.80    2.50
   7 -10   0   19.80    2.30
   7 -10   0   20.10    1.50
  -7  10   0   20.40    1.60
  -7  10   0   20.30    2.10
  -7  10   0   20.40    2.20
   6 -10   0   39.20    2.90
   6 -10   0   42.10    3.40
   6 -10   0   39.70    3.10
   6 -10   0   42.40    2.10
  -6  10   0   41.40    2.20
  -6  10   0   41.60    2.70
   5 -10   0  324.17   10.80
   5 -10   0  340.17   10.00
   5 -10   0  327.17   10.10
  -5  10   0  341.17    9.40
  -5  10   0  326.27    9.20
  -5  10   0  327.27    8.70
   4 -10   0  180.68    6.60
   4 -10   0  167.78    6.70
   4 -10   0  181.98    7.60
  -4  10   0  184.18    6.10
  -4  10   0  179.28    6.00
  -4  10   0  176.68    5.50
  -4  10   0  171.18    5.90
   3 -10   0   55.29    3.60
   3 -10   0   64.99    4.50
  -3  10   0   64.29    3.30
  -3  10   0   62.79    3.00
  -3  10   0   63.19    3.30
  -3  10   0   62.99    3.30
   2 -10   0   96.09    5.50
   2 -10   0   86.29    4.50
   2 -10   0   89.99    4.70
  -2  10   0   95.79    4.20
  -2  10   0   96.39    4.00
  -2  10   0   96.09    4.30
  -2  10   0   89.09    4.10
   1 -10   0    7.10    2.10
   1 -10   0    6.70    1.80
   1 -10   0    7.30    1.90
  -1  10   0    6.00    1.40
  -1  10   0    5.50    1.30
  -1  10   0    8.00    0.80
  -1  10   0    4.90    1.50
  -1  10   0    5.20    1.50
   0 -10   0    0.60    1.30
   0 -10   0    1.50    1.50
   0 -10   0    0.10    1.30
   0  10   0    2.90    0.60
   0  10   0    0.90    1.10
   0  10   0    1.00    1.00
   0  10   0    2.30    1.20
  -1 -10   0    4.30    1.80
  -1 -10   0    4.90    1.90
   1  10   0    4.80    0.70
   1  10   0    3.80    1.60
   1  10   0    5.90    1.60
   1  10   0    5.20    1.50
  -2 -10   0  123.99    6.70
  -2 -10   0  135.09    5.90
  -2 -10   0  120.99    4.20
  -2 -10   0  125.09    6.00
   2  10   0  116.49    5.40
   2  10   0  132.29    5.90
  -3 -10   0    1.60    1.40
  -3 -10   0    0.00    1.30
  -3 -10   0    1.10    0.80
  -3 -10   0    0.30    1.60
   3  10   0   -2.90    1.20
   3  10   0    2.30    1.30
   3  10   0    1.50    1.40
  -4 -10   0    3.00    2.00
  -4 -10   0    2.70    1.50
  -4 -10   0    2.70    1.80
   4  10   0    4.50    1.70
   4  10   0    2.00    1.40
  -5 -10   0   18.40    2.80
  -5 -10   0   16.50    2.90
  -5 -10   0   17.70    3.40
   5  10   0   18.10    2.80
   5  10   0   12.60    2.50
  -6 -10   0   59.79    4.90
  -6 -10   0   57.29    5.40
  -6 -10   0   57.69    4.60
   6  10   0   61.59    4.40
   6  10   0   76.99    4.80
  -7 -10   0  128.49    7.70
  -7 -10   0  143.09    7.20
  -7 -10   0  119.39    7.00
   7  10   0  139.39    6.70
   7  10   0  142.29    6.90
  -8 -10   0   37.90    4.90
  -8 -10   0   42.00    5.10
  -8 -10   0   33.20    4.10
   8  10   0   38.90    4.50
   8  10   0   42.30    4.40
  -9 -10   0   -1.30    2.10
  -9 -10   0    4.50    2.20
  -9 -10   0    2.50    2.20
   9  10   0    3.10    2.10
   9  10   0   -0.10    2.00
 -10 -10   0   27.00    4.50
 -10 -10   0   25.20    3.80
 -10 -10   0   23.10    3.90
  10  10   0   32.90    4.50
  10  10   0   29.70    4.00
 -11 -10   0   18.10    3.80
 -11 -10   0   15.80    3.70
  20 -11   0   64.49    8.30
  19 -11   0   22.40    3.50
 -19  11   0    8.50    2.90
 -19  11   0   10.30    2.60
  18 -11   0    1.70    2.00
 -18  11   0   -1.30    1.50
 -18  11   0   -0.40    1.50
  17 -11   0   54.19    4.80
  17 -11   0   51.39    4.40
 -17  11   0   44.20    4.00
 -17  11   0   47.20    4.20
  16 -11   0   -1.40    1.40
  16 -11   0   -1.50    1.50
  16 -11   0   -1.60    1.10
 -16  11   0   -1.60    0.80
 -16  11   0   -0.50    1.30
 -16  11   0   -1.00    1.20
  15 -11   0   15.80    2.80
  15 -11   0   16.80    2.60
  15 -11   0   15.30    3.10
 -15  11   0   14.00    1.90
 -15  11   0   15.10    2.40
 -15  11   0   12.70    2.30
  14 -11   0    8.00    1.90
  14 -11   0    5.10    1.90
  14 -11   0    7.10    1.80
  14 -11   0    6.10    2.00
 -14  11   0    4.70    1.60
 -14  11   0    4.60    1.30
 -14  11   0    5.40    1.70
  13 -11   0    1.60    1.30
  13 -11   0    0.30    1.60
  13 -11   0    0.50    1.60
 -13  11   0    0.70    1.40
 -13  11   0    0.20    1.30
 -13  11   0   -0.20    0.90
  12 -11   0    3.10    1.40
  12 -11   0    1.90    1.80
  12 -11   0   -0.10    1.40
 -12  11   0    0.20    1.20
  11 -11   0   72.09    5.00
  11 -11   0   82.19    4.90
  11 -11   0   89.39    4.50
 -11  11   0   77.69    4.10
 -11  11   0   84.89    3.50
  10 -11   0  547.75   15.40
  10 -11   0  542.75   14.00
  10 -11   0  562.44   14.90
 -10  11   0  565.94   13.60
 -10  11   0  567.74   14.60
   9 -11   0  457.55   11.80
   9 -11   0  457.05   13.20
   9 -11   0  460.45   12.70
  -9  11   0  444.06   11.30
  -9  11   0  450.75   12.20
   8 -11   0   66.19    4.20
   8 -11   0   66.29    2.80
   8 -11   0   67.49    3.80
  -8  11   0   55.89    2.90
  -8  11   0   63.89    3.30
  -8  11   0   57.69    3.40
   7 -11   0   -0.40    1.20
   7 -11   0   -1.40    1.10
   7 -11   0    1.50    0.80
  -7  11   0   -0.60    1.00
  -7  11   0    1.10    0.80
  -7  11   0    0.30    1.10
   6 -11   0   59.89    4.40
   6 -11   0   51.89    3.50
   6 -11   0   51.79    3.60
  -6  11   0   57.09    3.30
  -6  11   0   52.89    3.20
  -6  11   0   57.99    2.80
   5 -11   0  162.08    6.60
   5 -11   0  163.78    7.40
   5 -11   0  167.28    6.60
  -5  11   0  168.08    5.90
  -5  11   0  170.68    6.00
  -5  11   0  152.08    5.30
   4 -11   0  482.25   13.40
   4 -11   0  466.55   14.60
   4 -11   0  491.65   13.90
  -4  11   0  443.36   11.80
  -4  11   0  452.45   12.40
  -4  11   0  457.05   12.40
  -4  11   0  474.45   12.50
   3 -11   0  112.79    5.50
   3 -11   0  114.79    6.40
  -3  11   0  110.69    4.80
  -3  11   0  107.19    4.70
  -3  11   0  106.39    4.30
  -3  11   0  105.79    4.70
   2 -11   0    2.90    1.60
   2 -11   0    0.20    1.60
   2 -11   0    3.90    1.60
  -2  11   0    4.10    1.30
  -2  11   0    2.30    1.20
  -2  11   0    2.60    1.20
  -2  11   0    2.20    1.40
   1 -11   0   33.30    3.20
   1 -11   0   35.80    3.30
   1 -11   0   31.20    3.90
  -1  11   0   36.90    3.00
  -1  11   0   35.50    3.10
  -1  11   0   37.50    2.90
  -1  11   0   36.40    2.60
   0 -11   0  140.69    7.20
   0 -11   0  130.29    6.40
   0 -11   0  130.29    6.20
   0  11   0  128.69    5.60
   0  11   0  129.69    5.90
   0  11   0  127.29    5.50
   0  11   0  128.69    5.40
  -1 -11   0   10.70    2.50
  -1 -11   0    8.50    2.40
  -1 -11   0   10.80    2.40
   1  11   0    6.90    2.00
   1  11   0    7.80    2.00
   1  11   0   12.10    2.20
  -2 -11   0    2.00    1.90
  -2 -11   0   -0.80    1.50
   2  11   0    0.00    1.30
   2  11   0    2.70    1.40
  -3 -11   0   -1.10    1.60
  -3 -11   0   -0.60    1.20
  -3 -11   0   -1.40    1.40
   3  11   0   -1.30    1.40
   3  11   0   -1.20    1.10
  -4 -11   0   21.80    3.30
  -4 -11   0   18.90    3.60
  -4 -11   0   18.20    2.90
   4  11   0   20.30    3.10
   4  11   0   19.80    2.90
  -5 -11   0   20.80    3.50
  -5 -11   0   21.20    3.90
  -5 -11   0   21.30    3.10
   5  11   0   17.80    2.90
   5  11   0   15.00    2.70
   5  11   0   18.40    3.20
  -6 -11   0   68.89    5.90
  -6 -11   0   67.99    5.40
  -6 -11   0   58.89    5.20
   6  11   0   63.49    4.90
   6  11   0   59.79    4.70
  -7 -11   0  136.39    8.30
  -7 -11   0  142.29    7.80
  -7 -11   0  131.79    7.40
   7  11   0  135.99    7.10
   7  11   0  127.39    6.90
  -8 -11   0   12.20    3.30
  -8 -11   0   11.70    3.20
  -8 -11   0   12.40    3.10
   8  11   0   11.30    3.10
   8  11   0    9.90    2.60
  -9 -11   0    0.00    2.40
  -9 -11   0    0.50    2.00
  -9 -11   0   -1.40    1.90
   9  11   0    1.80    2.00
   9  11   0    1.00    2.40
 -10 -11   0   10.90    3.10
 -10 -11   0   12.10    3.60
  19 -12   0   10.20    2.70
 -19  12   0    5.80    2.50
 -19  12   0    8.60    3.60
  18 -12   0    9.40    2.50
  18 -12   0    7.60    2.70
 -18  12   0    7.10    2.20
 -18  12   0   13.60    2.90
  17 -12   0    6.10    2.40
  17 -12   0    9.30    2.70
 -17  12   0    9.60    2.30
 -17  12   0    6.40    2.00
  16 -12   0   26.80    3.20
  16 -12   0   21.90    3.80
  16 -12   0   26.70    3.70
 -16  12   0   22.50    2.50
 -16  12   0   22.30    3.00
 -16  12   0   28.50    3.30
  15 -12   0   24.20    3.30
  15 -12   0   19.30    3.30
  15 -12   0   18.30    2.80
 -15  12   0   21.00    2.80
 -15  12   0   27.20    3.20
 -15  12   0   26.40    2.60
  14 -12   0   30.80    3.80
  14 -12   0   32.40    3.10
  14 -12   0   23.30    3.20
 -14  12   0   24.50    2.90
 -14  12   0   20.40    2.20
 -14  12   0   25.40    3.10
  13 -12   0   30.90    3.60
  13 -12   0   38.80    3.20
  13 -12   0   31.50    4.00
 -13  12   0   30.90    3.20
 -13  12   0   23.50    2.40
  12 -12   0    0.80    1.50
  12 -12   0   -0.90    1.40
  12 -12   0    0.90    1.10
 -12  12   0    0.40    1.20
  11 -12   0   10.60    2.30
  11 -12   0   11.30    2.10
  11 -12   0   11.50    2.50
 -11  12   0   16.70    1.80
 -11  12   0   11.50    2.00
  10 -12   0   53.59    4.00
  10 -12   0   53.69    3.60
  10 -12   0   52.79    3.00
 -10  12   0   51.89    2.70
 -10  12   0   56.99    3.40
   9 -12   0   60.59    3.90
   9 -12   0   62.99    4.40
  -9  12   0   57.29    3.60
  -9  12   0   58.89    3.00
  -9  12   0   59.39    3.30
   8 -12   0   21.80    3.00
   8 -12   0   23.20    3.00
   8 -12   0   24.20    1.80
  -8  12   0   23.60    2.60
  -8  12   0   23.00    1.90
  -8  12   0   22.20    2.40
   7 -12   0    2.20    1.50
   7 -12   0    2.70    0.90
   7 -12   0    3.40    1.70
  -7  12   0    2.10    1.30
  -7  12   0    2.00    1.10
   6 -12   0  160.18    6.70
   6 -12   0  169.68    6.80
   6 -12   0  150.28    7.40
  -6  12   0  151.68    5.90
  -6  12   0  147.59    5.30
  -6  12   0  166.08    6.10
   5 -12   0  166.48    7.80
   5 -12   0  159.68    7.00
   5 -12   0  155.08    6.60
  -5  12   0  156.88    6.00
  -5  12   0  151.08    5.40
  -5  12   0  157.18    6.10
   4 -12   0  401.66   12.60
   4 -12   0  381.56   13.40
   4 -12   0  396.96   12.10
  -4  12   0  389.66   11.20
  -4  12   0  389.76   10.60
  -4  12   0  388.16   11.20
  -4  12   0  393.86   11.20
   3 -12   0   11.70    2.30
   3 -12   0   13.20    2.90
  -3  12   0   12.60    2.00
  -3  12   0   10.40    2.00
  -3  12   0    9.40    1.80
  -3  12   0   12.90    2.10
   2 -12   0    2.00    1.60
   2 -12   0   -0.50    1.40
   2 -12   0   -0.90    1.40
  -2  12   0    1.30    1.30
  -2  12   0    1.40    1.20
  -2  12   0   -0.50    1.40
  -2  12   0   -1.00    1.00
   1 -12   0  113.69    6.90
   1 -12   0  112.79    5.80
   1 -12   0  103.49    5.80
  -1  12   0  103.69    4.80
  -1  12   0  111.29    5.30
  -1  12   0  112.29    5.30
  -1  12   0  108.59    5.30
   0 -12   0   81.59    5.10
   0 -12   0   81.69    5.30
   0 -12   0   79.49    6.00
   0  12   0   75.09    4.50
   0  12   0   89.39    5.00
   0  12   0   71.49    4.30
   0  12   0   78.49    4.30
  -1 -12   0   90.09    5.60
  -1 -12   0   87.09    5.40
  -1 -12   0   97.39    6.50
   1  12   0   76.49    4.70
   1  12   0   85.69    5.00
   1  12   0   78.69    4.60
   1  12   0   88.69    4.60
  -2 -12   0   29.20    4.10
  -2 -12   0   25.90    3.90
  -2 -12   0   32.80    4.60
   2  12   0   23.30    3.10
   2  12   0   27.50    3.30
   2  12   0   24.70    3.40
  -3 -12   0   -2.50    2.10
  -3 -12   0    1.30    1.80
   3  12   0    1.50    1.90
   3  12   0   -2.70    1.30
   3  12   0    3.00    1.80
  -4 -12   0   -0.10    1.70
  -4 -12   0   -0.20    1.90
  -4 -12   0   -2.60    1.90
   4  12   0   -0.70    1.60
   4  12   0   -1.40    1.40
  -5 -12   0    2.10    2.30
  -5 -12   0   -2.10    1.60
  -5 -12   0   -2.60    1.50
   5  12   0   -2.00    1.30
   5  12   0   -1.20    1.80
  -6 -12   0   18.40    3.90
  -6 -12   0   11.70    2.90
  -6 -12   0   18.20    3.80
   6  12   0   25.70    3.70
   6  12   0   25.20    3.90
  -7 -12   0    4.50    2.50
  -7 -12   0   10.60    3.50
  -7 -12   0   10.10    3.20
   7  12   0    8.80    2.50
   7  12   0    9.00    2.70
   7  12   0    8.70    2.90
  -8 -12   0    2.00    2.50
  -8 -12   0    1.50    2.10
  -8 -12   0   -1.20    2.30
   8  12   0   -1.30    2.10
   8  12   0   -1.30    1.80
   8  12   0   -0.90    1.80
  -9 -12   0   -0.30    2.20
  -9 -12   0    2.40    3.00
  19 -13   0    9.40    2.80
  18 -13   0   -0.10    1.90
  18 -13   0    6.40    2.30
 -18  13   0    4.30    2.10
 -18  13   0    5.60    2.40
  17 -13   0   22.30    3.60
  17 -13   0   24.20    4.00
  17 -13   0   19.10    3.20
 -17  13   0   24.50    3.30
 -17  13   0   26.70    3.60
  16 -13   0  137.89    7.60
  16 -13   0  135.29    6.70
  16 -13   0  123.59    7.10
 -16  13   0  120.89    6.40
 -16  13   0  135.19    6.50
 -16  13   0  122.89    6.20
  15 -13   0   35.30    4.50
  15 -13   0   33.80    4.20
  15 -13   0   29.40    3.50
 -15  13   0   28.50    2.50
 -15  13   0   36.20    3.70
 -15  13   0   25.20    3.10
  14 -13   0    2.60    1.80
  14 -13   0    4.60    2.00
  14 -13   0    2.90    1.60
 -14  13   0    0.90    1.50
 -14  13   0    2.00    1.20
  13 -13   0   58.19    5.00
  13 -13   0   53.39    4.50
  13 -13   0   48.40    3.70
 -13  13   0   53.79    3.70
  12 -13   0    3.50    1.70
  12 -13   0    1.70    1.70
  12 -13   0    1.20    1.40
 -12  13   0    2.20    1.50
  11 -13   0   28.80    3.50
  11 -13   0   33.10    3.10
 -11  13   0   30.30    2.30
 -11  13   0   29.80    3.10
  10 -13   0    2.60    1.70
  10 -13   0    3.50    1.20
  10 -13   0    2.40    1.40
 -10  13   0    2.20    0.90
 -10  13   0    1.00    1.30
   9 -13   0    9.90    2.10
   9 -13   0    6.40    1.90
  -9  13   0    6.60    1.50
  -9  13   0    9.00    1.40
  -9  13   0    5.10    1.70
   8 -13   0    3.40    1.00
   8 -13   0    2.60    1.60
   8 -13   0    2.00    1.50
  -8  13   0    2.30    1.20
  -8  13   0    1.20    0.90
  -8  13   0   -0.80    1.00
   7 -13   0   15.10    2.50
   7 -13   0   18.00    1.60
   7 -13   0   18.20    2.80
  -7  13   0   16.20    1.90
  -7  13   0   16.00    2.40
   6 -13   0  219.08    8.40
   6 -13   0  213.18    9.40
   6 -13   0  217.98    8.30
  -6  13   0  215.08    7.60
  -6  13   0  224.28    7.60
  -6  13   0  218.78    7.00
   5 -13   0  368.96   11.70
   5 -13   0  360.16   12.00
   5 -13   0  378.56   13.40
  -5  13   0  380.56   11.10
  -5  13   0  363.26   10.90
  -5  13   0  369.26   10.30
   4 -13   0  200.48    9.40
   4 -13   0  210.88    8.70
   4 -13   0  210.68    8.20
  -4  13   0  213.78    7.50
  -4  13   0  199.38    7.40
  -4  13   0  193.88    6.80
  -4  13   0  192.68    7.30
   3 -13   0   76.09    4.90
   3 -13   0   64.59    5.50
  -3  13   0   58.89    3.70
  -3  13   0   65.99    4.00
  -3  13   0   63.39    4.00
  -3  13   0   66.99    4.20
   2 -13   0    2.50    2.00
   2 -13   0    2.40    1.90
   2 -13   0    0.60    1.50
  -2  13   0    0.70    1.20
  -2  13   0    0.50    1.30
  -2  13   0   -0.30    1.40
  -2  13   0   -0.60    1.20
   1 -13   0  104.49    6.20
   1 -13   0  109.59    6.20
   1 -13   0   99.29    7.00
  -1  13   0  104.19    5.50
  -1  13   0  106.29    5.20
  -1  13   0   99.79    5.30
  -1  13   0  113.99    5.70
   0 -13   0   98.59    6.00
   0 -13   0  103.19    7.20
   0 -13   0   81.39    5.80
   0  13   0   97.19    5.60
   0  13   0   93.59    5.20
   0  13   0   88.59    5.20
   0  13   0   93.59    5.00
  -1 -13   0  189.58    8.70
  -1 -13   0  192.68    9.80
  -1 -13   0  178.58    8.60
   1  13   0  176.58    7.50
   1  13   0  177.08    7.80
   1  13   0  179.78    7.20
   1  13   0  174.18    7.60
  -2 -13   0   18.40    3.80
  -2 -13   0   18.70    3.50
  -2 -13   0   14.60    3.00
   2  13   0   11.80    2.70
   2  13   0   18.00    3.10
   2  13   0   17.70    2.90
   2  13   0   16.50    3.10
  -3 -13   0    2.60    2.50
  -3 -13   0    2.10    2.00
  -3 -13   0    5.20    2.70
   3  13   0    3.10    2.00
   3  13   0    2.50    2.10
   3  13   0    3.40    1.90
   3  13   0    6.00    2.20
  -4 -13   0   14.90    3.50
  -4 -13   0   13.60    3.80
  -4 -13   0   12.60    3.50
   4  13   0   19.50    3.20
   4  13   0   16.50    3.00
   4  13   0   17.70    3.30
  -5 -13   0   -1.80    1.90
  -5 -13   0    1.80    2.40
   5  13   0    2.30    2.00
   5  13   0    0.10    1.90
  -6 -13   0    9.10    3.70
  -6 -13   0   12.40    3.40
   6  13   0   11.30    2.90
   6  13   0   11.40    3.40
  -7 -13   0    1.10    2.40
  -7 -13   0    5.00    3.30
   7  13   0    0.80    2.40
   7  13   0    1.10    1.90
  -8 -13   0    0.10    3.10
  -8 -13   0    3.30    2.70
  18 -14   0   28.40    4.40
  18 -14   0   24.10    4.00
 -18  14   0   19.30    3.00
 -18  14   0   19.40    3.10
 -18  14   0   15.70    2.90
  17 -14   0  112.49    7.00
  17 -14   0  111.19    6.40
  17 -14   0  125.29    7.60
 -17  14   0  118.49    6.60
 -17  14   0  113.69    6.00
  16 -14   0  183.78    7.80
  16 -14   0  195.78    9.40
  16 -14   0  180.18    8.60
  16 -14   0  184.28    8.30
 -16  14   0  192.88    8.30
 -16  14   0  195.98    7.90
  15 -14   0   42.80    4.30
  15 -14   0   45.00    4.90
  15 -14   0   32.50    4.20
 -15  14   0   31.90    3.60
 -15  14   0   33.50    3.00
 -15  14   0   39.70    4.00
  14 -14   0   -2.50    1.70
  14 -14   0   -1.90    1.30
  14 -14   0    3.70    2.30
 -14  14   0   -1.70    1.20
 -14  14   0    0.40    0.90
  13 -14   0    0.70    1.40
  13 -14   0    0.70    1.80
  13 -14   0   -2.20    1.60
 -13  14   0    0.90    1.40
  12 -14   0   81.09    5.70
  12 -14   0   85.09    5.40
  12 -14   0   79.79    4.90
 -12  14   0   84.49    4.70
  11 -14   0  124.19    6.50
  11 -14   0  117.49    6.00
 -11  14   0  130.39    5.30
 -11  14   0  133.79    5.80
  10 -14   0  102.09    5.40
  10 -14   0  106.69    5.90
 -10  14   0  119.99    5.40
 -10  14   0  110.19    4.90
 -10  14   0  106.29    4.30
   9 -14   0    8.20    2.40
   9 -14   0    8.50    2.20
  -9  14   0   10.20    1.80
  -9  14   0    8.40    1.90
  -9  14   0    8.20    1.50
   8 -14   0    5.60    2.00
   8 -14   0    5.60    2.10
   8 -14   0    3.10    1.00
  -8  14   0    7.40    1.70
  -8  14   0    4.40    1.60
  -8  14   0    5.60    1.30
   7 -14   0    9.80    2.40
   7 -14   0    6.00    2.40
   7 -14   0    9.30    1.30
   7 -14   0    8.10    2.30
  -7  14   0    8.70    2.00
  -7  14   0    8.50    1.50
   6 -14   0   39.50    4.30
   6 -14   0   40.00    3.70
   6 -14   0   32.40    4.30
  -6  14   0   39.10    2.80
  -6  14   0   37.10    3.20
  -6  14   0   37.40    3.10
   5 -14   0   40.80    3.80
   5 -14   0   35.50    4.10
   5 -14   0   41.40    5.00
  -5  14   0   44.90    3.10
  -5  14   0   39.90    3.40
  -5  14   0   37.30    3.10
   4 -14   0   -1.30    1.80
   4 -14   0   -0.40    1.60
   4 -14   0    1.50    1.70
  -4  14   0    1.90    1.40
  -4  14   0    1.30    1.40
  -4  14   0    2.00    1.40
  -4  14   0   -0.60    1.10
   3 -14   0   37.40    4.30
   3 -14   0   37.90    5.20
  -3  14   0   40.40    3.50
  -3  14   0   39.80    3.50
  -3  14   0   31.50    3.00
  -3  14   0   31.90    3.40
   2 -14   0   24.50    4.30
   2 -14   0   31.60    4.40
   2 -14   0   34.40    4.20
  -2  14   0   42.10    3.60
  -2  14   0   36.50    3.60
  -2  14   0   38.40    4.00
  -2  14   0   40.20    3.40
   1 -14   0   37.10    4.80
   1 -14   0   47.60    4.40
   1 -14   0   40.70    5.40
  -1  14   0   48.80    4.10
  -1  14   0   43.40    3.80
  -1  14   0   35.30    3.80
  -1  14   0   40.60    3.40
   0 -14   0  183.78    9.00
   0 -14   0  187.88    8.80
   0 -14   0  177.78   10.00
   0  14   0  186.48    8.00
   0  14   0  184.78    7.80
   0  14   0  190.88    8.20
   0  14   0  185.18    7.50
  -1 -14   0   36.90    5.00
  -1 -14   0   34.60    5.20
  -1 -14   0   27.90    4.10
   1  14   0   35.10    3.90
   1  14   0   33.60    4.10
   1  14   0   37.20    4.10
   1  14   0   40.80    4.30
  -2 -14   0    4.20    2.40
  -2 -14   0    2.90    2.30
  -2 -14   0    0.70    2.20
   2  14   0    0.80    1.60
   2  14   0   -0.50    1.30
   2  14   0    1.10    1.90
   2  14   0    1.70    1.90
  -3 -14   0   11.40    3.70
  -3 -14   0   17.70    4.00
  -3 -14   0   19.30    3.70
   3  14   0   11.50    2.60
   3  14   0   19.90    3.50
   3  14   0   18.80    3.20
   3  14   0   15.40    3.00
  -4 -14   0    9.80    3.20
  -4 -14   0   11.20    3.60
  -4 -14   0    7.50    3.00
   4  14   0   12.10    2.90
   4  14   0   11.60    2.70
   4  14   0   11.80    2.70
   4  14   0    7.20    2.90
  -5 -14   0   18.20    3.90
  -5 -14   0   31.40    5.50
  -5 -14   0   18.50    4.30
   5  14   0   28.30    4.20
   5  14   0   29.80    4.50
   5  14   0   24.10    3.90
   5  14   0   21.00    4.10
  -6 -14   0   32.70    6.30
  -6 -14   0   27.60    5.20
  -6 -14   0   35.10    5.10
   6  14   0   38.00    5.00
   6  14   0   37.30    4.70
   6  14   0   28.50    4.50
   6  14   0   43.40    5.70
  -7 -14   0    1.10    2.70
  18 -15   0   73.19    6.00
 -18  15   0   70.19    4.90
 -18  15   0   65.69    4.90
  17 -15   0   67.59    5.80
  17 -15   0   73.99    5.80
  17 -15   0   72.19    5.40
 -17  15   0   63.99    4.60
 -17  15   0   64.89    5.20
  16 -15   0   82.79    6.10
  16 -15   0   76.69    5.30
  16 -15   0   84.49    5.90
  16 -15   0   84.29    6.20
 -16  15   0   91.39    5.30
 -16  15   0   78.29    5.50
  15 -15   0   25.50    4.20
  15 -15   0   28.00    3.80
  15 -15   0   23.30    4.00
 -15  15   0   19.10    2.70
 -15  15   0   21.80    3.20
  14 -15   0    1.80    2.30
  14 -15   0    2.80    2.00
  14 -15   0    0.90    2.10
 -14  15   0    1.00    1.50
  13 -15   0    9.90    2.70
  13 -15   0   17.20    3.50
  13 -15   0   11.40    2.50
 -13  15   0   15.60    2.60
  12 -15   0  136.59    6.80
  12 -15   0  150.58    7.50
 -12  15   0  150.68    6.50
  11 -15   0   61.99    4.80
  11 -15   0   64.39    4.70
 -11  15   0   57.49    3.90
  10 -15   0   70.59    5.10
  10 -15   0   68.69    4.80
 -10  15   0   67.69    3.90
 -10  15   0   66.59    4.30
 -10  15   0   73.59    4.00
   9 -15   0    9.00    2.40
   9 -15   0    7.70    2.50
  -9  15   0    5.90    1.50
  -9  15   0    8.00    2.10
  -9  15   0    5.70    1.80
   8 -15   0    9.20    2.60
   8 -15   0   18.80    3.30
  -8  15   0   11.50    2.30
  -8  15   0    9.40    2.10
  -8  15   0   11.20    1.90
   7 -15   0   66.59    5.80
   7 -15   0   62.99    4.70
   7 -15   0   62.99    4.80
  -7  15   0   67.09    4.20
  -7  15   0   61.49    4.00
  -7  15   0   72.19    3.80
   6 -15   0    0.50    1.70
   6 -15   0    0.00    1.90
   6 -15   0   -3.00    1.60
  -6  15   0    0.20    1.40
  -6  15   0    0.10    1.20
  -6  15   0    0.40    1.10
   5 -15   0   24.80    4.00
   5 -15   0   27.20    3.90
   5 -15   0   22.50    4.10
  -5  15   0   24.60    3.10
  -5  15   0   33.00    2.80
  -5  15   0   26.20    3.10
   4 -15   0    5.00    2.20
   4 -15   0    4.60    2.60
   4 -15   0    4.60    2.40
  -4  15   0    7.30    1.80
  -4  15   0    3.60    1.80
  -4  15   0    7.30    2.10
  -4  15   0    3.50    1.70
   3 -15   0   -2.30    1.60
   3 -15   0   -0.50    2.10
  -3  15   0    0.00    1.40
  -3  15   0   -2.00    1.20
  -3  15   0   -2.00    1.00
  -3  15   0   -0.40    1.50
   2 -15   0   25.30    4.60
   2 -15   0   28.40    4.10
  -2  15   0   29.80    3.50
  -2  15   0   22.40    3.10
  -2  15   0   27.50    3.20
  -2  15   0   27.30    3.60
   1 -15   0  111.79    8.40
   1 -15   0  102.09    6.40
   1 -15   0   99.09    6.80
  -1  15   0  119.79    6.10
  -1  15   0  107.99    5.50
  -1  15   0  104.89    5.80
  -1  15   0  101.39    5.80
   0 -15   0  101.09    8.10
   0 -15   0  105.99    7.10
   0 -15   0  104.29    6.70
   0  15   0   98.39    5.90
   0  15   0  116.29    5.90
   0  15   0  100.39    6.10
   0  15   0  101.59    5.90
  -1 -15   0   20.20    4.60
  -1 -15   0   15.30    3.20
  -1 -15   0   11.50    3.30
   1  15   0   15.30    3.10
   1  15   0   15.50    3.00
   1  15   0   14.70    2.90
   1  15   0   18.70    3.30
  -2 -15   0    4.10    2.80
  -2 -15   0    4.60    3.30
  -2 -15   0    5.70    2.80
   2  15   0    8.30    2.60
   2  15   0    5.10    2.30
   2  15   0    4.60    2.30
   2  15   0    7.60    2.40
  -3 -15   0   24.00    4.40
  -3 -15   0   15.50    4.30
  -3 -15   0   18.50    4.00
   3  15   0   25.70    4.00
   3  15   0   24.50    3.80
   3  15   0   19.30    3.40
   3  15   0   15.40    3.10
  -4 -15   0   49.90    6.30
  -4 -15   0   46.00    5.70
  -4 -15   0   42.90    6.50
   4  15   0   52.09    5.00
   4  15   0   49.80    5.50
   4  15   0   66.99    5.70
   4  15   0   41.60    5.10
  -5 -15   0   82.59    7.00
  -5 -15   0   63.29    9.20
   5  15   0  101.19    7.10
  18 -16   0    1.20    1.90
 -18  16   0   -1.90    1.30
  17 -16   0   17.10    3.90
  17 -16   0   24.20    3.70
  17 -16   0   17.50    3.50
 -17  16   0   22.20    3.30
 -17  16   0   16.50    4.30
  16 -16   0   31.10    4.50
  16 -16   0   24.50    5.10
  16 -16   0   24.70    4.10
 -16  16   0   25.50    3.50
 -16  16   0   28.00    3.70
  15 -16   0    6.90    2.60
  15 -16   0   15.80    3.00
  15 -16   0    9.90    3.00
 -15  16   0   10.00    2.70
  14 -16   0    0.00    1.80
  14 -16   0    1.60    1.70
  14 -16   0    0.30    1.90
 -14  16   0    1.80    1.90
  13 -16   0   96.09    5.80
  13 -16   0   88.59    6.60
  13 -16   0   96.79    6.50
 -13  16   0  103.69    5.60
  12 -16   0  114.89    6.30
  12 -16   0  126.69    7.30
 -12  16   0  127.99    6.00
  11 -16   0  119.09    6.90
  11 -16   0  121.29    6.40
 -11  16   0  134.19    6.20
  10 -16   0   20.80    3.60
  10 -16   0   26.20    3.70
 -10  16   0   29.00    3.20
 -10  16   0   28.30    3.40
   9 -16   0   -2.30    1.60
   9 -16   0    1.00    2.00
  -9  16   0    0.60    1.50
  -9  16   0    1.30    1.50
  -9  16   0    0.90    1.20
   8 -16   0   50.59    5.30
   8 -16   0   49.99    4.40
  -8  16   0   50.69    4.10
  -8  16   0   47.30    3.30
   7 -16   0  115.99    7.90
   7 -16   0  132.89    7.30
   7 -16   0  125.89    7.00
  -7  16   0  124.39    6.00
  -7  16   0  135.19    6.40
  -7  16   0  130.39    5.50
   6 -16   0  173.68    8.30
   6 -16   0  171.28    8.40
   6 -16   0  172.88    9.60
  -6  16   0  167.08    7.20
  -6  16   0  159.88    6.40
  -6  16   0  176.78    7.30
   5 -16   0   24.70    4.10
   5 -16   0   17.30    4.00
   5 -16   0   26.20    3.90
  -5  16   0   20.60    3.10
  -5  16   0   21.40    2.70
  -5  16   0   29.30    3.60
   4 -16   0    7.90    2.60
   4 -16   0    3.40    2.60
   4 -16   0   12.60    3.50
  -4  16   0    9.90    2.20
  -4  16   0    3.30    1.80
  -4  16   0    9.70    2.40
  -4  16   0    7.90    2.50
   3 -16   0   -2.80    2.00
   3 -16   0   -3.70    2.00
   3 -16   0   -3.90    1.50
  -3  16   0   -3.80    1.40
  -3  16   0    0.40    1.50
  -3  16   0    0.20    1.20
  -3  16   0   -0.30    1.40
   2 -16   0   -3.00    1.90
   2 -16   0   -2.40    2.10
  -2  16   0   -1.20    1.40
  -2  16   0   -0.50    1.40
  -2  16   0   -1.30    1.10
  -2  16   0   -2.90    1.40
   1 -16   0   10.90    3.70
   1 -16   0    7.90    2.90
  -1  16   0   12.90    2.80
  -1  16   0   10.80    2.70
  -1  16   0    7.90    2.30
  -1  16   0    9.10    2.10
   0 -16   0    3.70    2.50
   0 -16   0   -0.30    2.60
   0 -16   0    0.10    2.40
   0  16   0    8.70    2.40
   0  16   0    5.40    2.00
   0  16   0    5.10    2.40
   0  16   0    4.20    2.10
  -1 -16   0   24.00    5.10
  -1 -16   0   27.10    4.80
  -1 -16   0   29.80    4.60
   1  16   0   31.80    4.40
   1  16   0   29.20    3.60
   1  16   0   32.20    4.10
   1  16   0   27.30    4.00
  -2 -16   0   -5.00    2.30
  -2 -16   0   -1.40    2.20
  -2 -16   0    1.20    2.30
   2  16   0    0.70    1.90
   2  16   0   -1.80    1.90
   2  16   0   -0.60    1.90
   2  16   0   -0.90    1.80
  -3 -16   0    5.00    3.70
  -3 -16   0    5.30    3.50
  -3 -16   0   13.00    3.70
   3  16   0    6.40    2.30
   3  16   0    8.00    2.90
   3  16   0    9.80    3.10
   3  16   0    8.40    2.70
  -4 -16   0   43.30    5.50
   4  16   0   42.10    6.20
  17 -17   0   -0.30    1.90
  16 -17   0   -1.50    2.00
  16 -17   0    0.50    1.90
 -16  17   0   -2.40    1.30
  15 -17   0    1.30    1.60
  15 -17   0    3.20    2.50
  15 -17   0    1.60    2.40
 -15  17   0    2.20    1.90
  14 -17   0   14.70    2.80
  14 -17   0   15.50    3.70
  14 -17   0   14.50    3.10
 -14  17   0   11.30    2.70
  13 -17   0   39.10    5.00
  13 -17   0   35.20    4.80
  13 -17   0   40.30    4.50
 -13  17   0   32.00    3.60
  12 -17   0   62.49    5.70
  12 -17   0   68.79    5.30
 -12  17   0   60.09    4.40
  11 -17   0   50.79    4.80
  11 -17   0   42.50    4.90
 -11  17   0   41.00    3.70
  10 -17   0   98.19    6.60
  10 -17   0   88.59    5.80
 -10  17   0   78.79    5.10
 -10  17   0   80.09    4.80
   9 -17   0    1.00    2.20
   9 -17   0    2.40    2.00
  -9  17   0   -1.10    1.30
  -9  17   0    4.40    2.10
   8 -17   0   78.99    6.20
   8 -17   0   61.99    5.40
  -8  17   0   73.69    5.00
   7 -17   0  122.99    7.10
   7 -17   0  135.29    7.60
  -7  17   0  122.79    6.40
  -7  17   0  121.59    6.20
  -7  17   0  107.59    5.30
   6 -17   0  144.49    8.00
   6 -17   0  134.09    9.00
   6 -17   0  134.69    7.40
  -6  17   0  148.99    7.00
  -6  17   0  131.79    6.00
  -6  17   0  133.79    6.60
   5 -17   0    2.80    2.30
   5 -17   0    1.80    2.10
   5 -17   0    4.80    2.80
  -5  17   0    4.30    1.90
  -5  17   0    2.00    1.90
  -5  17   0    3.00    2.00
   4 -17   0    0.70    2.10
   4 -17   0   -2.30    2.60
   4 -17   0   -1.60    1.60
  -4  17   0   -0.60    1.40
  -4  17   0   -0.70    1.40
  -4  17   0    0.70    1.70
  -4  17   0   -1.40    1.80
   3 -17   0   32.50    5.50
   3 -17   0   25.40    4.40
   3 -17   0   36.30    4.90
  -3  17   0   31.90    4.00
  -3  17   0   32.40    3.90
  -3  17   0   29.30    3.70
  -3  17   0   28.40    3.70
   2 -17   0    3.70    2.40
   2 -17   0    9.70    3.80
  -2  17   0    7.60    2.60
  -2  17   0    8.40    2.50
  -2  17   0   11.20    2.70
  -2  17   0    9.70    2.40
   1 -17   0   20.30    4.80
   1 -17   0   14.40    3.80
  -1  17   0   15.00    3.40
  -1  17   0   12.90    2.60
  -1  17   0    7.10    2.60
  -1  17   0   12.90    2.80
   0 -17   0   -0.50    2.30
   0 -17   0    1.20    3.10
   0  17   0    1.40    2.10
   0  17   0    0.50    1.80
   0  17   0    3.30    1.90
   0  17   0   -1.10    1.70
  -1 -17   0    3.20    3.30
  -1 -17   0    3.60    3.20
  -1 -17   0    2.80    2.40
   1  17   0    1.60    2.30
   1  17   0    2.00    2.10
   1  17   0    0.30    2.00
   1  17   0    2.20    1.80
  -2 -17   0    6.30    3.00
   2  17   0    4.50    2.40
  15 -18   0    3.40    3.30
  15 -18   0    3.00    2.20
 -15  18   0    0.20    1.60
  14 -18   0    3.80    2.30
  14 -18   0    2.80    2.50
  14 -18   0    2.80    2.00
 -14  18   0    4.70    2.00
  13 -18   0    1.40    1.70
  13 -18   0    1.80    2.20
 -13  18   0   -1.60    1.60
  12 -18   0   44.40    5.00
  12 -18   0   54.39    5.10
 -12  18   0   49.50    4.30
  11 -18   0   43.30    5.10
  11 -18   0   36.50    4.40
 -11  18   0   41.80    3.70
 -11  18   0   50.19    4.30
  10 -18   0   18.50    3.70
  10 -18   0   17.10    3.20
 -10  18   0   13.20    2.50
 -10  18   0   15.40    2.90
   9 -18   0   21.20    3.60
   9 -18   0   21.70    3.60
  -9  18   0   21.50    3.20
  -9  18   0   18.10    3.10
   8 -18   0   37.90    4.60
   8 -18   0   38.60    4.80
  -8  18   0   45.40    4.60
   7 -18   0   97.69    6.60
   7 -18   0   89.09    6.20
  -7  18   0   77.89    5.30
  -7  18   0   88.19    5.60
   6 -18   0   37.10    4.90
   6 -18   0   32.00    4.40
   6 -18   0   33.90    5.50
  -6  18   0   33.40    3.60
  -6  18   0   40.10    4.40
  -6  18   0   40.70    4.40
   5 -18   0    3.60    3.20
   5 -18   0    5.70    2.80
   5 -18   0    8.00    2.70
  -5  18   0    6.10    2.50
  -5  18   0    8.00    2.40
  -5  18   0    6.20    2.00
   4 -18   0   13.40    4.10
   4 -18   0    9.50    3.20
   4 -18   0   14.00    3.40
  -4  18   0   14.70    2.70
  -4  18   0   16.40    3.20
  -4  18   0    8.40    2.50
   3 -18   0   83.99    7.20
   3 -18   0   86.99    6.30
   3 -18   0   51.69    6.90
  -3  18   0   84.09    5.90
  -3  18   0   91.39    5.90
  -3  18   0   68.59    4.90
  -3  18   0   80.69    5.90
   2 -18   0   35.50    5.10
   2 -18   0   29.90    5.60
   2 -18   0   38.20    5.80
  -2  18   0   36.60    4.30
  -2  18   0   30.40    4.20
  -2  18   0   33.40    4.20
  -2  18   0   39.50    4.70
   1 -18   0   28.90    6.90
   1 -18   0   23.80    4.50
  -1  18   0   25.00    4.40
  -1  18   0   40.50    5.00
  -1  18   0   26.50    3.60
  -1  18   0   28.90    4.10
   0 -18   0   -0.80    2.20
   0  18   0    0.30    1.80
   0  18   0    1.40    1.80
   0  18   0   -3.50    2.70
  14 -19   0   20.30    3.60
 -14  19   0   22.30    3.40
  13 -19   0    4.40    2.20
  13 -19   0    6.70    4.60
 -13  19   0    8.00    2.40
  12 -19   0    0.30    2.00
  12 -19   0    1.80    2.20
 -12  19   0    0.40    1.50
  11 -19   0   -2.20    2.00
  11 -19   0   -0.80    1.80
 -11  19   0    0.80    1.40
 -11  19   0   -0.70    1.40
  10 -19   0   19.10    3.90
  10 -19   0   12.80    3.10
 -10  19   0    9.30    2.50
 -10  19   0   12.20    2.40
   9 -19   0    6.90    2.50
   9 -19   0    4.20    2.70
  -9  19   0    3.70    2.10
  -9  19   0    3.20    1.80
   8 -19   0   35.30    4.80
   8 -19   0   32.90    4.80
  -8  19   0   33.00    4.10
   7 -19   0   33.30    4.80
   7 -19   0   45.10    5.60
  -7  19   0   40.30    4.40
   6 -19   0   56.89    5.40
   6 -19   0   48.60    5.90
   6 -19   0   48.10    6.60
  -6  19   0   60.59    4.90
  -6  19   0   53.29    5.10
   5 -19   0   -0.60    2.30
   5 -19   0    0.40    2.30
   5 -19   0    3.40    3.20
  -5  19   0   -1.50    1.90
  -5  19   0   -0.90    1.70
   4 -19   0   31.10    5.20
   4 -19   0   36.40    4.80
   4 -19   0   27.00    6.20
  -4  19   0   39.90    4.60
  -4  19   0   31.00    4.30
  -4  19   0   43.90    4.20
   3 -19   0   50.89    6.00
  -3  19   0   48.30    4.50
  -3  19   0   55.79    5.00
  -3  19   0   55.59    5.30
  -2  19   0   68.09    5.40
  -2  19   0   56.79    4.90
  13 -20   0   15.70    4.00
  12 -20   0    3.60    2.60
 -12  20   0   11.70    2.70
  11 -20   0    7.40    2.90
 -11  20   0    9.20    2.20
  10 -20   0   -2.50    1.90
 -10  20   0    1.40    1.60
 -10  20   0   -0.70    1.50
   9 -20   0    1.40    2.10
  -9  20   0    3.20    1.90
  -9  20   0    3.70    1.70
   8 -20   0   32.40    5.00
  -8  20   0   34.30    4.10
  -7  20   0   17.30    3.00
  -6  20   0   16.10    3.10
  -6  20   0    9.60    2.80
  -5  20   0   10.00    2.70
  -5  20   0    4.20    2.80
  -4  20  -1   44.20    7.50
  -5  20  -1   17.40    3.80
  -5  20  -1   18.90    3.70
  -6  20  -1    2.60    2.10
  -6  20  -1   -0.10    1.90
   6 -20   1   -1.90    3.60
  -7  20  -1    7.80    2.40
   7 -20   1    3.80    5.10
   7 -20   1    8.60    3.50
  -8  20  -1   -0.50    1.50
   8 -20   1   -3.30    2.00
   8 -20   1   -1.90    2.60
  -9  20  -1    3.30    1.90
   9 -20   1    1.40    3.80
   9 -20   1    1.70    2.00
 -10  20  -1    7.30    2.30
  10 -20   1    1.10    2.30
 -11  20  -1    6.00    2.30
  11 -20   1    2.90    2.70
 -12  20  -1    3.90    2.90
  12 -20   1   -1.10    2.20
  -2  19  -1    0.60    1.80
  -2  19  -1   -0.60    2.00
  -2  19  -1   -1.80    1.80
   2 -19   1    0.00    2.30
  -3  19  -1   22.50    3.70
  -3  19  -1   12.50    4.40
  -3  19  -1   14.40    3.00
   3 -19   1   17.00    3.80
  -4  19  -1   57.59    4.80
  -4  19  -1   64.09    5.20
   4 -19   1   45.90    5.50
   4 -19   1   42.00    6.20
   4 -19   1   45.70    6.20
  -5  19  -1   22.60    3.60
  -5  19  -1   28.10    4.00
   5 -19   1   24.70    5.20
   5 -19   1   19.80    3.90
   5 -19   1   24.90    4.10
  -6  19  -1   -1.00    1.70
  -6  19  -1    0.60    1.80
   6 -19   1   -0.60    2.20
   6 -19   1    1.20    2.10
  -7  19  -1    3.90    2.10
   7 -19   1    3.70    2.70
   7 -19   1    3.40    2.50
  -8  19  -1   -2.00    1.60
   8 -19   1    0.20    2.00
   8 -19   1   -1.80    1.60
  -9  19  -1   17.40    3.20
  -9  19  -1   18.00    2.80
   9 -19   1   22.20    3.70
   9 -19   1   20.90    3.70
 -10  19  -1   -1.10    1.40
 -10  19  -1   -1.20    1.40
  10 -19   1    1.30    2.00
  10 -19   1   -1.20    1.60
 -11  19  -1    0.70    1.50
  11 -19   1    0.80    2.10
  11 -19   1    0.70    2.30
 -12  19  -1    4.90    2.00
  12 -19   1    7.60    2.70
  12 -19   1    5.80    2.40
 -13  19  -1   13.40    2.80
  13 -19   1    8.30    3.40
  13 -19   1    7.00    4.80
  13 -19   1    7.90    2.60
 -14  19  -1   44.00    4.60
  14 -19   1   41.60    4.70
  15 -19   1   65.49    5.40
  -1 -18   1   -0.70    2.40
   0  18  -1   19.10    3.70
   0  18  -1   15.70    3.20
   0  18  -1   15.50    3.20
   0 -18   1   17.70    4.10
  -1  18  -1   -2.00    1.70
  -1  18  -1    1.30    2.10
  -1  18  -1    2.60    2.10
  -1  18  -1   -0.50    1.90
   1 -18   1    5.50    3.20
   1 -18   1   -1.90    2.60
   1 -18   1    0.60    2.20
  -2  18  -1   -3.80    1.50
  -2  18  -1   -1.20    1.50
  -2  18  -1   -0.20    1.90
  -2  18  -1   -2.40    1.40
   2 -18   1    1.60    2.40
   2 -18   1    1.90    3.20
   2 -18   1    0.80    2.50
  -3  18  -1  108.19    6.30
  -3  18  -1   99.89    6.40
  -3  18  -1   99.19    5.70
  -3  18  -1  101.29    6.50
   3 -18   1  104.69    7.00
   3 -18   1   96.49    7.30
   3 -18   1  113.89    9.00
  -4  18  -1   84.39    5.70
  -4  18  -1   90.29    5.90
  -4  18  -1   91.39    5.30
  -4  18  -1   88.39    5.90
   4 -18   1   96.79    6.70
   4 -18   1   94.59    7.30
   4 -18   1   91.19    8.00
  -5  18  -1   21.80    3.40
  -5  18  -1   32.10    4.70
  -5  18  -1   30.50    4.10
   5 -18   1   33.30    4.40
   5 -18   1   23.80    4.80
   5 -18   1   26.20    4.30
  -6  18  -1    1.30    1.80
  -6  18  -1   -1.90    1.30
   6 -18   1   -3.70    1.90
   6 -18   1    1.30    2.10
   6 -18   1    0.20    1.90
  -7  18  -1   -1.10    1.70
   7 -18   1    1.80    2.00
   7 -18   1   -0.10    2.00
  -8  18  -1   48.00    4.80
   8 -18   1   41.10    4.80
   8 -18   1   42.80    5.00
  -9  18  -1  121.29    6.40
  -9  18  -1  109.89    5.70
   9 -18   1  123.59    7.10
   9 -18   1  121.89    6.90
 -10  18  -1    6.10    1.90
 -10  18  -1    4.50    2.10
  10 -18   1   14.30    3.00
  10 -18   1   15.70    3.20
 -11  18  -1   12.90    2.70
  11 -18   1   13.10    2.90
  11 -18   1   15.30    3.20
 -12  18  -1    1.40    1.70
  12 -18   1   -1.00    1.70
  12 -18   1   -0.80    1.50
 -13  18  -1    7.50    2.20
  13 -18   1    4.30    2.60
  13 -18   1    8.40    2.50
  13 -18   1    6.50    2.70
 -14  18  -1    0.90    1.60
  14 -18   1    3.20    2.30
  14 -18   1    4.50    2.30
  14 -18   1    4.00    2.10
 -15  18  -1    2.00    1.80
  15 -18   1    4.00    2.80
  15 -18   1    0.30    3.40
  15 -18   1   -0.10    1.60
  16 -18   1   15.70    3.50
  -3 -17   1    2.40    2.70
   2  17  -1   19.50    3.30
   2  17  -1   18.20    3.70
   2  17  -1   20.00    3.80
  -2 -17   1   13.90    3.50
   1  17  -1   -0.40    2.00
   1  17  -1    0.40    1.90
   1  17  -1   -2.10    1.60
   1  17  -1    1.20    1.70
  -1 -17   1    3.30    2.60
  -1 -17   1   -0.90    2.70
  -1 -17   1    2.50    2.70
   0  17  -1   -1.10    1.30
   0  17  -1   -0.30    1.60
   0  17  -1   -1.80    1.60
   0  17  -1   -3.10    1.60
   0 -17   1   -1.70    2.60
   0 -17   1   -2.20    1.90
  -1  17  -1    9.10    2.80
  -1  17  -1    5.20    2.20
  -1  17  -1    9.30    2.70
  -1  17  -1    1.80    2.00
   1 -17   1    8.20    3.00
   1 -17   1    9.90    4.00
  -2  17  -1   78.19    5.00
  -2  17  -1   84.09    5.80
  -2  17  -1   86.89    5.80
  -2  17  -1   92.99    6.00
   2 -17   1   84.59    7.80
   2 -17   1   76.29    6.00
   2 -17   1   81.39    6.60
  -3  17  -1   51.09    4.60
  -3  17  -1   48.30    4.50
  -3  17  -1   52.09    4.40
  -3  17  -1   41.80    3.80
   3 -17   1   56.69    7.00
   3 -17   1   53.99    5.10
   3 -17   1   51.59    6.20
  -4  17  -1   61.79    4.70
  -4  17  -1   48.40    4.20
  -4  17  -1   48.70    4.90
  -4  17  -1   55.19    4.00
   4 -17   1   56.59    6.70
   4 -17   1   55.89    6.20
   4 -17   1   54.49    4.90
  -5  17  -1    7.50    2.20
  -5  17  -1   10.80    2.30
  -5  17  -1   12.20    2.90
   5 -17   1   11.50    3.50
   5 -17   1   10.90    2.80
   5 -17   1   16.80    3.90
  -6  17  -1   13.90    2.30
  -6  17  -1   15.50    2.90
  -6  17  -1   19.70    3.20
   6 -17   1   18.00    3.90
   6 -17   1   18.10    3.80
   6 -17   1   12.60    2.90
  -7  17  -1   13.80    2.70
  -7  17  -1   14.70    2.70
   7 -17   1   14.90    3.40
   7 -17   1   14.90    3.40
  -8  17  -1  139.79    6.80
   8 -17   1  132.29    7.30
   8 -17   1  146.19    7.90
  -9  17  -1  113.89    6.10
  -9  17  -1  107.69    5.40
   9 -17   1  106.09    6.60
   9 -17   1  113.89    6.80
 -10  17  -1   49.20    4.80
 -10  17  -1   42.80    3.60
  10 -17   1   45.10    5.20
  10 -17   1   47.40    5.10
 -11  17  -1   -1.50    1.40
  11 -17   1   -0.70    1.80
  11 -17   1   -0.40    1.80
 -12  17  -1    7.40    2.20
  12 -17   1    9.50    2.80
  12 -17   1   11.30    3.20
 -13  17  -1   54.79    4.30
  13 -17   1   57.59    5.10
  13 -17   1   61.89    4.90
  13 -17   1   57.59    5.80
 -14  17  -1   13.30    2.70
  14 -17   1   13.10    2.90
  14 -17   1   14.20    3.10
  14 -17   1   21.10    4.10
 -15  17  -1   16.30    2.90
  15 -17   1   11.40    3.00
  15 -17   1   15.10    3.20
  15 -17   1   14.60    3.00
 -16  17  -1   -2.60    1.30
  16 -17   1   -1.10    1.70
  16 -17   1    1.00    2.00
  16 -17   1   -0.70    1.40
  16 -17   1    2.70    2.10
  17 -17   1    5.90    2.50
   4  16  -1   10.90    4.80
  -4 -16   1    8.40    3.10
   3  16  -1   64.39    5.00
   3  16  -1   46.50    5.30
   3  16  -1   57.29    5.10
   3  16  -1   70.39    6.00
  -3 -16   1   48.40    6.90
  -3 -16   1   50.69    6.90
  -3 -16   1   64.69    6.00
   2  16  -1   18.30    3.40
   2  16  -1   17.70    3.40
   2  16  -1   21.30    3.40
   2  16  -1   17.40    3.50
  -2 -16   1   16.50    4.50
  -2 -16   1   16.90    4.10
  -2 -16   1   21.70    4.00
   1  16  -1   11.70    2.90
   1  16  -1    8.50    2.30
   1  16  -1   13.20    3.30
   1  16  -1   11.90    2.80
  -1 -16   1   11.10    3.80
  -1 -16   1    8.30    2.90
  -1 -16   1    9.80    3.20
   0  16  -1    4.50    2.10
   0  16  -1    8.10    2.20
   0  16  -1    4.30    2.00
   0  16  -1    7.60    2.70
   0 -16   1    5.70    2.70
   0 -16   1    3.20    3.00
   0 -16   1    3.70    2.70
  -1  16  -1    5.00    2.10
  -1  16  -1    5.20    2.20
  -1  16  -1    3.30    2.20
  -1  16  -1    4.80    1.80
   1 -16   1    4.50    2.50
   1 -16   1   -2.90    2.50
  -2  16  -1    1.50    1.40
  -2  16  -1   -0.60    1.40
  -2  16  -1   -1.20    1.50
  -2  16  -1   -0.50    1.30
   2 -16   1   -1.30    2.10
   2 -16   1   -2.90    1.60
  -3  16  -1    1.40    1.40
  -3  16  -1   -0.60    1.60
  -3  16  -1    0.00    1.40
  -3  16  -1    1.20    1.70
   3 -16   1    1.20    2.60
   3 -16   1   -0.90    1.70
   3 -16   1    0.40    2.30
  -4  16  -1   31.50    2.90
  -4  16  -1   44.10    3.80
  -4  16  -1   28.80    3.50
  -4  16  -1   36.40    4.10
   4 -16   1   38.50    5.40
   4 -16   1   37.90    4.40
   4 -16   1   37.40    5.20
  -5  16  -1   19.30    3.00
  -5  16  -1   15.60    2.40
  -5  16  -1   15.80    2.70
   5 -16   1   17.50    3.70
   5 -16   1   11.50    2.80
   5 -16   1   16.00    3.80
  -6  16  -1    5.90    1.60
  -6  16  -1    6.60    1.90
  -6  16  -1    5.30    2.00
   6 -16   1    6.70    2.60
   6 -16   1    3.50    2.60
   6 -16   1    8.60    2.80
  -7  16  -1  129.49    5.30
  -7  16  -1  124.79    6.10
  -7  16  -1  125.59    6.10
   7 -16   1  136.49    7.20
   7 -16   1  128.99    6.90
  -8  16  -1   67.19    4.60
   8 -16   1   70.29    5.50
   8 -16   1   64.59    5.20
  -9  16  -1   78.99    4.40
  -9  16  -1   82.79    4.90
   9 -16   1   83.89    5.60
   9 -16   1   74.49    5.70
 -10  16  -1    7.70    1.90
 -10  16  -1   12.10    2.50
  10 -16   1    6.00    2.40
  10 -16   1   13.10    3.00
 -11  16  -1    0.70    1.60
  11 -16   1    0.50    1.70
  11 -16   1   -1.70    1.70
 -12  16  -1   25.00    3.20
  12 -16   1   18.60    3.30
  12 -16   1   25.80    4.20
 -13  16  -1   92.29    5.40
  13 -16   1   90.09    6.00
  13 -16   1   90.29    5.80
  13 -16   1   82.69    6.40
 -14  16  -1   78.39    5.10
  14 -16   1   79.59    5.80
  14 -16   1   92.09    6.80
  14 -16   1   76.99    5.30
 -15  16  -1   24.80    2.90
 -15  16  -1   31.20    3.90
  15 -16   1   31.70    4.10
  15 -16   1   38.40    5.10
  15 -16   1   33.50    4.50
 -16  16  -1   -2.20    1.40
 -16  16  -1    0.10    1.80
  16 -16   1   -0.60    1.70
  16 -16   1   -2.10    1.30
  16 -16   1   -2.50    1.70
  16 -16   1   -1.00    1.80
 -17  16  -1    0.60    2.20
 -17  16  -1    1.30    1.90
  17 -16   1    3.60    2.60
  17 -16   1    1.90    2.30
  17 -16   1    0.90    1.90
  18 -16   1   -1.30    1.70
   5  15  -1   -0.40    2.10
   5  15  -1   -1.40    1.60
   5  15  -1   -3.30    1.80
  -5 -15   1    5.30    3.50
  -5 -15   1    0.90    2.20
   4  15  -1   35.80    4.50
   4  15  -1   53.79    4.90
   4  15  -1   35.10    4.40
   4  15  -1   48.20    5.50
  -4 -15   1   47.20    6.30
  -4 -15   1   37.90    5.20
  -4 -15   1   43.20    6.20
   3  15  -1   50.29    5.60
   3  15  -1   40.00    4.60
   3  15  -1   54.89    4.70
   3  15  -1   54.59    5.00
  -3 -15   1   43.00    5.20
  -3 -15   1   34.70    5.70
  -3 -15   1   57.59    6.60
   2  15  -1   22.00    3.40
   2  15  -1   26.50    4.30
   2  15  -1   17.90    3.00
   2  15  -1   16.00    3.00
  -2 -15   1   13.70    3.30
  -2 -15   1   19.90    4.10
  -2 -15   1   14.20    4.00
   1  15  -1   18.00    3.30
   1  15  -1   21.30    3.40
   1  15  -1   20.20    3.40
   1  15  -1   18.60    3.10
  -1 -15   1   19.70    3.50
  -1 -15   1   20.40    4.10
  -1 -15   1   14.80    3.90
   0  15  -1    6.10    2.20
   0  15  -1    9.00    2.60
   0  15  -1    7.70    2.20
   0  15  -1    9.30    2.30
   0 -15   1    9.70    3.10
   0 -15   1    8.90    2.70
   0 -15   1    6.00    2.90
  -1  15  -1   38.10    4.30
  -1  15  -1   43.60    3.80
  -1  15  -1   43.20    3.50
  -1  15  -1   49.90    4.40
   1 -15   1   36.80    5.50
   1 -15   1   47.00    5.10
  -2  15  -1   37.20    3.20
  -2  15  -1   42.60    3.70
  -2  15  -1   39.50    3.60
  -2  15  -1   43.30    4.30
   2 -15   1   53.79    5.40
   2 -15   1   30.50    4.90
  -3  15  -1    0.40    1.50
  -3  15  -1    1.00    1.30
  -3  15  -1    1.10    1.20
  -3  15  -1   -1.00    1.20
   3 -15   1   -2.00    1.80
   3 -15   1   -2.20    1.50
   3 -15   1   -0.40    1.90
  -4  15  -1   -0.10    1.20
  -4  15  -1   -0.10    1.30
  -4  15  -1   -3.40    1.00
  -4  15  -1   -1.70    0.80
   4 -15   1   -1.10    1.90
   4 -15   1   -1.00    1.90
   4 -15   1   -2.50    1.30
  -5  15  -1   -0.60    1.00
  -5  15  -1   -1.70    1.10
  -5  15  -1   -0.10    0.90
   5 -15   1   -3.00    1.40
   5 -15   1   -1.60    1.40
   5 -15   1   -0.90    1.60
  -6  15  -1   20.30    2.70
  -6  15  -1   23.70    3.20
  -6  15  -1   24.50    2.60
   6 -15   1   22.50    3.50
   6 -15   1   23.40    3.50
   6 -15   1   21.60    4.00
  -7  15  -1   84.99    4.80
  -7  15  -1   81.89    3.90
   7 -15   1   86.49    5.50
   7 -15   1   81.79    5.20
  -8  15  -1   43.20    3.30
  -8  15  -1   47.30    3.70
  -8  15  -1   52.69    3.00
   8 -15   1   44.50    4.20
   8 -15   1   51.99    4.20
  -9  15  -1   96.69    5.20
  -9  15  -1   97.99    4.70
   9 -15   1   96.19    5.80
   9 -15   1   98.99    5.80
 -10  15  -1  112.19    5.60
 -10  15  -1  107.99    4.90
  10 -15   1  109.19    6.10
  10 -15   1  105.09    5.90
 -11  15  -1    3.60    1.70
  11 -15   1    2.50    2.00
  11 -15   1    3.20    2.00
 -12  15  -1   68.99    4.50
  12 -15   1   68.19    4.90
  12 -15   1   71.49    5.80
  12 -15   1   64.49    5.00
 -13  15  -1  220.08    8.30
  13 -15   1  234.88   10.30
  13 -15   1  220.18    9.50
  13 -15   1  221.88    8.90
 -14  15  -1  105.79    5.70
  14 -15   1  115.39    6.90
  14 -15   1  113.49    6.10
  14 -15   1  122.09    7.50
 -15  15  -1    4.20    1.70
 -15  15  -1    5.90    2.00
  15 -15   1    5.20    2.30
  15 -15   1    6.80    2.80
  15 -15   1    2.80    2.30
  15 -15   1    5.20    2.30
 -16  15  -1   -1.10    1.50
 -16  15  -1   -0.20    1.30
 -16  15  -1    0.60    1.30
  16 -15   1   -2.30    1.80
  16 -15   1    1.60    1.80
  16 -15   1    0.60    2.30
  16 -15   1   -1.30    1.90
 -17  15  -1   20.00    3.20
 -17  15  -1   12.30    2.60
  17 -15   1   18.10    3.80
  17 -15   1   13.10    3.10
  17 -15   1   13.20    3.40
  18 -15   1    5.80    2.80
  18 -15   1    7.80    2.60
   6  14  -1    3.70    2.30
   6  14  -1    3.50    2.20
   6  14  -1   12.60    3.50
  -6 -14   1    0.80    2.90
  -6 -14   1    5.10    2.80
  -6 -14   1   -0.20    2.90
   5  14  -1   11.10    2.80
   5  14  -1   16.00    3.80
   5  14  -1   11.20    2.90
  -5 -14   1    9.20    3.60
  -5 -14   1   16.00    4.30
  -5 -14   1   16.40    3.80
   4  14  -1   81.49    6.10
   4  14  -1   81.39    5.80
   4  14  -1   84.09    5.90
  -4 -14   1   85.59    6.90
  -4 -14   1  101.79    8.00
  -4 -14   1   86.99    6.50
   3  14  -1   60.99    4.60
   3  14  -1   60.59    4.70
   3  14  -1   56.99    4.80
   3  14  -1   63.89    5.20
  -3 -14   1   66.69    5.90
  -3 -14   1   55.19    6.60
  -3 -14   1   68.39    5.70
   2  14  -1   83.09    5.60
   2  14  -1   76.19    5.50
   2  14  -1   81.79    5.20
   2  14  -1   72.69    4.90
  -2 -14   1   84.69    6.30
  -2 -14   1   78.59    6.90
  -2 -14   1   74.89    5.80
   1  14  -1    2.00    1.80
   1  14  -1    5.50    2.00
   1  14  -1    3.60    1.80
   1  14  -1    3.90    2.20
  -1 -14   1    3.50    2.50
  -1 -14   1    3.80    2.70
  -1 -14   1    5.80    2.50
   0  14  -1    1.40    1.70
   0  14  -1    2.00    1.90
   0  14  -1    1.80    1.60
   0  14  -1    0.40    1.50
   0 -14   1    0.80    2.20
   0 -14   1    1.10    2.30
   0 -14   1    5.10    2.30
  -1  14  -1  238.68    8.30
  -1  14  -1  235.38    8.80
  -1  14  -1  230.48    8.90
  -1  14  -1  236.08    8.90
   1 -14   1  241.28   11.40
   1 -14   1  233.88   10.20
   1 -14   1  229.68    9.30
  -2  14  -1   77.09    4.30
  -2  14  -1   74.49    4.80
  -2  14  -1   78.19    4.80
  -2  14  -1   87.29    4.90
   2 -14   1   82.49    5.50
   2 -14   1   75.69    6.30
  -3  14  -1   71.79    4.30
  -3  14  -1   75.79    4.60
  -3  14  -1   69.29    4.00
  -3  14  -1   71.39    4.40
   3 -14   1   76.09    5.60
   3 -14   1   68.09    4.70
   3 -14   1   70.49    6.00
  -4  14  -1    9.80    1.80
  -4  14  -1   11.80    2.20
  -4  14  -1   11.50    2.20
  -4  14  -1   12.60    2.20
   4 -14   1    7.20    2.40
   4 -14   1   12.20    2.70
   4 -14   1    9.20    2.70
  -5  14  -1    9.80    2.10
  -5  14  -1   11.90    2.10
  -5  14  -1   11.10    1.80
   5 -14   1    5.90    2.50
   5 -14   1    8.70    2.30
   5 -14   1    7.50    2.30
  -6  14  -1    3.40    1.20
  -6  14  -1    2.70    1.40
  -6  14  -1    2.80    1.40
   6 -14   1    3.90    2.00
   6 -14   1    1.90    1.80
   6 -14   1    3.10    2.10
  -7  14  -1    2.50    1.50
  -7  14  -1    1.50    1.00
   7 -14   1   -0.50    1.60
   7 -14   1    1.70    1.50
  -8  14  -1   47.10    3.10
  -8  14  -1   51.69    3.60
  -8  14  -1   48.30    2.80
   8 -14   1   50.19    3.90
   8 -14   1   48.90    4.00
  -9  14  -1   18.40    2.70
  -9  14  -1   16.60    2.10
  -9  14  -1   14.00    1.80
   9 -14   1   13.00    2.60
   9 -14   1   18.90    2.80
 -10  14  -1   96.89    5.10
  10 -14   1  109.79    5.90
  10 -14   1  107.79    5.70
 -11  14  -1   15.30    2.50
  11 -14   1    8.00    2.40
  11 -14   1   13.60    2.70
 -12  14  -1   93.69    4.90
  12 -14   1  108.39    6.40
  12 -14   1   95.39    5.80
  12 -14   1   94.29    5.30
 -13  14  -1  160.98    6.90
  13 -14   1  156.08    7.70
  13 -14   1  165.58    7.20
  13 -14   1  165.58    8.40
 -14  14  -1   46.80    3.50
 -14  14  -1   29.30    3.40
  14 -14   1   51.39    5.50
  14 -14   1   46.50    4.10
  14 -14   1   48.20    5.10
 -15  14  -1   13.40    2.50
 -15  14  -1   13.80    2.50
 -15  14  -1   12.20    2.10
  15 -14   1    7.70    2.70
  15 -14   1   13.20    3.40
  15 -14   1   10.80    2.90
  15 -14   1   13.90    2.90
 -16  14  -1   22.20    3.20
 -16  14  -1   23.70    3.20
 -16  14  -1   20.00    2.60
  16 -14   1   24.10    3.30
  16 -14   1   28.90    4.40
  16 -14   1   21.00    3.60
  16 -14   1   20.80    3.50
 -17  14  -1   56.89    4.40
 -17  14  -1   61.29    5.00
  17 -14   1   53.99    4.90
  17 -14   1   65.39    5.80
  17 -14   1   66.79    5.70
 -18  14  -1  101.09    6.30
 -18  14  -1  102.59    5.70
  18 -14   1  104.09    6.90
  18 -14   1  114.09    7.40
  -8 -13   1    0.10    2.50
   7  13  -1   -3.30    1.80
   7  13  -1    2.00    2.30
  -7 -13   1    0.20    2.20
  -7 -13   1   -1.60    2.40
   6  13  -1   -2.00    1.50
   6  13  -1   -3.00    1.60
  -6 -13   1   -1.80    1.80
  -6 -13   1   -3.00    2.10
  -6 -13   1   -2.90    2.10
   5  13  -1   36.50    5.00
   5  13  -1   33.30    4.10
  -5 -13   1   31.60    5.10
  -5 -13   1   38.80    5.30
  -5 -13   1   24.70    4.20
   4  13  -1   13.90    3.10
   4  13  -1   24.00    3.50
  -4 -13   1   16.60    3.40
  -4 -13   1   16.00    3.80
  -4 -13   1   18.70    4.10
   3  13  -1  154.18    7.70
   3  13  -1  146.99    7.20
   3  13  -1  150.18    7.10
  -3 -13   1  156.38    9.10
  -3 -13   1  139.89    8.00
  -3 -13   1  162.88    8.10
   2  13  -1  144.29    7.20
   2  13  -1  120.79    6.30
   2  13  -1  121.89    6.50
  -2 -13   1  152.48    7.60
  -2 -13   1  132.39    7.60
  -2 -13   1  142.69    8.80
   1  13  -1    1.80    1.70
   1  13  -1    5.70    1.90
   1  13  -1    2.80    1.90
   1  13  -1    1.80    1.80
  -1 -13   1    8.10    3.00
  -1 -13   1    6.70    2.50
  -1 -13   1    3.90    2.20
   0  13  -1   40.50    3.30
   0  13  -1   45.50    4.00
   0  13  -1   48.90    3.90
   0  13  -1   43.50    3.80
   0 -13   1   44.00    4.20
   0 -13   1   44.80    5.40
   0 -13   1   43.80    4.90
  -1  13  -1  189.18    7.30
  -1  13  -1  180.98    6.80
  -1  13  -1  192.08    7.60
  -1  13  -1  187.68    7.70
   1 -13   1  189.88    8.60
   1 -13   1  192.68    8.00
   1 -13   1  191.18    9.60
  -2  13  -1  174.38    6.50
  -2  13  -1  174.38    6.90
  -2  13  -1  178.08    7.20
  -2  13  -1  179.88    7.10
   2 -13   1  181.28    7.60
   2 -13   1  176.38    9.00
  -3  13  -1  127.99    5.70
  -3  13  -1  117.19    5.00
  -3  13  -1  126.09    5.60
  -3  13  -1  134.59    5.80
   3 -13   1  129.39    7.50
   3 -13   1  135.59    6.30
  -4  13  -1   28.30    3.00
  -4  13  -1   24.90    2.40
  -4  13  -1   24.40    2.70
  -4  13  -1   30.60    2.80
   4 -13   1   23.30    3.70
   4 -13   1   25.70    3.10
   4 -13   1   37.30    4.30
  -5  13  -1   -0.90    1.10
  -5  13  -1    1.40    1.20
  -5  13  -1   -0.80    0.90
   5 -13   1   -1.40    1.60
   5 -13   1    2.90    1.70
   5 -13   1    2.10    1.60
  -6  13  -1   85.89    4.30
  -6  13  -1  104.39    4.80
  -6  13  -1   95.49    4.00
   6 -13   1   96.19    5.10
   6 -13   1  100.39    6.30
   6 -13   1   99.19    5.30
  -7  13  -1   27.10    3.00
  -7  13  -1   23.40    2.00
   7 -13   1   24.30    1.60
   7 -13   1   22.50    2.90
   7 -13   1   22.90    3.00
  -8  13  -1   13.80    2.00
  -8  13  -1    9.70    1.90
  -8  13  -1   11.20    1.50
   8 -13   1    6.70    1.90
   8 -13   1   11.30    2.30
  -9  13  -1   10.90    1.40
  -9  13  -1    9.30    1.70
  -9  13  -1    8.70    2.00
   9 -13   1    9.60    2.10
   9 -13   1    9.10    1.40
   9 -13   1   10.10    2.30
 -10  13  -1    0.90    1.40
 -10  13  -1    2.50    0.90
  10 -13   1    1.30    1.50
  10 -13   1    1.90    1.50
 -11  13  -1   42.90    3.40
  11 -13   1   44.90    4.10
  11 -13   1   43.10    3.50
  11 -13   1   42.10    3.70
 -12  13  -1   75.39    4.30
  12 -13   1   70.29    4.50
  12 -13   1   80.19    5.10
  12 -13   1   72.69    5.20
 -13  13  -1   98.89    5.00
  13 -13   1   94.39    5.70
  13 -13   1   95.49    6.10
  13 -13   1   89.69    5.10
 -14  13  -1   64.49    3.70
 -14  13  -1   53.19    3.80
  14 -13   1   67.49    4.50
  14 -13   1   59.59    4.80
  14 -13   1   66.49    5.10
 -15  13  -1    0.20    1.20
 -15  13  -1    2.70    1.70
 -15  13  -1    1.60    1.40
  15 -13   1    0.70    1.90
  15 -13   1   -0.70    1.50
  15 -13   1   -0.80    1.50
  15 -13   1    1.10    1.80
 -16  13  -1   96.79    5.50
 -16  13  -1   92.39    4.70
 -16  13  -1   90.99    5.40
  16 -13   1   91.49    6.20
  16 -13   1   93.19    6.40
  16 -13   1   91.79    5.70
 -17  13  -1  112.09    6.00
 -17  13  -1  108.89    5.60
 -17  13  -1  113.89    6.20
  17 -13   1  118.79    7.30
  17 -13   1  101.29    6.50
  17 -13   1   99.59    5.90
 -18  13  -1  123.49    6.30
 -18  13  -1  113.09    6.30
  18 -13   1  125.19    7.60
  18 -13   1  125.19    7.30
  19 -13   1   15.50    3.30
  -9 -12   1   13.70    3.80
   8  12  -1    8.80    2.90
   8  12  -1   11.80    3.00
   8  12  -1   11.10    3.40
  -8 -12   1   11.30    3.20
  -8 -12   1    8.10    3.50
  -8 -12   1   15.30    3.30
   7  12  -1    2.30    2.00
   7  12  -1   -3.30    1.70
   7  12  -1   -0.70    1.80
  -7 -12   1   -1.80    1.70
  -7 -12   1   -0.10    2.00
  -7 -12   1   -0.50    2.30
   6  12  -1    3.20    2.20
   6  12  -1   -1.50    1.60
   6  12  -1    1.20    1.70
  -6 -12   1    1.40    2.30
  -6 -12   1    2.00    2.10
  -6 -12   1    0.30    2.00
   5  12  -1   -0.30    1.40
   5  12  -1    2.30    1.70
   5  12  -1    2.50    2.30
  -5 -12   1    2.10    2.50
  -5 -12   1   -1.20    1.50
   4  12  -1   22.70    3.30
   4  12  -1   25.60    3.70
  -4 -12   1   25.40    4.30
  -4 -12   1   24.90    4.00
   3  12  -1  164.18    7.60
   3  12  -1  150.98    7.10
  -3 -12   1  150.48    8.60
  -3 -12   1  154.18    8.00
  -3 -12   1  170.98    8.00
   2  12  -1   15.00    2.80
   2  12  -1   19.60    2.90
   2  12  -1   17.80    2.90
  -2 -12   1   19.30    3.80
  -2 -12   1   14.60    3.20
  -2 -12   1   18.20    3.10
   1  12  -1   10.80    2.30
   1  12  -1    9.50    2.10
   1  12  -1    7.00    2.00
  -1 -12   1   10.80    2.40
  -1 -12   1    8.40    2.70
  -1 -12   1   12.30    2.90
   0  12  -1  101.39    5.40
   0  12  -1   90.59    4.80
   0  12  -1   95.39    4.60
   0  12  -1  101.49    5.10
   0 -12   1   92.59    5.40
   0 -12   1   90.79    5.50
   0 -12   1   91.89    6.30
  -1  12  -1  159.38    6.00
  -1  12  -1  169.38    6.60
  -1  12  -1  165.48    6.70
  -1  12  -1  171.58    6.90
   1 -12   1  156.48    7.30
   1 -12   1  164.88    8.40
   1 -12   1  155.48    6.90
  -2  12  -1  300.97    9.60
  -2  12  -1  314.47    9.90
  -2  12  -1  320.07   10.00
  -2  12  -1  315.67    9.30
   2 -12   1  320.67   11.00
   2 -12   1  309.47   10.40
   2 -12   1  326.67   12.30
  -3  12  -1   77.19    3.70
  -3  12  -1   74.59    4.10
  -3  12  -1   73.49    4.10
  -3  12  -1   73.09    4.20
   3 -12   1   70.59    5.40
   3 -12   1   88.59    4.90
  -4  12  -1    9.80    2.00
  -4  12  -1   11.00    1.90
  -4  12  -1   10.40    1.90
  -4  12  -1   10.40    1.70
   4 -12   1   11.50    2.60
   4 -12   1   10.80    2.10
   4 -12   1   16.30    2.80
  -5  12  -1  386.76   10.30
  -5  12  -1  397.36   11.10
  -5  12  -1  392.86   11.30
   5 -12   1  397.16   11.80
   5 -12   1  377.76   13.10
   5 -12   1  403.36   12.40
  -6  12  -1  385.86   11.10
  -6  12  -1  375.56   10.80
  -6  12  -1  391.96   10.10
   6 -12   1  383.36   12.90
   6 -12   1  379.26    9.40
   6 -12   1  394.76   11.90
   6 -12   1  398.16   11.80
  -7  12  -1  464.05   11.90
  -7  12  -1  483.55   13.10
   7 -12   1  461.45   11.30
   7 -12   1  490.85   13.90
   7 -12   1  499.25   13.80
  -8  12  -1   20.10    2.20
  -8  12  -1   20.60    2.60
  -8  12  -1   19.70    1.90
   8 -12   1   22.30    2.90
   8 -12   1   19.80    2.80
  -9  12  -1   84.19    3.40
  -9  12  -1   76.09    4.10
   9 -12   1   90.09    4.70
   9 -12   1   83.29    3.50
   9 -12   1   81.19    4.70
 -10  12  -1    2.60    0.90
 -10  12  -1    2.30    1.30
  10 -12   1    5.50    1.70
  10 -12   1    1.90    1.50
 -11  12  -1    7.90    1.30
 -11  12  -1    6.00    1.70
  11 -12   1    6.20    2.00
  11 -12   1    6.60    2.00
  11 -12   1    6.90    1.80
 -12  12  -1   25.30    2.80
  12 -12   1   24.50    2.90
  12 -12   1   20.70    2.90
  12 -12   1   27.70    3.80
 -13  12  -1   66.59    3.70
 -13  12  -1   65.29    4.10
  13 -12   1   63.29    4.50
  13 -12   1   76.19    4.50
  13 -12   1   68.09    4.90
 -14  12  -1   36.90    3.00
 -14  12  -1   35.40    3.10
 -14  12  -1   39.00    3.60
  14 -12   1   39.00    4.50
  14 -12   1   33.50    3.80
  14 -12   1   36.90    3.30
  14 -12   1   45.00    3.80
 -15  12  -1    4.60    1.80
 -15  12  -1    1.60    1.50
 -15  12  -1    1.50    1.10
  15 -12   1    4.50    2.00
  15 -12   1    3.20    1.90
  15 -12   1    0.80    1.60
 -16  12  -1    0.50    1.20
 -16  12  -1    0.70    1.40
 -16  12  -1   -1.40    1.30
  16 -12   1   -1.50    1.60
  16 -12   1    0.80    1.60
  16 -12   1    0.10    1.50
 -17  12  -1  103.69    5.70
 -17  12  -1  120.69    6.30
 -17  12  -1  108.19    5.10
  17 -12   1  111.99    6.90
  17 -12   1  125.69    7.00
  17 -12   1  110.89    6.20
 -18  12  -1   18.00    3.00
  18 -12   1   22.80    3.60
 -19  12  -1   22.20    5.40
 -19  12  -1   10.90    2.50
  19 -12   1   15.90    3.20
 -10 -11   1   43.20    5.90
   9  11  -1   41.90    4.60
   9  11  -1   36.20    4.70
  -9 -11   1   36.30    4.80
  -9 -11   1   32.50    5.00
  -9 -11   1   35.10    4.50
   8  11  -1    4.10    2.20
   8  11  -1    3.80    2.40
  -8 -11   1    4.40    2.70
  -8 -11   1    4.40    2.30
  -8 -11   1    5.70    2.60
   7  11  -1   -0.80    1.90
   7  11  -1    3.70    2.00
  -7 -11   1    8.20    3.00
  -7 -11   1    1.90    2.00
  -7 -11   1    1.60    1.90
   6  11  -1   14.60    2.70
   6  11  -1   12.70    2.60
  -6 -11   1   11.10    2.70
  -6 -11   1   10.50    3.30
  -6 -11   1   10.80    2.70
   5  11  -1   96.09    5.60
   5  11  -1   99.49    5.50
   5  11  -1  104.09    6.10
  -5 -11   1  104.29    6.30
  -5 -11   1   94.49    6.80
  -5 -11   1  102.29    6.00
   4  11  -1    0.20    1.70
   4  11  -1    0.00    1.50
   4  11  -1   -1.20    1.30
  -4 -11   1    0.70    1.40
  -4 -11   1    0.70    1.90
  -4 -11   1   -0.80    1.70
   3  11  -1    1.60    1.70
   3  11  -1    0.80    1.40
  -3 -11   1    2.60    1.80
  -3 -11   1    4.00    2.20
   2  11  -1    3.00    1.80
   2  11  -1    2.60    1.40
  -2 -11   1    1.70    1.70
  -2 -11   1    2.50    2.00
  -2 -11   1    5.10    2.00
   1  11  -1   -0.80    1.40
   1  11  -1    0.20    1.10
   1  11  -1   -0.10    0.60
   1  11  -1   -1.10    1.00
  -1 -11   1   -1.00    1.50
  -1 -11   1    1.10    1.50
  -1 -11   1   -1.00    1.20
   0  11  -1    2.10    1.60
   0  11  -1    0.30    1.10
   0  11  -1    2.10    0.80
   0  11  -1    2.80    1.40
   0 -11   1    0.40    1.40
   0 -11   1    0.20    1.30
   0 -11   1    2.00    1.80
  -1  11  -1  162.68    5.80
  -1  11  -1  174.08    6.60
  -1  11  -1  182.28    6.60
  -1  11  -1  170.98    4.70
  -1  11  -1  165.68    6.20
   1 -11   1  172.18    8.00
   1 -11   1  168.18    7.20
   1 -11   1  153.28    6.70
  -2  11  -1  236.48    7.90
  -2  11  -1  235.08    7.80
  -2  11  -1  223.18    7.10
  -2  11  -1  233.88    7.60
   2 -11   1  240.08    8.40
   2 -11   1  225.58    8.50
   2 -11   1  227.18    9.50
  -3  11  -1  130.09    4.80
  -3  11  -1  137.39    5.40
  -3  11  -1  130.89    5.30
  -3  11  -1  122.29    5.00
   3 -11   1  133.59    5.70
   3 -11   1  132.89    6.80
  -4  11  -1   29.10    2.50
  -4  11  -1   27.60    2.10
  -4  11  -1   27.10    2.40
  -4  11  -1   25.30    2.60
   4 -11   1   25.60    3.10
   4 -11   1   30.20    3.60
   4 -11   1   29.80    2.90
  -5  11  -1  470.05   11.90
  -5  11  -1  464.35   12.50
  -5  11  -1  473.75   12.80
   5 -11   1  498.65   13.40
   5 -11   1  495.15   13.80
   5 -11   1  482.75   14.70
  -6  11  -1  138.09    4.60
  -6  11  -1  131.19    5.10
  -6  11  -1  142.39    5.50
   6 -11   1  136.29    4.10
   6 -11   1  135.69    5.90
   6 -11   1  144.39    5.90
  -7  11  -1  472.05   12.30
  -7  11  -1  470.85   12.80
  -7  11  -1  484.65   11.70
   7 -11   1  469.65   11.20
   7 -11   1  483.05   13.30
   7 -11   1  489.95   13.50
  -8  11  -1   46.00    2.30
  -8  11  -1   40.60    2.90
  -8  11  -1   42.40    2.60
   8 -11   1   37.40    2.30
   8 -11   1   39.90    3.50
   8 -11   1   49.90    3.30
  -9  11  -1    9.00    1.30
  -9  11  -1    8.20    1.60
   9 -11   1   11.90    2.10
   9 -11   1   10.10    2.20
   9 -11   1    9.70    1.50
 -10  11  -1   50.29    3.30
 -10  11  -1   50.09    2.50
  10 -11   1   48.80    3.70
  10 -11   1   50.29    4.00
  10 -11   1   46.80    3.50
 -11  11  -1   17.10    2.30
  11 -11   1   11.80    2.30
  11 -11   1   15.40    2.40
  11 -11   1   13.80    2.60
 -12  11  -1   47.30    3.00
 -12  11  -1   40.70    3.30
  12 -11   1   42.40    4.00
  12 -11   1   45.80    3.30
  12 -11   1   45.40    3.80
 -13  11  -1   -1.10    0.80
 -13  11  -1   -2.40    1.00
  13 -11   1   -1.20    1.40
  13 -11   1   -1.30    1.10
  13 -11   1    0.50    1.30
 -14  11  -1    0.50    1.40
 -14  11  -1    1.50    1.40
 -14  11  -1    0.40    1.10
  14 -11   1    0.80    1.40
  14 -11   1    1.80    1.50
  14 -11   1   -0.60    1.30
  14 -11   1   -0.40    1.60
 -15  11  -1    3.90    1.30
 -15  11  -1    1.70    1.40
 -15  11  -1    3.40    1.60
  15 -11   1    5.30    1.90
  15 -11   1    6.10    2.10
  15 -11   1    5.60    2.00
 -16  11  -1    3.00    1.70
 -16  11  -1    3.70    1.40
 -16  11  -1    5.70    1.90
  16 -11   1    2.90    1.60
  16 -11   1    4.00    2.00
  16 -11   1    7.40    2.50
 -17  11  -1   50.89    4.30
 -17  11  -1   43.10    3.20
  17 -11   1   51.29    4.80
  17 -11   1   48.30    4.60
 -18  11  -1   14.10    2.80
 -18  11  -1   18.30    3.00
  18 -11   1   20.30    3.60
 -19  11  -1   12.20    3.00
 -19  11  -1   11.80    2.60
  19 -11   1   11.00    2.80
  10  10  -1   64.99    5.10
  10  10  -1   68.39    5.60
 -10 -10   1   50.89    6.00
 -10 -10   1   41.80    4.90
 -10 -10   1   39.70    4.70
   9  10  -1   40.80    4.40
   9  10  -1   52.99    5.00
  -9 -10   1   43.60    5.40
  -9 -10   1   40.10    4.60
  -9 -10   1   50.79    4.90
   8  10  -1    0.20    1.60
   8  10  -1   -0.50    1.90
  -8 -10   1    1.70    1.80
  -8 -10   1   -1.00    2.00
  -8 -10   1   -0.40    1.90
   7  10  -1    4.50    2.00
   7  10  -1    4.10    1.90
  -7 -10   1    3.70    2.10
  -7 -10   1    2.70    2.30
  -7 -10   1    2.50    1.90
   6  10  -1  189.48    7.90
   6  10  -1  179.58    7.60
  -6 -10   1  183.28    8.10
  -6 -10   1  183.58    9.00
  -6 -10   1  189.58    8.20
   5  10  -1  185.88    7.50
   5  10  -1  192.58    7.60
  -5 -10   1  207.58    8.30
  -5 -10   1  189.68    9.00
  -5 -10   1  193.58    8.10
   4  10  -1  103.39    5.20
   4  10  -1  103.09    5.20
  -4 -10   1   92.29    3.90
  -4 -10   1   88.99    5.20
  -4 -10   1  102.19    6.20
  -4 -10   1   98.39    5.40
   3  10  -1   38.70    3.20
   3  10  -1   44.50    3.70
   3  10  -1   39.60    3.30
  -3 -10   1   36.40    3.80
  -3 -10   1   40.00    3.50
  -3 -10   1   37.40    4.40
  -3 -10   1   36.10    2.30
   2  10  -1   -0.20    1.00
   2  10  -1    0.20    1.40
   2  10  -1    0.00    1.00
  -2 -10   1   -1.10    1.40
  -2 -10   1   -0.20    0.70
  -2 -10   1    0.10    1.10
   1  10  -1   36.00    3.20
   1  10  -1   36.40    3.00
  -1 -10   1   33.10    3.20
  -1 -10   1   36.80    4.00
  -1 -10   1   38.00    3.30
   0  10  -1  138.39    5.50
   0  10  -1  138.39    5.40
   0  10  -1  129.99    5.60
   0  10  -1  135.19    4.00
   0 -10   1  130.19    5.90
   0 -10   1  134.29    6.10
   0 -10   1  135.69    6.70
  -1  10  -1  109.09    4.60
  -1  10  -1  109.19    3.40
  -1  10  -1  110.99    4.80
  -1  10  -1  103.09    4.30
  -1  10  -1  111.99    4.90
   1 -10   1  108.69    5.90
   1 -10   1  113.79    5.20
   1 -10   1  111.69    5.40
  -2  10  -1  119.19    4.40
  -2  10  -1  121.89    3.60
  -2  10  -1  125.29    5.00
  -2  10  -1  123.99    5.00
  -2  10  -1  117.49    4.70
   2 -10   1  126.79    5.60
   2 -10   1  105.39    6.00
   2 -10   1  125.89    5.30
  -3  10  -1   15.20    1.60
  -3  10  -1   13.30    1.80
  -3  10  -1   13.20    1.80
  -3  10  -1   16.30    1.90
   3 -10   1   12.50    2.30
   3 -10   1   14.70    0.90
   3 -10   1   15.20    2.20
  -4  10  -1   46.80    2.90
  -4  10  -1   49.40    2.80
  -4  10  -1   50.29    2.50
  -4  10  -1   54.99    3.00
   4 -10   1   55.89    3.30
   4 -10   1   48.30    3.30
   4 -10   1   45.90    3.70
  -5  10  -1    3.40    1.30
  -5  10  -1    3.30    0.90
  -5  10  -1    4.00    1.20
   5 -10   1   -0.10    1.00
   5 -10   1    2.00    1.10
   5 -10   1    2.90    1.40
  -6  10  -1  303.97    8.00
  -6  10  -1  311.17    9.00
   6 -10   1  309.97    9.40
   6 -10   1  301.27    9.40
   6 -10   1  321.87    7.70
  -7  10  -1  277.57    7.50
  -7  10  -1  295.67    8.10
  -7  10  -1  292.77    8.50
   7 -10   1  285.57    8.90
   7 -10   1  291.37    9.10
  -8  10  -1  188.28    6.40
  -8  10  -1  192.48    5.50
  -8  10  -1  189.48    5.90
   8 -10   1  203.98    7.10
   8 -10   1  194.48    5.80
   8 -10   1  198.88    6.90
  -9  10  -1   84.59    3.90
  -9  10  -1   82.49    3.10
   9 -10   1   72.59    3.90
   9 -10   1   78.79    4.30
 -10  10  -1  172.48    6.20
 -10  10  -1  171.18    5.20
  10 -10   1  172.48    7.10
  10 -10   1  181.78    6.90
  10 -10   1  173.78    6.50
 -11  10  -1  413.66   11.30
  11 -10   1  403.86   12.10
  11 -10   1  395.66   11.50
  11 -10   1  404.06   12.70
 -12  10  -1  222.78    7.10
 -12  10  -1  227.78    7.50
  12 -10   1  217.98    7.60
  12 -10   1  212.98    8.50
  12 -10   1  239.18    8.40
 -13  10  -1   51.29    3.60
 -13  10  -1   53.59    3.60
 -13  10  -1   51.89    3.10
  13 -10   1   55.79    4.00
  13 -10   1   58.19    3.70
  13 -10   1   52.49    4.20
  13 -10   1   54.49    3.80
 -14  10  -1    2.10    1.20
 -14  10  -1    1.30    1.30
 -14  10  -1   -0.80    1.30
  14 -10   1    2.30    1.60
  14 -10   1    0.20    1.80
  14 -10   1    1.90    1.50
 -15  10  -1   -1.90    0.90
 -15  10  -1   -0.60    1.10
 -15  10  -1   -1.50    0.80
  15 -10   1   -2.80    1.50
  15 -10   1   -0.70    1.30
  15 -10   1    0.20    1.30
 -16  10  -1   17.70    2.20
 -16  10  -1   17.60    2.70
  16 -10   1   16.00    3.10
  16 -10   1   17.70    2.50
  16 -10   1   18.60    2.90
 -17  10  -1   10.50    2.40
 -17  10  -1    8.50    1.90
  17 -10   1   11.10    2.70
 -18  10  -1   -2.80    1.50
 -18  10  -1    0.50    1.80
 -18  10  -1    0.30    1.50
  18 -10   1   -1.90    1.70
 -19  10  -1    0.20    2.00
 -19  10  -1    0.80    1.80
  19 -10   1    2.30    2.20
  20 -10   1   -1.30    2.80
  11   9  -1   16.30    3.40
  11   9  -1   16.20    3.10
 -11  -9   1   12.10    3.30
 -11  -9   1   14.40    3.30
  10   9  -1  168.18    7.90
  10   9  -1  181.48    8.30
 -10  -9   1  177.88    8.50
 -10  -9   1  172.28    9.20
   9   9  -1   18.10    3.00
   9   9  -1   14.10    2.90
  -9  -9   1   13.70    3.20
  -9  -9   1   15.90    2.90
   8   9  -1    5.90    2.10
   8   9  -1    2.20    1.70
  -8  -9   1    1.40    1.80
  -8  -9   1    0.90    2.10
   7   9  -1   19.70    2.90
   7   9  -1   23.20    3.20
  -7  -9   1   22.60    3.70
  -7  -9   1   17.60    2.30
  -7  -9   1   21.60    3.00
   6   9  -1  163.78    6.90
   6   9  -1  168.68    6.80
  -6  -9   1  160.68    5.80
  -6  -9   1  163.28    7.10
  -6  -9   1  166.38    8.00
   5   9  -1  152.48    6.40
   5   9  -1  154.38    6.40
  -5  -9   1  148.69    6.60
  -5  -9   1  144.89    5.30
  -5  -9   1  147.79    6.60
  -5  -9   1  150.28    7.50
   4   9  -1  121.19    5.40
   4   9  -1  122.59    5.40
  -4  -9   1  115.89    5.60
  -4  -9   1  113.99    4.40
  -4  -9   1  129.39    5.80
  -4  -9   1  114.49    6.20
   3   9  -1   22.40    2.60
   3   9  -1   22.50    1.30
   3   9  -1   20.20    2.40
  -3  -9   1   22.80    2.80
  -3  -9   1   23.60    2.70
  -3  -9   1   19.40    2.90
  -3  -9   1   22.20    1.80
   2   9  -1    0.50    0.40
   2   9  -1    1.20    1.20
   2   9  -1   -1.00    0.90
   2   9  -1   -2.40    0.90
  -2  -9   1    0.10    0.70
  -2  -9   1    1.50    1.20
  -2  -9   1   -0.60    1.00
  -2  -9   1   -0.10    1.30
   1   9  -1   26.00    2.30
   1   9  -1   21.80    0.90
   1   9  -1   18.30    2.40
  -1  -9   1   17.90    2.40
  -1  -9   1   20.10    2.80
  -1  -9   1   19.20    1.70
   0   9  -1    3.90    1.30
   0   9  -1    5.00    1.20
   0   9  -1    6.20    1.30
   0   9  -1    6.40    0.90
   0  -9   1    5.10    1.70
   0  -9   1    2.30    1.30
   0  -9   1    5.10    1.40
  -1   9  -1   93.79    4.10
  -1   9  -1   90.09    3.80
  -1   9  -1   90.09    2.90
  -1   9  -1   89.49    4.10
   1  -9   1   81.79    4.30
   1  -9   1   91.49    5.00
   1  -9   1   91.39    4.30
  -2   9  -1   11.10    1.00
  -2   9  -1   12.50    1.80
  -2   9  -1   10.70    1.40
  -2   9  -1   11.10    1.60
  -2   9  -1   12.70    1.60
   2  -9   1   10.80    0.70
   2  -9   1   11.90    2.00
   2  -9   1   11.50    2.20
   2  -9   1   12.60    1.90
  -3   9  -1   47.00    2.70
  -3   9  -1   46.50    2.60
  -3   9  -1   52.69    2.80
  -3   9  -1   46.70    2.30
   3  -9   1   49.20    1.70
   3  -9   1   51.99    3.70
   3  -9   1   48.70    3.00
  -4   9  -1   90.59    3.80
  -4   9  -1   87.99    3.60
  -4   9  -1   85.99    3.50
  -4   9  -1   88.99    3.20
   4  -9   1   86.39    4.70
   4  -9   1   92.49    4.10
   4  -9   1   82.69    4.10
  -5   9  -1  302.67    8.50
  -5   9  -1  297.77    8.20
  -5   9  -1  301.87    7.70
   5  -9   1  303.37    9.80
   5  -9   1  287.27    8.70
   5  -9   1  297.87    7.20
   5  -9   1  310.07    9.00
  -6   9  -1  524.45   13.30
  -6   9  -1  545.75   12.90
  -6   9  -1  519.15   12.30
   6  -9   1  514.55   12.00
   6  -9   1  531.25   13.70
   6  -9   1  541.35   13.90
  -7   9  -1  233.28    6.20
  -7   9  -1  238.08    6.60
  -7   9  -1  232.88    7.10
   7  -9   1  229.08    7.60
   7  -9   1  237.98    7.40
  -8   9  -1    2.30    0.60
  -8   9  -1    3.10    1.10
   8  -9   1    0.20    0.70
   8  -9   1    2.60    1.20
   8  -9   1    1.30    1.10
  -9   9  -1  374.96   10.10
  -9   9  -1  364.36    9.10
   9  -9   1  358.66   10.30
   9  -9   1  367.96   11.20
   9  -9   1  367.26   10.70
 -10   9  -1  190.18    6.40
  10  -9   1  193.68    6.70
  10  -9   1  188.58    7.40
  10  -9   1  194.18    7.00
 -11   9  -1  406.86   10.90
 -11   9  -1  418.66   11.40
  11  -9   1  426.66   11.60
  11  -9   1  399.06   12.30
  11  -9   1  395.46   11.90
 -12   9  -1  153.18    5.80
 -12   9  -1  143.59    5.20
 -12   9  -1  137.39    5.70
  12  -9   1  148.69    6.60
  12  -9   1  148.59    6.30
  12  -9   1  139.69    5.90
  12  -9   1  152.38    5.90
 -13   9  -1  157.78    5.70
 -13   9  -1  166.58    6.30
 -13   9  -1  158.78    6.30
  13  -9   1  176.38    7.50
  13  -9   1  179.38    7.20
  13  -9   1  166.48    6.50
 -14   9  -1   47.50    3.30
 -14   9  -1   42.00    2.90
 -14   9  -1   45.50    3.40
  14  -9   1   38.40    3.30
  14  -9   1   43.40    3.70
  14  -9   1   47.20    4.20
 -15   9  -1    1.70    1.40
 -15   9  -1    0.00    1.20
 -15   9  -1   -0.70    1.00
  15  -9   1    0.10    1.60
  15  -9   1   -1.10    1.40
  15  -9   1    1.00    1.30
 -16   9  -1   28.80    3.30
 -16   9  -1   26.70    2.70
  16  -9   1   33.70    4.00
 -17   9  -1    8.50    1.90
 -17   9  -1   11.70    2.70
 -17   9  -1   11.10    2.30
  17  -9   1   16.00    3.00
 -18   9  -1   -1.50    0.90
 -18   9  -1    0.50    2.10
 -18   9  -1   -1.90    1.30
  18  -9   1   -2.20    1.50
 -19   9  -1   -3.20    1.50
  19  -9   1   -2.30    1.50
  19  -9   1   -2.30    1.10
  20  -9   1   -1.30    2.20
  12   8  -1   -3.80    1.60
  12   8  -1   -0.20    1.90
 -12  -8   1   -4.00    1.20
  11   8  -1   39.20    4.40
  11   8  -1   46.80    4.20
 -11  -8   1   39.10    4.50
 -11  -8   1   33.30    4.50
  10   8  -1   16.10    2.80
  10   8  -1   17.20    3.00
 -10  -8   1   15.20    2.90
 -10  -8   1   14.60    3.10
   9   8  -1    4.60    2.30
   9   8  -1    4.00    2.00
  -9  -8   1    2.10    1.40
  -9  -8   1    2.30    2.00
  -9  -8   1    0.80    1.70
   8   8  -1    0.10    1.20
   8   8  -1    0.10    1.50
  -8  -8   1   -3.10    1.40
  -8  -8   1   -1.20    1.20
  -8  -8   1   -1.60    0.80
   7   8  -1   25.30    3.10
   7   8  -1   26.20    3.00
  -7  -8   1   27.20    3.60
  -7  -8   1   25.40    2.30
  -7  -8   1   24.80    3.00
   6   8  -1   36.80    3.20
   6   8  -1   47.50    3.40
   6   8  -1   41.90    2.30
  -6  -8   1   39.80    2.70
  -6  -8   1   40.20    3.50
  -6  -8   1   49.90    4.10
   5   8  -1  326.87   10.20
   5   8  -1  340.27   10.30
   5   8  -1  332.67    8.50
  -5  -8   1  358.36   11.60
  -5  -8   1  350.96    9.40
  -5  -8   1  346.07   10.60
   4   8  -1   70.79    3.70
   4   8  -1   69.89    3.90
   4   8  -1   58.79    2.40
  -4  -8   1   59.79    3.80
  -4  -8   1   60.79    4.30
  -4  -8   1   57.89    2.90
   3   8  -1   -1.50    0.90
   3   8  -1    0.50    0.90
   3   8  -1    1.20    0.50
  -3  -8   1   -0.10    0.90
  -3  -8   1   -0.40    1.20
  -3  -8   1    0.30    0.60
  -3  -8   1   -0.70    0.80
   2   8  -1  281.27    8.40
   2   8  -1  283.57    6.60
   2   8  -1  300.07    8.60
  -2  -8   1  289.87    7.60
  -2  -8   1  285.67    8.80
  -2  -8   1  291.67    8.80
  -2  -8   1  285.47    9.60
   1   8  -1  294.97    8.30
   1   8  -1  292.87    8.50
   1   8  -1  306.87    8.90
   1   8  -1  273.07    6.50
  -1  -8   1  292.47    8.70
  -1  -8   1  298.07    9.70
  -1  -8   1  285.97    7.50
  -1  -8   1  297.57    8.90
   0   8  -1  888.41   20.70
   0   8  -1  888.71   21.00
   0  -8   1  900.71   21.10
   0  -8   1  861.01   22.00
   0  -8   1  860.61   21.20
  -1   8  -1  190.98    5.90
  -1   8  -1  186.68    6.10
  -1   8  -1  181.68    6.20
  -1   8  -1  194.28    5.00
   1  -8   1  188.78    6.60
   1  -8   1  187.38    6.40
   1  -8   1  192.28    7.30
  -2   8  -1    0.80    0.80
  -2   8  -1    0.00    0.40
  -2   8  -1    0.20    0.70
  -2   8  -1    0.50    0.60
  -2   8  -1    0.10    0.60
   2  -8   1    0.30    0.30
   2  -8   1   -0.70    0.90
   2  -8   1    0.50    0.80
   2  -8   1   -0.50    0.90
  -3   8  -1   18.20    1.80
  -3   8  -1   10.00    1.30
  -3   8  -1   16.40    1.30
  -3   8  -1   18.90    1.60
   3  -8   1   14.30    2.20
   3  -8   1   13.90    0.80
   3  -8   1   13.30    1.70
   3  -8   1   13.00    1.90
  -4   8  -1    0.90    0.70
  -4   8  -1    0.60    0.60
  -4   8  -1    0.80    0.60
  -4   8  -1    1.30    0.70
   4  -8   1    1.40    1.00
   4  -8   1    0.90    1.00
   4  -8   1    1.40    0.90
  -5   8  -1  267.47    6.70
  -5   8  -1  263.57    7.50
  -5   8  -1  268.07    7.30
   5  -8   1  264.77    7.90
   5  -8   1  271.47    7.90
   5  -8   1  265.17    6.40
  -6   8  -1   13.50    1.60
  -6   8  -1   15.50    1.10
  -6   8  -1   14.50    1.30
   6  -8   1   15.40    1.80
   6  -8   1   17.80    2.00
  -7   8  -1  125.79    4.50
  -7   8  -1  123.29    3.70
   7  -8   1  119.79    3.90
   7  -8   1  126.09    4.80
   7  -8   1  121.09    4.60
  -8   8  -1    5.00    1.20
  -8   8  -1    5.00    0.80
   8  -8   1    3.70    1.30
   8  -8   1    4.90    1.30
   8  -8   1    7.10    1.40
  -9   8  -1   53.29    2.80
   9  -8   1   49.99    3.30
   9  -8   1   51.59    3.20
   9  -8   1   48.10    2.80
 -10   8  -1  261.57    7.70
 -10   8  -1  242.58    7.30
  10  -8   1  256.97    8.30
  10  -8   1  257.97    7.90
  10  -8   1  255.07    8.60
 -11   8  -1  245.38    7.20
 -11   8  -1  244.68    7.80
 -11   8  -1  242.48    7.50
  11  -8   1  244.88    8.20
  11  -8   1  234.78    7.70
  11  -8   1  240.98    8.50
  11  -8   1  245.88    7.80
 -12   8  -1  235.58    7.70
 -12   8  -1  229.18    7.00
 -12   8  -1  236.38    7.50
  12  -8   1  231.98    8.20
  12  -8   1  214.88    8.30
  12  -8   1  220.68    7.40
 -13   8  -1   -0.40    1.00
 -13   8  -1    0.30    1.30
 -13   8  -1    0.50    0.90
  13  -8   1   -0.60    1.20
  13  -8   1   -0.80    1.40
  13  -8   1   -1.00    1.70
 -14   8  -1   49.80    3.50
 -14   8  -1   59.59    3.70
 -14   8  -1   54.99    3.20
  14  -8   1   65.89    4.50
  14  -8   1   57.39    4.30
  14  -8   1   50.19    3.50
 -15   8  -1   63.69    4.10
 -15   8  -1   68.49    3.80
  15  -8   1   65.89    3.90
  15  -8   1   76.09    5.00
 -16   8  -1  164.88    6.90
 -16   8  -1  158.78    6.30
  16  -8   1  170.98    7.50
 -17   8  -1   90.49    4.60
 -17   8  -1   91.59    5.70
 -17   8  -1   91.89    5.50
  17  -8   1  106.39    5.90
 -18   8  -1   30.70    3.90
 -18   8  -1   25.80    3.40
 -18   8  -1   24.80    2.70
  18  -8   1   33.10    4.00
  18  -8   1   25.90    2.80
 -19   8  -1   -2.00    1.60
 -19   8  -1    2.40    2.20
  19  -8   1    3.40    2.00
  19  -8   1   -1.60    1.40
  20  -8   1   -2.10    1.70
  13   7  -1   -2.30    2.00
  13   7  -1   -1.10    1.80
 -13  -7   1   -1.00    1.60
  12   7  -1   -0.70    1.70
  12   7  -1    0.90    2.30
 -12  -7   1    2.50    2.20
 -12  -7   1   -0.20    1.60
  11   7  -1   -1.30    1.40
  11   7  -1   -3.10    1.20
 -11  -7   1   -2.10    1.50
 -11  -7   1   -1.10    1.20
 -11  -7   1    0.00    1.70
  10   7  -1   30.50    3.60
 -10  -7   1   32.50    3.00
 -10  -7   1   29.30    3.50
 -10  -7   1   26.40    3.70
   9   7  -1    5.70    1.90
  -9  -7   1    3.90    1.90
  -9  -7   1    3.40    1.40
  -9  -7   1    4.40    1.90
   8   7  -1    9.70    2.00
  -8  -7   1    7.30    1.60
  -8  -7   1   10.10    2.20
  -8  -7   1    6.90    2.10
   7   7  -1   89.59    4.50
  -7  -7   1   90.49    4.80
  -7  -7   1   83.69    3.90
  -7  -7   1   92.29    5.20
   6   7  -1  233.88    7.80
   6   7  -1  221.98    7.80
  -6  -7   1  238.08    8.70
  -6  -7   1  243.48    8.20
  -6  -7   1  223.18    6.90
   5   7  -1  122.49    5.00
   5   7  -1  115.99    5.10
  -5  -7   1  122.69    5.80
  -5  -7   1  123.39    4.40
  -5  -7   1  119.09    5.20
   4   7  -1   83.59    3.90
   4   7  -1   79.29    3.90
  -4  -7   1   81.99    4.50
  -4  -7   1   86.99    3.40
  -4  -7   1   88.09    4.10
   3   7  -1  130.69    3.50
   3   7  -1  125.79    4.70
   3   7  -1  126.39    4.70
  -3  -7   1  127.09    5.50
  -3  -7   1  125.79    4.90
  -3  -7   1  119.09    4.00
   2   7  -1    9.40    0.70
   2   7  -1   10.30    1.50
   2   7  -1   11.00    1.60
  -2  -7   1    8.70    1.70
  -2  -7   1    8.90    1.50
  -2  -7   1    8.70    1.10
  -2  -7   1    9.70    1.60
   1   7  -1 1258.17   28.40
   1   7  -1 1275.17   28.80
   1   7  -1 1277.97   26.60
   1   7  -1 1273.87   28.30
  -1  -7   1 1292.37   29.80
  -1  -7   1 1275.67   27.60
  -1  -7   1 1266.37   28.70
  -1  -7   1 1293.57   28.90
   0   7  -1 1784.22   38.50
   0   7  -1 1797.32   38.20
   0  -7   1 1750.42   39.50
   0  -7   1 1687.03   38.40
   0  -7   1 1749.82   38.80
  -1   7  -1  354.26    9.70
  -1   7  -1  378.06    9.40
  -1   7  -1  359.36    8.50
  -1   7  -1  361.96    9.50
   1  -7   1  365.16    9.90
   1  -7   1  370.96   10.10
   1  -7   1  375.36   10.80
  -2   7  -1    1.00    0.70
  -2   7  -1    1.40    0.80
  -2   7  -1    2.10    0.60
  -2   7  -1    0.70    0.60
  -2   7  -1    3.40    0.80
   2  -7   1    2.30    0.90
   2  -7   1    1.50    0.30
   2  -7   1    0.10    1.00
   2  -7   1    1.80    1.10
  -3   7  -1  297.87    7.70
  -3   7  -1  303.07    8.10
  -3   7  -1  306.87    7.40
  -3   7  -1  290.17    7.90
   3  -7   1  315.87    9.40
   3  -7   1  293.97    6.90
   3  -7   1  302.47    8.60
   3  -7   1  303.57    8.30
  -4   7  -1   25.80    1.40
  -4   7  -1   24.90    1.80
  -4   7  -1   27.10    1.70
   4  -7   1   22.90    2.20
   4  -7   1   24.90    2.00
   4  -7   1   24.00    1.90
  -5   7  -1  680.43   15.80
  -5   7  -1  678.43   14.90
  -5   7  -1  693.43   15.40
   5  -7   1  665.93   16.00
   5  -7   1  657.13   14.70
   5  -7   1  682.23   16.20
  -6   7  -1   21.90    1.80
  -6   7  -1   24.30    1.30
  -6   7  -1   25.10    1.50
   6  -7   1   24.20    2.00
   6  -7   1   22.70    1.40
   6  -7   1   22.00    1.80
  -7   7  -1    8.10    0.90
  -7   7  -1    7.00    1.20
   7  -7   1    7.90    1.30
   7  -7   1    5.10    1.20
  -8   7  -1    5.30    1.10
   8  -7   1    4.50    1.10
   8  -7   1    3.00    1.00
   8  -7   1    3.30    1.10
  -9   7  -1    1.10    0.70
  -9   7  -1    1.20    0.90
   9  -7   1    0.10    0.70
   9  -7   1    0.40    0.80
   9  -7   1    0.20    0.90
 -10   7  -1  105.29    4.00
 -10   7  -1  108.19    4.30
 -10   7  -1  105.09    4.30
  10  -7   1  112.59    5.10
  10  -7   1  115.69    4.60
  10  -7   1  107.39    4.70
  10  -7   1  109.29    4.40
 -11   7  -1  104.69    4.00
 -11   7  -1  101.19    4.40
 -11   7  -1  105.19    4.30
  11  -7   1   95.19    4.20
  11  -7   1  108.49    5.20
  11  -7   1  113.09    5.00
 -12   7  -1   -1.20    1.00
 -12   7  -1   -0.20    1.00
 -12   7  -1    1.60    0.90
  12  -7   1    0.00    1.20
  12  -7   1    3.80    1.70
  12  -7   1    2.80    1.10
 -13   7  -1   14.40    2.20
 -13   7  -1   19.50    2.00
 -13   7  -1   18.60    2.40
  13  -7   1   18.70    2.10
  13  -7   1   21.40    2.90
  13  -7   1   18.00    2.60
 -14   7  -1   15.00    1.90
 -14   7  -1   15.80    2.30
  14  -7   1   16.60    2.10
  14  -7   1   14.00    2.40
 -15   7  -1  302.67    9.30
 -15   7  -1  320.97   10.20
  15  -7   1  315.17   10.50
 -16   7  -1  309.57    9.40
 -16   7  -1  304.17    9.60
 -16   7  -1  330.97   11.00
 -16   7  -1  296.37   10.20
  16  -7   1  301.27   10.30
 -17   7  -1  134.69    6.60
 -17   7  -1  131.89    6.50
 -17   7  -1  123.59    5.40
  17  -7   1  115.19    5.30
  17  -7   1  122.49    6.30
 -18   7  -1   -0.60    1.60
 -18   7  -1    1.30    1.40
 -18   7  -1    0.90    1.50
  18  -7   1    2.10    1.40
  18  -7   1    1.90    1.80
 -19   7  -1    3.10    2.00
 -19   7  -1    3.40    2.30
  19  -7   1   -0.40    1.50
  19  -7   1    2.50    1.70
  20  -7   1   -2.70    1.70
  14   6  -1    3.40    2.10
 -14  -6   1    1.10    1.70
  13   6  -1   48.50    4.70
 -13  -6   1   40.10    4.40
  12   6  -1   24.80    3.40
 -12  -6   1   21.80    3.30
 -12  -6   1   18.20    2.60
 -12  -6   1   19.80    3.10
  11   6  -1  140.29    6.50
 -11  -6   1  136.49    5.90
 -11  -6   1  139.09    7.10
 -11  -6   1  146.29    6.80
  10   6  -1    1.60    1.60
 -10  -6   1    3.10    1.70
 -10  -6   1   -0.10    1.50
 -10  -6   1    0.00    1.10
   9   6  -1    1.00    1.30
  -9  -6   1   -0.10    1.30
  -9  -6   1    0.70    1.20
  -9  -6   1    1.80    1.70
   8   6  -1   10.10    2.00
  -8  -6   1    7.20    1.50
  -8  -6   1    7.90    1.80
  -8  -6   1   10.90    2.30
   7   6  -1   22.20    2.50
  -7  -6   1   20.30    2.40
  -7  -6   1   21.70    2.20
  -7  -6   1   20.60    2.80
   6   6  -1   29.80    2.50
  -6  -6   1   28.60    2.60
  -6  -6   1   26.30    2.10
  -6  -6   1   28.50    2.80
   5   6  -1    5.50    1.40
  -5  -6   1    7.20    1.20
  -5  -6   1    9.00    1.50
  -5  -6   1    6.30    1.60
   4   6  -1  124.39    4.60
  -4  -6   1  122.89    4.70
  -4  -6   1  119.19    5.10
  -4  -6   1  126.69    4.10
   3   6  -1    4.20    1.10
   3   6  -1    4.40    1.00
  -3  -6   1    5.30    0.90
  -3  -6   1    5.00    1.30
  -3  -6   1    7.70    1.30
   2   6  -1  109.69    4.10
   2   6  -1  114.79    3.00
   2   6  -1  112.39    4.00
  -2  -6   1  111.49    4.30
  -2  -6   1  116.09    4.80
  -2  -6   1  118.09    4.30
  -2  -6   1  114.89    3.60
   1   6  -1 2235.38   48.10
   1   6  -1 2233.48   48.20
   1   6  -1 2248.18   46.90
  -1  -6   1 2268.67   48.50
  -1  -6   1 2315.97   49.40
  -1  -6   1 2298.37   48.50
  -1  -6   1 2241.78   47.50
   0   6  -1  113.39    3.90
   0   6  -1  108.99    2.60
   0   6  -1  112.09    4.10
   0   6  -1  113.39    3.80
   0  -6   1  115.59    4.70
   0  -6   1  108.89    4.10
   0  -6   1  112.49    3.40
  -1   6  -1   81.49    3.30
  -1   6  -1   86.39    2.60
  -1   6  -1   88.39    3.30
  -1   6  -1   88.09    3.10
   1  -6   1   80.59    3.50
   1  -6   1   86.99    2.10
   1  -6   1   78.99    3.30
   1  -6   1   86.29    4.00
  -2   6  -1  890.61   19.80
  -2   6  -1  853.21   19.00
  -2   6  -1  880.81   19.60
  -2   6  -1  881.41   19.30
  -2   6  -1  909.51   20.00
   2  -6   1  921.11   21.30
   2  -6   1  889.31   18.70
   2  -6   1  886.31   20.20
  -3   6  -1  155.88    4.20
  -3   6  -1  158.98    4.60
  -3   6  -1  151.38    4.70
  -3   6  -1  159.98    4.50
   3  -6   1  160.18    4.90
   3  -6   1  153.98    5.10
   3  -6   1  161.98    5.60
  -4   6  -1  385.36    9.70
  -4   6  -1  391.16    9.10
  -4   6  -1  409.96    9.60
   4  -6   1  403.06   10.00
   4  -6   1  406.86   10.10
   4  -6   1  394.46    8.90
  -5   6  -1  770.52   17.80
  -5   6  -1  788.92   17.00
  -5   6  -1  798.82   17.40
   5  -6   1  810.22   18.10
   5  -6   1  771.12   18.20
  -6   6  -1   83.49    2.60
  -6   6  -1   86.39    3.20
   6  -6   1   79.29    3.40
   6  -6   1   82.89    3.30
  -7   6  -1    8.70    1.20
   7  -6   1   11.60    1.70
   7  -6   1    9.00    1.40
   7  -6   1   10.60    1.40
  -8   6  -1  210.28    6.20
  -8   6  -1  210.58    6.00
   8  -6   1  215.28    6.70
   8  -6   1  199.58    6.80
   8  -6   1  211.58    6.40
  -9   6  -1   57.49    2.90
  -9   6  -1   61.09    2.90
  -9   6  -1   55.79    2.60
   9  -6   1   56.99    3.10
   9  -6   1   56.39    2.90
   9  -6   1   54.79    3.30
   9  -6   1   60.39    3.00
 -10   6  -1    4.40    1.10
 -10   6  -1    4.60    1.10
 -10   6  -1    4.60    1.20
  10  -6   1    3.80    1.40
  10  -6   1    4.70    1.10
  10  -6   1    6.60    1.40
 -11   6  -1  130.09    4.60
 -11   6  -1  135.09    5.00
 -11   6  -1  133.09    5.10
  11  -6   1  143.69    5.00
  11  -6   1  124.29    5.50
  11  -6   1  140.89    5.60
 -12   6  -1    0.20    0.90
 -12   6  -1    0.50    1.00
 -12   6  -1   -0.80    1.00
  12  -6   1    0.10    1.30
  12  -6   1   -0.60    1.20
  12  -6   1    2.50    1.00
 -13   6  -1    5.90    1.40
 -13   6  -1    5.20    1.40
  13  -6   1    5.30    1.30
  13  -6   1    5.90    1.70
 -14   6  -1   43.70    3.00
 -14   6  -1   42.50    3.30
  14  -6   1   46.40    2.80
  14  -6   1   44.10    3.40
 -15   6  -1  216.98    7.40
 -15   6  -1  225.88    8.20
 -15   6  -1  225.58    7.30
 -15   6  -1  220.38    8.40
  15  -6   1  235.38    8.40
 -16   6  -1  122.89    6.40
 -16   6  -1  120.69    5.10
 -16   6  -1  123.19    5.30
 -16   6  -1  124.09    6.00
  16  -6   1  129.49    6.30
  16  -6   1  125.29    5.10
 -17   6  -1    6.40    2.10
 -17   6  -1    6.60    1.70
 -17   6  -1   10.20    2.50
  17  -6   1    8.50    1.90
  17  -6   1    7.10    2.20
 -18   6  -1    0.20    1.40
 -18   6  -1    1.50    1.60
 -18   6  -1    2.40    2.00
  18  -6   1    4.20    1.90
  18  -6   1    1.90    1.40
 -19   6  -1    2.50    1.90
 -19   6  -1    4.10    3.50
  19  -6   1    0.20    1.60
  19  -6   1    2.00    1.70
 -15  -5   1    2.10    2.00
  14   5  -1   14.40    2.80
 -14  -5   1   13.40    2.50
 -14  -5   1   12.20    2.60
  13   5  -1   72.99    5.00
 -13  -5   1   73.89    4.60
 -13  -5   1   66.09    4.80
  12   5  -1  149.69    6.80
 -12  -5   1  147.19    6.80
 -12  -5   1  155.38    7.30
 -12  -5   1  163.88    8.30
 -12  -5   1  147.49    6.30
  11   5  -1   81.69    4.60
 -11  -5   1   85.59    5.20
 -11  -5   1   84.79    5.80
 -11  -5   1   84.49    4.80
 -11  -5   1   88.19    4.60
  10   5  -1    0.80    1.20
 -10  -5   1    2.90    1.60
 -10  -5   1    3.80    1.70
 -10  -5   1    2.20    1.30
 -10  -5   1    0.40    1.20
   9   5  -1    3.30    1.40
  -9  -5   1    2.80    1.60
  -9  -5   1    4.40    1.40
  -9  -5   1    4.00    1.40
  -9  -5   1    3.90    1.60
   8   5  -1  137.19    5.30
  -8  -5   1  127.69    5.80
  -8  -5   1  124.59    5.40
  -8  -5   1  127.09    6.20
  -8  -5   1  130.79    4.90
   7   5  -1    1.40    1.00
  -7  -5   1    3.30    1.00
  -7  -5   1    1.60    1.20
  -7  -5   1    3.40    1.20
  -7  -5   1    2.00    1.20
   6   5  -1   27.50    2.20
  -6  -5   1   23.40    2.70
  -6  -5   1   28.00    2.30
  -6  -5   1   25.80    1.90
  -6  -5   1   24.50    2.40
   5   5  -1   36.30    2.40
  -5  -5   1   36.80    2.40
  -5  -5   1   37.30    2.60
  -5  -5   1   37.60    2.10
   4   5  -1  157.38    5.10
  -4  -5   1  154.88    4.70
  -4  -5   1  156.18    5.60
  -4  -5   1  160.48    5.30
   3   5  -1   22.50    1.60
  -3  -5   1   22.80    1.40
  -3  -5   1   23.50    1.80
  -3  -5   1   20.50    1.90
   2   5  -1  727.83   16.80
   2   5  -1  726.83   16.80
  -2  -5   1  745.13   17.60
  -2  -5   1  737.63   16.30
  -2  -5   1  756.72   17.10
   1   5  -1  129.99    3.10
   1   5  -1  132.69    4.10
   1   5  -1  131.99    3.50
   1   5  -1  131.69    4.10
  -1  -5   1  132.59    4.30
  -1  -5   1  132.69    3.70
  -1  -5   1  133.19    4.30
  -1  -5   1  142.59    4.90
   0   5  -1  343.37    8.80
   0   5  -1  340.57    8.40
   0   5  -1  356.86    8.20
   0   5  -1  337.17    7.30
   0   5  -1  342.17    8.50
   0  -5   1  347.97    8.80
   0  -5   1  363.26    9.50
   0  -5   1  340.67    8.10
  -1   5  -1  390.66    8.90
  -1   5  -1  388.06    9.30
  -1   5  -1  397.96    9.60
  -1   5  -1  380.76    8.70
  -1   5  -1  391.46    9.20
   1  -5   1  390.46    9.80
   1  -5   1  379.96    9.50
   1  -5   1  384.86   10.30
   1  -5   1  385.76    8.20
  -2   5  -1  305.87    7.30
  -2   5  -1  308.47    7.50
  -2   5  -1  308.47    7.20
  -2   5  -1  324.27    7.90
  -2   5  -1  308.17    7.70
   2  -5   1  309.97    7.20
   2  -5   1  321.47    8.00
   2  -5   1  330.87    8.80
   2  -5   1  302.57    8.20
  -3   5  -1 2657.73   55.99
  -3   5  -1 2665.63   55.89
  -3   5  -1 2575.54   56.59
  -3   5  -1 2657.33   56.29
   3  -5   1 2767.92   56.99
   3  -5   1 2713.83   56.39
   3  -5   1 2682.53   56.19
  -4   5  -1 3322.97   67.69
  -4   5  -1 3160.98   68.39
  -4   5  -1 3244.28   67.39
   4  -5   1 3205.18   67.59
   4  -5   1 3250.87   67.59
   4  -5   1 3184.08   67.39
  -5   5  -1 2684.73   57.19
  -5   5  -1 2724.53   56.99
   5  -5   1 2746.73   56.69
   5  -5   1 2644.34   57.29
   5  -5   1 2812.22   57.19
   5  -5   1 2676.43   58.19
  -6   5  -1    6.20    1.00
   6  -5   1    5.80    1.20
   6  -5   1    5.30    1.10
   6  -5   1    6.10    1.10
  -7   5  -1  307.77    8.00
  -7   5  -1  302.67    7.80
   7  -5   1  297.57    8.60
   7  -5   1  315.47    8.20
   7  -5   1  312.27    8.50
  -8   5  -1    0.40    0.70
  -8   5  -1   -0.40    0.50
  -8   5  -1   -0.20    0.60
   8  -5   1    0.10    0.80
   8  -5   1    1.40    0.70
   8  -5   1    0.40    0.90
   8  -5   1    3.40    1.00
  -9   5  -1  208.38    6.30
  -9   5  -1  197.78    6.30
  -9   5  -1  217.28    6.10
   9  -5   1  222.88    7.20
   9  -5   1  213.68    6.30
   9  -5   1  216.08    6.80
 -10   5  -1   30.60    2.10
 -10   5  -1   29.70    2.20
 -10   5  -1   31.00    2.20
  10  -5   1   33.40    2.50
  10  -5   1   29.90    2.00
  10  -5   1   28.60    2.60
 -11   5  -1    4.00    1.10
 -11   5  -1    3.70    1.10
  11  -5   1    5.60    1.20
  11  -5   1    1.90    1.30
 -12   5  -1   49.20    2.80
 -12   5  -1   54.79    3.20
  12  -5   1   53.19    2.70
  12  -5   1   51.79    3.50
 -13   5  -1   -0.70    0.90
 -13   5  -1   -2.10    0.80
  13  -5   1   -0.80    1.20
  13  -5   1    0.10    0.80
 -14   5  -1   13.10    2.20
 -14   5  -1    8.60    1.60
 -14   5  -1    6.40    1.50
  14  -5   1    9.20    1.70
  14  -5   1   10.00    2.00
 -15   5  -1   25.70    2.60
 -15   5  -1   26.50    3.00
 -15   5  -1   33.60    2.80
 -15   5  -1   30.30    3.50
  15  -5   1   30.00    2.50
  15  -5   1   30.60    3.40
 -16   5  -1    6.30    1.60
 -16   5  -1    4.40    1.40
 -16   5  -1    6.40    2.00
 -16   5  -1    6.80    2.20
  16  -5   1    9.20    2.30
  16  -5   1    8.70    1.90
 -17   5  -1   -0.20    1.60
 -17   5  -1    1.00    2.00
 -17   5  -1    1.30    1.40
  17  -5   1    1.70    1.30
  17  -5   1    2.10    1.80
 -18   5  -1    0.20    1.60
 -18   5  -1   -0.30    1.60
 -18   5  -1   -1.80    1.10
  18  -5   1    0.40    1.70
  18  -5   1    0.00    1.30
 -19   5  -1   75.49    5.50
  19  -5   1   70.29    5.10
  19  -5   1   66.39    4.30
  15   4  -1   -2.50    1.30
 -15  -4   1   -1.30    1.50
 -15  -4   1   -0.90    1.50
 -15  -4   1    3.00    1.90
  14   4  -1   17.70    2.90
 -14  -4   1   17.30    2.80
 -14  -4   1   21.20    3.00
 -14  -4   1   21.60    3.60
  13   4  -1   62.59    4.40
 -13  -4   1   64.79    4.30
 -13  -4   1   68.49    5.40
 -13  -4   1   64.69    4.60
  12   4  -1  139.79    6.00
 -12  -4   1  126.19    6.20
 -12  -4   1  130.49    7.00
 -12  -4   1  137.59    5.90
 -12  -4   1  136.59    6.20
  11   4  -1    7.10    1.70
 -11  -4   1    6.50    1.70
 -11  -4   1    4.70    1.70
 -11  -4   1    5.80    1.60
 -11  -4   1    6.00    1.80
  10   4  -1    6.90    1.70
 -10  -4   1    5.70    1.60
 -10  -4   1    7.80    2.00
 -10  -4   1    2.70    1.30
 -10  -4   1    5.50    1.50
   9   4  -1   10.60    1.70
  -9  -4   1    7.40    1.70
  -9  -4   1   11.20    1.70
  -9  -4   1    9.60    2.00
  -9  -4   1    8.40    1.70
   8   4  -1   59.69    3.20
  -8  -4   1   63.49    3.60
  -8  -4   1   62.19    3.50
  -8  -4   1   57.39    3.90
  -8  -4   1   64.29    3.20
   7   4  -1  725.13   16.80
  -7  -4   1  678.93   14.70
  -7  -4   1  716.03   17.00
  -7  -4   1  687.83   16.40
  -7  -4   1  675.33   17.90
  -7  -4   1  709.03   17.30
   6   4  -1   15.90    1.70
  -6  -4   1   16.40    1.90
  -6  -4   1   13.30    1.60
  -6  -4   1   13.30    1.50
  -6  -4   1   14.30    0.90
  -6  -4   1   11.70    1.80
  -6  -4   1   13.70    0.70
   5   4  -1  178.38    5.40
  -5  -4   1  174.78    4.60
  -5  -4   1  186.08    5.30
  -5  -4   1  181.88    6.30
  -5  -4   1  187.98    5.70
  -5  -4   1  180.88    4.20
  -5  -4   1  180.08    5.90
   4   4  -1    0.30    0.60
  -4  -4   1    1.80    0.80
  -4  -4   1    0.00    0.50
  -4  -4   1   -0.30    0.60
  -4  -4   1    1.30    0.70
  -4  -4   1    1.80    0.50
   3   4  -1   18.00    1.40
  -3  -4   1   23.30    1.60
  -3  -4   1   18.20    1.20
  -3  -4   1   21.00    1.70
   2   4  -1  733.23   16.50
  -2  -4   1  754.02   16.20
  -2  -4   1  750.12   16.70
  -2  -4   1  732.23   17.10
   1   4  -1   30.10    1.20
   1   4  -1   27.90    1.20
   1   4  -1   28.70    1.50
   1   4  -1   28.30    1.50
  -1  -4   1   29.50    1.60
  -1  -4   1   27.70    1.60
  -1  -4   1   26.80    1.80
  -1  -4   1   26.40    1.30
   0   4  -1 2223.88   47.40
   0   4  -1 2233.78   47.90
   0   4  -1 2324.47   47.50
   0   4  -1 2312.57   48.20
   0   4  -1 2262.57   47.80
   0  -4   1 2369.86   48.80
   0  -4   1 2260.17   48.10
   0  -4   1 2322.87   48.30
  -1   4  -1    5.80    0.70
  -1   4  -1    5.50    0.70
  -1   4  -1    5.00    0.60
  -1   4  -1    4.90    0.80
  -1   4  -1    5.60    0.80
   1  -4   1    5.50    0.70
   1  -4   1    4.70    0.30
   1  -4   1    5.40    0.90
   1  -4   1    3.10    0.90
   1  -4   1    5.10    0.80
  -2   4  -1  130.69    3.50
  -2   4  -1  132.19    3.30
  -2   4  -1  129.19    3.60
  -2   4  -1  132.69    3.80
   2  -4   1  126.79    4.30
   2  -4   1  127.39    3.40
   2  -4   1  129.39    4.00
   2  -4   1  125.89    3.40
   2  -4   1  130.19    3.80
  -3   4  -1 9514.25  200.78
  -3   4  -1 9722.93  203.98
   3  -4   1 9720.53  206.08
   3  -4   1 9457.65  200.38
   3  -4   1 9534.15  201.98
   3  -4   1 9758.32  205.48
   3  -4   1 9999.00  200.88
  -4   4  -1  941.21   20.20
  -4   4  -1  939.41   20.30
  -4   4  -1  963.90   20.90
   4  -4   1  938.51   20.20
   4  -4   1  991.30   21.10
   4  -4   1  978.60   21.00
  -5   4  -1  379.36    9.20
   5  -4   1  393.86    9.60
   5  -4   1  368.26    8.50
   5  -4   1  386.96    9.80
   5  -4   1  391.46    9.30
  -6   4  -1   71.49    2.60
  -6   4  -1   70.79    2.70
   6  -4   1   75.19    3.00
   6  -4   1   73.09    2.80
   6  -4   1   69.49    3.20
  -7   4  -1  268.47    7.10
  -7   4  -1  268.37    6.90
  -7   4  -1  269.07    7.10
   7  -4   1  264.57    7.40
   7  -4   1  266.37    7.10
   7  -4   1  254.87    7.60
   7  -4   1  276.27    7.30
  -8   4  -1  562.54   13.20
  -8   4  -1  549.45   13.20
  -8   4  -1  545.05   12.90
   8  -4   1  545.75   13.00
   8  -4   1  554.24   13.70
   8  -4   1  564.44   14.00
  -9   4  -1 1051.89   24.00
  -9   4  -1 1044.60   23.90
  -9   4  -1 1060.49   23.60
   9  -4   1 1106.39   24.60
   9  -4   1 1084.59   23.70
   9  -4   1 1058.29   24.70
 -10   4  -1  231.28    6.60
 -10   4  -1  220.88    6.80
  10  -4   1  231.48    6.50
  10  -4   1  223.78    7.30
 -11   4  -1   33.50    2.40
 -11   4  -1   35.50    2.30
  11  -4   1   35.60    2.20
  11  -4   1   31.20    2.70
 -12   4  -1   25.00    2.10
 -12   4  -1   25.30    2.10
 -12   4  -1   29.20    2.60
  12  -4   1   25.40    2.50
  12  -4   1   24.50    1.90
 -13   4  -1    1.90    1.10
 -13   4  -1   -0.30    1.00
 -13   4  -1    0.40    1.00
  13  -4   1    0.00    0.80
  13  -4   1   -1.40    0.90
  13  -4   1   -2.20    0.90
 -14   4  -1    5.10    1.30
 -14   4  -1    4.00    1.70
 -14   4  -1    5.50    1.70
 -14   4  -1    6.30    1.50
  14  -4   1    6.60    1.50
  14  -4   1    5.40    1.90
 -15   4  -1    4.20    1.30
 -15   4  -1    2.60    1.40
 -15   4  -1    3.00    1.80
 -15   4  -1    4.30    1.40
  15  -4   1    3.50    1.30
  15  -4   1    6.80    2.00
 -16   4  -1   -0.10    1.30
 -16   4  -1    3.30    1.80
 -16   4  -1    1.60    1.20
  16  -4   1    0.10    1.10
  16  -4   1    0.70    1.40
 -17   4  -1   22.90    2.70
 -17   4  -1   18.10    3.00
 -17   4  -1   23.00    3.20
  17  -4   1   24.70    2.70
  17  -4   1   26.60    3.40
 -18   4  -1    8.60    2.20
 -18   4  -1   11.80    2.80
 -18   4  -1    7.60    2.40
  18  -4   1    9.30    2.50
  18  -4   1    8.00    1.90
 -19   4  -1   70.99    5.00
 -19   4  -1   71.69    5.90
  19  -4   1   74.09    4.70
  19  -4   1   78.69    5.40
  16   3  -1    5.20    2.30
 -16  -3   1    7.60    2.30
 -16  -3   1    5.40    2.20
 -16  -3   1    7.70    2.10
  15   3  -1   12.40    2.50
 -15  -3   1   15.80    3.30
 -15  -3   1   16.00    2.80
 -15  -3   1   15.40    2.70
  14   3  -1   14.60    2.60
 -14  -3   1   11.50    2.80
 -14  -3   1   13.30    2.50
 -14  -3   1   10.30    2.20
  13   3  -1   55.59    3.90
 -13  -3   1   63.49    4.30
 -13  -3   1   58.69    4.10
 -13  -3   1   67.39    5.30
 -13  -3   1   66.89    4.20
  12   3  -1   13.90    2.20
 -12  -3   1   18.20    2.50
 -12  -3   1   14.70    2.20
 -12  -3   1   17.20    2.70
 -12  -3   1   16.50    2.40
  11   3  -1   38.70    3.00
 -11  -3   1   38.60    3.00
 -11  -3   1   35.20    2.80
 -11  -3   1   39.90    3.20
 -11  -3   1   42.10    3.70
  10   3  -1    2.00    1.10
  10   3  -1    0.90    1.30
 -10  -3   1    1.00    1.10
 -10  -3   1    0.90    1.00
 -10  -3   1    1.70    1.20
 -10  -3   1    0.80    1.00
   9   3  -1  282.57    9.00
   9   3  -1  289.27    8.40
  -9  -3   1  302.27    8.70
  -9  -3   1  292.17    8.50
  -9  -3   1  297.87    8.90
  -9  -3   1  300.87    9.70
   8   3  -1  819.92   19.70
   8   3  -1  859.31   19.20
  -8  -3   1  821.92   19.30
  -8  -3   1  792.52   20.30
  -8  -3   1  802.52   19.40
  -8  -3   1  804.72   19.10
   7   3  -1  676.23   15.70
   7   3  -1  671.63   16.20
  -7  -3   1  679.63   15.90
  -7  -3   1  649.24   16.70
  -7  -3   1  639.84   14.10
  -7  -3   1  665.93   15.70
  -7  -3   1  663.13   16.00
   6   3  -1   69.79    3.20
   6   3  -1   67.89    2.90
  -6  -3   1   72.49    2.90
  -6  -3   1   67.59    3.10
  -6  -3   1   68.19    2.00
  -6  -3   1   81.79    3.20
  -6  -3   1   70.39    3.50
   5   3  -1   60.49    2.50
  -5  -3   1   60.19    1.90
  -5  -3   1   57.79    2.60
  -5  -3   1   59.29    2.80
  -5  -3   1   59.59    3.00
  -5  -3   1   61.89    2.50
  -5  -3   1   60.09    1.60
   4   3  -1  312.47    8.00
  -4  -3   1  337.27    8.40
  -4  -3   1  324.57    7.40
  -4  -3   1  331.67    8.20
  -4  -3   1  322.37    7.90
  -4  -3   1  315.47    7.00
  -4  -3   1  322.57    8.70
   3   3  -1  298.97    7.50
  -3  -3   1  307.87    8.20
  -3  -3   1  310.67    7.40
  -3  -3   1  317.57    7.70
  -3  -3   1  308.67    6.70
  -3  -3   1  306.87    7.80
   2   3  -1   13.30    1.00
  -2  -3   1   12.80    1.00
  -2  -3   1   11.90    1.10
  -2  -3   1   12.90    0.90
   1   3  -1   22.00    0.90
   1   3  -1   20.50    1.00
   1   3  -1   20.60    1.10
  -1  -3   1   19.40    1.40
  -1  -3   1   21.80    1.00
  -1  -3   1   21.30    1.20
   0   3  -1  959.30   20.00
   0   3  -1  944.21   20.00
   0   3  -1  916.61   19.80
   0   3  -1  929.31   20.40
   0   3  -1  949.51   19.70
   0   3  -1  944.71   20.00
   0   3  -1  943.01   20.20
   0  -3   1  918.51   20.60
   0  -3   1  921.91   19.80
   0  -3   1  930.61   20.10
   0  -3   1  937.41   19.90
  -1   3  -1 1696.53   36.00
  -1   3  -1 1658.23   35.90
  -1   3  -1 1701.93   36.20
  -1   3  -1 1678.13   36.20
  -1   3  -1 1770.92   36.60
  -1   3  -1 1689.93   36.00
  -1   3  -1 1738.33   36.60
   1  -3   1 1732.23   36.00
   1  -3   1 1706.23   35.80
   1  -3   1 1763.22   36.60
   1  -3   1 1757.42   36.50
   1  -3   1 1724.23   36.10
  -2   3  -1  700.93   15.50
  -2   3  -1  709.33   15.40
  -2   3  -1  732.13   15.70
  -2   3  -1  692.43   15.20
  -2   3  -1  705.13   14.90
  -2   3  -1  710.03   15.90
  -2   3  -1  707.83   15.10
   2  -3   1  721.93   15.50
   2  -3   1  718.53   14.90
   2  -3   1  713.03   15.10
   2  -3   1  696.03   14.80
   2  -3   1  702.73   15.20
   2  -3   1  710.03   15.30
   2  -3   1  714.93   15.40
   2  -3   1  717.43   15.50
  -3   3  -1 1263.97   26.10
  -3   3  -1 1249.38   26.10
  -3   3  -1 1238.68   26.30
  -3   3  -1 1229.28   25.60
   3  -3   1 1207.38   25.50
   3  -3   1 1229.08   26.20
   3  -3   1 1210.98   26.20
   3  -3   1 1221.48   25.80
  -4   3  -1   39.60    1.70
  -4   3  -1   39.60    1.60
   4  -3   1   41.90    1.80
   4  -3   1   43.50    2.00
   4  -3   1   43.20    1.90
   4  -3   1   39.20    1.30
  -5   3  -1   19.50    1.20
  -5   3  -1   22.10    1.30
   5  -3   1   23.70    1.60
   5  -3   1   24.00    1.40
   5  -3   1   21.60    1.40
   5  -3   1   19.40    1.40
   5  -3   1   20.30    1.00
  -6   3  -1   25.90    1.50
  -6   3  -1   29.50    1.50
  -6   3  -1   24.00    1.50
   6  -3   1   26.70    1.60
   6  -3   1   25.80    1.70
   6  -3   1   29.20    1.90
  -7   3  -1  210.98    6.00
  -7   3  -1  213.58    5.80
  -7   3  -1  222.98    6.00
   7  -3   1  218.18    6.50
   7  -3   1  223.18    5.90
   7  -3   1  216.98    6.30
  -8   3  -1 1376.66   29.50
  -8   3  -1 1340.87   29.50
  -8   3  -1 1338.57   29.20
   8  -3   1 1360.86   29.10
   8  -3   1 1321.67   29.90
  -9   3  -1  524.55   12.40
  -9   3  -1  501.85   12.60
   9  -3   1  507.75   12.10
   9  -3   1  524.85   13.00
 -10   3  -1  254.17    7.10
 -10   3  -1  239.98    7.30
  10  -3   1  256.17    6.80
  10  -3   1  249.18    7.60
 -11   3  -1   29.30    2.30
 -11   3  -1   31.10    2.20
 -11   3  -1   29.30    2.20
  11  -3   1   31.00    2.10
  11  -3   1   25.20    1.90
  11  -3   1   30.60    2.60
 -12   3  -1    1.70    1.10
 -12   3  -1    1.20    1.00
 -12   3  -1    0.60    0.80
  12  -3   1   -0.40    0.70
  12  -3   1    1.60    1.20
  12  -3   1   -0.20    0.80
 -13   3  -1   95.59    4.90
 -13   3  -1   99.19    4.20
 -13   3  -1  103.79    4.80
 -13   3  -1   98.29    4.20
  13  -3   1   95.89    4.10
  13  -3   1   99.09    4.80
 -14   3  -1   32.70    2.50
 -14   3  -1   39.40    2.70
 -14   3  -1   34.60    3.20
 -14   3  -1   36.20    3.30
  14  -3   1   32.30    3.10
  14  -3   1   32.90    2.60
 -15   3  -1   -0.80    0.90
 -15   3  -1   -1.60    1.30
 -15   3  -1   -0.70    1.30
 -15   3  -1   -1.20    1.00
  15  -3   1   -1.10    0.90
  15  -3   1   -1.00    1.30
 -16   3  -1    4.10    1.70
 -16   3  -1    4.90    1.50
 -16   3  -1    6.00    2.10
  16  -3   1    3.40    1.70
  16  -3   1    7.80    1.80
 -17   3  -1   -1.90    1.10
 -17   3  -1   -3.80    1.50
 -17   3  -1   -4.50    1.40
  17  -3   1   -1.10    1.40
  17  -3   1   -2.20    1.20
 -18   3  -1    2.90    1.80
 -18   3  -1    5.00    2.20
 -18   3  -1    5.60    2.10
  18  -3   1    2.50    1.90
  18  -3   1    6.70    2.40
 -19   3  -1    0.20    1.80
 -17  -2   1    2.00    2.30
 -17  -2   1    2.30    1.80
  16   2  -1   13.90    2.80
 -16  -2   1   11.70    2.50
 -16  -2   1   11.60    2.70
 -16  -2   1   11.80    3.20
  15   2  -1   -0.90    1.30
 -15  -2   1   -0.80    1.70
 -15  -2   1   -1.80    1.30
 -15  -2   1   -2.20    1.40
  14   2  -1    4.00    1.60
  14   2  -1    2.60    1.60
 -14  -2   1    1.40    1.40
 -14  -2   1   -0.70    1.50
 -14  -2   1    2.20    1.90
  13   2  -1    0.00    1.20
  13   2  -1   -2.60    1.30
 -13  -2   1   -1.10    1.40
 -13  -2   1   -0.80    1.10
 -13  -2   1   -1.10    1.10
 -13  -2   1    0.20    1.10
  12   2  -1   48.40    3.20
  12   2  -1   44.80    3.50
 -12  -2   1   52.39    3.50
 -12  -2   1   50.29    3.50
 -12  -2   1   48.70    3.90
 -12  -2   1   54.39    3.50
  11   2  -1   60.39    3.70
  11   2  -1   66.69    3.60
 -11  -2   1   52.69    3.40
 -11  -2   1   57.29    3.40
 -11  -2   1   53.69    3.30
 -11  -2   1   60.59    4.10
  10   2  -1   73.39    3.90
  10   2  -1   72.09    3.50
 -10  -2   1   73.49    3.60
 -10  -2   1   72.69    3.70
 -10  -2   1   67.29    4.10
 -10  -2   1   73.49    3.70
   9   2  -1  100.99    4.40
   9   2  -1   99.19    4.00
  -9  -2   1  105.59    4.10
  -9  -2   1   98.19    4.70
  -9  -2   1  100.69    4.10
  -9  -2   1   98.79    4.10
   8   2  -1  628.24   14.50
   8   2  -1  596.44   14.90
  -8  -2   1  622.94   14.70
  -8  -2   1  586.74   14.60
  -8  -2   1  614.84   14.70
  -8  -2   1  595.14   15.50
   7   2  -1  202.58    6.30
   7   2  -1  206.88    6.00
  -7  -2   1  227.08    6.30
  -7  -2   1  205.18    6.10
  -7  -2   1  214.88    6.90
  -7  -2   1  213.88    6.20
   6   2  -1  428.36   10.30
   6   2  -1  426.86   10.60
  -6  -2   1  434.56   11.20
  -6  -2   1  406.96    9.10
  -6  -2   1  419.26   10.40
  -6  -2   1  439.16   10.50
  -6  -2   1  441.76   10.50
   5   2  -1  191.78    5.30
   5   2  -1  196.98    5.60
  -5  -2   1  218.28    5.60
  -5  -2   1  195.18    6.00
  -5  -2   1  201.18    5.50
  -5  -2   1  194.28    5.40
  -5  -2   1  196.08    4.50
   4   2  -1  614.44   13.90
   4   2  -1  614.34   14.10
  -4  -2   1  609.44   13.10
  -4  -2   1  609.24   13.90
  -4  -2   1  626.04   13.90
  -4  -2   1  644.24   14.10
  -4  -2   1  633.54   14.60
   3   2  -1 2254.27   46.20
   3   2  -1 2132.29   45.20
  -3  -2   1 2117.99   44.60
  -3  -2   1 2196.88   45.70
  -3  -2   1 2184.68   46.10
  -3  -2   1 2140.89   45.20
  -3  -2   1 2103.59   45.20
   2   2  -1 2625.54   53.79
   2   2  -1 2413.46   52.09
   2   2  -1 2432.66   52.59
  -2  -2   1 2502.95   53.89
  -2  -2   1 2587.84   52.59
  -2  -2   1 2539.75   51.99
  -2  -2   1 2550.34   54.39
  -2  -2   1 2449.05   52.09
   1   2  -1  289.77    6.30
   1   2  -1  285.27    6.00
   1   2  -1  291.27    6.40
   1   2  -1  273.87    6.40
   1   2  -1  280.67    6.60
   1   2  -1  283.57    6.70
  -1  -2   1  279.87    6.30
  -1  -2   1  273.67    6.30
  -1  -2   1  274.77    6.50
  -1  -2   1  273.67    6.60
   0   2  -1   77.19    2.40
   0   2  -1   72.49    1.90
   0   2  -1   74.99    2.00
   0   2  -1   74.49    2.00
   0   2  -1   76.99    2.10
   0   2  -1   77.79    2.10
   0   2  -1   70.99    2.20
   0  -2   1   71.99    2.00
   0  -2   1   69.69    2.40
   0  -2   1   75.89    2.30
   0  -2   1   69.89    2.00
   0  -2   1   69.19    2.10
  -1   2  -1  138.59    3.40
  -1   2  -1  147.89    3.70
  -1   2  -1  139.89    3.80
  -1   2  -1  144.99    3.20
  -1   2  -1  142.09    3.50
  -1   2  -1  142.49    3.40
  -1   2  -1  142.89    3.50
   1  -2   1  140.09    3.50
   1  -2   1  137.69    3.60
   1  -2   1  136.89    3.40
   1  -2   1  144.99    3.40
   1  -2   1  143.59    3.20
   1  -2   1  136.59    3.80
   1  -2   1  142.49    3.50
  -2   2  -1  132.99    3.00
  -2   2  -1  134.99    3.20
  -2   2  -1  138.19    3.50
  -2   2  -1  135.39    3.50
  -2   2  -1  136.59    3.40
   2  -2   1  138.09    3.50
   2  -2   1  139.39    3.00
   2  -2   1  136.39    3.40
   2  -2   1  134.39    3.50
   2  -2   1  136.29    3.20
  -3   2  -1  685.83   14.70
  -3   2  -1  662.13   14.90
  -3   2  -1  682.73   14.80
  -3   2  -1  697.83   15.10
   3  -2   1  681.33   14.80
   3  -2   1  671.23   14.70
   3  -2   1  689.53   14.30
   3  -2   1  688.93   14.90
   3  -2   1  685.43   14.70
   3  -2   1  670.53   15.00
  -4   2  -1 1072.59   22.60
  -4   2  -1 1058.69   22.70
   4  -2   1 1082.09   22.90
   4  -2   1 1063.99   22.90
   4  -2   1 1034.40   23.10
   4  -2   1 1071.49   22.70
  -5   2  -1   14.20    1.00
  -5   2  -1   15.70    1.00
  -5   2  -1   13.60    1.00
   5  -2   1   14.50    1.30
   5  -2   1   10.80    0.90
   5  -2   1   12.60    1.10
  -6   2  -1    2.70    0.70
  -6   2  -1    3.50    0.70
  -6   2  -1    4.30    0.70
   6  -2   1    4.50    0.70
   6  -2   1    5.10    0.90
  -7   2  -1 1031.60   22.50
  -7   2  -1 1000.30   22.30
   7  -2   1 1013.90   22.10
   7  -2   1 1030.30   22.80
  -8   2  -1  697.43   16.50
  -8   2  -1  710.63   16.40
   8  -2   1  729.93   16.10
   8  -2   1  735.33   16.90
  -9   2  -1  398.86   10.20
  -9   2  -1  418.06   10.40
  -9   2  -1  405.56   10.60
   9  -2   1  425.06   10.00
   9  -2   1  411.56    9.90
   9  -2   1  411.76   10.70
 -10   2  -1   56.29    2.80
 -10   2  -1   58.09    2.80
 -10   2  -1   55.69    3.00
  10  -2   1   57.99    2.60
  10  -2   1   48.60    2.30
  10  -2   1   53.59    3.00
 -11   2  -1    5.30    1.30
 -11   2  -1    6.40    1.20
 -11   2  -1    5.20    1.40
 -11   2  -1    6.60    1.20
  11  -2   1    4.80    1.10
  11  -2   1    5.90    1.10
  11  -2   1    4.40    1.30
 -12   2  -1  142.49    5.10
 -12   2  -1  146.39    5.20
 -12   2  -1  148.39    5.80
 -12   2  -1  147.29    5.90
  12  -2   1  154.18    5.20
  12  -2   1  150.08    5.80
 -13   2  -1  432.36   11.90
 -13   2  -1  451.95   12.70
 -13   2  -1  453.95   11.90
 -13   2  -1  446.06   12.70
  13  -2   1  471.45   11.80
  13  -2   1  447.16   12.70
 -14   2  -1   39.10    3.00
 -14   2  -1   39.60    3.40
 -14   2  -1   38.70    3.50
 -14   2  -1   38.30    2.90
  14  -2   1   41.40    2.80
  14  -2   1   43.30    3.40
 -15   2  -1   25.40    2.60
 -15   2  -1   30.60    3.40
 -15   2  -1   24.10    2.60
 -15   2  -1   23.70    3.10
  15  -2   1   27.80    2.80
  15  -2   1   21.20    2.80
 -16   2  -1   -0.70    1.60
 -16   2  -1    1.50    1.60
 -16   2  -1   -1.20    1.20
  16  -2   1    0.80    1.40
  16  -2   1    3.10    1.80
 -17   2  -1    2.10    2.00
 -17   2  -1    1.30    2.00
 -17   2  -1   -1.00    1.40
  17  -2   1    3.40    2.00
  17  -2   1    1.70    1.40
 -18   2  -1    6.30    2.50
 -18   2  -1   -1.70    1.50
 -18   2  -1    2.90    1.90
  18  -2   1    3.20    2.00
  18  -2   1    5.40    2.30
  17   1  -1   16.70    2.90
 -17  -1   1   17.70    3.10
 -17  -1   1   21.40    3.70
 -17  -1   1   11.00    2.40
  16   1  -1    1.20    1.70
 -16  -1   1    0.90    1.50
 -16  -1   1   -1.40    1.70
 -16  -1   1   -0.50    1.90
  15   1  -1   21.10    3.00
  15   1  -1   17.90    2.70
 -15  -1   1   18.30    2.60
 -15  -1   1   21.20    3.00
 -15  -1   1   15.80    3.00
  14   1  -1    5.10    2.00
  14   1  -1    4.20    1.80
 -14  -1   1    6.00    2.10
 -14  -1   1    4.00    1.50
 -14  -1   1    2.30    1.60
  13   1  -1   -1.50    1.20
  13   1  -1   -1.40    0.90
 -13  -1   1   -0.50    1.00
 -13  -1   1   -1.60    0.90
 -13  -1   1   -0.20    1.30
 -13  -1   1   -1.50    1.10
  12   1  -1   26.80    2.40
  12   1  -1   27.80    2.90
 -12  -1   1   23.10    2.60
 -12  -1   1   22.20    2.80
 -12  -1   1   24.50    2.50
 -12  -1   1   24.50    2.40
  11   1  -1   25.80    2.20
  11   1  -1   26.60    2.50
 -11  -1   1   22.30    2.20
 -11  -1   1   22.60    2.20
 -11  -1   1   21.20    2.70
 -11  -1   1   25.20    2.60
  10   1  -1    0.30    0.80
  10   1  -1   -0.80    0.80
 -10  -1   1   -0.20    1.00
 -10  -1   1   -1.60    0.80
 -10  -1   1    0.00    0.80
 -10  -1   1   -1.60    0.70
   9   1  -1  141.19    5.20
   9   1  -1  156.68    5.00
  -9  -1   1  151.78    5.00
  -9  -1   1  162.78    5.10
  -9  -1   1  152.58    5.30
  -9  -1   1  148.39    5.70
   8   1  -1    1.30    0.80
   8   1  -1    0.00    0.60
  -8  -1   1    1.00    0.70
  -8  -1   1    2.60    1.00
  -8  -1   1    0.40    0.60
  -8  -1   1    0.40    0.60
   7   1  -1  179.08    5.40
   7   1  -1  174.48    5.10
  -7  -1   1  179.98    5.80
  -7  -1   1  174.48    5.10
  -7  -1   1  183.58    5.40
  -7  -1   1  175.68    5.10
   6   1  -1  156.18    4.60
   6   1  -1  145.79    4.30
  -6  -1   1  146.89    4.80
  -6  -1   1  136.99    4.40
  -6  -1   1  146.59    4.30
  -6  -1   1  149.99    4.30
   5   1  -1  172.08    4.80
   5   1  -1  168.58    4.60
  -5  -1   1  156.38    4.70
  -5  -1   1  176.48    4.60
  -5  -1   1  177.18    4.60
  -5  -1   1  178.38    5.20
   4   1  -1  716.13   15.70
   4   1  -1  687.93   15.70
   4   1  -1  717.53   15.50
  -4  -1   1  721.53   15.50
  -4  -1   1  692.13   14.80
  -4  -1   1  721.73   16.10
  -4  -1   1  735.73   15.50
  -4  -1   1  708.83   15.70
   3   1  -1 1672.73   34.90
   3   1  -1 1686.33   35.10
   3   1  -1 1617.14   35.00
   3   1  -1 1642.74   35.00
  -3  -1   1 1698.53   36.40
  -3  -1   1 1715.93   35.50
  -3  -1   1 1646.64   35.00
  -3  -1   1 1687.23   35.10
  -3  -1   1 1726.63   35.80
   2   1  -1  257.37    6.00
   2   1  -1  259.27    5.80
   2   1  -1  256.77    5.70
   2   1  -1  244.48    5.70
   2   1  -1  253.17    5.70
   2   1  -1  250.27    5.70
  -2  -1   1  254.47    5.70
  -2  -1   1  243.08    5.70
  -2  -1   1  255.37    5.80
  -2  -1   1  262.27    6.10
  -2  -1   1  256.47    5.80
  -2  -1   1  256.57    5.80
   1   1  -1 1788.22   37.50
   1   1  -1 1846.52   37.70
   1   1  -1 1775.92   38.50
   1   1  -1 1814.32   38.50
   1   1  -1 1777.12   38.70
  -1  -1   1 1820.32   37.70
  -1  -1   1 1803.32   38.10
  -1  -1   1 1811.92   38.70
  -1  -1   1 1855.21   39.00
  -1  -1   1 1875.51   39.60
   0   1  -1   69.89    1.80
   0   1  -1   68.69    1.80
   0  -1   1   72.79    1.60
   0  -1   1   70.89    1.70
   0  -1   1   72.39    1.70
   0  -1   1   74.09    1.80
  -1   1  -1    5.20    0.40
  -1   1  -1    5.40    0.40
  -1   1  -1    3.90    0.40
  -1   1  -1    4.00    0.40
   1  -1   1    5.00    0.40
   1  -1   1    4.50    0.30
   1  -1   1    4.80    0.40
   1  -1   1    4.50    0.40
   1  -1   1    4.70    0.40
   1  -1   1    4.80    0.50
  -2   1  -1  136.39    3.50
  -2   1  -1  133.99    3.40
  -2   1  -1  139.79    3.30
  -2   1  -1  141.59    3.40
  -2   1  -1  137.49    3.40
  -2   1  -1  135.69    3.30
   2  -1   1  138.99    3.30
   2  -1   1  132.49    3.30
   2  -1   1  141.29    3.40
   2  -1   1  134.29    3.50
   2  -1   1  136.39    3.40
  -3   1  -1  130.29    3.30
  -3   1  -1  128.29    3.30
  -3   1  -1  133.39    3.60
  -3   1  -1  134.99    3.30
  -3   1  -1  132.39    3.70
  -3   1  -1  130.79    3.30
  -3   1  -1  129.39    3.50
   3  -1   1  133.59    3.40
   3  -1   1  133.19    3.30
   3  -1   1  126.79    3.60
   3  -1   1  126.99    3.40
  -4   1  -1  250.87    5.90
  -4   1  -1  248.08    6.00
  -4   1  -1  249.88    6.00
  -4   1  -1  251.07    6.00
   4  -1   1  258.17    5.90
   4  -1   1  251.07    6.30
  -5   1  -1   47.30    1.90
  -5   1  -1   47.50    1.90
  -5   1  -1   45.80    1.70
   5  -1   1   50.29    2.10
   5  -1   1   46.00    1.70
  -6   1  -1   32.20    1.70
  -6   1  -1   32.30    1.70
   6  -1   1   34.10    1.50
   6  -1   1   36.00    1.90
   6  -1   1   34.40    1.50
  -7   1  -1   19.10    1.50
  -7   1  -1   20.10    1.40
  -7   1  -1   18.10    1.40
   7  -1   1   20.30    1.20
   7  -1   1   18.10    1.50
   7  -1   1   17.70    1.20
  -8   1  -1    5.00    0.90
  -8   1  -1    6.50    1.00
  -8   1  -1    5.60    1.00
   8  -1   1    5.70    0.90
   8  -1   1    4.40    0.80
   8  -1   1    4.40    1.10
  -9   1  -1  182.98    6.00
  -9   1  -1  196.68    5.80
  -9   1  -1  197.48    5.80
   9  -1   1  189.68    5.30
   9  -1   1  194.38    6.20
   9  -1   1  202.78    5.60
 -10   1  -1   13.70    1.70
 -10   1  -1   16.40    2.00
 -10   1  -1   15.90    1.60
 -10   1  -1   13.00    1.50
  10  -1   1   14.10    1.80
  10  -1   1   16.20    1.60
  10  -1   1   16.20    1.40
 -11   1  -1   21.90    2.40
 -11   1  -1   20.20    2.20
 -11   1  -1   21.80    1.90
 -11   1  -1   22.50    2.00
  11  -1   1   19.20    1.50
  11  -1   1   25.70    2.40
  11  -1   1   20.90    1.80
 -12   1  -1  218.18    7.00
 -12   1  -1  226.18    7.70
 -12   1  -1  217.38    6.90
 -12   1  -1  225.48    7.60
  12  -1   1  227.48    6.90
  12  -1   1  214.18    7.50
 -13   1  -1  272.87    8.90
 -13   1  -1  258.57    8.20
 -13   1  -1  276.77    9.20
 -13   1  -1  273.87    8.30
  13  -1   1  268.57    8.10
  13  -1   1  274.87    9.00
 -14   1  -1  156.18    6.00
 -14   1  -1  162.88    6.90
 -14   1  -1  157.18    6.00
 -14   1  -1  158.48    6.50
  14  -1   1  155.88    6.50
  14  -1   1  152.18    5.80
 -15   1  -1   18.10    2.50
 -15   1  -1   19.40    2.90
 -15   1  -1   16.60    2.70
 -15   1  -1   22.40    2.70
  15  -1   1   23.80    3.10
  15  -1   1   22.30    2.60
 -16   1  -1   19.00    2.60
 -16   1  -1   20.90    3.00
 -16   1  -1   19.00    3.20
  16  -1   1   24.90    3.30
  16  -1   1   19.90    2.60
 -17   1  -1   16.00    2.90
 -17   1  -1   13.20    2.60
 -17   1  -1   14.50    2.80
  17  -1   1   14.40    2.50
  17  -1   1   13.70    2.80
 -18   1  -1    7.00    2.20
 -18   1  -1    9.50    2.90
 -18   1  -1   14.90    3.20
  18  -1   1   10.60    2.40
  18  -1   1   13.00    4.20
  17   0  -1    2.30    1.70
 -17   0   1    1.10    1.90
 -17   0   1   -0.60    1.50
 -17   0   1    1.20    1.50
  16   0  -1   57.89    4.20
  16   0  -1   45.70    4.50
 -16   0   1   46.70    4.10
 -16   0   1   44.50    3.90
 -16   0   1   47.80    4.60
  15   0  -1   51.39    3.60
  15   0  -1   55.19    4.00
 -15   0   1   56.99    4.50
 -15   0   1   46.80    3.80
 -15   0   1   49.90    3.70
  14   0  -1  132.29    5.50
  14   0  -1  120.19    5.80
 -14   0   1  122.09    5.30
 -14   0   1  135.39    5.90
 -14   0   1  124.59    6.30
  13   0  -1    6.90    1.90
  13   0  -1    2.80    1.40
 -13   0   1    5.60    1.50
 -13   0   1    6.60    1.90
 -13   0   1    6.50    1.90
 -13   0   1    4.90    1.40
  12   0  -1   66.89    3.40
  12   0  -1   58.29    3.50
 -12   0   1   70.29    3.90
 -12   0   1   61.19    3.30
 -12   0   1   66.19    4.10
 -12   0   1   62.29    3.40
  11   0  -1   -1.20    0.70
  11   0  -1   -0.10    0.90
 -11   0   1    0.30    1.00
 -11   0   1   -0.30    0.90
 -11   0   1   -0.40    1.10
 -11   0   1   -0.20    0.80
  10   0  -1  149.69    4.90
  10   0  -1  140.49    5.10
 -10   0   1  143.09    4.80
 -10   0   1  150.18    4.90
 -10   0   1  155.88    5.50
 -10   0   1  143.69    5.60
   9   0  -1    4.10    1.20
   9   0  -1    5.80    0.60
   9   0  -1    3.50    0.90
  -9   0   1    5.80    1.20
  -9   0   1    6.00    1.10
  -9   0   1    5.70    1.00
  -9   0   1    5.60    1.20
   8   0  -1   79.49    3.00
   8   0  -1   78.19    2.20
   8   0  -1   78.99    3.20
  -8   0   1   80.49    3.50
  -8   0   1   80.69    3.00
  -8   0   1   77.39    2.90
  -8   0   1   77.29    3.30
   7   0  -1  194.28    5.50
   7   0  -1  183.58    4.50
   7   0  -1  184.18    5.20
  -7   0   1  191.88    5.70
  -7   0   1  196.88    5.20
  -7   0   1  192.78    5.90
  -7   0   1  194.08    5.20
   6   0  -1    1.80    0.50
   6   0  -1    1.70    0.40
   6   0  -1    1.20    0.60
  -6   0   1    1.50    0.70
  -6   0   1    3.10    0.60
  -6   0   1    1.20    0.60
  -6   0   1    2.40    0.60
   5   0  -1  157.48    4.20
   5   0  -1  155.08    4.30
   5   0  -1  150.28    3.60
  -5   0   1  159.68    4.10
  -5   0   1  158.78    4.60
  -5   0   1  159.08    4.50
  -5   0   1  159.68    4.00
   4   0  -1 1453.35   29.60
   4   0  -1 1366.46   29.00
   4   0  -1 1383.86   29.70
  -4   0   1 1390.86   29.50
  -4   0   1 1404.16   29.40
  -4   0   1 1417.46   29.90
  -4   0   1 1428.96   30.00
  -4   0   1 1431.26   29.90
   3   0  -1  358.16    8.00
   3   0  -1  351.36    7.80
   3   0  -1  354.06    7.70
   3   0  -1  332.17    7.30
   3   0  -1  353.36    7.80
  -3   0   1  351.46    7.90
  -3   0   1  350.46    7.70
  -3   0   1  350.76    7.90
  -3   0   1  353.96    8.10
  -3   0   1  347.57    8.00
  -3   0   1  344.87    7.60
   2   0  -1  261.57    5.90
   2   0  -1  269.87    6.10
   2   0  -1  274.37    5.80
   2   0  -1  277.67    6.10
  -2   0   1  275.67    5.80
  -2   0   1  264.97    6.00
  -2   0   1  267.27    6.10
  -2   0   1  266.47    5.90
  -2   0   1  271.27    6.00
  -2   0   1  270.27    5.80
  -2   0   1  262.67    6.20
   1   0  -1    0.20    0.10
   1   0  -1    0.70    0.20
   1   0  -1    1.00    0.20
   1   0  -1    0.70    0.20
  -1   0   1    1.80    0.20
  -1   0   1    1.70    0.20
  -1   0  -1  287.57    6.00
  -1   0  -1  277.57    6.20
  -1   0  -1  276.57    6.10
  -1   0  -1  289.87    6.20
   1   0   1  278.57    5.90
   1   0   1  287.27    6.00
   1   0   1  280.27    6.20
   1   0   1  284.27    6.10
   1   0   1  279.57    6.00
   1   0   1  287.57    6.20
  -2   0  -1  467.45   10.10
  -2   0  -1  465.35   10.00
  -2   0  -1  459.65   10.20
  -2   0  -1  472.05   10.00
   2   0   1  464.95   10.10
   2   0   1  456.75    9.80
   2   0   1  470.25   10.20
   2   0   1  484.75   10.00
   2   0   1  454.55   10.00
   2   0   1  457.75   10.00
  -3   0  -1  452.65    9.80
  -3   0  -1  432.26   10.30
  -3   0  -1  435.76    9.80
  -3   0  -1  454.25    9.70
  -3   0  -1  447.66   10.00
   3   0   1  440.96    9.70
   3   0   1  445.36   10.00
   3   0   1  442.16    9.80
   3   0   1  441.26    9.60
   3   0   1  447.56   10.10
  -4   0  -1   22.30    1.20
  -4   0  -1   20.70    1.10
  -4   0  -1   20.80    1.20
  -4   0  -1   20.10    1.00
   4   0   1   20.50    1.10
   4   0   1   21.50    1.30
   4   0   1   22.10    1.00
  -5   0  -1   93.49    3.10
  -5   0  -1   91.79    3.00
  -5   0  -1   95.99    2.70
  -5   0  -1   97.19    3.00
   5   0   1   95.19    2.80
   5   0   1   92.19    3.20
   5   0   1   91.79    2.80
  -6   0  -1    5.40    0.80
  -6   0  -1    5.40    0.90
  -6   0  -1    4.20    0.80
  -6   0  -1    5.70    0.90
   6   0   1    3.90    0.70
   6   0   1    4.10    0.70
   6   0   1    2.10    0.70
  -7   0  -1  142.19    4.30
  -7   0  -1  140.59    4.60
  -7   0  -1  143.99    4.30
   7   0   1  135.19    4.60
   7   0   1  132.69    4.00
   7   0   1  136.59    3.90
  -8   0  -1   37.20    2.00
  -8   0  -1   38.50    2.30
  -8   0  -1   42.10    2.40
  -8   0  -1   39.00    2.10
   8   0   1   37.10    2.00
   8   0   1   34.80    2.30
   8   0   1   34.80    1.70
  -9   0  -1   32.90    2.40
  -9   0  -1   34.80    2.10
  -9   0  -1   33.40    2.30
  -9   0  -1   34.90    2.10
   9   0   1   34.70    2.00
   9   0   1   32.60    2.40
   9   0   1   33.50    1.80
 -10   0  -1   49.70    2.80
 -10   0  -1   46.70    2.70
 -10   0  -1   57.89    3.30
 -10   0  -1   50.99    3.10
  10   0   1   49.70    2.30
  10   0   1   51.99    2.60
  10   0   1   56.79    3.20
 -11   0  -1   67.69    3.40
 -11   0  -1   67.79    3.40
 -11   0  -1   66.59    3.80
 -11   0  -1   64.29    3.60
  11   0   1   67.49    3.70
  11   0   1   69.19    3.20
 -12   0  -1  112.79    4.90
 -12   0  -1  109.69    5.30
 -12   0  -1  109.89    4.60
 -12   0  -1  112.99    4.70
  12   0   1  101.79    4.40
  12   0   1  100.49    4.90
 -13   0  -1  199.88    7.10
 -13   0  -1  187.38    7.50
 -13   0  -1  184.78    6.70
 -13   0  -1  182.38    6.60
  13   0   1  177.28    7.10
  13   0   1  173.68    6.20
 -14   0  -1   97.09    5.40
 -14   0  -1   89.49    4.70
 -14   0  -1   87.59    4.60
 -14   0  -1   88.99    4.90
  14   0   1   86.39    5.00
  14   0   1   87.89    4.40
 -15   0  -1   15.90    2.50
 -15   0  -1   13.00    2.50
 -15   0  -1   16.40    2.60
 -15   0  -1   13.90    2.60
  15   0   1   16.30    2.30
  15   0   1   16.80    2.70
 -16   0  -1    4.80    2.20
 -16   0  -1    3.90    1.70
 -16   0  -1    7.20    2.20
  16   0   1    5.40    1.70
  16   0   1    5.50    2.10
 -17   0  -1   52.29    5.10
 -17   0  -1   54.19    4.30
 -17   0  -1   56.29    4.60
  17   0   1   53.89    4.80
  17   0   1   53.49    4.30
  18  -1  -1    7.50    2.20
 -18   1   1    6.50    2.70
 -18   1   1   11.00    4.00
  17  -1  -1   17.30    2.80
 -17   1   1   18.40    3.20
 -17   1   1   16.80    2.70
 -17   1   1   19.70    3.00
  16  -1  -1   18.30    2.70
  16  -1  -1   23.70    2.80
 -16   1   1   22.00    2.70
 -16   1   1   23.60    3.40
 -16   1   1   23.20    3.10
  15  -1  -1  100.19    4.90
  15  -1  -1   82.59    4.90
 -15   1   1   90.59    4.60
 -15   1   1   95.19    5.70
 -15   1   1   91.89    5.00
  14  -1  -1  305.67    9.10
  14  -1  -1  308.97    9.60
 -14   1   1  322.37    9.90
 -14   1   1  312.17   10.30
 -14   1   1  284.87    9.00
 -14   1   1  280.47    9.00
  13  -1  -1  142.39    5.70
  13  -1  -1  146.59    5.30
 -13   1   1  142.19    5.90
 -13   1   1  129.39    5.10
 -13   1   1  134.79    5.10
 -13   1   1  141.99    6.20
  12  -1  -1   80.39    3.60
  12  -1  -1   74.09    3.80
 -12   1   1   76.29    4.30
 -12   1   1   71.79    3.40
 -12   1   1   72.69    3.90
 -12   1   1   77.99    3.60
  11  -1  -1   57.49    3.20
  11  -1  -1   57.59    2.90
 -11   1   1   54.89    2.80
 -11   1   1   51.19    3.30
 -11   1   1   60.29    2.90
 -11   1   1   61.29    3.40
  10  -1  -1    0.20    0.80
  10  -1  -1    1.90    0.50
  10  -1  -1    0.50    0.90
 -10   1   1    2.50    0.80
 -10   1   1    1.10    1.00
 -10   1   1    2.20    0.90
 -10   1   1    2.70    1.20
   9  -1  -1   52.79    2.70
   9  -1  -1   52.79    2.40
   9  -1  -1   52.09    1.80
  -9   1   1   52.29    2.30
  -9   1   1   55.89    3.00
  -9   1   1   54.99    2.40
  -9   1   1   56.99    2.90
   8  -1  -1   40.90    1.50
   8  -1  -1   39.70    2.20
   8  -1  -1   35.90    1.90
  -8   1   1   41.80    1.90
  -8   1   1   38.90    2.30
  -8   1   1   39.40    2.30
  -8   1   1   43.00    2.00
   7  -1  -1  123.89    3.30
   7  -1  -1  125.89    4.00
   7  -1  -1  127.09    3.80
  -7   1   1  126.29    3.70
  -7   1   1  121.99    4.20
  -7   1   1  129.39    4.20
  -7   1   1  126.49    3.70
   6  -1  -1    5.20    0.80
   6  -1  -1    6.20    0.60
  -6   1   1    4.50    0.90
  -6   1   1    3.80    0.60
  -6   1   1    5.20    0.90
  -6   1   1    5.10    0.70
   5  -1  -1    0.50    0.50
   5  -1  -1    0.60    0.50
   5  -1  -1    0.40    0.30
  -5   1   1    0.40    0.50
  -5   1   1    0.70    0.40
  -5   1   1    1.10    0.40
   4  -1  -1  176.18    4.50
   4  -1  -1  169.98    4.50
   4  -1  -1  174.68    4.30
  -4   1   1  176.28    4.60
  -4   1   1  175.28    4.60
  -4   1   1  185.18    4.70
  -4   1   1  172.38    4.20
   3  -1  -1 2065.79   43.20
   3  -1  -1 2044.90   43.60
   3  -1  -1 2067.79   43.90
   3  -1  -1 2121.59   43.70
   3  -1  -1 1991.30   43.20
   3  -1  -1 1987.30   43.40
  -3   1   1 2090.79   44.10
  -3   1   1 2127.49   43.80
  -3   1   1 2108.29   43.20
  -3   1   1 2147.59   44.60
  -3   1   1 2119.89   43.80
   2  -1  -1   41.20    1.40
   2  -1  -1   40.90    1.20
   2  -1  -1   42.00    1.20
   2  -1  -1   41.50    1.30
   2  -1  -1   43.00    1.30
  -2   1   1   43.30    1.30
  -2   1   1   41.60    1.20
  -2   1   1   42.90    1.30
  -2   1   1   43.50    1.40
  -2   1   1   42.30    1.10
  -2   1   1   44.60    1.40
  -2   1   1   44.20    1.30
  -2   1   1   41.10    1.30
   1  -1  -1   91.29    2.30
   1  -1  -1   95.39    2.30
   1  -1  -1   93.59    2.20
   1  -1  -1   93.59    2.30
   1  -1  -1   91.99    2.30
  -1   1   1   90.89    2.20
  -1   1   1   90.09    2.30
  -1   1   1   90.39    2.10
  -1   1   1   90.59    2.20
  -1   1   1   91.69    2.10
  -1   1   1   89.69    2.30
  -1   1   1   92.69    2.20
  -1   1   1   88.09    2.10
   0  -1  -1 1536.25   31.80
   0  -1  -1 1498.05   31.80
   0  -1  -1 1520.45   32.10
   0  -1  -1 1471.75   32.30
   0   1   1 1483.15   31.90
   0   1   1 1497.25   32.10
   0   1   1 1461.55   32.30
   0   1   1 1509.75   32.30
   0   1   1 1481.65   31.50
   0   1   1 1464.25   31.70
  -1  -1  -1 1703.43   36.00
  -1  -1  -1 1721.03   35.40
  -1  -1  -1 1719.73   35.30
  -1  -1  -1 1701.03   36.70
  -1  -1  -1 1613.04   34.90
  -1  -1  -1 1681.03   35.60
   1   1   1 1680.43   35.70
   1   1   1 1731.33   35.70
   1   1   1 1684.33   36.60
   1   1   1 1659.23   34.90
   1   1   1 1662.63   35.50
   1   1   1 1631.44   36.10
  -2  -1  -1 2885.71   60.69
  -2  -1  -1 2889.81   59.79
  -2  -1  -1 2810.02   59.49
  -2  -1  -1 2737.93   59.09
  -2  -1  -1 2899.21   60.59
  -2  -1  -1 2708.03   60.49
   2   1   1 2714.53   59.59
   2   1   1 2981.40   59.39
   2   1   1 2766.32   58.59
   2   1   1 2805.82   60.39
   2   1   1 2759.62   59.69
   2   1   1 2907.31   60.89
  -3  -1  -1 2916.61   59.09
  -3  -1  -1 2827.32   61.19
  -3  -1  -1 2856.31   60.19
  -3  -1  -1 2701.13   58.49
   3   1   1 2830.92   59.79
   3   1   1 2721.03   60.09
   3   1   1 2927.41   58.39
   3   1   1 2757.82   60.69
  -4  -1  -1   55.49    2.00
  -4  -1  -1   57.79    1.90
  -4  -1  -1   57.49    2.20
  -4  -1  -1   54.79    2.20
   4   1   1   51.69    1.90
   4   1   1   54.19    2.20
   4   1   1   56.69    2.00
  -5  -1  -1   25.90    1.50
  -5  -1  -1   26.50    1.70
  -5  -1  -1   26.90    1.50
  -5  -1  -1   27.00    1.30
   5   1   1   25.40    1.40
   5   1   1   28.60    1.40
   5   1   1   28.80    1.70
  -6  -1  -1  595.64   13.80
  -6  -1  -1  620.04   14.10
  -6  -1  -1  592.34   13.90
  -6  -1  -1  616.84   14.30
   6   1   1  600.24   13.60
   6   1   1  594.64   13.50
   6   1   1  594.04   14.30
  -7  -1  -1  112.39    3.90
  -7  -1  -1  109.99    4.10
  -7  -1  -1  110.49    3.90
  -7  -1  -1  105.99    3.70
   7   1   1  103.69    3.40
   7   1   1  108.29    4.10
   7   1   1  110.69    3.60
  -8  -1  -1    8.70    1.40
  -8  -1  -1    8.90    1.30
  -8  -1  -1    6.70    1.10
  -8  -1  -1    6.40    1.10
   8   1   1    7.00    1.40
   8   1   1    9.30    1.10
   8   1   1    7.00    1.10
  -9  -1  -1   -1.20    0.60
  -9  -1  -1   -0.10    0.80
  -9  -1  -1   -0.80    0.80
  -9  -1  -1   -1.00    0.60
   9   1   1    0.50    0.70
   9   1   1   -0.70    0.50
   9   1   1   -1.60    0.70
 -10  -1  -1    5.50    1.40
 -10  -1  -1    5.20    1.30
 -10  -1  -1    6.00    1.30
 -10  -1  -1    5.00    1.30
  10   1   1    7.50    1.60
  10   1   1    6.80    1.20
 -11  -1  -1   -0.80    0.80
 -11  -1  -1   -0.40    0.90
 -11  -1  -1   -1.30    1.00
 -11  -1  -1   -0.90    0.90
  11   1   1   -1.10    0.90
  11   1   1   -1.00    1.00
 -12  -1  -1   19.30    2.30
 -12  -1  -1   18.50    2.40
 -12  -1  -1   16.00    2.30
 -12  -1  -1   22.60    2.50
  12   1   1   20.30    2.20
  12   1   1   21.90    2.90
 -13  -1  -1   48.80    3.50
 -13  -1  -1   37.60    3.10
 -13  -1  -1   42.50    3.70
 -13  -1  -1   38.80    3.20
  13   1   1   40.20    3.70
  13   1   1   40.10    3.00
 -14  -1  -1   27.90    3.10
 -14  -1  -1   29.80    3.40
 -14  -1  -1   23.10    2.90
 -14  -1  -1   30.90    3.70
  14   1   1   31.60    3.10
  14   1   1   31.00    3.70
 -15  -1  -1    0.30    1.70
 -15  -1  -1    0.00    1.50
 -15  -1  -1    0.20    1.40
  15   1   1    4.50    1.90
  15   1   1    0.60    1.50
 -16  -1  -1   94.19    5.60
 -16  -1  -1  103.79    6.60
  16   1   1   91.39    5.30
  16   1   1   90.59    5.90
 -17  -1  -1   36.60    4.00
 -17  -1  -1   31.90    4.20
 -17  -1  -1   45.80    4.20
  17   1   1   38.60    3.90
  18  -2  -1   -0.90    1.30
 -18   2   1   -2.40    1.80
 -18   2   1   -4.10    1.50
  17  -2  -1    4.90    2.10
  17  -2  -1    5.80    2.00
 -17   2   1    8.60    2.30
 -17   2   1    2.80    1.50
 -17   2   1    3.20    2.00
  16  -2  -1    7.60    1.80
  16  -2  -1    8.30    2.00
 -16   2   1    5.20    2.00
 -16   2   1    5.00    1.70
 -16   2   1    7.00    2.20
  15  -2  -1  183.88    6.60
  15  -2  -1  170.48    6.90
 -15   2   1  183.08    7.70
 -15   2   1  177.98    7.20
 -15   2   1  189.68    6.60
  14  -2  -1  223.88    7.20
  14  -2  -1  219.18    7.60
 -14   2   1  214.78    8.20
 -14   2   1  222.28    7.90
 -14   2   1  203.98    6.90
 -14   2   1  210.58    6.80
  13  -2  -1  140.39    5.10
  13  -2  -1  133.59    5.50
 -13   2   1  128.89    4.80
 -13   2   1  130.29    5.60
 -13   2   1  133.59    5.80
 -13   2   1  128.09    4.80
  12  -2  -1   15.00    1.70
  12  -2  -1   17.00    2.10
 -12   2   1   18.40    1.80
 -12   2   1   17.20    1.80
 -12   2   1   15.50    2.10
 -12   2   1   13.70    2.00
  11  -2  -1   41.10    1.90
  11  -2  -1   51.09    2.90
  11  -2  -1   49.50    2.60
 -11   2   1   52.99    2.60
 -11   2   1   42.20    2.30
 -11   2   1   48.20    3.10
 -11   2   1   49.10    3.10
  10  -2  -1  531.25   13.20
  10  -2  -1  540.15   12.80
  10  -2  -1  523.85   12.00
 -10   2   1  515.05   13.50
 -10   2   1  522.85   13.50
 -10   2   1  532.15   12.50
 -10   2   1  547.85   12.70
   9  -2  -1  250.07    6.20
   9  -2  -1  255.07    7.20
  -9   2   1  255.17    7.40
  -9   2   1  250.37    6.60
  -9   2   1  248.68    6.60
  -9   2   1  260.97    7.50
   8  -2  -1   28.90    1.40
   8  -2  -1   29.20    1.90
  -8   2   1   24.40    1.80
  -8   2   1   25.10    1.90
  -8   2   1   25.70    1.50
  -8   2   1   24.20    1.50
   7  -2  -1  255.57    6.20
   7  -2  -1  254.37    6.90
   7  -2  -1  262.87    6.90
  -7   2   1  259.47    6.40
  -7   2   1  244.68    6.80
   6  -2  -1  213.48    5.90
   6  -2  -1  214.08    5.80
  -6   2   1  216.08    5.70
  -6   2   1  209.68    5.30
   5  -2  -1   16.00    1.20
   5  -2  -1   16.60    1.20
  -5   2   1   17.20    0.90
  -5   2   1   17.60    1.10
  -5   2   1   17.90    1.10
   4  -2  -1  163.28    4.20
   4  -2  -1  151.08    4.20
   4  -2  -1  150.78    4.20
   4  -2  -1  149.39    3.80
  -4   2   1  148.89    3.90
  -4   2   1  145.89    3.90
  -4   2   1  153.38    4.10
  -4   2   1  154.78    3.70
   3  -2  -1   53.09    1.80
   3  -2  -1   55.89    1.90
   3  -2  -1   55.99    1.70
   3  -2  -1   51.49    1.70
   3  -2  -1   53.59    1.70
   3  -2  -1   58.39    1.80
  -3   2   1   51.09    1.70
  -3   2   1   53.99    1.90
  -3   2   1   50.99    1.70
  -3   2   1   52.59    1.90
  -3   2   1   54.49    1.70
  -3   2   1   53.99    1.80
   2  -2  -1 1310.27   27.70
   2  -2  -1 1360.06   28.00
   2  -2  -1 1318.37   27.50
   2  -2  -1 1326.87   27.90
   2  -2  -1 1296.77   27.60
   2  -2  -1 1352.36   27.80
  -2   2   1 1366.86   27.60
  -2   2   1 1247.28   27.90
  -2   2   1 1355.26   27.80
  -2   2   1 1317.27   27.50
  -2   2   1 1329.87   27.80
  -2   2   1 1293.87   27.60
  -2   2   1 1317.97   27.60
   1  -2  -1  290.57    6.40
   1  -2  -1  290.67    6.60
   1  -2  -1  280.77    6.60
   1  -2  -1  281.27    6.70
   1  -2  -1  297.97    6.50
   1  -2  -1  299.77    6.40
   1  -2  -1  284.57    6.40
   1  -2  -1  292.87    6.80
   1  -2  -1  290.77    6.50
  -1   2   1  279.27    6.50
  -1   2   1  282.07    6.30
  -1   2   1  280.77    6.40
  -1   2   1  290.37    6.40
  -1   2   1  288.27    6.60
  -1   2   1  299.37    6.40
  -1   2   1  282.27    6.70
  -1   2   1  295.77    6.50
  -1   2   1  291.27    6.60
   0  -2  -1   40.10    1.40
   0  -2  -1   45.10    1.30
   0  -2  -1   42.80    1.40
   0  -2  -1   39.80    1.40
   0  -2  -1   42.80    1.60
   0  -2  -1   43.30    1.40
   0   2   1   44.50    1.40
   0   2   1   41.70    1.30
   0   2   1   43.00    1.30
   0   2   1   47.00    1.50
   0   2   1   41.80    1.40
  -1  -2  -1  845.92   17.90
  -1  -2  -1  826.92   18.10
  -1  -2  -1  840.62   18.30
  -1  -2  -1  854.11   18.00
  -1  -2  -1  871.31   18.30
   1   2   1  847.22   18.00
   1   2   1  825.22   18.10
   1   2   1  871.71   18.10
   1   2   1  861.31   17.90
   1   2   1  854.01   18.20
   1   2   1  834.72   17.90
  -2  -2  -1 1055.29   22.60
  -2  -2  -1 1060.79   23.20
  -2  -2  -1 1104.59   23.00
  -2  -2  -1 1067.99   23.00
  -2  -2  -1 1079.99   23.20
   2   2   1 1083.29   22.90
   2   2   1 1090.59   23.30
   2   2   1 1106.49   23.00
  -3  -2  -1  299.17    7.30
  -3  -2  -1  298.57    7.10
  -3  -2  -1  280.07    6.80
  -3  -2  -1  293.87    7.30
  -3  -2  -1  299.17    6.90
   3   2   1  295.27    6.90
   3   2   1  279.47    7.30
  -4  -2  -1    5.00    0.90
  -4  -2  -1    5.60    0.80
  -4  -2  -1    5.90    0.70
  -4  -2  -1    5.00    0.90
  -4  -2  -1    4.10    0.70
   4   2   1    4.40    0.70
   4   2   1    5.70    1.00
  -5  -2  -1    6.40    1.00
  -5  -2  -1    7.90    1.00
  -5  -2  -1    5.70    1.00
  -5  -2  -1    5.50    0.90
   5   2   1    6.70    0.90
   5   2   1    6.10    1.00
  -6  -2  -1  411.76   10.70
  -6  -2  -1  430.56   10.20
  -6  -2  -1  408.76   10.30
  -6  -2  -1  423.06   10.50
   6   2   1  411.46   10.10
   6   2   1  412.86   10.70
  -7  -2  -1  166.98    5.10
  -7  -2  -1  174.48    5.30
  -7  -2  -1  162.78    5.70
  -7  -2  -1  164.98    5.40
   7   2   1  164.38    5.60
   7   2   1  163.38    5.00
  -8  -2  -1   18.20    2.10
  -8  -2  -1   20.30    1.80
  -8  -2  -1   22.50    1.90
  -8  -2  -1   25.50    2.10
   8   2   1   18.70    2.20
   8   2   1   20.80    1.90
  -9  -2  -1   14.00    1.80
  -9  -2  -1   13.90    1.80
  -9  -2  -1   13.00    1.70
  -9  -2  -1   10.90    1.80
   9   2   1   11.10    1.50
   9   2   1   12.00    1.80
 -10  -2  -1   76.19    4.20
 -10  -2  -1   69.79    3.70
 -10  -2  -1   74.79    3.70
 -10  -2  -1   70.89    3.60
  10   2   1   72.49    4.10
  10   2   1   76.99    3.50
 -11  -2  -1   15.40    2.00
 -11  -2  -1   14.20    2.20
 -11  -2  -1   15.10    2.10
 -11  -2  -1   16.60    2.20
  11   2   1   17.00    2.00
  11   2   1   21.10    2.90
 -12  -2  -1   -1.10    1.10
 -12  -2  -1   -0.60    1.00
 -12  -2  -1   -1.00    1.00
 -12  -2  -1   -1.80    1.10
  12   2   1   -1.70    0.80
  12   2   1   -1.60    1.00
 -13  -2  -1   -3.80    1.00
 -13  -2  -1   -1.60    1.30
 -13  -2  -1   -0.30    1.20
 -13  -2  -1   -1.20    1.10
  13   2   1   -1.80    1.20
  13   2   1   -0.30    1.30
 -14  -2  -1    7.20    2.10
 -14  -2  -1    7.70    2.00
 -14  -2  -1   14.50    3.10
 -14  -2  -1    6.60    2.10
  14   2   1   10.80    2.40
  14   2   1    8.90    1.90
 -15  -2  -1   17.30    2.80
 -15  -2  -1   14.20    2.70
 -15  -2  -1   15.30    3.10
  15   2   1   17.20    2.80
 -16  -2  -1   17.10    3.10
 -16  -2  -1   20.90    3.20
 -16  -2  -1   19.50    3.10
  16   2   1   20.80    3.20
 -17  -2  -1   24.20    5.20
 -17  -2  -1   13.70    3.30
  18  -3  -1   -2.20    1.20
 -18   3   1   -0.50    1.60
 -18   3   1   -4.30    1.50
  17  -3  -1   14.50    2.60
  17  -3  -1   12.60    2.20
 -17   3   1   13.10    2.20
 -17   3   1   12.00    2.60
 -17   3   1   12.80    2.70
  16  -3  -1   24.50    2.70
  16  -3  -1   27.60    3.20
 -16   3   1   26.50    3.40
 -16   3   1   22.30    2.40
 -16   3   1   21.30    3.00
  15  -3  -1   57.49    3.90
  15  -3  -1   59.09    3.80
 -15   3   1   65.69    4.20
 -15   3   1   63.59    3.60
 -15   3   1   58.39    4.40
  14  -3  -1   17.90    2.40
  14  -3  -1   18.30    2.20
 -14   3   1   17.30    1.90
 -14   3   1   19.40    2.70
 -14   3   1   18.50    2.60
 -14   3   1   15.80    1.90
  13  -3  -1    1.10    1.20
  13  -3  -1    1.40    1.10
 -13   3   1    2.00    1.20
 -13   3   1    1.60    0.90
 -13   3   1    2.40    0.90
 -13   3   1    0.80    1.20
  12  -3  -1   98.89    3.90
  12  -3  -1  102.29    4.10
  12  -3  -1   98.89    4.40
 -12   3   1   98.59    4.60
 -12   3   1  104.39    3.80
 -12   3   1   98.69    4.60
 -12   3   1   93.99    3.70
  11  -3  -1  381.36   10.60
  11  -3  -1  397.56    9.60
 -11   3   1  413.16   11.20
 -11   3   1  390.16   10.00
 -11   3   1  403.96   11.10
 -11   3   1  416.46   10.10
  10  -3  -1  466.75   12.00
  10  -3  -1  464.55   11.00
 -10   3   1  491.55   12.50
 -10   3   1  463.35   11.30
 -10   3   1  470.05   11.30
 -10   3   1  452.45   12.00
   9  -3  -1  754.42   16.90
   9  -3  -1  756.62   18.10
   9  -3  -1  772.42   18.00
  -9   3   1  743.63   17.80
  -9   3   1  787.92   17.20
   8  -3  -1  494.55   11.40
   8  -3  -1  495.15   12.30
   8  -3  -1  488.95   12.20
  -8   3   1  493.75   11.50
  -8   3   1  494.85   12.00
   7  -3  -1  211.28    6.10
   7  -3  -1  212.98    6.20
  -7   3   1  210.48    5.30
  -7   3   1  197.98    5.80
  -7   3   1  201.68    5.70
   6  -3  -1  110.59    3.70
   6  -3  -1  105.99    3.70
  -6   3   1  108.59    3.40
  -6   3   1  100.79    3.40
  -6   3   1  106.19    3.10
   5  -3  -1   96.29    3.20
   5  -3  -1  102.59    3.30
   5  -3  -1   98.79    2.90
   5  -3  -1   96.69    3.30
  -5   3   1   96.99    3.10
  -5   3   1   90.79    2.90
  -5   3   1   95.19    2.90
  -5   3   1   93.49    2.70
   4  -3  -1  317.17    7.80
   4  -3  -1  318.17    7.40
   4  -3  -1  309.17    7.40
  -4   3   1  325.77    7.40
  -4   3   1  314.57    7.40
  -4   3   1  307.07    7.40
  -4   3   1  328.87    7.80
   3  -3  -1   18.00    1.00
   3  -3  -1   19.50    1.30
   3  -3  -1   18.10    1.00
   3  -3  -1   20.40    1.20
   3  -3  -1   20.60    1.10
   3  -3  -1   18.40    1.00
  -3   3   1   18.80    1.10
  -3   3   1   19.00    1.30
  -3   3   1   17.60    0.90
  -3   3   1   20.10    1.10
  -3   3   1   22.50    1.10
   2  -3  -1 2146.59   46.20
   2  -3  -1 2180.08   46.20
   2  -3  -1 2230.98   46.10
   2  -3  -1 2152.18   45.60
   2  -3  -1 2149.48   45.60
   2  -3  -1 2181.18   45.70
   2  -3  -1 2156.58   45.80
  -2   3   1 2304.87   48.10
  -2   3   1 2262.17   46.80
  -2   3   1 2279.87   46.20
  -2   3   1 2147.09   46.00
  -2   3   1 2234.98   45.90
  -2   3   1 2202.08   46.20
  -2   3   1 2183.58   46.10
   1  -3  -1 1152.98   24.80
   1  -3  -1 1164.18   24.90
   1  -3  -1 1158.78   24.20
   1  -3  -1 1199.48   25.00
   1  -3  -1 1196.88   24.80
   1  -3  -1 1158.78   24.70
   1  -3  -1 1187.58   24.90
   1  -3  -1 1184.98   25.30
   1  -3  -1 1171.58   24.50
   1  -3  -1 1157.18   25.20
  -1   3   1 1166.78   24.50
  -1   3   1 1156.78   24.70
  -1   3   1 1177.28   25.00
  -1   3   1 1171.08   24.90
  -1   3   1 1179.38   24.80
  -1   3   1 1155.18   24.80
  -1   3   1 1174.98   24.70
  -1   3   1 1162.98   24.80
  -1   3   1 1216.78   25.20
   0  -3  -1   38.80    1.00
   0  -3  -1   40.50    1.30
   0  -3  -1   37.70    1.80
   0  -3  -1   38.70    1.50
   0  -3  -1   40.30    1.80
   0  -3  -1   37.40    1.50
   0  -3  -1   37.60    1.50
   0   3   1   38.50    1.30
   0   3   1   38.30    1.40
   0   3   1   38.00    1.00
   0   3   1   37.20    1.50
  -1  -3  -1  614.04   13.70
  -1  -3  -1  613.74   13.00
  -1  -3  -1  606.34   13.40
  -1  -3  -1  616.14   14.00
   1   3   1  618.74   13.80
   1   3   1  609.14   13.00
   1   3   1  634.14   13.30
   1   3   1  618.44   13.60
   1   3   1  644.04   13.90
  -2  -3  -1  373.26    9.00
  -2  -3  -1  365.66    8.30
  -2  -3  -1  373.26    8.70
  -2  -3  -1  366.16    8.10
   2   3   1  368.86    8.80
   2   3   1  358.56    8.60
  -3  -3  -1  136.59    4.00
  -3  -3  -1  134.79    4.30
  -3  -3  -1  129.59    3.50
  -3  -3  -1  137.49    4.30
   3   3   1  134.19    3.90
  -4  -3  -1  133.39    4.10
  -4  -3  -1  122.09    4.10
  -4  -3  -1  114.69    3.50
  -4  -3  -1  124.19    4.30
   4   3   1  119.49    4.20
   4   3   1  117.79    3.70
  -5  -3  -1  815.52   18.20
  -5  -3  -1  821.32   18.70
  -5  -3  -1  826.12   19.00
  -5  -3  -1  816.62   19.20
   5   3   1  845.82   19.30
   5   3   1  801.72   18.40
  -6  -3  -1  923.01   21.50
  -6  -3  -1  940.31   21.90
  -6  -3  -1  938.71   21.20
  -6  -3  -1  911.81   20.70
   6   3   1  946.11   21.80
   6   3   1  937.81   20.90
  -7  -3  -1  892.01   21.10
  -7  -3  -1  909.91   20.90
  -7  -3  -1  869.01   21.50
  -7  -3  -1  902.91   20.40
   7   3   1  911.41   21.50
   7   3   1  924.51   20.60
  -8  -3  -1   71.09    3.50
  -8  -3  -1   67.79    3.10
  -8  -3  -1   71.49    3.60
  -8  -3  -1   75.29    4.10
   8   3   1   74.59    4.00
   8   3   1   70.49    3.30
  -9  -3  -1    2.70    1.20
  -9  -3  -1    0.60    1.00
  -9  -3  -1    3.90    1.30
  -9  -3  -1    4.00    1.40
   9   3   1    3.30    1.30
   9   3   1    4.10    1.30
 -10  -3  -1  255.37    8.60
 -10  -3  -1  265.07    8.40
 -10  -3  -1  267.77    8.10
 -10  -3  -1  267.57    9.30
  10   3   1  275.87    8.20
  10   3   1  284.77    9.30
 -11  -3  -1   33.70    2.70
 -11  -3  -1   31.70    3.50
 -11  -3  -1   27.80    2.80
 -11  -3  -1   26.60    3.00
  11   3   1   27.40    3.20
  11   3   1   33.20    2.70
 -12  -3  -1   35.00    3.10
 -12  -3  -1   37.80    3.10
 -12  -3  -1   33.90    3.40
 -12  -3  -1   34.90    3.90
  12   3   1   33.90    3.00
 -13  -3  -1    0.50    1.50
 -13  -3  -1    1.30    1.50
 -13  -3  -1   -0.40    1.30
 -13  -3  -1   -1.00    1.40
  13   3   1   -1.20    1.10
 -14  -3  -1    0.00    1.70
 -14  -3  -1    1.20    1.70
 -14  -3  -1   -0.20    1.70
 -14  -3  -1    1.00    1.50
  14   3   1    1.60    1.60
 -15  -3  -1   -3.90    1.30
 -15  -3  -1   -3.80    1.40
 -15  -3  -1   -0.10    1.70
  15   3   1   -3.90    1.10
 -16  -3  -1    2.30    1.70
 -16  -3  -1   -2.10    1.40
  16   3   1   -2.40    1.70
  19  -4  -1    5.20    2.30
 -19   4   1    1.30    3.20
  18  -4  -1   -1.30    1.30
 -18   4   1   -3.90    1.50
 -18   4   1    1.00    1.90
  17  -4  -1   -0.50    1.40
  17  -4  -1   -1.00    1.10
 -17   4   1   -1.60    1.40
 -17   4   1   -2.30    1.20
 -17   4   1   -1.50    1.10
  16  -4  -1   24.90    2.90
  16  -4  -1   24.20    2.70
 -16   4   1   20.50    3.00
 -16   4   1   18.60    2.90
 -16   4   1   19.60    2.20
  15  -4  -1   -2.60    0.90
  15  -4  -1   -0.30    1.20
 -15   4   1   -1.10    1.30
 -15   4   1   -1.40    0.70
 -15   4   1   -0.80    1.10
  14  -4  -1   -1.10    0.90
  14  -4  -1   -1.80    1.00
 -14   4   1   -0.80    0.90
 -14   4   1    0.10    0.80
 -14   4   1   -2.30    1.30
 -14   4   1   -0.70    1.10
  13  -4  -1    0.60    1.00
  13  -4  -1    0.90    1.20
 -13   4   1    0.90    1.20
 -13   4   1    0.50    1.10
 -13   4   1    0.10    0.80
 -13   4   1    1.70    0.90
  12  -4  -1   15.50    1.50
  12  -4  -1   11.00    1.80
 -12   4   1   12.70    2.00
 -12   4   1   13.30    1.90
 -12   4   1   10.70    1.40
 -12   4   1   10.60    1.50
  11  -4  -1  530.75   12.80
  11  -4  -1  551.24   14.10
 -11   4   1  548.25   13.10
 -11   4   1  544.65   14.00
 -11   4   1  561.44   14.30
  10  -4  -1  727.43   17.10
  10  -4  -1  777.82   18.30
  10  -4  -1  765.82   18.30
 -10   4   1  741.53   17.90
 -10   4   1  761.22   17.20
   9  -4  -1  763.32   18.20
   9  -4  -1  755.52   18.30
   9  -4  -1  774.22   17.30
  -9   4   1  765.72   17.90
  -9   4   1  774.92   17.20
   8  -4  -1  122.19    4.40
   8  -4  -1  118.49    4.50
  -8   4   1  123.19    4.00
  -8   4   1  121.69    3.70
  -8   4   1  123.49    4.30
   7  -4  -1  391.36   10.20
   7  -4  -1  397.46   10.10
   7  -4  -1  400.26    9.60
  -7   4   1  387.46    9.20
  -7   4   1  394.76    9.80
  -7   4   1  390.66    9.60
   6  -4  -1  229.98    6.50
   6  -4  -1  240.98    6.10
   6  -4  -1  235.68    6.40
   6  -4  -1  234.48    6.60
  -6   4   1  225.08    6.00
  -6   4   1  236.88    5.80
  -6   4   1  237.38    6.10
   5  -4  -1  971.10   20.90
   5  -4  -1  965.70   21.40
  -5   4   1  962.30   20.90
  -5   4   1  961.10   20.80
   4  -4  -1  716.53   15.10
   4  -4  -1  699.23   15.70
   4  -4  -1  692.13   15.30
  -4   4   1  680.13   15.10
  -4   4   1  669.33   15.20
  -4   4   1  686.03   15.20
   3  -4  -1  198.48    5.60
   3  -4  -1  206.98    5.50
   3  -4  -1  211.98    5.90
  -3   4   1  205.38    5.80
  -3   4   1  206.98    5.20
  -3   4   1  209.08    5.20
  -3   4   1  215.08    5.40
   2  -4  -1   52.19    2.00
   2  -4  -1   52.09    2.40
   2  -4  -1   50.89    2.30
   2  -4  -1   55.29    2.20
   2  -4  -1   52.19    1.70
  -2   4   1   51.99    1.90
  -2   4   1   54.69    2.10
  -2   4   1   53.59    2.00
  -2   4   1   54.09    1.90
  -2   4   1   56.39    2.00
   1  -4  -1   37.50    1.80
   1  -4  -1   36.80    1.30
   1  -4  -1   43.10    2.10
   1  -4  -1   42.30    2.10
   1  -4  -1   37.00    1.60
  -1   4   1   35.70    1.30
  -1   4   1   35.80    1.60
  -1   4   1   35.90    1.70
  -1   4   1   36.50    1.70
  -1   4   1   35.40    1.70
  -1   4   1   36.60    1.10
   0  -4  -1  225.08    5.80
   0  -4  -1  221.38    6.20
   0  -4  -1  223.58    5.00
   0  -4  -1  231.48    5.30
   0  -4  -1  217.38    5.70
   0  -4  -1  223.68    6.10
   0   4   1  222.48    5.20
   0   4   1  225.18    5.80
   0   4   1  229.58    4.90
   0   4   1  225.08    5.80
  -1  -4  -1  119.19    4.00
  -1  -4  -1  119.49    3.50
  -1  -4  -1  120.29    3.00
  -1  -4  -1  125.39    3.70
   1   4   1  122.79    3.70
   1   4   1  119.29    3.20
   1   4   1  121.49    2.90
   1   4   1  118.29    3.80
  -2  -4  -1   23.70    1.50
  -2  -4  -1   23.30    1.70
  -2  -4  -1   22.20    1.20
  -2  -4  -1   21.40    1.00
   2   4   1   22.30    1.50
   2   4   1   19.60    1.10
   2   4   1   22.80    1.40
  -3  -4  -1   37.80    1.60
  -3  -4  -1   41.60    2.30
  -3  -4  -1   41.20    1.70
  -3  -4  -1   37.30    2.00
   3   4   1   37.50    2.10
   3   4   1   37.20    1.90
  -4  -4  -1   14.20    1.60
  -4  -4  -1   13.40    1.00
  -4  -4  -1   15.20    1.10
  -4  -4  -1   14.10    1.40
   4   4   1   14.60    1.50
  -5  -4  -1  292.67    8.70
  -5  -4  -1  293.47    7.40
  -5  -4  -1  288.37    7.10
  -5  -4  -1  300.47    8.10
  -5  -4  -1  291.87    8.50
   5   4   1  298.57    7.90
  -6  -4  -1  673.33   15.80
  -6  -4  -1  706.13   17.00
  -6  -4  -1  678.93   17.30
  -6  -4  -1  686.53   16.50
   6   4   1  690.53   16.20
  -7  -4  -1  726.13   17.20
  -7  -4  -1  678.63   16.30
  -7  -4  -1  697.23   17.90
  -7  -4  -1  712.23   17.60
   7   4   1  689.13   16.70
  -8  -4  -1   77.59    4.30
  -8  -4  -1   76.99    4.10
  -8  -4  -1   77.89    3.50
  -8  -4  -1   73.09    3.80
   8   4   1   84.79    3.80
  -9  -4  -1   71.89    4.50
  -9  -4  -1   66.69    3.40
  -9  -4  -1   64.29    3.70
  -9  -4  -1   66.39    4.00
   9   4   1   69.89    3.70
 -10  -4  -1   82.29    4.90
 -10  -4  -1   85.99    4.00
 -10  -4  -1   78.39    4.30
 -10  -4  -1   80.79    4.60
  10   4   1   78.39    4.10
 -11  -4  -1  109.79    5.40
 -11  -4  -1  114.79    6.30
 -11  -4  -1  121.79    6.00
 -11  -4  -1  111.99    4.90
  11   4   1  125.99    5.40
 -12  -4  -1   91.29    5.80
 -12  -4  -1   81.79    4.80
 -12  -4  -1   82.39    4.40
 -12  -4  -1   83.39    5.10
  12   4   1   86.89    4.80
 -13  -4  -1    4.70    1.60
 -13  -4  -1    3.20    1.90
 -13  -4  -1    3.30    1.80
 -13  -4  -1    5.80    2.00
  13   4   1    3.60    1.80
 -14  -4  -1    0.00    1.50
 -14  -4  -1    1.90    1.80
 -14  -4  -1    3.70    1.70
 -14  -4  -1    0.40    1.80
  14   4   1    0.40    1.70
 -15  -4  -1   20.60    3.20
  15   4   1   19.90    3.10
  19  -5  -1    2.70    1.60
 -19   5   1    0.40    2.00
  18  -5  -1    6.60    1.90
  18  -5  -1    7.40    2.20
 -18   5   1    4.30    2.00
 -18   5   1    1.20    2.00
  17  -5  -1    5.10    1.90
  17  -5  -1   10.10    2.00
 -17   5   1    5.60    1.60
 -17   5   1    6.90    2.20
 -17   5   1    5.30    2.00
  16  -5  -1    8.90    2.00
  16  -5  -1   10.40    2.10
 -16   5   1    8.40    1.50
 -16   5   1    7.90    2.10
 -16   5   1    9.50    2.50
  15  -5  -1    0.30    1.10
  15  -5  -1   -0.60    1.10
 -15   5   1   -1.30    1.40
 -15   5   1   -0.30    1.00
 -15   5   1   -2.80    1.20
  14  -5  -1    3.30    1.50
 -14   5   1    3.90    1.70
 -14   5   1    4.40    1.70
 -14   5   1    2.20    1.10
 -14   5   1    4.70    1.20
  13  -5  -1  191.58    5.80
  13  -5  -1  202.78    7.00
 -13   5   1  187.98    7.10
 -13   5   1  196.08    7.00
 -13   5   1  191.58    6.00
  12  -5  -1    5.30    1.60
  12  -5  -1    6.40    1.20
 -12   5   1    4.40    1.60
 -12   5   1    5.20    1.00
 -12   5   1    4.00    1.20
  11  -5  -1  200.18    6.90
  11  -5  -1  210.68    7.20
  11  -5  -1  201.98    6.10
 -11   5   1  206.58    6.00
 -11   5   1  211.98    6.80
  10  -5  -1  171.98    6.20
  10  -5  -1  168.18    6.00
 -10   5   1  176.18    5.80
 -10   5   1  180.88    5.20
 -10   5   1  176.68    5.70
   9  -5  -1   54.59    3.00
   9  -5  -1   56.29    3.20
  -9   5   1   59.09    2.70
  -9   5   1   54.39    2.80
  -9   5   1   52.89    2.30
   8  -5  -1    6.00    1.10
   8  -5  -1    3.60    1.20
   8  -5  -1    5.90    1.20
  -8   5   1    6.10    0.90
  -8   5   1    3.90    1.00
  -8   5   1    6.00    1.10
   7  -5  -1  483.65   11.40
   7  -5  -1  471.75   11.80
   7  -5  -1  460.85   11.90
   7  -5  -1  482.15   12.20
  -7   5   1  470.25   11.30
  -7   5   1  485.05   11.40
  -7   5   1  499.55   11.10
   6  -5  -1  857.51   20.00
   6  -5  -1  893.21   19.60
  -6   5   1  879.91   19.50
  -6   5   1  892.81   19.40
   5  -5  -1 1205.18   26.90
   5  -5  -1 1214.88   26.40
   5  -5  -1 1236.68   26.20
  -5   5   1 1237.78   26.30
  -5   5   1 1201.68   26.10
  -5   5   1 1226.38   26.30
   4  -5  -1  576.14   13.30
   4  -5  -1  576.44   13.60
   4  -5  -1  598.54   14.00
  -4   5   1  567.04   13.10
  -4   5   1  576.14   13.00
   3  -5  -1   56.29    2.50
   3  -5  -1   54.69    2.50
   3  -5  -1   55.09    2.80
  -3   5   1   57.99    2.20
  -3   5   1   56.89    2.30
  -3   5   1   56.29    2.10
   2  -5  -1  309.07    8.10
   2  -5  -1  307.87    6.70
   2  -5  -1  308.67    8.40
   2  -5  -1  298.57    7.90
   2  -5  -1  306.67    7.10
  -2   5   1  309.17    7.40
  -2   5   1  308.57    7.70
  -2   5   1  298.67    7.50
  -2   5   1  301.07    7.40
   1  -5  -1  110.59    3.00
   1  -5  -1  120.59    3.70
   1  -5  -1  116.19    4.10
   1  -5  -1  111.99    4.20
  -1   5   1  112.69    3.60
  -1   5   1  112.89    3.50
  -1   5   1  113.39    3.10
  -1   5   1  122.39    2.80
  -1   5   1  114.39    3.70
  -1   5   1  112.39    3.70
   0  -5  -1   62.29    2.50
   0  -5  -1   70.79    3.10
   0  -5  -1   65.69    2.10
   0  -5  -1   72.39    3.00
   0  -5  -1   69.99    2.70
   0   5   1   65.89    1.80
   0   5   1   68.39    2.70
   0   5   1   66.39    2.10
   0   5   1   71.99    2.80
  -1  -5  -1  537.55   11.70
  -1  -5  -1  561.64   12.90
  -1  -5  -1  545.75   13.40
  -1  -5  -1  531.35   12.40
   1   5   1  568.34   12.80
   1   5   1  528.05   12.80
   1   5   1  526.95   11.60
   1   5   1  534.35   11.90
  -2  -5  -1   78.39    2.40
  -2  -5  -1   81.59    2.80
  -2  -5  -1   80.19    3.60
  -2  -5  -1   82.89    3.20
   2   5   1   79.79    2.60
   2   5   1   84.69    3.10
   2   5   1   78.49    3.20
  -3  -5  -1  102.09    3.00
  -3  -5  -1   98.09    4.10
  -3  -5  -1   97.79    3.20
  -3  -5  -1  106.19    3.90
   3   5   1  101.09    3.20
   3   5   1  105.09    3.90
   3   5   1  101.49    3.70
  -4  -5  -1   10.00    0.90
  -4  -5  -1   10.80    1.70
  -4  -5  -1   11.10    1.50
  -4  -5  -1   10.60    1.10
   4   5   1    9.80    1.40
   4   5   1    8.80    1.40
  -5  -5  -1   30.10    2.20
  -5  -5  -1   25.40    1.50
  -5  -5  -1   30.20    2.50
  -5  -5  -1   29.50    1.70
   5   5   1   21.50    1.90
  -6  -5  -1   81.39    4.20
  -6  -5  -1   95.19    4.10
  -6  -5  -1   86.59    3.30
  -6  -5  -1   83.59    2.90
   6   5   1   92.49    4.00
  -7  -5  -1  137.69    4.70
  -7  -5  -1  140.59    4.20
  -7  -5  -1  155.18    6.20
  -7  -5  -1  141.59    5.50
   7   5   1  144.29    5.30
  -8  -5  -1   -0.20    1.10
  -8  -5  -1    0.00    1.00
  -8  -5  -1   -0.20    0.80
   8   5   1    0.50    1.00
  -9  -5  -1   54.39    3.10
  -9  -5  -1   67.99    4.40
  -9  -5  -1   51.19    3.60
   9   5   1   54.69    3.60
 -10  -5  -1    8.60    1.90
 -10  -5  -1    7.00    2.10
 -10  -5  -1    8.00    1.60
  10   5   1    6.60    1.80
 -11  -5  -1  248.58    8.20
 -11  -5  -1  259.77    9.60
 -11  -5  -1  259.17    9.20
  11   5   1  251.07    8.80
 -12  -5  -1   25.50    3.50
 -12  -5  -1   25.90    3.20
 -12  -5  -1   24.50    2.70
  12   5   1   28.40    3.30
 -13  -5  -1    6.90    2.20
 -13  -5  -1    7.50    2.30
  13   5   1    4.40    2.00
 -14  -5  -1    9.30    2.50
  14   5   1    9.80    2.50
  19  -6  -1   -0.50    1.40
 -19   6   1   -0.50    1.90
 -19   6   1   -0.70    1.60
  18  -6  -1    9.70    2.30
  18  -6  -1   10.70    2.20
 -18   6   1    8.40    2.40
 -18   6   1   10.70    2.60
  17  -6  -1  112.09    5.20
  17  -6  -1  108.39    5.80
 -17   6   1  106.39    5.90
 -17   6   1   97.49    4.60
 -17   6   1  103.89    5.90
  16  -6  -1  159.88    6.10
  16  -6  -1  172.08    7.00
 -16   6   1  162.98    7.20
 -16   6   1  160.18    7.20
 -16   6   1  156.98    5.70
  15  -6  -1   68.59    4.10
 -15   6   1   60.19    4.20
 -15   6   1   58.59    4.20
 -15   6   1   60.59    3.20
  14  -6  -1   64.99    4.00
 -14   6   1   61.59    3.90
 -14   6   1   63.29    4.00
 -14   6   1   64.19    3.20
  13  -6  -1   10.40    1.50
  13  -6  -1    9.00    2.00
  13  -6  -1    8.30    2.00
 -13   6   1    6.90    1.80
 -13   6   1    7.20    1.30
 -13   6   1    7.20    1.60
  12  -6  -1    0.70    1.00
  12  -6  -1   -0.20    0.80
  12  -6  -1   -1.80    1.00
 -12   6   1   -0.10    0.70
 -12   6   1   -1.40    0.80
  11  -6  -1   -0.50    0.90
  11  -6  -1   -1.10    1.10
 -11   6   1   -0.70    0.70
 -11   6   1   -1.20    0.70
 -11   6   1   -0.30    0.70
  10  -6  -1   22.50    2.40
  10  -6  -1   22.40    2.50
 -10   6   1   17.10    1.50
 -10   6   1   15.70    1.80
 -10   6   1   22.30    2.00
   9  -6  -1    3.20    1.20
   9  -6  -1    6.50    1.30
   9  -6  -1    6.30    1.20
  -9   6   1    7.70    1.30
  -9   6   1    4.90    0.90
  -9   6   1    4.90    1.10
   8  -6  -1    1.00    0.90
   8  -6  -1    2.30    0.80
   8  -6  -1    2.00    0.80
   8  -6  -1    1.60    1.00
  -8   6   1    2.80    0.70
  -8   6   1    1.00    0.80
  -8   6   1    1.80    0.60
   7  -6  -1  499.95   11.90
   7  -6  -1  501.35   12.60
   7  -6  -1  481.75   12.10
  -7   6   1  494.85   11.60
  -7   6   1  492.65   11.90
   6  -6  -1  923.51   21.10
   6  -6  -1  916.71   20.20
   6  -6  -1  932.71   20.60
  -6   6   1  894.81   20.40
  -6   6   1  921.21   20.20
   5  -6  -1 1840.92   38.60
   5  -6  -1 1776.82   37.20
   5  -6  -1 1790.92   37.70
   5  -6  -1 1694.33   38.10
  -5   6   1 1751.02   37.20
  -5   6   1 1722.23   37.50
  -5   6   1 1725.23   37.50
   4  -6  -1  256.67    7.20
   4  -6  -1  262.07    7.20
   4  -6  -1  260.17    7.80
  -4   6   1  255.67    6.70
  -4   6   1  256.07    6.50
  -4   6   1  249.78    6.80
   3  -6  -1  266.77    6.10
   3  -6  -1  269.27    7.60
   3  -6  -1  266.27    8.00
  -3   6   1  267.07    6.80
  -3   6   1  268.67    7.10
  -3   6   1  261.57    7.00
  -3   6   1  265.47    6.90
   2  -6  -1  440.46   10.80
   2  -6  -1  407.66   11.20
   2  -6  -1  423.26   10.90
  -2   6   1  415.96   10.30
  -2   6   1  421.46   10.00
  -2   6   1  404.26   10.20
  -2   6   1  428.16   10.20
   1  -6  -1 1619.34   34.00
   1  -6  -1 1677.23   35.80
   1  -6  -1 1666.03   36.20
   1  -6  -1 1637.34   35.10
  -1   6   1 1657.43   33.80
  -1   6   1 1612.54   35.00
  -1   6   1 1594.14   34.00
  -1   6   1 1596.54   35.00
  -1   6   1 1600.34   34.80
  -1   6   1 1595.04   35.00
   0  -6  -1  790.12   18.00
   0  -6  -1  766.12   18.70
   0  -6  -1  794.72   18.50
   0   6   1  784.42   16.90
   0   6   1  768.92   17.90
   0   6   1  775.02   17.90
   0   6   1  783.12   16.50
   0   6   1  797.92   18.00
  -1  -6  -1  407.06   10.10
  -1  -6  -1  401.36    9.80
  -1  -6  -1  383.36   10.40
  -1  -6  -1  394.06   10.80
  -1  -6  -1  377.46    8.80
   1   6   1  395.96   10.00
   1   6   1  387.56    8.70
   1   6   1  394.26   10.00
   1   6   1  396.76    9.00
  -2  -6  -1   63.39    2.20
  -2  -6  -1   63.79    3.00
  -2  -6  -1   61.59    3.40
  -2  -6  -1   59.09    2.50
   2   6   1   61.49    2.20
   2   6   1   63.79    2.90
   2   6   1   64.19    3.00
  -3  -6  -1   69.69    3.20
  -3  -6  -1   66.19    2.40
  -3  -6  -1   61.69    3.50
  -3  -6  -1   65.99    2.60
   3   6   1   62.59    2.40
   3   6   1   66.49    3.20
   3   6   1   69.79    3.20
  -4  -6  -1   76.49    4.00
  -4  -6  -1   70.99    3.40
  -4  -6  -1   69.89    2.70
  -4  -6  -1   67.69    2.60
   4   6   1   68.89    2.70
   4   6   1   71.79    3.30
   4   6   1   72.39    3.40
  -5  -6  -1    5.20    1.50
  -5  -6  -1    5.90    0.90
  -5  -6  -1    4.70    1.20
  -5  -6  -1    4.40    0.90
   5   6   1    4.00    1.20
   5   6   1    4.90    1.30
  -6  -6  -1   27.80    1.90
  -6  -6  -1   27.30    2.50
  -6  -6  -1   27.70    1.70
  -6  -6  -1   25.80    2.90
   6   6   1   29.80    2.60
   6   6   1   24.00    2.40
  -7  -6  -1   18.30    2.40
  -7  -6  -1   21.40    2.70
  -7  -6  -1   17.40    1.80
   7   6   1   23.00    2.80
   7   6   1   19.40    2.30
  -8  -6  -1   19.10    2.10
  -8  -6  -1   20.50    2.60
  -8  -6  -1   17.40    2.70
   8   6   1   20.60    2.50
   8   6   1   16.70    2.40
  -9  -6  -1   18.40    2.90
  -9  -6  -1   19.50    2.60
  -9  -6  -1   17.10    2.10
   9   6   1   23.60    3.00
   9   6   1   18.10    2.40
 -10  -6  -1  227.78    9.40
 -10  -6  -1  240.68    8.90
 -10  -6  -1  233.48    7.70
  10   6   1  250.87    9.20
  10   6   1  253.07    8.70
 -11  -6  -1  109.29    6.40
 -11  -6  -1  114.99    6.30
 -11  -6  -1  115.89    6.00
  11   6   1  126.89    6.70
  11   6   1  129.49    6.10
 -12  -6  -1   14.90    3.10
 -12  -6  -1   14.70    2.80
  12   6   1   18.40    3.20
  12   6   1   18.60    3.00
 -13  -6  -1    1.10    2.10
 -13  -6  -1    2.80    2.00
  13   6   1    2.40    2.00
  13   6   1    1.40    1.80
  14   6   1   12.90    2.80
  19  -7  -1    7.30    2.40
  19  -7  -1    8.50    2.20
 -19   7   1    9.40    2.70
 -19   7   1    8.30    2.50
  18  -7  -1   60.49    4.60
  18  -7  -1   58.59    4.00
 -18   7   1   61.69    5.00
 -18   7   1   60.29    5.00
  17  -7  -1  325.37   10.90
  17  -7  -1  334.57   10.10
 -17   7   1  352.46   13.00
 -17   7   1  319.57   11.10
 -17   7   1  313.27   11.10
  16  -7  -1  152.48    6.70
 -16   7   1  154.58    6.80
 -16   7   1  142.09    5.40
 -16   7   1  157.58    7.10
  15  -7  -1   16.60    2.60
 -15   7   1   16.00    2.40
 -15   7   1   13.90    1.80
 -15   7   1   16.50    2.60
  14  -7  -1    0.40    1.40
  14  -7  -1   -0.20    1.40
  14  -7  -1   -0.90    0.80
 -14   7   1   -2.20    1.30
 -14   7   1    1.00    1.40
 -14   7   1    1.30    0.90
  13  -7  -1   30.40    2.40
  13  -7  -1   32.90    3.10
  13  -7  -1   32.50    3.50
 -13   7   1   29.80    2.10
 -13   7   1   27.10    2.70
  12  -7  -1   52.29    3.70
  12  -7  -1   52.19    3.50
  12  -7  -1   49.50    2.90
 -12   7   1   53.39    2.70
 -12   7   1   51.99    3.20
 -12   7   1   54.49    3.30
  11  -7  -1  146.49    5.70
  11  -7  -1  151.48    6.10
 -11   7   1  145.39    4.70
 -11   7   1  144.69    5.20
 -11   7   1  140.59    5.40
  10  -7  -1    4.30    1.30
  10  -7  -1    5.90    1.30
  10  -7  -1    5.80    1.60
 -10   7   1    3.40    1.10
 -10   7   1    3.40    1.10
 -10   7   1    3.70    0.90
   9  -7  -1   30.10    2.50
   9  -7  -1   34.80    2.50
   9  -7  -1   33.10    2.10
  -9   7   1   33.00    2.10
  -9   7   1   34.30    1.90
  -9   7   1   31.00    1.90
   8  -7  -1    5.10    1.20
   8  -7  -1    4.90    1.10
   8  -7  -1    5.50    1.20
  -8   7   1    4.30    1.00
  -8   7   1    5.20    0.90
   7  -7  -1   54.59    3.00
   7  -7  -1   56.39    2.70
  -7   7   1   54.69    2.40
  -7   7   1   54.39    2.60
   6  -7  -1  455.25   10.70
   6  -7  -1  442.16   11.70
   6  -7  -1  450.95   11.20
  -6   7   1  448.76   10.70
  -6   7   1  442.66   11.00
  -6   7   1  461.55   11.00
   5  -7  -1  177.78    5.50
   5  -7  -1  166.98    6.10
   5  -7  -1  169.28    5.70
  -5   7   1  174.78    5.00
  -5   7   1  173.58    5.20
   4  -7  -1  182.38    5.90
   4  -7  -1  181.68    5.90
   4  -7  -1  177.58    4.90
   4  -7  -1  190.18    6.60
  -4   7   1  183.18    5.60
  -4   7   1  195.08    5.30
  -4   7   1  189.38    5.50
   3  -7  -1   93.39    4.40
   3  -7  -1   97.99    4.10
   3  -7  -1  100.99    4.10
   3  -7  -1   96.79    2.60
  -3   7   1   99.49    3.70
  -3   7   1   95.69    3.50
  -3   7   1   97.59    3.60
  -3   7   1  103.09    3.40
   2  -7  -1  372.96   10.20
   2  -7  -1  379.66   10.10
   2  -7  -1  386.06   10.80
  -2   7   1  366.86    8.40
  -2   7   1  364.16    9.60
  -2   7   1  373.66    9.30
  -2   7   1  372.46    9.60
  -2   7   1  368.16    9.40
   1  -7  -1  788.12   18.80
   1  -7  -1  764.82   19.10
  -1   7   1  777.02   18.00
  -1   7   1  753.02   16.70
  -1   7   1  785.82   16.40
  -1   7   1  779.72   18.00
  -1   7   1  771.22   18.00
  -1   7   1  771.22   17.70
   0  -7  -1  778.82   19.00
   0  -7  -1  732.63   18.40
   0  -7  -1  741.23   17.90
   0   7   1  778.42   17.90
   0   7   1  746.43   16.50
   0   7   1  763.32   17.90
   0   7   1  750.22   16.10
   0   7   1  800.52   18.10
  -1  -7  -1   89.09    2.70
  -1  -7  -1   92.69    4.10
  -1  -7  -1   93.89    4.40
  -1  -7  -1   88.69    3.70
   1   7   1   91.99    3.80
   1   7   1   84.59    3.60
   1   7   1   83.59    2.50
   1   7   1   87.69    2.80
  -2  -7  -1   11.90    1.60
  -2  -7  -1   13.50    2.00
  -2  -7  -1   12.30    1.00
   2   7   1   11.10    1.60
   2   7   1   13.50    1.10
   2   7   1   13.90    1.80
  -3  -7  -1   80.49    3.80
  -3  -7  -1   81.99    4.40
  -3  -7  -1   85.49    2.90
  -3  -7  -1   84.19    3.30
   3   7   1   80.49    3.80
   3   7   1   76.99    2.80
   3   7   1   85.99    3.80
  -4  -7  -1   79.99    4.00
  -4  -7  -1   78.09    3.10
  -4  -7  -1   80.79    4.50
  -4  -7  -1   74.99    2.90
   4   7   1   80.19    3.90
   4   7   1   77.09    2.90
   4   7   1   80.69    3.80
  -5  -7  -1  155.18    4.90
  -5  -7  -1  164.68    6.20
  -5  -7  -1  171.88    6.90
  -5  -7  -1  155.48    4.90
   5   7   1  156.78    6.10
   5   7   1  154.28    4.90
   5   7   1  157.58    5.90
  -6  -7  -1   45.60    3.70
  -6  -7  -1   45.30    2.50
  -6  -7  -1   50.29    3.50
  -6  -7  -1   44.10    2.30
   6   7   1   46.70    3.20
   6   7   1   47.70    3.40
   6   7   1   38.90    2.40
  -7  -7  -1    0.00    0.80
  -7  -7  -1    2.40    1.60
  -7  -7  -1    1.00    1.30
   7   7   1    0.50    1.20
   7   7   1    2.40    1.30
   7   7   1    0.80    0.90
  -8  -7  -1    7.30    1.50
  -8  -7  -1    7.20    2.20
  -8  -7  -1    7.40    2.00
   8   7   1    8.20    2.00
   8   7   1   11.20    2.30
  -9  -7  -1    1.90    1.60
  -9  -7  -1    1.20    1.70
  -9  -7  -1    0.50    1.60
   9   7   1    0.00    1.30
   9   7   1    2.00    1.70
 -10  -7  -1   80.19    5.20
 -10  -7  -1   91.79    6.10
  10   7   1   81.49    4.90
  10   7   1   84.39    5.50
 -11  -7  -1    0.60    1.60
 -11  -7  -1   -1.30    2.00
  11   7   1    4.50    1.90
  11   7   1    2.50    1.90
 -12  -7  -1   10.30    2.90
 -12  -7  -1    7.00    2.40
  12   7   1   11.60    3.00
  12   7   1   11.20    2.50
 -13  -7  -1    4.60    2.20
 -13  -7  -1    4.20    2.80
  13   7   1    8.80    2.50
  19  -8  -1   22.90    3.20
  19  -8  -1   29.30    3.20
 -19   8   1   28.50    3.70
 -19   8   1   26.90    3.80
  18  -8  -1   96.79    5.80
  18  -8  -1  100.79    5.20
 -18   8   1  113.29    6.40
 -18   8   1   99.99    5.90
  17  -8  -1  130.39    6.40
 -17   8   1  127.59    6.60
 -17   8   1  130.39    6.50
  16  -8  -1   63.39    4.50
 -16   8   1   63.89    3.50
 -16   8   1   60.69    4.30
 -16   8   1   68.29    4.60
  15  -8  -1   -0.40    1.50
  15  -8  -1   -1.60    1.30
 -15   8   1   -1.20    1.20
 -15   8   1    0.50    0.90
 -15   8   1   -0.10    1.60
  14  -8  -1   -0.60    1.60
  14  -8  -1    1.30    1.60
  14  -8  -1   -0.70    1.30
 -14   8   1    3.00    1.60
 -14   8   1    2.80    1.10
  13  -8  -1  247.28    8.00
  13  -8  -1  250.57    9.10
  13  -8  -1  248.78    8.90
 -13   8   1  251.67    7.30
 -13   8   1  265.37    8.50
 -13   8   1  256.67    8.10
  12  -8  -1  185.08    7.00
  12  -8  -1  180.18    7.20
 -12   8   1  178.18    5.60
 -12   8   1  177.98    6.60
 -12   8   1  181.38    6.20
  11  -8  -1  139.29    5.80
  11  -8  -1  138.29    5.90
  11  -8  -1  140.59    5.30
 -11   8   1  142.99    5.20
 -11   8   1  143.49    4.70
 -11   8   1  147.19    5.50
  10  -8  -1   28.90    2.30
  10  -8  -1   36.50    2.90
  10  -8  -1   31.90    2.90
 -10   8   1   28.40    1.90
 -10   8   1   34.90    2.40
   9  -8  -1  138.89    5.00
   9  -8  -1  133.19    4.80
   9  -8  -1  142.59    5.50
   9  -8  -1  129.09    5.50
  -9   8   1  136.79    4.50
  -9   8   1  138.99    4.80
   8  -8  -1   46.20    2.60
   8  -8  -1   39.90    2.80
  -8   8   1   42.30    2.20
  -8   8   1   43.60    2.50
   7  -8  -1   12.10    1.60
   7  -8  -1    8.70    1.60
   7  -8  -1    9.30    1.10
  -7   8   1   12.40    1.50
  -7   8   1   10.80    1.20
  -7   8   1   11.80    1.50
   6  -8  -1   10.90    1.60
   6  -8  -1    9.80    1.70
   6  -8  -1   11.50    1.20
   6  -8  -1   15.40    1.70
  -6   8   1   12.90    1.50
  -6   8   1   12.00    1.40
  -6   8   1   11.20    1.20
   5  -8  -1    0.40    0.80
   5  -8  -1    0.00    0.80
   5  -8  -1    0.50    0.90
  -5   8   1    0.60    0.60
  -5   8   1    0.00    0.70
  -5   8   1    0.20    0.70
   4  -8  -1    7.90    0.90
   4  -8  -1    6.20    1.30
   4  -8  -1    5.60    1.50
   4  -8  -1    7.50    1.50
  -4   8   1    6.60    1.10
  -4   8   1    6.70    1.00
  -4   8   1    5.80    1.10
   3  -8  -1  176.68    6.80
   3  -8  -1  176.18    6.20
   3  -8  -1  182.88    6.30
  -3   8   1  183.38    5.70
  -3   8   1  177.78    5.30
  -3   8   1  189.38    5.70
  -3   8   1  168.88    5.40
   2  -8  -1  162.38    5.80
   2  -8  -1  164.28    5.90
   2  -8  -1  156.68    6.30
  -2   8   1  148.09    4.90
  -2   8   1  155.48    4.00
  -2   8   1  153.48    5.20
  -2   8   1  148.59    5.00
  -2   8   1  150.88    5.20
   1  -8  -1 1053.39   25.20
   1  -8  -1 1091.09   26.00
   1  -8  -1 1116.49   25.50
  -1   8   1 1073.39   24.50
  -1   8   1 1063.89   22.70
  -1   8   1 1092.09   24.30
  -1   8   1 1097.69   24.60
  -1   8   1 1046.20   24.50
  -1   8   1 1056.99   23.00
   0  -8  -1  251.87    7.70
   0  -8  -1  253.47    8.70
   0  -8  -1  253.47    8.20
   0   8   1  252.77    6.20
   0   8   1  248.78    5.80
   0   8   1  252.47    5.90
   0   8   1  261.37    7.70
   0   8   1  257.17    7.60
   0   8   1  256.47    7.40
   0   8   1  243.38    7.50
  -1  -8  -1  163.18    5.70
  -1  -8  -1  155.48    6.00
  -1  -8  -1  144.59    6.30
   1   8   1  159.38    5.60
   1   8   1  150.48    4.30
   1   8   1  166.88    5.70
  -2  -8  -1    0.70    1.00
  -2  -8  -1    0.50    0.50
  -2  -8  -1    1.00    1.20
  -2  -8  -1    0.40    0.90
   2   8   1    0.90    0.50
   2   8   1    0.20    0.80
   2   8   1    0.80    1.00
  -3  -8  -1   96.09    4.50
  -3  -8  -1  100.99    5.40
  -3  -8  -1   93.29    4.70
  -3  -8  -1   92.29    3.20
   3   8   1   97.39    4.40
   3   8   1   87.69    3.20
   3   8   1   99.39    4.50
  -4  -8  -1  321.77    8.30
  -4  -8  -1  317.37   10.80
  -4  -8  -1  338.97   10.20
   4   8   1  326.97    9.80
   4   8   1  320.07    8.30
   4   8   1  332.67   10.00
  -5  -8  -1   53.69    2.60
  -5  -8  -1   58.09    3.80
  -5  -8  -1   61.79    4.40
   5   8   1   54.49    3.70
   5   8   1   50.79    2.60
   5   8   1   54.39    3.70
  -6  -8  -1    7.00    1.80
  -6  -8  -1    6.80    2.10
  -6  -8  -1    3.70    1.10
   6   8   1    2.20    1.60
   6   8   1    4.30    1.50
   6   8   1    3.80    1.10
  -7  -8  -1    1.30    1.70
  -7  -8  -1    0.70    1.60
  -7  -8  -1    2.80    1.60
   7   8   1   -1.40    1.00
   7   8   1    0.70    0.90
   7   8   1    0.80    1.40
  -8  -8  -1   53.09    4.80
  -8  -8  -1   49.10    4.10
   8   8   1   48.50    4.00
   8   8   1   63.29    4.20
  -9  -8  -1   -0.90    1.60
  -9  -8  -1    0.00    1.80
   9   8   1   -2.10    1.40
   9   8   1   -2.30    1.20
 -10  -8  -1    6.50    2.50
 -10  -8  -1   10.90    2.80
  10   8   1    9.20    2.60
  10   8   1    9.40    2.40
 -11  -8  -1   15.90    3.40
 -11  -8  -1   14.40    3.00
  11   8   1   18.70    3.40
  11   8   1   16.40    2.90
 -12  -8  -1    6.40    2.60
 -12  -8  -1    9.90    3.20
  12   8   1   11.00    2.80
  12   8   1    9.10    3.30
  19  -9  -1   -0.10    1.70
  19  -9  -1    2.20    1.80
 -19   9   1   -2.10    1.90
 -19   9   1    1.10    1.80
  18  -9  -1   10.90    2.50
 -18   9   1   10.20    2.50
 -18   9   1    5.80    2.30
  17  -9  -1   29.00    3.70
 -17   9   1   26.40    3.50
 -17   9   1   30.00    3.50
  16  -9  -1    7.50    2.10
  16  -9  -1    7.80    2.40
 -16   9   1    6.40    1.40
 -16   9   1    8.00    2.10
 -16   9   1    8.40    2.30
  15  -9  -1    3.00    1.90
  15  -9  -1    1.40    1.50
  15  -9  -1   -0.30    1.40
 -15   9   1    1.20    1.00
 -15   9   1    0.40    1.40
 -15   9   1    2.40    1.40
  14  -9  -1   69.69    4.70
  14  -9  -1   51.59    3.70
  14  -9  -1   56.99    4.40
 -14   9   1   64.29    4.00
 -14   9   1   58.09    3.10
 -14   9   1   61.29    3.80
  13  -9  -1  460.85   13.40
  13  -9  -1  448.46   13.60
 -13   9   1  450.05   12.80
 -13   9   1  437.46   11.50
 -13   9   1  464.65   12.50
  12  -9  -1  291.87    9.60
  12  -9  -1  281.37    8.60
  12  -9  -1  271.67    9.50
 -12   9   1  287.77    9.00
 -12   9   1  286.57    8.00
 -12   9   1  269.77    8.50
  11  -9  -1  292.27    9.80
  11  -9  -1  292.37    9.40
  11  -9  -1  282.47    8.60
 -11   9   1  278.47    8.40
 -11   9   1  286.17    8.00
  10  -9  -1    3.20    1.30
  10  -9  -1    4.50    1.60
  10  -9  -1    3.60    1.20
  10  -9  -1    4.70    1.60
 -10   9   1    3.00    1.00
 -10   9   1    3.30    1.20
   9  -9  -1    6.40    1.40
   9  -9  -1    6.40    1.60
   9  -9  -1    7.10    1.50
  -9   9   1    8.80    1.60
  -9   9   1    8.40    1.30
   8  -9  -1  189.88    6.70
   8  -9  -1  187.28    5.50
   8  -9  -1  179.98    6.10
  -8   9   1  189.28    6.00
  -8   9   1  186.88    5.60
   7  -9  -1  168.58    5.10
   7  -9  -1  171.08    5.90
   7  -9  -1  165.18    6.20
  -7   9   1  176.78    5.70
  -7   9   1  182.88    5.30
  -7   9   1  171.28    5.60
   6  -9  -1  183.78    5.30
   6  -9  -1  182.88    6.20
   6  -9  -1  189.18    6.60
   6  -9  -1  180.18    7.00
  -6   9   1  185.68    5.50
  -6   9   1  184.78    5.80
   5  -9  -1   19.50    2.50
   5  -9  -1   22.40    2.50
   5  -9  -1   22.80    2.20
  -5   9   1   20.50    1.70
  -5   9   1   21.20    1.60
  -5   9   1   22.20    1.90
   4  -9  -1   -0.80    0.90
   4  -9  -1   -1.20    0.80
   4  -9  -1    0.20    1.00
  -4   9   1   -0.10    0.60
  -4   9   1    1.00    0.80
  -4   9   1    0.10    0.60
   3  -9  -1   41.40    2.90
   3  -9  -1   39.00    2.90
   3  -9  -1   41.70    3.40
  -3   9   1   44.20    2.60
  -3   9   1   40.30    2.30
  -3   9   1   52.19    2.70
  -3   9   1   44.10    2.60
   2  -9  -1   42.40    3.10
   2  -9  -1   39.50    3.30
   2  -9  -1   42.70    3.00
  -2   9   1   38.40    2.30
  -2   9   1   41.80    2.50
  -2   9   1   45.40    2.80
  -2   9   1   39.00    2.60
   1  -9  -1  162.38    6.10
   1  -9  -1  149.69    6.60
   1  -9  -1  150.68    6.10
  -1   9   1  152.78    3.90
  -1   9   1  144.99    5.20
  -1   9   1  151.28    4.20
  -1   9   1  152.98    5.50
  -1   9   1  154.18    5.50
  -1   9   1  150.68    5.50
   0  -9  -1   79.39    4.30
   0  -9  -1   76.79    3.90
   0  -9  -1   75.69    4.60
   0   9   1   78.59    3.90
   0   9   1   75.49    3.60
   0   9   1   74.29    3.80
   0   9   1   78.09    3.90
   0   9   1   77.69    2.60
   0   9   1   76.09    2.20
  -1  -9  -1   14.20    2.50
  -1  -9  -1   11.40    1.90
  -1  -9  -1   13.90    2.30
   1   9   1   15.30    1.10
   1   9   1   13.50    1.90
   1   9   1   10.60    1.70
   1   9   1   12.40    2.00
  -2  -9  -1  126.49    5.60
  -2  -9  -1  129.19    4.00
  -2  -9  -1  136.59    6.10
  -2  -9  -1  138.99    6.60
   2   9   1  143.89    5.60
   2   9   1  126.69    4.00
   2   9   1  147.29    5.80
  -3  -9  -1  206.78    8.00
  -3  -9  -1  212.48    7.60
  -3  -9  -1  200.98    5.70
  -3  -9  -1  213.28    8.60
   3   9   1  224.78    7.60
   3   9   1  216.68    7.50
   3   9   1  197.08    5.70
  -4  -9  -1  428.76   13.10
  -4  -9  -1  410.36   10.40
  -4  -9  -1  455.25   14.00
  -4  -9  -1  426.26   12.60
   4   9   1  425.86   12.20
   4   9   1  417.26   12.30
   4   9   1  407.46   10.30
  -5  -9  -1   54.19    3.90
  -5  -9  -1   46.70    4.30
   5   9   1   46.10    2.70
   5   9   1   47.50    3.70
   5   9   1   53.99    3.70
  -6  -9  -1   15.00    2.90
  -6  -9  -1   17.60    2.80
   6   9   1   18.80    2.90
   6   9   1   19.30    2.70
  -7  -9  -1    4.50    2.30
  -7  -9  -1    4.00    1.80
   7   9   1   13.20    2.50
   7   9   1    8.70    2.30
  -8  -9  -1   22.40    3.80
  -8  -9  -1   19.30    3.20
   8   9   1   22.70    3.10
   8   9   1   31.50    3.80
  -9  -9  -1   37.90    4.80
  -9  -9  -1   41.10    4.40
   9   9   1   45.80    4.60
   9   9   1   52.09    4.50
 -10  -9  -1   36.20    4.40
 -10  -9  -1   32.60    4.70
  10   9   1   51.09    4.80
  10   9   1   45.20    4.60
 -11  -9  -1   -1.50    1.70
 -11  -9  -1    0.10    2.30
  11   9   1    0.50    2.00
  11   9   1    4.60    2.50
 -12  -9  -1   -1.30    2.20
  20 -10  -1    3.60    2.90
  19 -10  -1    1.20    1.90
 -19  10   1   -0.10    1.70
 -19  10   1   -1.70    1.70
  18 -10  -1    0.30    1.50
 -18  10   1   -4.00    1.30
 -18  10   1   -0.10    1.70
  17 -10  -1   -0.30    1.80
  17 -10  -1    2.50    1.90
 -17  10   1   -0.30    1.80
 -17  10   1   -1.40    1.30
  16 -10  -1   -0.70    1.50
  16 -10  -1    0.70    1.60
 -16  10   1    0.70    1.00
 -16  10   1    2.20    1.60
 -16  10   1   -0.40    1.40
  15 -10  -1   13.20    2.30
  15 -10  -1   14.70    2.90
  15 -10  -1   14.30    2.80
 -15  10   1   12.10    1.70
 -15  10   1   13.50    2.20
 -15  10   1   14.30    2.40
  14 -10  -1  183.38    7.60
  14 -10  -1  182.28    7.90
 -14  10   1  193.28    7.40
 -14  10   1  173.88    6.70
 -14  10   1  191.48    6.20
  13 -10  -1  310.57   10.50
  13 -10  -1  330.67    9.80
  13 -10  -1  326.57   11.00
 -13  10   1  327.37    9.10
 -13  10   1  318.07   10.10
 -13  10   1  324.97    9.70
  12 -10  -1  203.98    7.90
  12 -10  -1  215.98    7.30
  12 -10  -1  207.18    8.20
 -12  10   1  214.98    7.20
 -12  10   1  212.68    6.60
 -12  10   1  214.48    7.50
  11 -10  -1   72.19    4.60
  11 -10  -1   59.19    3.50
  11 -10  -1   64.09    4.20
 -11  10   1   65.69    3.60
 -11  10   1   69.09    3.30
  10 -10  -1   62.19    3.50
  10 -10  -1   59.49    3.40
  10 -10  -1   61.49    4.00
 -10  10   1   64.19    3.10
 -10  10   1   63.69    3.50
   9 -10  -1   53.19    3.30
   9 -10  -1   59.19    3.80
  -9  10   1   56.29    2.80
  -9  10   1   56.59    3.20
   8 -10  -1  156.88    4.90
   8 -10  -1  148.09    6.10
   8 -10  -1  155.28    5.80
  -8  10   1  151.68    5.30
  -8  10   1  156.78    5.50
  -8  10   1  153.18    5.00
   7 -10  -1  355.16   10.30
   7 -10  -1  372.76    9.30
   7 -10  -1  380.66   10.90
  -7  10   1  358.66    9.90
  -7  10   1  356.56    9.50
  -7  10   1  364.56   10.00
   6 -10  -1   52.79    3.90
   6 -10  -1   55.89    3.50
   6 -10  -1   61.89    3.70
  -6  10   1   60.59    2.80
  -6  10   1   58.19    3.00
   5 -10  -1    0.90    1.20
   5 -10  -1    1.70    1.20
   5 -10  -1   -0.20    1.00
  -5  10   1    1.30    0.90
  -5  10   1    0.50    0.80
  -5  10   1    0.40    0.90
   4 -10  -1  155.18    6.90
   4 -10  -1  140.69    5.90
  -4  10   1  138.09    5.30
  -4  10   1  155.38    5.40
  -4  10   1  150.28    5.30
  -4  10   1  150.88    5.00
   3 -10  -1  120.19    6.10
   3 -10  -1  116.49    5.40
   3 -10  -1  114.89    5.30
  -3  10   1  114.09    4.70
  -3  10   1  118.19    4.50
  -3  10   1  119.09    4.60
  -3  10   1  113.69    4.60
   2 -10  -1   18.90    2.80
   2 -10  -1   24.90    2.90
   2 -10  -1   25.40    3.00
  -2  10   1   23.10    2.10
  -2  10   1   21.70    2.40
  -2  10   1   21.00    2.30
  -2  10   1   25.10    2.50
   1 -10  -1   49.00    4.10
   1 -10  -1   54.39    3.70
   1 -10  -1   49.70    3.80
  -1  10   1   57.59    3.40
  -1  10   1   57.09    3.10
  -1  10   1   53.39    3.30
  -1  10   1   51.29    3.20
   0 -10  -1   56.39    4.00
   0 -10  -1   59.79    4.60
   0  10   1   60.29    3.60
   0  10   1   63.89    2.30
   0  10   1   64.49    3.70
   0  10   1   65.99    3.70
   0  10   1   65.39    1.90
   0  10   1   67.59    3.50
  -1 -10  -1    6.20    2.10
  -1 -10  -1    3.60    1.90
  -1 -10  -1    5.80    1.70
   1  10   1    7.70    1.80
   1  10   1    7.70    1.00
   1  10   1    7.90    0.90
   1  10   1    4.70    1.50
   1  10   1    8.40    1.70
   1  10   1    8.10    2.00
  -2 -10  -1   13.90    2.30
  -2 -10  -1   20.30    3.10
  -2 -10  -1   20.10    3.10
   2  10   1   16.90    1.30
   2  10   1   15.50    2.30
   2  10   1   21.70    2.90
  -3 -10  -1  221.38    8.40
  -3 -10  -1  249.58    9.20
  -3 -10  -1  231.58    9.60
   3  10   1  234.88    8.20
   3  10   1  238.58    8.60
  -4 -10  -1  114.79    6.90
  -4 -10  -1  105.59    6.20
  -4 -10  -1  121.89    6.00
   4  10   1  116.79    5.70
   4  10   1  112.59    5.50
  -5 -10  -1   84.79    5.20
  -5 -10  -1   92.89    5.80
  -5 -10  -1   84.79    6.10
   5  10   1   82.09    5.00
   5  10   1   87.79    5.10
  -6 -10  -1   11.60    3.20
  -6 -10  -1   13.10    3.00
  -6 -10  -1   15.80    2.70
   6  10   1   11.80    2.50
   6  10   1   11.30    2.40
  -7 -10  -1    7.50    2.70
  -7 -10  -1    5.90    2.20
  -7 -10  -1    6.90    2.80
   7  10   1    2.20    2.10
   7  10   1    6.20    2.00
  -8 -10  -1   17.10    3.10
  -8 -10  -1   16.80    3.50
   8  10   1   19.10    3.40
   8  10   1   23.20    3.40
  -9 -10  -1   47.60    5.70
  -9 -10  -1   63.69    5.60
   9  10   1   53.79    4.60
   9  10   1   56.49    5.00
 -10 -10  -1   17.20    3.40
 -10 -10  -1   23.10    4.30
  10  10   1   25.60    3.70
  10  10   1   21.40    3.80
 -11 -10  -1    5.50    2.90
  20 -11  -1   16.10    3.20
  19 -11  -1   13.70    2.90
 -19  11   1   16.40    3.10
 -19  11   1   12.10    2.70
  18 -11  -1    4.20    2.20
 -18  11   1   -1.20    1.60
 -18  11   1    1.60    2.00
  17 -11  -1    1.70    1.90
  17 -11  -1    5.20    2.00
 -17  11   1    3.60    2.00
 -17  11   1    1.60    1.60
  16 -11  -1    7.50    2.40
  16 -11  -1    4.60    2.10
  16 -11  -1    4.80    1.80
 -16  11   1    2.40    1.60
 -16  11   1    4.80    1.80
 -16  11   1    3.70    1.80
  15 -11  -1   14.60    2.70
  15 -11  -1   13.30    2.30
  15 -11  -1   10.00    2.30
 -15  11   1   11.20    1.70
 -15  11   1   14.50    2.30
 -15  11   1    9.60    2.10
  14 -11  -1    9.90    2.40
  14 -11  -1   12.70    2.70
 -14  11   1   10.30    2.10
 -14  11   1    9.90    1.60
 -14  11   1    8.60    1.90
  13 -11  -1   42.20    3.90
  13 -11  -1   44.00    3.30
  13 -11  -1   35.00    4.10
 -13  11   1   39.20    2.70
 -13  11   1   39.10    3.30
 -13  11   1   37.60    3.00
  12 -11  -1   44.80    4.20
  12 -11  -1   42.00    3.10
  12 -11  -1   41.60    3.70
 -12  11   1   40.70    2.70
 -12  11   1   40.80    3.00
  11 -11  -1   15.70    2.60
  11 -11  -1   20.50    2.50
  11 -11  -1   20.30    2.50
  11 -11  -1   16.10    2.90
 -11  11   1   19.10    2.00
 -11  11   1   17.80    2.30
  10 -11  -1    2.50    1.40
  10 -11  -1    1.70    1.50
  10 -11  -1    2.60    1.30
 -10  11   1    4.80    1.40
 -10  11   1    2.40    1.00
   9 -11  -1  273.47    8.80
   9 -11  -1  275.67    9.40
  -9  11   1  272.87    8.30
  -9  11   1  269.97    7.80
   8 -11  -1  334.77   10.20
   8 -11  -1  350.56   10.80
   8 -11  -1  344.47    9.00
  -8  11   1  323.97    9.10
  -8  11   1  349.27    9.80
  -8  11   1  356.16    9.80
   7 -11  -1  569.44   14.90
   7 -11  -1  553.54   13.40
   7 -11  -1  569.74   15.40
   7 -11  -1  571.14   16.20
  -7  11   1  564.44   13.80
  -7  11   1  533.75   14.20
  -7  11   1  548.65   14.20
   6 -11  -1   56.79    3.70
   6 -11  -1   56.09    4.20
   6 -11  -1   54.59    3.60
  -6  11   1   50.89    3.20
  -6  11   1   55.29    2.80
  -6  11   1   56.89    3.30
   5 -11  -1    6.70    2.10
   5 -11  -1    9.90    2.10
   5 -11  -1    7.70    1.90
  -5  11   1    9.90    1.70
  -5  11   1    8.60    1.60
  -5  11   1   10.00    1.60
   4 -11  -1  182.98    8.30
   4 -11  -1  196.38    7.50
  -4  11   1  189.98    6.20
  -4  11   1  205.18    6.90
  -4  11   1  196.18    6.70
  -4  11   1  188.58    6.50
   3 -11  -1  129.99    6.10
   3 -11  -1  139.59    6.20
   3 -11  -1  140.69    7.10
  -3  11   1  137.79    5.20
  -3  11   1  141.69    5.40
  -3  11   1  134.69    5.40
  -3  11   1  144.69    5.60
   2 -11  -1  195.68    7.70
   2 -11  -1  175.18    7.30
   2 -11  -1  180.38    8.20
  -2  11   1  177.88    6.60
  -2  11   1  179.88    6.30
  -2  11   1  188.88    6.70
  -2  11   1  194.78    6.90
   1 -11  -1    4.60    1.90
   1 -11  -1    2.00    1.70
   1 -11  -1    2.70    1.80
  -1  11   1    2.10    1.30
  -1  11   1    3.60    1.40
  -1  11   1    0.80    1.30
  -1  11   1    4.20    1.40
   0 -11  -1   -0.90    1.40
   0 -11  -1   -0.30    1.40
   0 -11  -1   -2.00    1.30
   0  11   1    0.30    1.20
   0  11   1   -0.50    1.00
   0  11   1   -1.50    0.90
   0  11   1   -0.60    1.00
  -1 -11  -1   24.40    3.60
  -1 -11  -1   20.60    3.10
   1  11   1   15.40    2.50
   1  11   1   22.90    2.90
   1  11   1   20.50    2.60
   1  11   1   19.40    2.60
  -2 -11  -1   11.10    2.20
  -2 -11  -1    5.80    2.30
  -2 -11  -1    8.80    2.40
   2  11   1    5.50    1.90
   2  11   1    9.50    2.30
   2  11   1   10.40    2.30
  -3 -11  -1   61.09    4.40
  -3 -11  -1   57.69    5.20
  -3 -11  -1   61.19    4.90
   3  11   1   58.59    4.10
   3  11   1   50.59    4.20
  -4 -11  -1    7.10    2.60
  -4 -11  -1   10.00    3.10
  -4 -11  -1    8.50    2.20
   4  11   1   10.70    2.50
   4  11   1    7.30    2.10
  -5 -11  -1   28.10    4.50
  -5 -11  -1   31.40    3.80
  -5 -11  -1   35.40    4.30
   5  11   1   45.10    4.60
   5  11   1   35.00    3.80
  -6 -11  -1    3.50    2.20
  -6 -11  -1    0.70    1.80
  -6 -11  -1    5.50    3.00
   6  11   1    6.90    2.30
   6  11   1    2.10    1.70
  -7 -11  -1   10.70    2.80
  -7 -11  -1    7.20    3.10
  -7 -11  -1   14.30    3.10
   7  11   1   17.40    3.10
   7  11   1   16.20    3.10
  -8 -11  -1   79.79    6.10
  -8 -11  -1   85.99    6.50
  -8 -11  -1   73.49    6.80
   8  11   1   81.09    5.60
   8  11   1   86.29    6.20
  -9 -11  -1   63.69    6.00
  -9 -11  -1   70.89    7.10
  -9 -11  -1   70.49    6.10
   9  11   1   67.69    5.70
   9  11   1   74.49    5.80
 -10 -11  -1   23.30    4.30
 -10 -11  -1   16.20    3.90
  19 -12  -1   17.00    3.30
 -19  12   1   15.10    4.90
 -19  12   1   16.40    3.20
  18 -12  -1   63.29    5.30
  18 -12  -1   62.09    5.10
 -18  12   1   63.29    4.90
 -18  12   1   59.49    4.90
  17 -12  -1    1.30    2.10
  17 -12  -1    1.80    1.90
 -17  12   1    0.40    1.50
 -17  12   1    2.20    1.90
  16 -12  -1    1.80    2.00
  16 -12  -1    1.90    2.00
  16 -12  -1    1.20    1.60
 -16  12   1   -0.30    1.60
 -16  12   1    1.00    1.50
  15 -12  -1    1.50    1.90
  15 -12  -1    1.30    1.80
 -15  12   1    1.30    1.60
 -15  12   1   -0.60    1.40
 -15  12   1    3.00    1.20
  14 -12  -1   28.90    3.20
  14 -12  -1   33.80    4.10
  14 -12  -1   29.40    3.60
 -14  12   1   32.30    3.50
 -14  12   1   33.00    2.50
 -14  12   1   29.30    3.10
  13 -12  -1    1.10    1.30
  13 -12  -1    2.10    1.60
  13 -12  -1    3.50    2.00
 -13  12   1    3.30    1.20
 -13  12   1    0.70    1.20
  12 -12  -1   -1.40    1.50
  12 -12  -1   -0.70    1.50
  12 -12  -1    1.70    1.30
 -12  12   1    0.70    0.80
 -12  12   1   -0.40    1.20
  11 -12  -1   -1.70    1.10
  11 -12  -1    0.70    1.30
  11 -12  -1    2.20    1.30
 -11  12   1    2.10    1.40
 -11  12   1    2.40    1.00
  10 -12  -1   98.59    4.80
  10 -12  -1   89.19    4.30
  10 -12  -1   98.89    5.30
 -10  12   1  100.69    4.10
 -10  12   1   91.09    4.50
   9 -12  -1  191.28    7.60
   9 -12  -1  180.28    5.80
   9 -12  -1  191.28    7.10
  -9  12   1  185.88    6.10
  -9  12   1  199.08    6.60
  -9  12   1  185.88    6.60
   8 -12  -1  298.77    9.50
   8 -12  -1  305.37   10.10
   8 -12  -1  293.07    8.10
  -8  12   1  292.57    8.90
  -8  12   1  285.67    8.30
  -8  12   1  290.47    8.90
   7 -12  -1  446.16   12.80
   7 -12  -1  439.06   11.10
   7 -12  -1  459.35   14.30
   7 -12  -1  439.46   13.10
  -7  12   1  437.96   12.10
  -7  12   1  433.26   11.50
   6 -12  -1  107.59    6.20
   6 -12  -1  110.59    5.60
   6 -12  -1   98.59    5.20
  -6  12   1   98.99    4.70
  -6  12   1  106.29    4.70
  -6  12   1  100.29    4.30
   5 -12  -1    3.70    1.70
   5 -12  -1    8.10    2.30
   5 -12  -1    2.90    2.00
  -5  12   1    6.40    1.70
  -5  12   1    6.10    1.50
  -5  12   1    4.10    1.50
   4 -12  -1  201.58    9.20
   4 -12  -1  218.38    8.30
  -4  12   1  209.78    7.20
  -4  12   1  208.08    7.40
  -4  12   1  216.28    7.50
  -4  12   1  213.28    6.90
   3 -12  -1  366.26   11.80
   3 -12  -1  363.26   11.90
   3 -12  -1  374.56   13.30
  -3  12   1  382.16   10.90
  -3  12   1  353.36   10.90
  -3  12   1  359.76   10.60
  -3  12   1  361.56   10.40
   2 -12  -1  131.69    7.50
   2 -12  -1  139.19    6.70
   2 -12  -1  144.29    6.70
  -2  12   1  133.49    5.90
  -2  12   1  125.19    5.30
  -2  12   1  131.89    5.70
  -2  12   1  124.89    5.60
   1 -12  -1    2.60    2.00
   1 -12  -1    4.30    1.90
   1 -12  -1    2.90    1.80
  -1  12   1    1.70    1.60
  -1  12   1    2.10    1.40
  -1  12   1    6.60    1.80
  -1  12   1    4.40    1.60
   0 -12  -1    5.90    2.40
   0 -12  -1   10.10    2.50
   0 -12  -1    5.50    2.30
   0  12   1    6.10    1.90
   0  12   1    7.80    1.80
   0  12   1    8.90    2.00
   0  12   1    9.10    2.10
  -1 -12  -1   77.39    5.40
  -1 -12  -1   77.09    5.30
  -1 -12  -1   74.89    5.90
   1  12   1   77.99    4.80
   1  12   1   77.19    4.50
   1  12   1   73.49    4.80
   1  12   1   81.19    4.90
  -2 -12  -1   35.00    4.20
  -2 -12  -1   31.10    4.50
   2  12   1   34.40    3.60
   2  12   1   29.80    3.50
   2  12   1   40.30    4.20
   2  12   1   32.70    3.60
  -3 -12  -1   16.10    2.80
  -3 -12  -1   16.20    3.60
  -3 -12  -1   14.80    3.30
   3  12   1   13.70    2.70
   3  12   1   14.50    3.10
   3  12   1   16.60    2.70
   3  12   1   14.80    2.70
  -4 -12  -1    5.10    2.60
  -4 -12  -1    3.00    2.20
  -4 -12  -1    2.40    1.90
   4  12   1    5.00    2.20
   4  12   1    8.60    2.60
   4  12   1    6.70    2.20
  -5 -12  -1    2.00    2.40
  -5 -12  -1    2.00    2.40
  -5 -12  -1    0.40    1.80
   5  12   1    2.50    2.20
   5  12   1    1.50    1.80
  -6 -12  -1    1.00    2.20
  -6 -12  -1   -0.20    1.80
  -6 -12  -1    1.50    2.60
   6  12   1    3.10    1.80
   6  12   1    3.70    2.40
  -7 -12  -1   42.20    5.80
  -7 -12  -1   42.10    5.10
  -7 -12  -1   50.59    6.00
   7  12   1   46.00    5.40
   7  12   1   56.39    5.00
  -8 -12  -1   36.90    4.60
  -8 -12  -1   23.30    4.20
  -8 -12  -1   36.20    5.40
   8  12   1   33.10    4.20
   8  12   1   41.60    5.40
  -9 -12  -1   17.50    3.90
  19 -13  -1   31.60    4.20
 -19  13   1   39.20    5.00
  18 -13  -1   20.00    3.70
  18 -13  -1   24.60    3.70
 -18  13   1   26.90    3.60
 -18  13   1   23.90    3.30
  17 -13  -1   18.90    3.20
  17 -13  -1   13.10    3.00
  17 -13  -1   14.50    3.30
 -17  13   1   19.30    3.20
 -17  13   1   13.50    2.70
 -17  13   1   16.30    2.90
  16 -13  -1    8.40    2.60
  16 -13  -1    6.20    2.30
  16 -13  -1    2.90    2.10
 -16  13   1    7.40    2.10
 -16  13   1    5.80    2.00
  15 -13  -1   93.29    5.70
  15 -13  -1   89.99    5.10
  15 -13  -1   88.49    5.90
 -15  13   1   86.99    4.80
 -15  13   1   92.49    5.30
  14 -13  -1   35.40    4.10
  14 -13  -1   37.50    3.30
  14 -13  -1   40.10    4.70
 -14  13   1   29.30    3.30
 -14  13   1   32.80    2.70
 -14  13   1   31.40    3.30
  13 -13  -1   21.10    2.80
  13 -13  -1   22.50    3.40
  13 -13  -1   18.20    3.10
 -13  13   1   20.70    2.80
  12 -13  -1    3.90    2.00
  12 -13  -1    6.80    1.80
  12 -13  -1    3.30    1.70
 -12  13   1    5.80    1.70
 -12  13   1    2.90    1.20
  11 -13  -1    9.30    2.20
  11 -13  -1    5.30    1.50
  11 -13  -1    5.20    1.70
 -11  13   1    4.10    1.50
 -11  13   1    5.50    1.30
  10 -13  -1   -0.10    1.20
  10 -13  -1    1.80    1.30
 -10  13   1    0.90    1.10
 -10  13   1    2.20    1.00
   9 -13  -1   29.90    2.20
   9 -13  -1   36.90    3.10
   9 -13  -1   32.70    3.80
  -9  13   1   26.80    2.30
  -9  13   1   32.10    2.60
  -9  13   1   28.30    2.90
   8 -13  -1   45.10    3.60
   8 -13  -1   39.10    2.50
   8 -13  -1   44.00    3.80
  -8  13   1   36.60    3.00
  -8  13   1   41.10    3.20
  -8  13   1   42.90    2.80
   7 -13  -1  195.98    6.10
   7 -13  -1  223.38    8.40
   7 -13  -1  205.18    7.90
   7 -13  -1  200.68    9.00
  -7  13   1  201.28    7.20
  -7  13   1  187.48    6.50
   6 -13  -1    4.00    1.80
   6 -13  -1    5.40    1.90
   6 -13  -1    5.40    2.50
  -6  13   1    4.40    1.40
  -6  13   1    3.00    1.50
  -6  13   1    4.20    1.60
   5 -13  -1   37.60    4.60
   5 -13  -1   39.20    3.70
   5 -13  -1   44.70    3.80
  -5  13   1   35.90    2.90
  -5  13   1   38.40    3.40
  -5  13   1   45.10    3.40
   4 -13  -1   49.90    5.00
   4 -13  -1   60.79    4.60
  -4  13   1   52.79    3.70
  -4  13   1   61.59    4.00
  -4  13   1   59.49    4.10
  -4  13   1   50.89    3.30
   3 -13  -1  451.05   13.80
   3 -13  -1  433.06   15.30
  -3  13   1  401.56   12.40
  -3  13   1  407.06   11.90
  -3  13   1  435.76   12.50
  -3  13   1  439.36   12.40
   2 -13  -1   48.90    4.40
   2 -13  -1   57.49    4.50
   2 -13  -1   45.20    5.30
  -2  13   1   48.00    3.70
  -2  13   1   53.59    3.70
  -2  13   1   51.79    4.00
  -2  13   1   55.29    3.90
   1 -13  -1   21.30    3.70
   1 -13  -1   24.70    3.80
   1 -13  -1   28.20    3.90
  -1  13   1   21.70    3.00
  -1  13   1   25.00    3.10
  -1  13   1   24.90    2.90
  -1  13   1   23.30    3.10
   0 -13  -1   34.10    4.50
   0 -13  -1   48.30    5.10
   0 -13  -1   41.60    5.30
   0  13   1   36.10    3.80
   0  13   1   39.90    4.00
   0  13   1   37.40    4.10
   0  13   1   34.50    3.60
  -1 -13  -1  134.89    8.20
  -1 -13  -1  116.09    7.10
  -1 -13  -1  127.49    7.10
   1  13   1  130.29    6.20
   1  13   1  135.79    6.70
   1  13   1  128.29    6.40
   1  13   1  137.19    6.70
  -2 -13  -1  150.58    8.10
  -2 -13  -1  159.08    8.30
  -2 -13  -1  156.58    9.10
   2  13   1  160.58    7.30
   2  13   1  147.49    7.10
   2  13   1  162.18    7.00
   2  13   1  145.99    7.10
  -3 -13  -1   27.70    4.50
  -3 -13  -1   31.30    4.90
   3  13   1   31.60    4.20
   3  13   1   21.10    3.30
   3  13   1   21.70    3.20
   3  13   1   32.10    3.80
  -4 -13  -1    0.80    1.90
  -4 -13  -1   -1.60    2.00
   4  13   1   -0.10    1.70
   4  13   1    0.50    1.70
   4  13   1   -2.00    1.30
   4  13   1    0.60    2.10
  -5 -13  -1    3.20    2.30
  -5 -13  -1    9.50    3.20
  -5 -13  -1    2.80    3.00
   5  13   1    5.30    2.30
   5  13   1    5.70    2.60
   5  13   1    3.80    1.90
   5  13   1    4.90    2.40
  -6 -13  -1   -1.30    2.80
  -6 -13  -1   -2.70    1.60
  -6 -13  -1   -2.70    1.90
   6  13   1    0.10    1.90
   6  13   1    1.20    1.80
   6  13   1   -0.40    2.20
   6  13   1   -2.10    1.50
  -7 -13  -1   -1.90    2.10
  -7 -13  -1    1.10    2.50
  -7 -13  -1    0.50    2.80
   7  13   1   -1.00    2.00
   7  13   1   -0.20    2.10
  -8 -13  -1    1.60    2.90
  19 -14  -1  127.29    8.70
  18 -14  -1   31.80    4.30
  18 -14  -1   31.80    4.50
 -18  14   1   32.60    3.60
 -18  14   1   28.30    3.60
 -18  14   1   20.80    3.20
  17 -14  -1   20.30    3.40
  17 -14  -1   25.80    3.90
  17 -14  -1   22.00    3.90
 -17  14   1   23.10    3.20
 -17  14   1   26.10    3.50
 -17  14   1   20.80    3.00
  16 -14  -1   65.99    5.70
  16 -14  -1   67.69    5.60
 -16  14   1   67.29    4.70
 -16  14   1   71.79    5.20
  15 -14  -1   66.79    5.50
  15 -14  -1   69.79    5.50
  15 -14  -1   59.19    4.40
 -15  14   1   68.09    4.50
 -15  14   1   59.79    4.60
  14 -14  -1   46.90    4.90
  14 -14  -1   46.10    3.90
  14 -14  -1   47.10    4.60
 -14  14   1   43.00    3.70
 -14  14   1   44.30    3.20
  13 -14  -1   65.69    5.40
  13 -14  -1   63.99    5.00
  13 -14  -1   60.99    4.20
 -13  14   1   62.39    4.00
  12 -14  -1    0.90    1.30
  12 -14  -1    1.10    1.80
  12 -14  -1    1.90    1.50
 -12  14   1    0.80    1.10
 -12  14   1    1.40    1.40
  11 -14  -1    3.80    2.00
  11 -14  -1    6.10    1.90
  11 -14  -1    4.60    1.50
 -11  14   1    5.60    1.70
 -11  14   1    4.80    1.30
  10 -14  -1  100.09    5.80
  10 -14  -1  103.39    5.30
 -10  14   1  105.19    4.90
 -10  14   1   96.29    4.30
 -10  14   1  101.39    4.90
   9 -14  -1    8.40    2.10
   9 -14  -1    7.70    1.40
   9 -14  -1   11.50    2.60
  -9  14   1    8.20    1.60
  -9  14   1    6.90    1.80
  -9  14   1    8.90    2.00
   8 -14  -1   -0.80    1.40
   8 -14  -1   -0.90    1.20
   8 -14  -1   -0.20    0.80
  -8  14   1    0.40    1.10
  -8  14   1   -1.00    1.00
  -8  14   1    0.80    0.90
   7 -14  -1   19.40    3.00
   7 -14  -1   11.50    2.50
   7 -14  -1    7.30    2.70
  -7  14   1    9.80    2.00
  -7  14   1   14.40    2.10
   6 -14  -1   30.20    3.60
   6 -14  -1   32.80    4.40
   6 -14  -1   28.30    3.60
  -6  14   1   29.70    3.10
  -6  14   1   30.60    2.70
  -6  14   1   26.10    3.10
   5 -14  -1   30.40    4.10
   5 -14  -1   22.90    3.30
   5 -14  -1   27.00    4.10
  -5  14   1   29.10    3.30
  -5  14   1   26.10    3.00
  -5  14   1   26.00    2.80
   4 -14  -1  139.89    7.30
   4 -14  -1  126.59    6.70
   4 -14  -1  128.49    7.90
  -4  14   1  126.49    5.80
  -4  14   1  136.49    6.20
  -4  14   1  131.59    5.70
  -4  14   1  137.49    6.10
   3 -14  -1  244.98    9.80
   3 -14  -1  232.58   11.10
  -3  14   1  248.68    8.90
  -3  14   1  236.38    8.90
  -3  14   1  249.28    8.70
  -3  14   1  258.87    8.60
   2 -14  -1   89.69    6.20
   2 -14  -1  108.89    6.50
   2 -14  -1  103.79    7.40
  -2  14   1   99.89    5.20
  -2  14   1   89.69    5.20
  -2  14   1  104.09    5.70
  -2  14   1  103.59    5.20
   1 -14  -1    6.30    2.70
   1 -14  -1    9.90    2.80
   1 -14  -1    2.40    2.40
  -1  14   1    4.30    2.00
  -1  14   1    5.40    1.90
  -1  14   1    2.70    1.90
  -1  14   1    3.40    1.90
   0 -14  -1   94.19    7.30
   0 -14  -1   96.49    6.50
   0 -14  -1   84.29    6.20
   0  14   1   91.89    5.50
   0  14   1   83.09    5.40
   0  14   1  107.59    5.90
   0  14   1   86.39    5.00
  -1 -14  -1   77.69    6.20
  -1 -14  -1   88.19    6.40
  -1 -14  -1   69.69    6.70
   1  14   1   81.19    5.40
   1  14   1   87.89    5.30
   1  14   1   94.89    5.70
   1  14   1   79.69    5.50
  -2 -14  -1   88.99    7.40
  -2 -14  -1   82.69    6.40
  -2 -14  -1   74.09    6.10
   2  14   1   77.89    5.50
   2  14   1   81.19    5.60
   2  14   1   77.29    5.10
   2  14   1   79.19    5.50
  -3 -14  -1   15.30    4.00
  -3 -14  -1   15.20    3.70
  -3 -14  -1   16.70    3.80
   3  14   1   21.80    3.60
   3  14   1   13.50    2.90
   3  14   1   17.70    3.30
   3  14   1   18.00    3.20
  -4 -14  -1    6.50    2.90
  -4 -14  -1    5.60    3.40
  -4 -14  -1   14.30    3.70
   4  14   1    8.00    2.80
   4  14   1   10.10    2.70
   4  14   1   13.50    3.10
   4  14   1   12.30    2.70
  -5 -14  -1    6.30    3.30
  -5 -14  -1    5.40    2.80
  -5 -14  -1    3.90    2.90
   5  14   1    6.40    2.50
   5  14   1    4.40    2.40
   5  14   1    7.10    2.70
   5  14   1    2.70    2.20
  -6 -14  -1   18.90    4.70
  -6 -14  -1   14.50    3.80
   6  14   1   20.30    3.90
   6  14   1   17.70    3.50
  18 -15  -1   11.70    3.00
 -18  15   1    9.30    2.40
 -18  15   1    8.50    2.30
  17 -15  -1   -0.20    2.00
  17 -15  -1    1.30    2.30
  17 -15  -1   -0.30    1.70
 -17  15   1    1.10    1.70
 -17  15   1    1.60    1.70
 -17  15   1    1.60    1.80
  16 -15  -1   25.00    4.10
  16 -15  -1   29.00    4.40
 -16  15   1   32.00    3.70
 -16  15   1   31.30    3.90
  15 -15  -1   42.10    4.40
  15 -15  -1   26.70    4.10
  15 -15  -1   43.40    5.20
 -15  15   1   31.20    3.80
 -15  15   1   41.60    3.80
  14 -15  -1  112.69    7.00
  14 -15  -1   91.29    5.40
  14 -15  -1   96.19    6.30
 -14  15   1  107.49    5.60
  13 -15  -1  104.39    6.30
  13 -15  -1  109.19    6.80
  13 -15  -1  102.69    5.70
 -13  15   1  101.19    5.30
  12 -15  -1    3.00    1.90
  12 -15  -1    3.90    1.90
 -12  15   1    3.20    1.60
  11 -15  -1   81.59    5.10
  11 -15  -1   84.89    5.60
 -11  15   1   82.19    4.30
 -11  15   1   85.89    4.80
  10 -15  -1   93.79    5.40
  10 -15  -1   90.29    5.80
 -10  15   1   83.59    4.60
 -10  15   1   85.09    4.10
 -10  15   1   94.19    4.90
   9 -15  -1   27.60    3.50
   9 -15  -1   28.50    3.80
  -9  15   1   22.80    2.80
  -9  15   1   31.10    2.60
  -9  15   1   30.50    3.30
   8 -15  -1   10.80    2.60
   8 -15  -1   14.30    3.00
  -8  15   1   12.60    2.20
  -8  15   1   11.70    2.00
   7 -15  -1   65.99    5.00
   7 -15  -1   62.49    4.80
   7 -15  -1   61.39    5.60
  -7  15   1   64.39    4.30
  -7  15   1   64.69    3.70
  -7  15   1   69.19    4.30
   6 -15  -1   -0.70    1.60
   6 -15  -1   -3.30    1.80
   6 -15  -1   -0.10    1.70
  -6  15   1   -1.40    0.90
  -6  15   1    0.90    1.40
  -6  15   1   -1.20    1.20
   5 -15  -1    1.50    1.90
   5 -15  -1   -1.60    1.70
   5 -15  -1    2.20    2.40
  -5  15   1    2.50    1.50
  -5  15   1    1.30    1.60
  -5  15   1    2.20    1.40
   4 -15  -1   48.50    5.40
   4 -15  -1   32.20    4.80
   4 -15  -1   40.80    4.60
  -4  15   1   45.60    4.00
  -4  15   1   45.50    3.90
  -4  15   1   42.90    3.50
  -4  15   1   41.00    3.80
   3 -15  -1   83.39    5.90
   3 -15  -1   82.49    7.10
  -3  15   1   86.59    5.10
  -3  15   1   91.89    5.30
  -3  15   1   94.69    5.10
  -3  15   1   97.59    5.60
   2 -15  -1   20.00    4.00
   2 -15  -1   31.00    4.90
   2 -15  -1   27.90    4.10
  -2  15   1   28.00    3.60
  -2  15   1   27.50    3.40
  -2  15   1   29.00    3.50
  -2  15   1   29.80    3.40
   1 -15  -1    4.80    2.90
   1 -15  -1    2.30    2.30
   1 -15  -1   -0.70    2.00
  -1  15   1    1.50    1.70
  -1  15   1    0.50    1.50
  -1  15   1    4.30    2.00
  -1  15   1    1.30    1.60
   0 -15  -1   12.50    3.80
   0 -15  -1   15.80    3.40
   0 -15  -1   11.20    3.40
   0  15   1   13.30    2.80
   0  15   1   10.30    2.50
   0  15   1    9.80    2.50
   0  15   1    6.50    2.20
  -1 -15  -1   43.90    5.40
  -1 -15  -1   63.29    5.70
  -1 -15  -1   35.50    6.00
   1  15   1   43.80    4.60
   1  15   1   48.60    4.40
   1  15   1   48.30    4.20
   1  15   1   62.69    4.90
  -2 -15  -1   38.80    5.20
  -2 -15  -1   42.70    5.70
  -2 -15  -1   36.70    6.10
   2  15   1   35.20    4.30
   2  15   1   35.90    4.20
   2  15   1   38.30    4.60
   2  15   1   41.50    4.60
  -3 -15  -1   48.20    6.40
  -3 -15  -1   47.00    6.00
  -3 -15  -1   35.90    6.00
   3  15   1   36.60    4.40
   3  15   1   37.80    4.40
   3  15   1   49.40    4.70
   3  15   1   43.70    5.10
  -4 -15  -1   -2.20    2.90
  -4 -15  -1    0.10    2.80
  -4 -15  -1    2.30    2.50
   4  15   1   -3.20    1.40
   4  15   1    0.10    1.80
   4  15   1    0.00    2.10
   4  15   1   -1.70    1.60
  -5 -15  -1   29.60    4.90
   5  15   1   36.50    4.80
  18 -16  -1    3.30    2.40
 -18  16   1    1.00    1.60
  17 -16  -1   31.10    3.90
  17 -16  -1   32.10    4.80
  17 -16  -1   21.90    4.50
 -17  16   1   33.00    3.90
 -17  16   1   23.10    3.10
  16 -16  -1    7.70    2.70
  16 -16  -1    5.90    2.70
 -16  16   1    6.30    2.20
 -16  16   1    8.10    2.30
  15 -16  -1  109.89    7.50
  15 -16  -1  107.09    6.80
 -15  16   1  101.79    5.50
  14 -16  -1   58.69    6.00
  14 -16  -1   56.19    4.50
  14 -16  -1   62.49    5.90
 -14  16   1   59.79    4.20
  13 -16  -1   20.80    3.80
  13 -16  -1   22.90    3.50
 -13  16   1   19.90    3.00
  12 -16  -1   19.70    3.30
  12 -16  -1   15.80    3.30
 -12  16   1   23.80    3.20
  11 -16  -1   20.00    3.30
  11 -16  -1   16.30    3.30
 -11  16   1   23.80    3.00
  10 -16  -1   37.30    4.60
  10 -16  -1   38.70    4.30
 -10  16   1   37.00    3.30
 -10  16   1   41.70    3.60
 -10  16   1   44.80    3.50
   9 -16  -1   47.50    4.40
   9 -16  -1   49.80    5.40
  -9  16   1   49.40    3.70
  -9  16   1   45.10    3.20
  -9  16   1   51.79    3.80
   8 -16  -1    2.20    2.10
   8 -16  -1    5.30    2.40
  -8  16   1    4.60    1.50
  -8  16   1    6.10    2.00
   7 -16  -1    0.00    2.00
   7 -16  -1    0.10    2.20
   7 -16  -1    2.30    2.10
  -7  16   1    0.30    1.40
  -7  16   1    3.30    1.80
  -7  16   1   -0.20    1.30
   6 -16  -1  113.29    7.10
   6 -16  -1  127.89    7.20
   6 -16  -1  111.79    7.80
  -6  16   1  116.19    5.50
  -6  16   1  122.99    5.90
  -6  16   1  111.19    6.00
   5 -16  -1   -4.30    1.70
   5 -16  -1   -2.50    1.90
   5 -16  -1   -3.40    1.90
  -5  16   1    1.90    1.30
  -5  16   1    0.40    1.50
  -5  16   1    0.50    1.40
   4 -16  -1    2.20    2.70
   4 -16  -1   -3.30    1.80
   4 -16  -1   -4.00    1.90
  -4  16   1    0.70    1.20
  -4  16   1    1.70    1.50
  -4  16   1    1.20    1.60
  -4  16   1    0.10    1.40
   3 -16  -1   -5.80    1.70
   3 -16  -1   -1.40    2.30
  -3  16   1    2.20    1.80
  -3  16   1    0.40    1.40
  -3  16   1   -0.80    1.50
  -3  16   1    1.40    1.50
   2 -16  -1    0.40    2.60
   2 -16  -1    6.50    2.70
  -2  16   1    5.40    2.00
  -2  16   1    5.20    2.20
  -2  16   1    5.80    1.90
  -2  16   1    3.40    1.90
   1 -16  -1    5.10    3.10
   1 -16  -1    0.90    2.20
   1 -16  -1    2.40    2.50
  -1  16   1    1.40    1.60
  -1  16   1    0.90    1.60
  -1  16   1    1.20    1.80
  -1  16   1    2.70    1.90
   0 -16  -1   33.90    4.80
   0 -16  -1   20.30    4.80
   0 -16  -1   37.10    5.40
   0  16   1   25.80    3.70
   0  16   1   29.90    3.80
   0  16   1   23.90    3.50
   0  16   1   22.60    3.50
  -1 -16  -1   39.50    5.20
  -1 -16  -1   54.49    6.60
  -1 -16  -1   47.90    6.80
   1  16   1   53.59    4.90
   1  16   1   53.99    4.80
   1  16   1   55.39    4.50
   1  16   1   52.19    4.70
  -2 -16  -1   37.10    6.10
  -2 -16  -1   36.00    5.70
  -2 -16  -1   47.90    6.20
   2  16   1   28.10    4.10
   2  16   1   40.40    4.80
   2  16   1   41.10    4.60
   2  16   1   56.39    5.00
  -3 -16  -1   21.70    4.20
   3  16   1   29.40    4.30
   3  16   1   31.00    4.20
   3  16   1   26.90    6.20
   4  16   1    5.50    3.00
 -17  17   1    0.40    1.70
  16 -17  -1   10.00    4.30
  16 -17  -1   12.50    3.10
 -16  17   1    6.70    3.70
 -16  17   1    9.00    2.40
  15 -17  -1   39.60    5.10
  15 -17  -1   43.80    5.00
 -15  17   1   51.19    4.30
  14 -17  -1   34.60    4.00
  14 -17  -1   28.60    4.50
  14 -17  -1   33.10    4.70
 -14  17   1   37.40    4.10
  13 -17  -1    3.90    2.10
  13 -17  -1    4.60    2.70
 -13  17   1    3.80    2.10
  12 -17  -1    4.20    2.40
  12 -17  -1    8.10    2.60
 -12  17   1    8.10    2.30
  11 -17  -1   36.70    4.80
  11 -17  -1   35.00    4.20
 -11  17   1   25.80    3.30
 -11  17   1   38.20    3.90
  10 -17  -1  131.79    7.60
  10 -17  -1  133.89    7.10
 -10  17   1  148.19    6.50
 -10  17   1  132.99    6.30
   9 -17  -1   79.79    5.70
   9 -17  -1   97.09    6.70
  -9  17   1   83.79    5.10
  -9  17   1   85.49    5.20
   8 -17  -1    5.50    2.60
   8 -17  -1    7.80    2.90
  -8  17   1    3.70    2.00
  -8  17   1    3.60    1.70
   7 -17  -1   45.00    5.20
   7 -17  -1   37.40    5.40
   7 -17  -1   45.10    5.20
  -7  17   1   37.80    4.10
  -7  17   1   31.70    3.50
  -7  17   1   37.60    4.00
   6 -17  -1   35.10    4.60
   6 -17  -1   47.00    5.40
   6 -17  -1   38.30    5.50
  -6  17   1   49.60    4.40
  -6  17   1   35.80    3.30
  -6  17   1   41.20    4.20
   5 -17  -1   11.90    3.80
   5 -17  -1    5.70    2.70
   5 -17  -1   16.00    3.70
  -5  17   1    7.80    2.40
  -5  17   1    7.10    2.40
  -5  17   1   12.30    2.30
   4 -17  -1   52.89    6.30
   4 -17  -1   39.80    5.90
   4 -17  -1   50.49    5.70
  -4  17   1   39.90    4.30
  -4  17   1   47.60    4.00
  -4  17   1   38.70    4.30
   3 -17  -1   70.39    6.40
   3 -17  -1   80.69    6.00
   3 -17  -1   59.19    7.30
  -3  17   1   86.59    5.60
  -3  17   1   70.19    5.20
  -3  17   1   71.59    4.70
  -3  17   1   73.09    5.00
   2 -17  -1    3.50    2.70
   2 -17  -1    5.10    3.40
  -2  17   1    2.90    1.90
  -2  17   1    3.50    2.30
  -2  17   1    3.50    2.10
  -2  17   1    2.80    2.00
   1 -17  -1    1.70    2.60
   1 -17  -1   -0.90    2.80
  -1  17   1   -0.60    1.90
  -1  17   1    0.70    1.90
  -1  17   1   -0.70    1.70
  -1  17   1    1.30    1.70
   0 -17  -1   -3.10    2.00
   0 -17  -1    2.50    3.20
   0 -17  -1   -1.20    2.40
   0  17   1    0.90    2.00
   0  17   1    3.40    2.00
   0  17   1    0.90    1.90
   0  17   1    2.10    2.10
  -1 -17  -1   12.80    3.90
   1  17   1   12.40    3.00
   1  17   1   10.90    2.90
   1  17   1    9.40    2.60
   1  17   1   11.10    3.30
  -2 -17  -1    9.40    5.10
   2  17   1    8.80    2.80
 -16  18   1   -2.00    2.30
  15 -18  -1    1.70    2.50
 -15  18   1   -2.40    1.40
  14 -18  -1    0.40    2.00
  14 -18  -1    0.30    2.10
 -14  18   1   -1.20    1.50
  13 -18  -1   11.20    2.70
  13 -18  -1   14.30    3.20
 -13  18   1   16.30    3.00
  12 -18  -1    6.80    2.80
  12 -18  -1    3.50    2.10
 -12  18   1    4.20    2.10
  11 -18  -1   43.80    4.80
  11 -18  -1   55.09    5.30
 -11  18   1   42.60    3.80
 -11  18   1   45.40    4.10
  10 -18  -1   67.69    5.30
  10 -18  -1   66.89    5.90
 -10  18   1   70.19    4.70
 -10  18   1   71.59    4.90
   9 -18  -1   30.80    4.60
   9 -18  -1   26.60    4.00
  -9  18   1   32.80    3.90
  -9  18   1   31.70    3.90
   8 -18  -1    0.70    2.20
   8 -18  -1    0.80    2.10
  -8  18   1    0.50    1.70
   7 -18  -1    5.20    3.00
   7 -18  -1    6.00    2.40
   7 -18  -1    6.00    2.40
  -7  18   1    3.80    2.10
  -7  18   1    8.20    2.10
  -7  18   1    9.50    2.50
   6 -18  -1    7.90    2.90
   6 -18  -1    4.10    3.10
   6 -18  -1   10.60    3.30
  -6  18   1    9.60    2.70
  -6  18   1   11.40    2.70
  -6  18   1   12.00    2.50
   5 -18  -1   81.29    6.60
   5 -18  -1   87.19    6.60
   5 -18  -1   78.89    7.60
  -5  18   1   74.19    4.80
  -5  18   1   79.89    5.80
  -5  18   1   88.29    5.60
   4 -18  -1   80.49    6.80
   4 -18  -1   48.20    6.60
   4 -18  -1   65.29    5.70
  -4  18   1   79.19    5.40
  -4  18   1   66.69    4.90
  -4  18   1   69.39    5.50
   3 -18  -1    7.20    3.10
   3 -18  -1    8.90    3.30
   3 -18  -1   12.00    4.10
  -3  18   1    6.50    2.50
  -3  18   1    5.90    2.60
  -3  18   1    5.00    2.20
  -3  18   1    7.60    2.40
   2 -18  -1   29.60    5.90
   2 -18  -1   26.30    4.60
   2 -18  -1   15.10    4.00
  -2  18   1   22.50    4.00
  -2  18   1   27.10    3.90
  -2  18   1   24.60    3.90
  -2  18   1   22.00    3.40
   1 -18  -1    2.10    2.80
  -1  18   1   -0.90    2.00
  -1  18   1    0.20    1.80
  -1  18   1    2.40    2.10
   0  18   1   -0.10    1.70
 -14  19   1    3.70    1.90
  13 -19  -1    0.60    1.90
 -13  19   1    0.90    1.60
  12 -19  -1    3.00    2.80
  12 -19  -1    3.10    2.20
 -12  19   1    1.50    1.60
  11 -19  -1   27.40    4.30
  11 -19  -1   22.20    3.70
 -11  19   1   27.30    3.60
 -11  19   1   24.10    3.30
  10 -19  -1   10.50    2.80
  10 -19  -1   11.80    3.30
 -10  19   1   17.40    3.00
 -10  19   1    4.90    2.20
   9 -19  -1    9.40    3.10
   9 -19  -1   16.70    3.40
  -9  19   1   16.60    3.00
  -9  19   1   17.60    3.20
   8 -19  -1    2.90    2.30
   8 -19  -1    1.70    2.20
  -8  19   1    0.20    1.70
   7 -19  -1    4.50    3.00
   7 -19  -1   10.60    3.00
   7 -19  -1    7.20    2.80
  -7  19   1   11.80    2.80
   6 -19  -1   38.90    5.30
   6 -19  -1   33.40    5.00
   6 -19  -1   29.40    5.30
  -6  19   1   40.20    4.30
  -6  19   1   27.90    4.00
   5 -19  -1   63.19    6.10
   5 -19  -1   45.50    6.90
   5 -19  -1   39.70    5.60
  -5  19   1   47.20    5.20
  -5  19   1   57.79    4.80
  -5  19   1   54.39    4.50
   4 -19  -1   16.80    4.10
   4 -19  -1   18.50    4.10
  -4  19   1   18.30    3.20
  -4  19   1   16.20    2.90
  -4  19   1   11.20    3.10
  -3  19   1    6.30    2.50
  -3  19   1    9.20    2.80
  -3  19   1    2.80    2.20
  -2  19   1    4.30    2.20
  12 -20  -1    1.50    2.20
 -12  20   1    2.80    1.70
  11 -20  -1    0.90    2.20
 -11  20   1   -0.30    1.50
 -11  20   1    6.00    2.00
  10 -20  -1   -2.90    1.70
 -10  20   1    0.40    1.50
 -10  20   1    1.20    1.70
   9 -20  -1    0.00    2.20
  -9  20   1    0.80    1.70
  -9  20   1    2.10    1.60
   8 -20  -1   -3.60    1.90
  -8  20   1    0.90    1.60
  -7  20   1    0.50    1.70
  -6  20   1   33.70    4.00
  -5  20   1   32.00    4.60
   5 -20   2    5.80    3.20
  -6  20  -2   19.10    3.40
   6 -20   2   24.70    4.50
  -7  20  -2    4.10    2.20
   7 -20   2   -0.80    2.00
  -8  20  -2   -1.40    1.60
   8 -20   2   -2.90    2.00
   8 -20   2   -3.20    1.90
  -9  20  -2    5.00    2.00
   9 -20   2    7.80    3.00
   9 -20   2    2.30    2.60
 -10  20  -2   25.90    3.80
  10 -20   2   18.70    5.70
  10 -20   2   22.70    4.20
 -11  20  -2   18.00    3.20
  11 -20   2   27.70    5.00
  -1  19  -2   28.50    6.20
  -1  19  -2   31.30    5.20
   1 -19   2   28.70    4.90
  -2  19  -2   56.59    5.20
  -2  19  -2   58.39    6.50
   2 -19   2   42.60    5.20
  -3  19  -2    8.10    2.60
  -3  19  -2    9.00    2.70
   3 -19   2    2.60    2.40
  -4  19  -2    6.80    2.40
  -4  19  -2    8.60    2.70
   4 -19   2    8.20    3.90
   4 -19   2    6.20    2.70
   4 -19   2    9.10    3.30
  -5  19  -2   37.50    4.30
  -5  19  -2   41.10    4.70
   5 -19   2   31.40    4.30
   5 -19   2   37.10    5.40
  -6  19  -2   39.00    4.40
  -6  19  -2   27.50    3.70
   6 -19   2   45.70    5.40
   6 -19   2   40.20    5.20
  -7  19  -2   23.40    3.70
   7 -19   2   24.00    4.10
   7 -19   2   22.00    4.10
  -8  19  -2    0.80    1.60
   8 -19   2   -0.90    2.10
   8 -19   2    0.20    1.90
  -9  19  -2    6.30    2.30
   9 -19   2    4.60    2.30
   9 -19   2    4.80    2.30
 -10  19  -2   -1.60    1.40
  10 -19   2   -1.50    1.70
  10 -19   2    0.00    1.80
 -11  19  -2    0.40    1.50
  11 -19   2    0.70    2.10
  11 -19   2   -1.10    1.90
 -12  19  -2    2.20    1.70
  12 -19   2   -1.30    2.00
  12 -19   2    0.30    2.10
 -13  19  -2   35.40    4.10
  13 -19   2   31.60    4.70
  13 -19   2   37.10    4.80
  13 -19   2   36.10    7.20
 -14  19  -2    1.70    3.00
  14 -19   2    1.80    2.10
  15 -19   2    2.70    2.30
   1  18  -2   17.80    3.70
  -1 -18   2   26.10    4.50
   0  18  -2   16.70    3.10
   0  18  -2   25.50    4.00
   0  18  -2   26.20    4.10
   0 -18   2   23.40    4.10
  -1  18  -2   85.89    5.90
  -1  18  -2   71.59    5.50
  -1  18  -2   79.49    5.70
  -1  18  -2   71.69    5.20
   1 -18   2   82.89    7.10
   1 -18   2   86.79    6.40
   1 -18   2   86.89    8.30
  -2  18  -2   20.40    3.20
  -2  18  -2   25.80    4.00
  -2  18  -2   20.50    3.50
  -2  18  -2   16.70    3.20
   2 -18   2   15.70    4.40
   2 -18   2   24.80    4.60
   2 -18   2   25.70    4.10
  -3  18  -2    9.40    2.70
  -3  18  -2   11.50    3.00
  -3  18  -2    9.20    2.40
  -3  18  -2   14.00    3.10
   3 -18   2   12.10    4.00
   3 -18   2   10.10    2.90
   3 -18   2   12.70    3.60
  -4  18  -2   39.90    4.60
  -4  18  -2   34.30    4.10
  -4  18  -2   37.90    4.20
   4 -18   2   36.80    4.60
   4 -18   2   37.20    5.20
   4 -18   2   33.60    5.60
  -5  18  -2   22.00    3.30
  -5  18  -2   23.90    3.60
   5 -18   2   23.50    4.80
   5 -18   2   29.10    4.70
   5 -18   2   25.00    3.90
  -6  18  -2   77.49    5.40
  -6  18  -2   66.59    4.90
   6 -18   2   78.29    6.10
   6 -18   2   91.59    6.20
  -7  18  -2   23.90    3.50
   7 -18   2   18.80    3.50
   7 -18   2   26.80    4.00
  -8  18  -2    0.50    1.80
  -8  18  -2    4.60    1.70
   8 -18   2    1.80    1.90
   8 -18   2    6.20    2.60
  -9  18  -2    3.80    2.10
  -9  18  -2    2.30    1.50
   9 -18   2    5.30    2.30
   9 -18   2    5.20    2.10
 -10  18  -2   31.80    4.00
  10 -18   2   29.60    4.00
  10 -18   2   31.60    4.30
 -11  18  -2    3.50    2.00
  11 -18   2    6.20    2.50
  11 -18   2    2.60    2.00
 -12  18  -2   -0.20    1.50
  12 -18   2    0.80    1.70
  12 -18   2    1.30    1.80
 -13  18  -2   11.20    2.60
  13 -18   2    8.10    3.20
  13 -18   2    9.30    2.60
  13 -18   2   11.30    2.90
 -14  18  -2   10.30    2.50
  14 -18   2    6.20    2.60
  14 -18   2    8.30    2.40
  14 -18   2    9.60    3.10
 -15  18  -2    6.80    2.30
  15 -18   2    9.30    2.80
  15 -18   2   13.00    4.90
  15 -18   2   10.20    3.00
  15 -18   2   18.10    5.90
  16 -18   2   42.10    4.80
  17 -18   2   36.40    7.40
   2  17  -2   -2.00    1.90
   2  17  -2   -2.60    1.90
   2  17  -2    1.40    1.70
  -2 -17   2   -0.50    2.10
  -2 -17   2   -2.30    2.80
   1  17  -2    1.50    2.30
   1  17  -2   -0.10    1.90
   1  17  -2   -2.50    1.70
   1  17  -2   -0.30    1.50
  -1 -17   2   -2.80    1.90
  -1 -17   2   -3.00    2.30
   0  17  -2   28.80    4.30
   0  17  -2   14.90    2.80
   0  17  -2   16.40    3.30
   0  17  -2   22.60    3.70
   0 -17   2   22.50    3.90
   0 -17   2   10.90    3.80
  -1  17  -2   53.59    4.90
  -1  17  -2   42.60    4.70
  -1  17  -2   57.19    4.40
  -1  17  -2   50.69    4.60
   1 -17   2   62.99    7.30
   1 -17   2   48.60    6.70
   1 -17   2   59.49    6.00
  -2  17  -2   53.79    4.20
  -2  17  -2   56.09    4.60
  -2  17  -2   55.69    4.70
  -2  17  -2   64.09    5.10
   2 -17   2   45.80    6.40
   2 -17   2   69.79    6.50
   2 -17   2   57.39    5.10
  -3  17  -2   -2.10    1.60
  -3  17  -2   -1.00    1.30
  -3  17  -2   -1.50    1.50
  -3  17  -2    0.40    1.60
   3 -17   2    1.50    2.70
   3 -17   2    2.30    2.20
   3 -17   2    1.30    2.00
  -4  17  -2   40.80    3.80
  -4  17  -2   51.79    3.80
  -4  17  -2   49.99    5.00
  -4  17  -2   49.80    4.30
   4 -17   2   43.30    5.30
   4 -17   2   44.60    5.90
   4 -17   2   52.79    4.80
  -5  17  -2   62.29    4.60
  -5  17  -2   60.79    4.70
  -5  17  -2   68.09    4.10
   5 -17   2   48.50    6.00
   5 -17   2   67.59    5.20
   5 -17   2   63.79    5.40
  -6  17  -2  156.48    7.40
  -6  17  -2  152.78    6.90
   6 -17   2  137.19    7.70
   6 -17   2  150.88    7.80
  -7  17  -2   62.09    4.80
   7 -17   2   62.09    5.10
   7 -17   2   60.29    5.30
  -8  17  -2    3.80    2.10
  -8  17  -2    1.20    1.60
   8 -17   2    3.50    2.30
   8 -17   2    2.70    2.10
  -9  17  -2   84.49    4.60
  -9  17  -2   90.69    5.50
   9 -17   2   81.19    5.80
   9 -17   2   93.39    6.00
 -10  17  -2   62.09    4.00
 -10  17  -2   67.19    4.70
  10 -17   2   67.79    5.40
  10 -17   2   72.89    5.60
 -11  17  -2   85.59    5.20
  11 -17   2   84.59    5.70
  11 -17   2   83.99    5.80
 -12  17  -2   19.60    3.00
  12 -17   2   26.30    4.20
  12 -17   2   30.20    4.30
  12 -17   2   26.30    4.00
 -13  17  -2    0.90    1.70
  13 -17   2    1.00    2.40
  13 -17   2    2.50    2.00
  13 -17   2    5.80    2.20
 -14  17  -2   -0.70    1.60
  14 -17   2    1.30    1.90
  14 -17   2   -0.60    1.70
  14 -17   2   -1.10    1.50
 -15  17  -2   -0.90    1.40
  15 -17   2    0.90    1.70
  15 -17   2    0.10    1.60
  15 -17   2   -0.30    2.00
  15 -17   2   -0.70    1.80
 -16  17  -2   23.30    3.40
 -16  17  -2   22.90    3.00
  16 -17   2   23.10    3.60
  16 -17   2   21.40    4.10
  16 -17   2   26.20    4.70
  16 -17   2   26.60    3.90
  17 -17   2   18.20    3.50
  17 -17   2   20.50    3.50
   3  16  -2   -0.70    1.70
   3  16  -2   -0.30    1.80
   3  16  -2    1.80    2.10
   3  16  -2   -0.40    2.00
  -3 -16   2    1.40    2.70
  -3 -16   2   -0.20    2.40
  -3 -16   2    3.60    2.30
   2  16  -2    5.70    2.50
   2  16  -2    7.90    2.70
   2  16  -2   10.40    2.70
   2  16  -2    7.00    2.60
  -2 -16   2    5.80    3.50
  -2 -16   2    9.40    3.00
  -2 -16   2    5.20    3.40
   1  16  -2   12.30    3.00
   1  16  -2   17.30    3.50
   1  16  -2   13.50    2.60
   1  16  -2   15.00    3.10
  -1 -16   2    8.80    3.60
  -1 -16   2   17.80    3.40
  -1 -16   2   18.50    4.10
   0  16  -2    2.20    1.60
   0  16  -2    0.70    1.80
   0  16  -2    2.40    1.80
   0  16  -2   -0.30    2.10
   0 -16   2   -2.00    1.80
   0 -16   2   -1.60    2.20
  -1  16  -2   -0.80    1.20
  -1  16  -2    0.10    1.50
  -1  16  -2   -1.90    1.10
  -1  16  -2   -0.80    1.70
   1 -16   2   -3.00    1.60
   1 -16   2   -2.30    2.20
  -2  16  -2    8.40    2.40
  -2  16  -2    8.90    2.30
  -2  16  -2    8.30    2.20
  -2  16  -2    8.90    2.10
   2 -16   2    6.50    2.70
   2 -16   2    9.50    3.50
   2 -16   2    6.90    3.20
  -3  16  -2   11.30    2.90
  -3  16  -2   12.00    2.40
  -3  16  -2   12.60    2.50
  -3  16  -2   18.10    2.60
   3 -16   2   13.30    2.90
   3 -16   2   16.40    3.80
   3 -16   2   12.70    3.30
  -4  16  -2    2.60    1.50
  -4  16  -2    3.10    1.60
  -4  16  -2    3.80    1.70
  -4  16  -2    2.20    2.10
   4 -16   2    4.20    2.70
   4 -16   2    1.00    2.00
   4 -16   2    3.20    2.10
  -5  16  -2  145.99    6.60
  -5  16  -2  144.39    5.90
  -5  16  -2  150.98    7.00
   5 -16   2  154.18    7.60
   5 -16   2  163.38    8.30
   5 -16   2  157.68    9.00
  -6  16  -2  114.59    6.00
  -6  16  -2  112.39    5.60
  -6  16  -2  106.29    4.80
   6 -16   2  116.79    6.40
   6 -16   2  113.69    6.70
  -7  16  -2   63.39    4.60
   7 -16   2   61.49    4.90
   7 -16   2   66.99    5.20
  -8  16  -2   25.30    3.00
  -8  16  -2   23.00    3.30
   8 -16   2   23.00    3.50
   8 -16   2   21.00    3.40
  -9  16  -2   36.00    3.80
  -9  16  -2   42.10    3.20
   9 -16   2   40.90    4.70
   9 -16   2   42.30    4.60
 -10  16  -2  245.48    8.30
 -10  16  -2  260.97    9.50
  10 -16   2  251.07   10.00
  10 -16   2  260.67   10.20
 -11  16  -2   65.99    4.50
  11 -16   2   55.39    4.90
  11 -16   2   58.99    5.00
 -12  16  -2   35.90    3.80
  12 -16   2   25.20    3.60
  12 -16   2   28.90    4.40
  12 -16   2   32.70    4.30
 -13  16  -2   -2.40    1.60
  13 -16   2    1.10    2.00
  13 -16   2   -0.30    1.90
  13 -16   2   -1.40    1.90
 -14  16  -2   42.10    4.30
  14 -16   2   29.00    4.00
  14 -16   2   41.20    5.30
  14 -16   2   30.50    4.00
 -15  16  -2    4.40    1.70
 -15  16  -2    4.00    2.10
  15 -16   2    5.40    2.30
  15 -16   2    5.30    2.20
  15 -16   2   10.70    2.90
  15 -16   2    5.70    2.50
 -16  16  -2    5.50    2.30
 -16  16  -2    8.80    2.00
  16 -16   2    5.00    2.40
  16 -16   2    7.00    2.40
  16 -16   2   10.50    2.70
  16 -16   2    4.90    2.10
 -17  16  -2    0.20    1.90
 -17  16  -2   -0.30    1.70
  17 -16   2   -1.20    1.60
  17 -16   2   -2.30    1.30
  17 -16   2    0.40    3.40
  17 -16   2    3.80    2.50
  18 -16   2   -2.10    1.60
   5  15  -2   33.30    4.50
   5  15  -2   39.90    5.30
  -5 -15   2   35.40    5.60
   4  15  -2    3.00    2.20
   4  15  -2    3.10    2.00
   4  15  -2    5.20    2.50
  -4 -15   2    5.90    2.60
  -4 -15   2    1.20    2.70
  -4 -15   2    7.20    3.70
   3  15  -2    8.50    2.40
   3  15  -2    7.80    2.70
   3  15  -2    8.30    3.00
   3  15  -2    9.30    2.70
  -3 -15   2    8.40    2.80
  -3 -15   2    9.40    3.40
  -3 -15   2    6.50    3.30
   2  15  -2   68.69    4.90
   2  15  -2   85.59    6.30
   2  15  -2   76.09    5.20
   2  15  -2   78.59    5.50
  -2 -15   2   91.29    7.80
  -2 -15   2   89.09    6.10
  -2 -15   2   78.59    6.70
   1  15  -2   22.30    3.20
   1  15  -2   22.00    3.30
   1  15  -2   24.90    3.90
   1  15  -2   24.30    3.60
  -1 -15   2   16.00    4.10
  -1 -15   2   22.40    4.30
  -1 -15   2   20.80    3.60
   0  15  -2   97.19    5.80
   0  15  -2   92.09    6.00
   0  15  -2   87.49    5.00
   0  15  -2   92.39    5.40
   0 -15   2   84.39    6.40
   0 -15   2   74.69    6.90
   0 -15   2   93.19    6.10
  -1  15  -2    4.30    2.10
  -1  15  -2    4.70    1.60
  -1  15  -2    2.60    1.60
  -1  15  -2    3.00    2.20
   1 -15   2    3.20    2.40
   1 -15   2    1.00    1.80
  -2  15  -2    1.70    1.40
  -2  15  -2    1.40    1.60
  -2  15  -2   -1.10    1.40
  -2  15  -2   -0.40    1.30
   2 -15   2   -2.80    2.00
   2 -15   2   -0.80    1.60
   2 -15   2   -2.10    2.10
  -3  15  -2    0.60    1.40
  -3  15  -2    2.60    1.30
  -3  15  -2   -0.80    1.60
  -3  15  -2    2.90    1.60
   3 -15   2   -0.60    1.80
   3 -15   2    1.10    1.70
   3 -15   2   -2.30    1.90
  -4  15  -2   36.10    4.00
  -4  15  -2   33.00    2.70
  -4  15  -2   30.70    3.00
  -4  15  -2   28.10    3.20
   4 -15   2   37.30    5.00
   4 -15   2   32.60    4.00
   4 -15   2   42.60    5.00
  -5  15  -2  117.49    5.90
  -5  15  -2  115.09    4.80
  -5  15  -2  116.49    5.40
  -5  15  -2  113.69    5.60
   5 -15   2  110.69    6.00
   5 -15   2  108.39    6.40
   5 -15   2  110.59    7.40
  -6  15  -2   51.49    3.70
  -6  15  -2   58.99    3.20
  -6  15  -2   53.49    4.00
   6 -15   2   43.60    4.20
   6 -15   2   55.49    4.40
  -7  15  -2   22.40    3.20
  -7  15  -2   15.90    2.00
   7 -15   2   21.80    3.30
   7 -15   2   21.90    3.40
  -8  15  -2   19.80    2.60
  -8  15  -2   24.20    3.20
   8 -15   2   26.80    3.70
   8 -15   2   28.20    3.80
  -9  15  -2   19.60    2.80
  -9  15  -2   18.90    2.50
   9 -15   2   19.60    3.20
   9 -15   2   17.30    3.10
 -10  15  -2  205.48    7.90
  10 -15   2  191.08    8.40
  10 -15   2  180.28    8.00
 -11  15  -2   47.50    3.80
  11 -15   2   46.70    4.30
  11 -15   2   41.40    3.90
 -12  15  -2   55.39    4.20
  12 -15   2   43.20    4.60
  12 -15   2   49.60    4.50
  12 -15   2   55.89    5.30
 -13  15  -2   41.00    3.60
  13 -15   2   28.80    4.00
  13 -15   2   29.10    4.40
  13 -15   2   39.60    4.40
 -14  15  -2   71.19    4.70
  14 -15   2   68.19    5.90
  14 -15   2   68.09    5.00
  14 -15   2   62.39    5.00
  14 -15   2   71.89    5.60
 -15  15  -2   80.89    4.70
 -15  15  -2   82.09    5.30
  15 -15   2   85.59    6.20
  15 -15   2   80.69    5.80
  15 -15   2   74.89    5.30
  15 -15   2   72.09    5.30
 -16  15  -2   63.79    4.20
 -16  15  -2   51.69    4.50
 -16  15  -2   64.49    4.70
  16 -15   2   60.89    5.50
  16 -15   2   47.30    5.20
  16 -15   2   66.09    5.20
  16 -15   2   59.99    4.80
 -17  15  -2   26.00    3.50
 -17  15  -2   22.80    3.30
 -17  15  -2   25.50    3.10
  17 -15   2   19.50    3.50
  17 -15   2   36.10    4.70
  17 -15   2   24.20    4.20
  18 -15   2   -0.70    1.70
  18 -15   2    1.40    3.30
  -7 -14   2   26.90    4.90
   6  14  -2   60.09    6.50
   6  14  -2   45.50    5.10
  -6 -14   2   41.60    6.20
  -6 -14   2   44.10    6.30
   5  14  -2   23.90    4.30
   5  14  -2   14.10    3.00
   5  14  -2   13.20    3.00
  -5 -14   2   13.30    3.00
  -5 -14   2   15.30    4.20
  -5 -14   2   20.50    4.40
   4  14  -2    5.50    2.30
   4  14  -2    3.20    2.30
   4  14  -2    4.50    2.00
  -4 -14   2    5.80    2.60
  -4 -14   2    9.60    3.50
  -4 -14   2    2.70    2.40
   3  14  -2   49.99    5.10
   3  14  -2   45.50    5.10
   3  14  -2   51.59    4.60
  -3 -14   2   35.70    5.40
  -3 -14   2   41.90    5.60
  -3 -14   2   53.39    5.00
   2  14  -2   61.69    5.00
   2  14  -2   59.39    4.70
   2  14  -2   64.39    4.70
  -2 -14   2   74.19    5.40
  -2 -14   2   61.69    6.60
  -2 -14   2   47.00    6.00
   1  14  -2  119.09    6.80
   1  14  -2  118.79    6.50
   1  14  -2  113.69    6.00
   1  14  -2  120.79    5.90
  -1 -14   2  136.59    7.00
  -1 -14   2  126.19    7.50
  -1 -14   2  130.99    8.70
   0  14  -2   45.10    3.50
   0  14  -2   52.09    4.10
   0  14  -2   52.49    4.60
   0  14  -2   47.40    4.10
   0 -14   2   50.49    5.60
   0 -14   2   50.29    4.60
   0 -14   2   39.30    5.30
  -1  14  -2    0.50    1.50
  -1  14  -2    1.50    1.30
  -1  14  -2    2.30    1.40
  -1  14  -2    0.80    1.40
   1 -14   2    0.20    1.80
   1 -14   2   -0.70    1.80
  -2  14  -2   49.80    4.10
  -2  14  -2   41.90    3.20
  -2  14  -2   38.00    3.20
  -2  14  -2   47.40    3.80
   2 -14   2   38.70    4.20
   2 -14   2   37.20    5.00
  -3  14  -2   24.20    2.90
  -3  14  -2   18.50    2.70
  -3  14  -2   24.70    3.30
  -3  14  -2   17.10    2.30
   3 -14   2   21.30    3.80
   3 -14   2   25.90    3.40
   3 -14   2   24.80    3.80
  -4  14  -2   22.50    2.40
  -4  14  -2   21.00    2.70
  -4  14  -2   14.00    2.50
  -4  14  -2   17.30    2.40
   4 -14   2   17.90    3.50
   4 -14   2   15.60    2.60
   4 -14   2   15.30    3.00
  -5  14  -2   13.20    2.20
  -5  14  -2   15.20    2.00
  -5  14  -2   18.00    2.80
  -5  14  -2   12.60    2.00
   5 -14   2   13.80    2.80
   5 -14   2   15.50    3.10
   5 -14   2   15.80    2.70
  -6  14  -2    1.00    1.40
  -6  14  -2    3.00    1.40
  -6  14  -2    4.80    1.20
   6 -14   2    2.40    1.60
   6 -14   2    5.20    2.10
  -7  14  -2   -0.30    1.20
  -7  14  -2    1.80    0.90
   7 -14   2    1.50    1.60
   7 -14   2    0.30    1.40
  -8  14  -2    2.00    1.50
  -8  14  -2    2.40    1.30
  -8  14  -2    1.50    0.90
   8 -14   2    1.70    1.60
   8 -14   2    3.90    1.90
  -9  14  -2  115.89    4.80
  -9  14  -2  119.79    5.60
   9 -14   2  122.99    6.20
   9 -14   2  126.79    6.40
 -10  14  -2  216.98    8.00
  10 -14   2  228.18    8.90
  10 -14   2  220.88    8.60
 -11  14  -2  103.19    5.30
  11 -14   2  104.49    6.40
  11 -14   2  113.29    5.80
  11 -14   2  103.59    5.80
 -12  14  -2    2.50    1.70
  12 -14   2    2.60    1.70
  12 -14   2    2.50    1.90
  12 -14   2   -0.80    1.30
 -13  14  -2   11.20    2.40
  13 -14   2   11.80    2.50
  13 -14   2   16.00    3.30
  13 -14   2   24.70    3.70
 -14  14  -2   71.29    4.50
 -14  14  -2   66.09    4.10
  14 -14   2   66.79    5.10
  14 -14   2   69.39    4.90
  14 -14   2   72.09    5.40
  14 -14   2   74.19    5.80
 -15  14  -2  142.89    6.80
 -15  14  -2  154.78    6.40
  15 -14   2  144.89    7.50
  15 -14   2  157.08    7.60
  15 -14   2  150.98    7.20
  15 -14   2  156.88    8.30
 -16  14  -2  134.49    6.00
 -16  14  -2  142.09    6.70
 -16  14  -2  134.99    6.80
  16 -14   2  130.49    7.30
  16 -14   2  126.99    6.70
  16 -14   2  131.99    7.10
  16 -14   2  138.59    7.90
 -17  14  -2    6.30    2.10
 -17  14  -2    6.70    1.80
 -17  14  -2    6.60    2.30
  17 -14   2   11.10    3.20
  17 -14   2    4.60    2.50
  17 -14   2    5.70    2.40
 -18  14  -2    1.90    1.70
 -18  14  -2    1.10    1.70
  18 -14   2    3.60    2.20
  18 -14   2    3.50    2.10
  -8 -13   2    2.50    3.00
   7  13  -2   32.30    5.00
   7  13  -2   33.20    4.40
   7  13  -2   36.70    4.50
  -7 -13   2   35.40    5.60
  -7 -13   2   33.20    5.30
   6  13  -2    5.40    2.30
   6  13  -2    4.00    2.50
  -6 -13   2    7.90    2.90
  -6 -13   2    0.50    2.70
  -6 -13   2    5.70    3.30
   5  13  -2    6.10    2.30
   5  13  -2   11.40    3.30
  -5 -13   2   11.50    2.90
  -5 -13   2   12.00    3.40
  -5 -13   2   10.60    3.60
   4  13  -2    0.50    1.90
   4  13  -2   -0.90    1.60
  -4 -13   2    2.50    2.40
  -4 -13   2    3.80    2.20
  -4 -13   2   -0.10    2.00
   3  13  -2   20.00    3.10
   3  13  -2   17.50    3.30
  -3 -13   2   16.10    3.70
  -3 -13   2   21.20    3.50
  -3 -13   2   23.10    4.10
   2  13  -2   72.39    4.70
   2  13  -2   92.09    5.80
   2  13  -2   80.59    5.20
  -2 -13   2   84.19    6.30
  -2 -13   2   69.09    5.20
  -2 -13   2   81.29    6.70
   1  13  -2  166.38    7.40
   1  13  -2  177.08    7.90
   1  13  -2  169.28    7.10
  -1 -13   2  157.28    7.50
  -1 -13   2  154.88    8.00
  -1 -13   2  159.48    9.00
   0  13  -2   61.89    4.30
   0  13  -2   63.89    4.70
   0  13  -2   62.79    4.20
   0  13  -2   62.59    4.00
   0 -13   2   60.19    5.00
   0 -13   2   76.59    6.20
   0 -13   2   64.69    4.70
  -1  13  -2    0.30    1.20
  -1  13  -2    0.40    1.40
  -1  13  -2    1.50    1.40
  -1  13  -2    0.20    1.20
   1 -13   2    1.70    1.90
   1 -13   2    1.40    1.50
   1 -13   2    1.10    2.00
  -2  13  -2  105.49    5.30
  -2  13  -2  101.39    5.30
  -2  13  -2  109.89    5.20
  -2  13  -2  103.19    4.70
   2 -13   2  112.59    7.20
   2 -13   2  114.79    5.80
  -3  13  -2  105.09    5.20
  -3  13  -2  115.39    5.10
  -3  13  -2  104.59    5.20
  -3  13  -2   93.69    4.30
   3 -13   2  100.69    5.40
   3 -13   2  107.79    6.70
   3 -13   2  112.69    6.10
  -4  13  -2  342.97   10.30
  -4  13  -2  314.47    9.80
  -4  13  -2  343.87   10.50
  -4  13  -2  337.47    9.40
   4 -13   2  328.47   12.40
   4 -13   2  335.57   11.50
   4 -13   2  330.57   10.70
  -5  13  -2   74.79    4.30
  -5  13  -2   80.39    3.70
  -5  13  -2   75.09    3.90
  -5  13  -2   91.69    4.70
   5 -13   2   79.79    5.70
   5 -13   2   86.19    5.10
   5 -13   2   91.39    4.90
  -6  13  -2   70.79    3.30
  -6  13  -2   73.99    3.90
  -6  13  -2   69.59    4.20
   6 -13   2   70.49    4.50
   6 -13   2   81.99    4.70
  -7  13  -2   15.40    1.70
  -7  13  -2   18.30    2.50
   7 -13   2   16.70    2.50
   7 -13   2   15.00    2.50
  -8  13  -2   10.90    1.70
  -8  13  -2   11.30    1.40
  -8  13  -2    9.10    1.90
   8 -13   2    9.70    2.20
   8 -13   2   13.40    2.50
  -9  13  -2   38.10    3.30
  -9  13  -2   40.70    2.20
  -9  13  -2   39.50    2.60
   9 -13   2   34.00    3.20
   9 -13   2   37.80    3.50
 -10  13  -2   28.10    3.20
  10 -13   2   33.40    3.70
  10 -13   2   27.80    3.20
 -11  13  -2   36.80    3.60
  11 -13   2   39.20    3.90
  11 -13   2   41.80    3.80
  11 -13   2   35.80    3.40
 -12  13  -2    7.30    2.10
  12 -13   2    5.70    2.00
  12 -13   2    4.50    2.20
  12 -13   2    3.50    1.80
 -13  13  -2   -1.30    1.00
  13 -13   2   -1.40    1.30
  13 -13   2    0.30    1.30
  13 -13   2    0.70    1.70
 -14  13  -2  108.29    5.50
 -14  13  -2   98.69    4.80
  14 -13   2  108.49    5.80
  14 -13   2  114.39    6.70
  14 -13   2  105.09    6.00
  14 -13   2  100.99    5.50
 -15  13  -2   69.19    4.60
 -15  13  -2   84.69    5.10
 -15  13  -2   71.09    4.20
  15 -13   2   79.09    5.10
  15 -13   2   72.29    5.50
  15 -13   2   67.09    4.90
  15 -13   2   77.19    5.80
 -16  13  -2   75.69    4.40
 -16  13  -2   75.69    5.20
 -16  13  -2   71.19    4.90
  16 -13   2   81.79    5.70
  16 -13   2   84.39    5.50
  16 -13   2   87.29    6.30
 -17  13  -2    9.70    2.50
 -17  13  -2    7.20    1.80
 -17  13  -2    4.80    2.20
  17 -13   2    6.30    2.70
  17 -13   2    1.80    2.10
  17 -13   2    6.10    2.60
 -18  13  -2    2.10    2.00
 -18  13  -2    7.20    2.20
  18 -13   2   10.70    3.00
  18 -13   2    2.00    2.50
  19 -13   2   29.90    6.40
  -9 -12   2   -0.20    2.70
   8  12  -2   -2.70    1.80
   8  12  -2   -3.40    1.70
   8  12  -2   -4.30    2.00
  -8 -12   2   -1.20    2.10
   7  12  -2    5.00    2.60
   7  12  -2    3.30    2.10
   7  12  -2    7.90    2.50
  -7 -12   2    3.60    2.80
  -7 -12   2    5.90    2.40
   6  12  -2    4.40    2.30
   6  12  -2    4.90    2.40
   6  12  -2    8.70    2.50
  -6 -12   2    5.00    2.70
  -6 -12   2    6.30    2.40
   5  12  -2    2.20    2.20
   5  12  -2    0.40    1.60
   5  12  -2    1.00    1.60
  -5 -12   2    1.40    2.00
  -5 -12   2    0.10    2.20
  -5 -12   2    1.20    2.00
   4  12  -2    2.20    1.80
   4  12  -2    4.80    2.00
   4  12  -2    6.90    2.40
  -4 -12   2    0.30    2.20
  -4 -12   2    3.90    2.20
  -4 -12   2    2.20    2.40
   3  12  -2   13.80    3.10
   3  12  -2    9.60    2.30
  -3 -12   2   15.90    3.30
  -3 -12   2    8.70    3.00
  -3 -12   2   10.30    2.70
   2  12  -2  245.28    9.10
   2  12  -2  243.58    9.50
  -2 -12   2  246.38    9.50
  -2 -12   2  262.67   11.30
  -2 -12   2  250.67   10.20
   1  12  -2   34.80    3.90
   1  12  -2   33.00    3.50
   1  12  -2   31.00    3.30
  -1 -12   2   34.20    4.50
  -1 -12   2   37.00    4.00
  -1 -12   2   35.30    4.20
   0  12  -2   77.99    4.80
   0  12  -2   70.89    4.20
   0  12  -2   72.09    3.00
   0  12  -2   71.59    4.40
   0 -12   2   71.59    4.50
   0 -12   2   77.19    5.90
   0 -12   2   70.89    4.90
  -1  12  -2    1.20    1.30
  -1  12  -2    0.30    1.20
  -1  12  -2    0.70    1.20
  -1  12  -2   -0.30    1.40
  -1  12  -2    1.10    0.70
   1 -12   2    0.80    1.50
   1 -12   2   -0.20    1.20
   1 -12   2    3.10    1.90
  -2  12  -2   80.69    3.90
  -2  12  -2   72.69    4.00
  -2  12  -2   79.49    4.50
  -2  12  -2   80.79    3.00
  -2  12  -2   73.89    4.20
   2 -12   2   82.69    4.60
   2 -12   2   78.59    5.70
  -3  12  -2  291.07    9.30
  -3  12  -2  290.57    9.30
  -3  12  -2  296.07    9.10
  -3  12  -2  290.17    8.50
   3 -12   2  305.17    9.80
   3 -12   2  309.87   10.70
   3 -12   2  310.17   11.50
  -4  12  -2  257.27    7.60
  -4  12  -2  256.67    8.30
  -4  12  -2  252.87    8.50
  -4  12  -2  263.47    8.20
   4 -12   2  260.87    9.40
   4 -12   2  279.57   10.50
   4 -12   2  263.47    8.80
  -5  12  -2   49.99    3.20
  -5  12  -2   47.40    3.00
  -5  12  -2   45.00    2.60
  -5  12  -2   49.80    3.40
   5 -12   2   47.60    3.70
   5 -12   2   46.60    4.30
   5 -12   2   47.40    3.50
  -6  12  -2    0.20    0.90
  -6  12  -2   -1.20    0.70
  -6  12  -2    0.80    1.30
   6 -12   2    0.00    1.20
   6 -12   2   -0.60    1.30
   6 -12   2   -0.10    0.50
  -7  12  -2   94.89    4.10
  -7  12  -2   94.29    3.50
  -7  12  -2   92.19    4.60
   7 -12   2   99.29    5.00
   7 -12   2  103.69    5.20
  -8  12  -2    0.70    1.20
  -8  12  -2    4.90    1.20
  -8  12  -2    2.30    0.80
   8 -12   2    2.90    0.90
   8 -12   2    1.10    1.50
   8 -12   2    0.60    1.40
  -9  12  -2   -0.60    1.10
  -9  12  -2   -0.80    0.50
   9 -12   2   -1.60    0.90
   9 -12   2   -0.60    1.10
 -10  12  -2   -1.30    0.90
 -10  12  -2    0.40    0.60
  10 -12   2   -1.40    1.30
  10 -12   2   -1.20    1.20
  10 -12   2    0.30    1.20
 -11  12  -2   -3.10    0.80
  11 -12   2   -2.60    1.20
  11 -12   2   -2.70    0.90
  11 -12   2   -1.00    1.10
 -12  12  -2   -1.60    1.00
  12 -12   2    0.40    1.40
  12 -12   2    1.30    1.20
  12 -12   2   -0.70    1.20
 -13  12  -2   15.40    2.10
 -13  12  -2   16.70    2.60
  13 -12   2   16.00    2.70
  13 -12   2   16.10    2.70
  13 -12   2   16.30    3.00
  13 -12   2   14.10    2.50
 -14  12  -2   78.69    4.60
 -14  12  -2   80.59    4.30
 -14  12  -2   78.79    4.50
  14 -12   2   81.69    5.20
  14 -12   2   83.89    5.70
  14 -12   2   78.39    4.80
  14 -12   2   81.79    4.90
 -15  12  -2   87.59    4.90
 -15  12  -2   92.39    5.20
 -15  12  -2   94.89    4.70
  15 -12   2   98.59    5.80
  15 -12   2  100.69    5.60
  15 -12   2  108.09    6.50
 -16  12  -2    7.60    2.00
 -16  12  -2    9.40    1.90
 -16  12  -2    9.30    2.20
  16 -12   2   11.00    2.70
  16 -12   2    9.90    3.00
  16 -12   2    9.30    2.40
 -17  12  -2   -1.20    1.50
 -17  12  -2    1.00    1.30
 -17  12  -2    2.30    1.70
  17 -12   2   -2.40    1.80
  17 -12   2    0.10    1.90
  17 -12   2   -0.80    1.50
 -18  12  -2    8.80    1.90
 -18  12  -2   11.10    2.40
  18 -12   2   11.00    3.00
 -19  12  -2  115.39    6.60
  19 -12   2  131.09    7.40
 -10 -11   2   -2.30    3.60
   9  11  -2    7.50    2.60
   9  11  -2    7.30    2.50
  -9 -11   2    4.20    2.80
  -9 -11   2    7.50    2.90
   8  11  -2   25.60    3.80
   8  11  -2   27.80    3.90
  -8 -11   2   27.70    4.60
  -8 -11   2   32.80    4.40
  -8 -11   2   31.60    4.20
   7  11  -2   73.89    5.30
   7  11  -2   70.09    5.10
  -7 -11   2   73.79    5.50
  -7 -11   2   69.09    5.40
  -7 -11   2   78.69    6.40
   6  11  -2   -2.00    1.40
   6  11  -2   -0.60    1.60
  -6 -11   2   -3.10    1.40
  -6 -11   2   -1.90    1.80
  -6 -11   2   -1.30    1.50
   5  11  -2   16.20    3.30
   5  11  -2   10.20    2.40
   5  11  -2   12.10    2.70
  -5 -11   2   15.50    2.90
  -5 -11   2   12.30    2.60
  -5 -11   2    9.20    3.10
   4  11  -2   15.00    2.60
   4  11  -2   18.20    3.30
   4  11  -2   16.40    2.70
  -4 -11   2   14.70    3.00
  -4 -11   2   15.70    3.40
  -4 -11   2   11.70    2.60
   3  11  -2   73.29    4.30
   3  11  -2   75.09    4.50
   3  11  -2   80.49    5.20
  -3 -11   2   82.29    5.90
  -3 -11   2   73.39    4.90
  -3 -11   2   74.59    3.60
  -3 -11   2   76.09    5.20
   2  11  -2   29.90    3.60
   2  11  -2   24.30    2.90
  -2 -11   2   20.60    3.50
  -2 -11   2   17.60    2.80
  -2 -11   2   20.20    3.30
   1  11  -2  206.88    8.00
   1  11  -2  217.08    7.80
   1  11  -2  195.68    5.90
  -1 -11   2  205.08    9.20
  -1 -11   2  202.68    7.90
  -1 -11   2  220.88    8.60
   0  11  -2    1.30    0.70
   0  11  -2    0.50    1.10
   0  11  -2   -1.50    1.00
   0  11  -2    0.80    1.30
   0 -11   2    0.20    1.30
   0 -11   2    1.30    1.50
   0 -11   2   -2.00    1.40
  -1  11  -2    9.00    1.80
  -1  11  -2   10.60    2.20
  -1  11  -2   10.70    1.30
  -1  11  -2   10.30    1.90
   1 -11   2   11.50    2.30
   1 -11   2   11.70    2.20
   1 -11   2    5.60    2.20
  -2  11  -2  235.68    7.90
  -2  11  -2  236.48    7.60
  -2  11  -2  235.38    8.10
  -2  11  -2  242.88    6.50
  -2  11  -2  234.68    7.20
   2 -11   2  247.48    9.70
   2 -11   2  254.07    8.40
  -3  11  -2  776.22   19.10
  -3  11  -2  777.12   19.10
  -3  11  -2  765.72   18.10
  -3  11  -2  756.82   18.60
   3 -11   2  750.32   21.10
   3 -11   2  778.52   20.40
   3 -11   2  804.02   19.50
  -4  11  -2  226.08    7.30
  -4  11  -2  220.08    7.00
  -4  11  -2  215.88    6.50
  -4  11  -2  226.28    7.50
   4 -11   2  219.98    8.20
   4 -11   2  230.28    9.00
   4 -11   2  223.78    7.70
  -5  11  -2    6.70    1.20
  -5  11  -2    7.70    1.70
  -5  11  -2    7.80    1.50
   5 -11   2    6.10    1.90
   5 -11   2    5.40    1.60
   5 -11   2    8.00    1.90
  -6  11  -2   83.69    3.80
  -6  11  -2   85.79    4.20
  -6  11  -2   86.09    3.30
   6 -11   2   85.89    4.40
   6 -11   2   86.19    2.80
   6 -11   2   88.69    4.50
  -7  11  -2  109.99    4.80
  -7  11  -2  109.39    3.70
  -7  11  -2  103.79    4.20
   7 -11   2  114.69    5.30
   7 -11   2  108.69    5.10
  -8  11  -2  730.13   16.70
  -8  11  -2  742.73   18.30
  -8  11  -2  728.13   17.30
   8 -11   2  762.12   19.00
   8 -11   2  723.23   18.70
  -9  11  -2  280.37    7.20
  -9  11  -2  270.67    8.60
   9 -11   2  283.87    9.30
   9 -11   2  274.37    9.00
 -10  11  -2   89.39    4.40
 -10  11  -2   90.09    3.20
  10 -11   2   82.59    4.70
  10 -11   2   89.29    5.40
  10 -11   2   88.69    4.50
 -11  11  -2   19.20    2.40
  11 -11   2   20.10    2.60
  11 -11   2   19.50    3.10
  11 -11   2   19.00    2.80
 -12  11  -2   14.30    2.00
 -12  11  -2   14.70    2.20
  12 -11   2   13.70    2.40
  12 -11   2   13.50    2.50
  12 -11   2   21.70    2.90
  12 -11   2   14.20    2.40
 -13  11  -2    7.20    1.60
 -13  11  -2    7.90    1.90
  13 -11   2    9.10    2.10
  13 -11   2    8.50    2.10
  13 -11   2    7.90    2.40
  13 -11   2    7.80    1.90
 -14  11  -2   32.10    2.90
 -14  11  -2   29.20    2.60
 -14  11  -2   28.20    3.10
  14 -11   2   37.00    3.70
  14 -11   2   33.80    3.80
  14 -11   2   35.50    4.20
 -15  11  -2    3.90    1.60
 -15  11  -2    2.30    1.50
 -15  11  -2    2.20    1.40
  15 -11   2    3.90    2.00
  15 -11   2    3.30    1.80
  15 -11   2    2.80    1.80
 -16  11  -2   15.00    2.50
 -16  11  -2   12.80    2.10
 -16  11  -2   12.80    2.50
  16 -11   2   16.20    3.20
  16 -11   2    9.60    2.20
  16 -11   2   13.70    2.90
 -17  11  -2    8.20    1.80
 -17  11  -2   13.00    2.40
  17 -11   2   12.80    3.10
 -18  11  -2   25.50    3.20
 -18  11  -2   29.70    3.10
  18 -11   2   30.20    4.20
 -19  11  -2   76.19    6.40
 -19  11  -2   70.89    5.10
  19 -11   2   78.69    5.80
 -11 -10   2    9.80    3.20
  10  10  -2   15.60    3.30
  10  10  -2   24.40    3.90
 -10 -10   2   20.00    4.10
 -10 -10   2   20.80    3.50
   9  10  -2   50.29    5.00
   9  10  -2   42.60    4.70
  -9 -10   2   40.20    4.70
  -9 -10   2   44.30    4.90
  -9 -10   2   44.20    5.30
   8  10  -2  170.28    7.80
   8  10  -2  177.28    8.00
  -8 -10   2  181.08    8.40
  -8 -10   2  180.58    9.30
  -8 -10   2  183.38    8.30
   7  10  -2   28.80    3.50
   7  10  -2   29.30    3.60
  -7 -10   2   21.00    3.30
  -7 -10   2   28.10    3.70
  -7 -10   2   23.60    4.00
   6  10  -2    0.60    1.60
   6  10  -2   -2.10    1.30
  -6 -10   2   -0.90    1.50
  -6 -10   2    1.10    1.20
  -6 -10   2   -0.30    1.40
  -6 -10   2    2.70    1.70
   5  10  -2   -0.20    1.50
   5  10  -2    1.00    1.30
  -5 -10   2   -1.20    1.80
  -5 -10   2    2.00    1.60
  -5 -10   2   -0.50    1.40
  -5 -10   2    0.70    1.00
   4  10  -2   27.00    3.20
   4  10  -2   24.80    3.00
  -4 -10   2   21.70    3.00
  -4 -10   2   20.30    2.90
  -4 -10   2   23.50    2.20
  -4 -10   2   21.60    3.50
   3  10  -2   20.30    2.60
   3  10  -2   18.50    2.80
   3  10  -2   18.20    2.50
  -3 -10   2   22.30    2.00
  -3 -10   2   18.70    2.60
  -3 -10   2   19.10    3.10
   2  10  -2   34.70    3.20
   2  10  -2   39.20    2.90
   2  10  -2   38.70    3.10
  -2 -10   2   37.70    3.30
  -2 -10   2   37.00    2.40
  -2 -10   2   37.70    3.40
  -2 -10   2   35.30    4.00
   1  10  -2   27.30    3.10
   1  10  -2   25.80    2.70
  -1 -10   2   25.50    3.40
  -1 -10   2   25.00    3.20
  -1 -10   2   24.80    3.00
   0  10  -2   -0.90    1.10
   0  10  -2   -0.40    0.80
   0  10  -2    0.10    0.70
   0  10  -2    0.50    1.00
   0 -10   2   -0.10    1.20
   0 -10   2    0.80    1.40
   0 -10   2   -1.20    1.30
  -1  10  -2   67.89    4.00
  -1  10  -2   68.19    2.80
  -1  10  -2   66.89    3.40
  -1  10  -2   78.69    3.90
   1 -10   2   74.19    4.40
   1 -10   2   79.09    5.10
   1 -10   2   71.79    4.00
  -2  10  -2  354.86   10.30
  -2  10  -2  359.76    9.90
  -2  10  -2  349.47    9.40
  -2  10  -2  362.76   10.30
  -2  10  -2  366.86    8.90
   2 -10   2  365.66   10.50
   2 -10   2  356.66   11.90
  -3  10  -2  374.56   10.50
  -3  10  -2  371.46    9.70
  -3  10  -2  364.16   10.00
  -3  10  -2  377.06   10.50
   3 -10   2  376.76   11.50
   3 -10   2  385.76   10.80
   3 -10   2  377.96    8.30
   3 -10   2  415.36   12.50
  -4  10  -2  234.98    6.50
  -4  10  -2  244.88    7.50
  -4  10  -2  231.98    7.20
  -4  10  -2  231.58    6.90
   4 -10   2  231.08    7.50
   4 -10   2  229.68    8.70
   4 -10   2  234.38    8.10
  -5  10  -2   -0.30    0.90
  -5  10  -2    0.20    0.60
  -5  10  -2   -0.70    0.60
   5 -10   2   -1.80    0.90
   5 -10   2    0.70    0.40
   5 -10   2   -1.30    0.90
  -6  10  -2    5.90    1.40
  -6  10  -2    8.00    1.10
   6 -10   2   10.00    1.90
   6 -10   2   10.20    1.90
  -7  10  -2  724.03   16.70
  -7  10  -2  711.13   16.10
  -7  10  -2  741.63   17.70
   7 -10   2  697.83   18.00
   7 -10   2  711.43   16.20
   7 -10   2  723.13   18.00
  -8  10  -2 1026.80   24.20
  -8  10  -2 1028.70   22.60
   8 -10   2 1038.40   24.60
   8 -10   2 1043.70   24.80
  -9  10  -2  136.19    4.20
  -9  10  -2  142.39    5.40
   9 -10   2  131.09    6.10
   9 -10   2  145.59    5.80
   9 -10   2  141.29    5.90
 -10  10  -2   93.29    4.40
  10 -10   2   91.49    4.40
  10 -10   2   87.79    4.70
  10 -10   2   84.29    4.90
 -11  10  -2   17.80    2.30
  11 -10   2   18.30    2.40
  11 -10   2   14.80    2.40
  11 -10   2   15.60    2.70
 -12  10  -2   -0.30    1.10
 -12  10  -2   -1.30    0.80
  12 -10   2   -0.30    1.30
  12 -10   2   -2.70    1.40
  12 -10   2    0.20    1.30
  12 -10   2   -0.90    1.30
 -13  10  -2   18.80    2.50
 -13  10  -2   14.70    1.90
 -13  10  -2   19.00    2.60
  13 -10   2   18.10    2.40
  13 -10   2   25.10    3.20
  13 -10   2   16.20    2.80
  13 -10   2   20.90    2.70
 -14  10  -2    6.20    1.70
 -14  10  -2    8.90    1.70
 -14  10  -2    5.50    1.70
  14 -10   2   11.10    2.20
  14 -10   2    9.40    2.40
  14 -10   2    7.30    2.10
 -15  10  -2    3.50    1.40
 -15  10  -2    4.60    1.80
 -15  10  -2    4.50    1.80
  15 -10   2    3.20    1.70
  15 -10   2    5.00    1.70
  15 -10   2    4.90    2.20
 -16  10  -2   15.30    2.20
 -16  10  -2    9.70    2.30
 -16  10  -2   16.20    2.70
  16 -10   2   16.50    2.50
  16 -10   2   18.30    3.20
 -17  10  -2    0.10    1.60
 -17  10  -2    1.50    1.30
  17 -10   2   -2.70    1.40
 -18  10  -2   25.90    2.90
 -18  10  -2   28.80    3.50
  18 -10   2   34.80    4.10
 -19  10  -2   29.00    3.60
 -19  10  -2   43.80    5.50
  19 -10   2   46.10    4.90
  11   9  -2    0.50    1.80
  11   9  -2    2.00    1.90
 -11  -9   2   -1.50    1.80
  10   9  -2   24.10    3.70
  10   9  -2   19.70    3.10
 -10  -9   2   22.00    3.80
 -10  -9   2   21.60    3.50
   9   9  -2   61.39    4.70
   9   9  -2   67.79    4.90
  -9  -9   2   63.49    5.40
  -9  -9   2   72.09    5.20
   8   9  -2   46.50    3.90
   8   9  -2   37.50    3.90
  -8  -9   2   39.70    3.30
  -8  -9   2   37.60    4.60
  -8  -9   2   42.50    4.40
   7   9  -2   18.30    2.80
   7   9  -2   24.20    3.20
  -7  -9   2   21.10    2.50
  -7  -9   2   22.60    3.00
  -7  -9   2   23.80    3.70
   6   9  -2   12.40    2.30
   6   9  -2   13.90    2.40
  -6  -9   2   12.70    2.40
  -6  -9   2   14.50    2.80
  -6  -9   2   12.20    1.90
  -6  -9   2   13.60    2.50
   5   9  -2   89.59    4.80
   5   9  -2   86.59    4.60
  -5  -9   2   83.99    3.90
  -5  -9   2   84.39    4.90
  -5  -9   2   95.79    5.70
  -5  -9   2   81.29    4.70
   4   9  -2   76.19    4.20
   4   9  -2   84.09    4.40
  -4  -9   2   83.39    4.60
  -4  -9   2   82.89    5.30
  -4  -9   2   79.99    4.60
  -4  -9   2   84.49    3.70
   3   9  -2  503.15   13.50
   3   9  -2  513.15   13.70
  -3  -9   2  502.45   13.90
  -3  -9   2  512.75   15.30
  -3  -9   2  504.85   14.10
  -3  -9   2  491.65   12.60
   2   9  -2  153.68    6.20
   2   9  -2  153.48    5.80
   2   9  -2  137.89    3.70
   2   9  -2  157.08    5.70
  -2  -9   2  154.78    6.00
  -2  -9   2  141.09    4.90
  -2  -9   2  142.29    6.70
   1   9  -2   11.60    1.80
   1   9  -2   14.80    2.30
   1   9  -2   13.40    1.80
  -1  -9   2   12.70    2.40
  -1  -9   2   10.10    1.40
  -1  -9   2   13.30    2.20
  -1  -9   2    9.20    1.80
   0   9  -2    2.20    1.20
   0   9  -2    3.10    0.80
   0   9  -2    3.40    1.10
   0  -9   2    4.80    1.40
   0  -9   2    3.90    1.40
   0  -9   2    1.80    1.40
  -1   9  -2   75.69    2.80
  -1   9  -2   78.69    3.70
  -1   9  -2   81.79    3.50
  -1   9  -2   76.49    3.90
   1  -9   2   78.49    4.20
   1  -9   2   77.69    4.70
   1  -9   2   80.89    3.90
  -2   9  -2   77.99    3.70
  -2   9  -2   73.59    3.00
  -2   9  -2   72.99    3.50
  -2   9  -2   79.89    3.40
  -2   9  -2   69.29    2.70
   2  -9   2   77.19    3.70
   2  -9   2   76.09    4.50
  -3   9  -2  290.77    8.00
  -3   9  -2  291.57    7.60
  -3   9  -2  294.27    8.40
  -3   9  -2  286.57    8.20
   3  -9   2  286.57    8.40
   3  -9   2  285.67    9.10
   3  -9   2  291.87    6.50
   3  -9   2  291.67    9.80
  -4   9  -2  102.89    4.00
  -4   9  -2  104.99    3.80
  -4   9  -2  103.79    3.40
  -4   9  -2  103.89    4.20
   4  -9   2  108.49    4.80
   4  -9   2  110.89    5.30
   4  -9   2   99.69    4.30
  -5   9  -2   53.19    2.90
  -5   9  -2   53.89    2.20
  -5   9  -2   50.59    2.50
   5  -9   2   48.20    2.90
   5  -9   2   55.19    3.20
   5  -9   2   48.80    1.80
  -6   9  -2  261.27    7.10
  -6   9  -2  262.97    7.80
  -6   9  -2  252.37    6.50
   6  -9   2  262.77    8.10
   6  -9   2  256.67    8.00
  -7   9  -2  498.35   11.50
  -7   9  -2  493.85   12.00
  -7   9  -2  495.35   12.80
   7  -9   2  511.45   13.20
   7  -9   2  505.05   13.20
  -8   9  -2  574.74   13.10
  -8   9  -2  573.54   14.50
   8  -9   2  589.04   15.10
   8  -9   2  581.54   14.90
  -9   9  -2  176.58    6.00
   9  -9   2  173.58    6.90
   9  -9   2  169.18    6.20
   9  -9   2  171.48    6.40
 -10   9  -2   37.30    2.70
  10  -9   2   42.10    3.00
  10  -9   2   42.50    3.40
  10  -9   2   43.40    3.20
 -11   9  -2   27.50    2.30
 -11   9  -2   24.80    2.70
  11  -9   2   27.60    3.10
  11  -9   2   21.70    2.60
  11  -9   2   28.30    3.00
  11  -9   2   22.90    3.10
 -12   9  -2  427.56   11.70
 -12   9  -2  408.36   11.80
 -12   9  -2  424.06   11.30
  12  -9   2  416.56   11.90
  12  -9   2  404.36   11.90
  12  -9   2  416.76   13.00
  12  -9   2  430.56   12.50
 -13   9  -2  367.26   10.90
 -13   9  -2  383.56   10.60
 -13   9  -2  372.36   11.00
  13  -9   2  374.46   11.70
  13  -9   2  375.56   12.20
  13  -9   2  383.26   11.10
 -14   9  -2  106.69    4.70
 -14   9  -2  102.29    5.00
 -14   9  -2   99.99    4.90
  14  -9   2  107.79    5.90
  14  -9   2  108.19    5.10
  14  -9   2   97.39    5.30
 -15   9  -2   -1.50    1.00
 -15   9  -2   -2.10    0.90
 -15   9  -2   -1.50    1.00
  15  -9   2   -1.60    1.20
  15  -9   2   -2.10    0.90
 -16   9  -2   -1.90    0.90
 -16   9  -2   -2.30    1.10
  16  -9   2   -0.30    1.40
 -17   9  -2   -2.00    1.20
 -17   9  -2   -2.50    1.00
  17  -9   2    0.40    1.70
 -18   9  -2    0.70    1.40
 -18   9  -2    1.40    1.80
 -18   9  -2    0.40    1.70
  18  -9   2    1.40    1.90
 -19   9  -2    1.80    1.90
 -19   9  -2    1.10    1.30
 -19   9  -2    1.60    1.90
  19  -9   2   -0.70    1.30
  19  -9   2   -0.20    1.80
  12   8  -2   -1.10    1.60
  12   8  -2   -2.40    1.60
 -12  -8   2   -1.70    1.60
  11   8  -2    1.50    1.80
  11   8  -2    0.80    2.20
 -11  -8   2    1.60    2.00
 -11  -8   2    0.50    1.90
  10   8  -2   17.60    3.10
  10   8  -2   22.80    3.30
 -10  -8   2   18.90    3.10
 -10  -8   2   13.30    2.20
 -10  -8   2   18.40    3.50
   9   8  -2   51.89    4.10
   9   8  -2   62.09    4.70
  -9  -8   2   49.00    3.50
  -9  -8   2   50.49    4.60
  -9  -8   2   50.29    4.30
   8   8  -2   36.00    3.90
   8   8  -2   34.30    3.70
  -8  -8   2   31.60    2.90
  -8  -8   2   25.00    3.20
  -8  -8   2   29.10    3.90
   7   8  -2  127.29    6.00
   7   8  -2  126.79    5.80
  -7  -8   2  132.69    6.10
  -7  -8   2  124.59    5.20
  -7  -8   2  133.49    6.70
   6   8  -2   24.50    2.80
   6   8  -2   28.10    3.10
  -6  -8   2   26.60    3.40
  -6  -8   2   25.20    2.90
  -6  -8   2   23.50    2.40
   5   8  -2   35.30    2.90
   5   8  -2   32.50    1.80
   5   8  -2   31.50    2.90
  -5  -8   2   36.60    2.50
  -5  -8   2   35.60    3.10
  -5  -8   2   36.60    3.90
   4   8  -2  761.02   16.70
   4   8  -2  778.92   19.00
   4   8  -2  748.13   18.70
  -4  -8   2  767.32   19.30
  -4  -8   2  764.82   19.00
  -4  -8   2  762.22   18.00
  -4  -8   2  757.82   20.20
   3   8  -2  316.47    7.40
   3   8  -2  318.67    9.50
   3   8  -2  329.17    9.50
  -3  -8   2  329.17    9.70
  -3  -8   2  346.17   10.90
  -3  -8   2  322.07    8.70
  -3  -8   2  338.97   10.00
   2   8  -2   58.09    3.10
   2   8  -2   52.09    1.50
   2   8  -2   51.09    3.00
  -2  -8   2   60.19    3.40
  -2  -8   2   54.89    3.30
  -2  -8   2   61.89    4.00
  -2  -8   2   56.69    2.70
   1   8  -2   19.80    1.90
   1   8  -2   19.70    2.30
   1   8  -2   18.40    2.00
  -1  -8   2   20.80    1.60
  -1  -8   2   16.00    2.30
  -1  -8   2   22.40    2.60
  -1  -8   2   23.40    2.10
   0   8  -2   74.59    3.40
   0   8  -2   75.19    3.70
   0  -8   2   72.09    4.30
   0  -8   2   73.39    3.60
   0  -8   2   70.39    3.80
  -1   8  -2    2.10    0.60
  -1   8  -2    1.30    0.70
  -1   8  -2    0.70    0.80
  -1   8  -2    1.10    0.90
   1  -8   2   -1.50    1.00
   1  -8   2   -0.50    0.60
   1  -8   2   -0.30    1.00
  -2   8  -2  285.17    8.00
  -2   8  -2  271.27    7.40
  -2   8  -2  275.27    7.80
  -2   8  -2  267.47    6.90
   2  -8   2  277.57    5.90
   2  -8   2  265.57    9.10
   2  -8   2  280.47    8.00
  -3   8  -2  286.37    7.90
  -3   8  -2  286.17    8.10
  -3   8  -2  293.07    7.30
  -3   8  -2  296.37    7.70
   3  -8   2  283.07    8.70
   3  -8   2  286.47    8.20
   3  -8   2  292.37    9.30
   3  -8   2  291.77    6.60
  -4   8  -2   75.09    2.90
  -4   8  -2   70.59    3.10
  -4   8  -2   78.59    2.60
  -4   8  -2   71.49    3.20
   4  -8   2   72.09    4.00
   4  -8   2   71.29    3.30
  -5   8  -2  114.89    4.20
  -5   8  -2  109.39    3.30
   5  -8   2  121.29    4.50
   5  -8   2  114.49    4.50
  -6   8  -2  707.33   15.30
  -6   8  -2  691.13   16.60
  -6   8  -2  675.83   15.70
   6  -8   2  711.83   15.50
   6  -8   2  685.73   16.80
   6  -8   2  698.93   16.90
  -7   8  -2  112.19    3.30
  -7   8  -2  120.09    4.40
   7  -8   2  111.69    4.50
   7  -8   2  117.29    4.60
  -8   8  -2  114.69    3.50
  -8   8  -2  121.89    4.50
   8  -8   2  119.99    4.70
   8  -8   2  121.49    5.30
   8  -8   2  116.79    4.80
  -9   8  -2  104.79    4.20
   9  -8   2  104.69    4.60
   9  -8   2  106.89    5.00
   9  -8   2  107.09    4.50
 -10   8  -2    1.40    1.10
 -10   8  -2    0.40    0.70
  10  -8   2   -1.50    1.00
  10  -8   2    1.00    1.10
  10  -8   2    0.50    1.10
  10  -8   2    1.60    1.10
 -11   8  -2  185.78    6.10
 -11   8  -2  187.48    6.30
 -11   8  -2  181.98    6.40
  11  -8   2  180.08    7.20
  11  -8   2  185.18    6.50
  11  -8   2  187.58    6.90
  11  -8   2  185.98    6.70
 -12   8  -2  769.02   18.60
 -12   8  -2  743.63   18.00
 -12   8  -2  729.63   18.50
  12  -8   2  763.22   19.90
  12  -8   2  732.03   19.20
  12  -8   2  756.72   18.60
 -13   8  -2  364.56   10.30
 -13   8  -2  368.56   10.70
 -13   8  -2  378.06   10.90
  13  -8   2  369.66   10.80
  13  -8   2  382.76   11.60
  13  -8   2  359.46   11.80
 -14   8  -2   84.39    4.10
 -14   8  -2   90.19    4.50
 -14   8  -2   85.79    4.50
  14  -8   2   88.69    5.20
  14  -8   2   87.19    4.40
 -15   8  -2   -0.30    1.00
 -15   8  -2   -0.20    1.10
  15  -8   2   -0.40    1.10
  15  -8   2   -0.30    1.50
 -16   8  -2    0.00    1.10
 -16   8  -2    2.70    1.40
  16  -8   2    1.20    1.60
 -17   8  -2   23.20    3.10
 -17   8  -2   24.40    2.80
 -17   8  -2   30.50    3.40
  17  -8   2   32.50    3.90
 -18   8  -2    7.50    2.00
 -18   8  -2   10.70    2.60
 -18   8  -2    8.00    2.30
  18  -8   2    5.20    1.70
  18  -8   2    7.60    2.50
 -19   8  -2    1.00    1.50
 -19   8  -2    2.50    1.90
 -19   8  -2    7.70    2.90
  19  -8   2   -0.20    1.70
  19  -8   2    0.70    1.50
  13   7  -2   -0.20    1.60
 -13  -7   2   -0.80    1.60
  12   7  -2   13.90    2.80
 -12  -7   2    4.10    2.00
 -12  -7   2   10.90    3.50
  11   7  -2   -0.40    1.50
 -11  -7   2   -0.50    1.50
 -11  -7   2    0.50    1.30
 -11  -7   2   -1.40    1.50
  10   7  -2    4.80    1.90
 -10  -7   2    3.10    1.80
 -10  -7   2    6.50    2.30
 -10  -7   2    2.10    1.50
   9   7  -2   17.20    2.60
  -9  -7   2   14.10    2.70
  -9  -7   2   11.20    2.00
  -9  -7   2   14.80    2.50
   8   7  -2   94.09    4.90
  -8  -7   2   92.09    4.50
  -8  -7   2  108.09    5.90
  -8  -7   2  101.39    5.30
   7   7  -2   62.69    3.80
  -7  -7   2   59.49    4.30
  -7  -7   2   62.09    3.40
  -7  -7   2   49.90    3.70
   6   7  -2    0.40    1.00
  -6  -7   2   -0.90    1.00
  -6  -7   2   -0.10    0.80
  -6  -7   2    0.30    1.30
   5   7  -2  250.77    8.10
  -5  -7   2  259.97    8.30
  -5  -7   2  267.77    9.10
  -5  -7   2  255.07    7.50
   4   7  -2  658.53   16.50
   4   7  -2  664.03   16.60
  -4  -7   2  672.63   16.90
  -4  -7   2  677.93   15.90
  -4  -7   2  687.53   17.80
   3   7  -2  138.99    5.10
   3   7  -2  142.69    5.10
   3   7  -2  140.29    3.70
  -3  -7   2  159.48    5.40
  -3  -7   2  145.39    6.00
  -3  -7   2  145.99    4.70
  -3  -7   2  147.69    5.50
   2   7  -2   44.20    2.60
   2   7  -2   43.90    1.40
   2   7  -2   50.49    2.60
  -2  -7   2   49.80    2.80
  -2  -7   2   44.60    2.20
  -2  -7   2   48.40    3.30
  -2  -7   2   47.10    2.80
   1   7  -2   55.69    3.10
   1   7  -2   48.20    2.60
   1   7  -2   56.69    2.80
  -1  -7   2   64.39    3.70
  -1  -7   2   60.79    2.60
  -1  -7   2   52.09    2.80
   0   7  -2  881.01   19.80
   0   7  -2  873.61   20.20
   0   7  -2  839.62   19.40
   0  -7   2  896.21   20.70
   0  -7   2  834.62   21.10
   0  -7   2  845.52   19.20
   0  -7   2  835.92   19.90
  -1   7  -2  923.71   21.20
  -1   7  -2  928.51   20.30
  -1   7  -2  931.11   21.50
  -1   7  -2  917.91   20.80
   1  -7   2  950.90   21.40
   1  -7   2  913.21   21.90
   1  -7   2  960.20   22.80
  -2   7  -2  743.53   17.10
  -2   7  -2  736.33   16.70
  -2   7  -2  740.23   17.30
  -2   7  -2  734.83   16.40
   2  -7   2  741.33   18.60
   2  -7   2  739.03   15.50
   2  -7   2  733.83   17.20
  -3   7  -2  171.38    4.60
  -3   7  -2  185.68    5.50
  -3   7  -2  180.28    5.30
  -3   7  -2  179.38    5.00
   3  -7   2  172.78    6.30
   3  -7   2  175.48    5.90
   3  -7   2  172.58    5.40
  -4   7  -2  151.98    4.10
  -4   7  -2  159.38    4.60
  -4   7  -2  158.18    5.00
   4  -7   2  152.68    5.20
   4  -7   2  153.28    3.80
   4  -7   2  152.58    5.10
  -5   7  -2   22.60    1.10
  -5   7  -2   24.60    1.40
  -5   7  -2   20.00    1.70
   5  -7   2   22.70    1.20
   5  -7   2   23.20    1.90
   5  -7   2   21.90    1.90
  -6   7  -2    2.60    0.50
   6  -7   2    3.40    0.60
   6  -7   2    3.50    1.00
   6  -7   2    2.20    0.90
  -7   7  -2   14.90    1.70
  -7   7  -2   16.40    1.00
   7  -7   2   14.80    1.80
   7  -7   2   17.40    2.10
   7  -7   2   12.70    1.60
  -8   7  -2  362.26    9.70
   8  -7   2  379.46   10.00
   8  -7   2  359.36   10.60
   8  -7   2  364.06   10.10
  -9   7  -2  309.07    8.40
  -9   7  -2  291.57    8.10
   9  -7   2  294.57    8.50
   9  -7   2  284.17    8.70
   9  -7   2  299.17    8.60
   9  -7   2  271.07    8.90
 -10   7  -2    0.60    0.70
 -10   7  -2    0.10    0.80
  10  -7   2   -0.20    0.90
  10  -7   2    1.70    1.10
  10  -7   2   -0.10    1.00
  10  -7   2   -0.40    0.90
 -11   7  -2  288.97    8.30
 -11   7  -2  291.77    8.60
 -11   7  -2  303.27    8.80
  11  -7   2  290.67    8.70
  11  -7   2  292.17    9.20
  11  -7   2  301.97    9.70
 -12   7  -2  151.48    5.80
 -12   7  -2  156.08    5.80
 -12   7  -2  160.48    5.50
  12  -7   2  152.18    6.30
  12  -7   2  161.98    5.80
  12  -7   2  160.48    6.80
 -13   7  -2  204.68    7.10
 -13   7  -2  206.68    7.10
 -13   7  -2  198.38    6.60
  13  -7   2  207.48    7.90
  13  -7   2  204.28    6.90
 -14   7  -2   64.39    3.80
 -14   7  -2   58.29    3.40
  14  -7   2   56.89    3.40
  14  -7   2   60.09    4.30
 -15   7  -2    2.30    1.30
 -15   7  -2    0.80    1.00
  15  -7   2    3.40    1.80
  15  -7   2   -0.40    1.60
 -16   7  -2   49.80    3.60
 -16   7  -2   45.10    3.60
 -16   7  -2   47.40    3.80
  16  -7   2   45.40    3.20
  16  -7   2   60.49    4.50
 -17   7  -2   68.19    4.90
 -17   7  -2   72.09    4.30
 -17   7  -2   80.09    5.30
  17  -7   2   86.49    5.30
  17  -7   2   77.69    4.30
 -18   7  -2  102.69    5.90
 -18   7  -2   95.49    4.90
 -18   7  -2  119.59    6.40
  18  -7   2   98.69    6.00
  18  -7   2   97.49    4.80
 -19   7  -2    2.90    3.10
 -19   7  -2   -0.40    1.30
 -19   7  -2   -0.30    1.80
  19  -7   2    0.60    1.60
  19  -7   2    3.40    2.00
  14   6  -2   25.00    3.70
 -14  -6   2   21.10    3.20
  13   6  -2   24.50    3.40
 -13  -6   2   23.40    3.30
 -13  -6   2   22.30    3.10
  12   6  -2    3.60    1.90
 -12  -6   2    4.40    1.90
 -12  -6   2    4.30    1.80
  11   6  -2    8.60    2.10
 -11  -6   2    5.90    2.10
 -11  -6   2    3.10    1.90
 -11  -6   2    3.20    1.70
  10   6  -2   28.10    3.10
 -10  -6   2   27.10    3.00
 -10  -6   2   25.80    3.00
 -10  -6   2   27.60    3.50
   9   6  -2   -1.10    1.10
  -9  -6   2   -1.60    0.90
  -9  -6   2   -0.40    1.20
  -9  -6   2   -0.40    1.10
   8   6  -2  106.59    4.90
  -8  -6   2  106.49    4.60
  -8  -6   2  112.99    5.50
  -8  -6   2  105.19    5.10
   7   6  -2   17.90    2.30
  -7  -6   2   19.20    2.60
  -7  -6   2   20.30    2.50
  -7  -6   2   15.70    1.90
   6   6  -2   18.60    2.20
  -6  -6   2   18.50    2.20
  -6  -6   2   18.90    2.50
  -6  -6   2   18.10    1.90
   5   6  -2  148.39    5.40
  -5  -6   2  158.88    6.10
  -5  -6   2  160.18    5.70
  -5  -6   2  141.59    4.90
   4   6  -2   70.09    3.30
  -4  -6   2   68.99    3.40
  -4  -6   2   77.19    3.10
  -4  -6   2   73.29    3.90
   3   6  -2  428.96   11.00
  -3  -6   2  432.86   10.60
  -3  -6   2  429.36   11.90
  -3  -6   2  433.76   11.30
   2   6  -2   87.99    2.60
   2   6  -2   90.29    3.50
   2   6  -2   94.39    3.70
  -2  -6   2   92.59    4.30
  -2  -6   2   93.99    3.60
  -2  -6   2   93.79    3.30
  -2  -6   2   91.49    3.70
   1   6  -2   71.89    2.90
   1   6  -2   66.89    1.60
   1   6  -2   74.69    3.00
  -1  -6   2   68.19    2.70
  -1  -6   2   81.09    3.90
  -1  -6   2   67.79    3.00
   0   6  -2  713.43   16.60
   0   6  -2  728.13   16.40
   0   6  -2  712.73   17.00
   0  -6   2  738.43   16.80
   0  -6   2  704.33   17.20
   0  -6   2  737.63   17.90
   0  -6   2  722.53   16.20
  -1   6  -2  944.51   21.30
  -1   6  -2  980.10   21.10
  -1   6  -2  987.60   21.80
  -1   6  -2  966.70   22.10
   1  -6   2  993.80   21.90
   1  -6   2  990.20   23.10
   1  -6   2  984.40   22.50
  -2   6  -2 1954.70   40.90
  -2   6  -2 1952.10   41.30
  -2   6  -2 1941.41   40.70
  -2   6  -2 1892.51   41.40
   2  -6   2 1907.81   42.00
   2  -6   2 1918.61   41.30
   2  -6   2 1991.30   42.60
  -3   6  -2  298.97    7.10
  -3   6  -2  302.77    7.70
  -3   6  -2  318.67    8.10
  -3   6  -2  312.57    7.50
   3  -6   2  314.47    8.40
   3  -6   2  300.97    8.00
   3  -6   2  311.07    8.90
  -4   6  -2   77.49    2.20
  -4   6  -2   74.29    3.00
   4  -6   2   73.79    3.10
   4  -6   2   71.79    3.10
  -5   6  -2   12.90    1.00
  -5   6  -2   12.00    0.80
  -5   6  -2   10.20    1.30
   5  -6   2   10.40    0.70
   5  -6   2   11.40    1.50
   5  -6   2   10.50    1.40
  -6   6  -2  353.56    8.00
  -6   6  -2  352.56    9.00
   6  -6   2  353.06    9.30
   6  -6   2  353.06    9.70
   6  -6   2  354.46    9.30
   6  -6   2  345.17    7.90
  -7   6  -2   68.79    3.00
   7  -6   2   71.09    3.20
   7  -6   2   75.39    3.40
   7  -6   2   78.69    3.70
  -8   6  -2  108.09    3.90
  -8   6  -2  103.89    3.80
   8  -6   2  105.09    4.10
   8  -6   2  104.19    4.20
   8  -6   2  104.29    4.00
   8  -6   2  104.29    4.50
  -9   6  -2    3.30    0.90
  -9   6  -2    4.50    1.10
   9  -6   2    8.70    1.60
   9  -6   2    4.10    1.30
   9  -6   2    5.30    1.30
   9  -6   2    5.00    1.20
 -10   6  -2   52.79    2.90
 -10   6  -2   46.30    2.70
 -10   6  -2   49.10    2.60
  10  -6   2   52.59    3.10
  10  -6   2   48.30    2.70
  10  -6   2   51.49    3.30
 -11   6  -2   77.79    3.70
 -11   6  -2   81.39    3.80
 -11   6  -2   87.29    3.70
  11  -6   2   88.99    3.80
  11  -6   2   83.09    4.20
  11  -6   2   76.09    4.40
 -12   6  -2   32.10    2.60
 -12   6  -2   34.20    2.50
 -12   6  -2   34.60    2.70
  12  -6   2   32.60    3.00
  12  -6   2   33.90    2.40
 -13   6  -2   39.90    2.90
 -13   6  -2   37.50    2.70
  13  -6   2   41.40    2.70
  13  -6   2   37.30    3.40
 -14   6  -2   24.80    2.50
 -14   6  -2   29.50    2.80
  14  -6   2   29.80    3.40
  14  -6   2   29.40    2.50
 -15   6  -2   78.89    4.20
 -15   6  -2   84.09    4.70
 -15   6  -2   65.99    3.90
  15  -6   2   76.79    4.60
  15  -6   2   80.29    3.80
 -16   6  -2  277.67   10.00
 -16   6  -2  285.87    9.80
 -16   6  -2  266.37    8.90
 -16   6  -2  279.67    8.90
  16  -6   2  281.77    9.90
  16  -6   2  287.87    8.70
 -17   6  -2  103.09    5.00
 -17   6  -2  119.29    6.20
 -17   6  -2  103.79    5.90
  17  -6   2  102.39    4.80
  17  -6   2  111.89    5.80
 -18   6  -2   97.69    5.80
 -18   6  -2   89.49    4.70
 -18   6  -2   84.79    5.50
  18  -6   2   94.59    5.70
  18  -6   2   92.49    4.80
 -19   6  -2   18.40    3.20
 -19   6  -2   20.40    2.70
  19  -6   2   18.70    2.70
  19  -6   2   24.10    3.60
 -15  -5   2   30.80    3.70
 -15  -5   2   28.50    3.80
  14   5  -2   55.79    4.70
 -14  -5   2   48.50    4.20
 -14  -5   2   53.49    4.50
  13   5  -2   -1.40    1.30
 -13  -5   2    0.40    1.70
 -13  -5   2    1.70    1.60
 -13  -5   2    2.30    1.60
  12   5  -2   70.99    4.50
 -12  -5   2   60.59    5.20
 -12  -5   2   60.59    4.20
 -12  -5   2   60.69    4.40
 -12  -5   2   63.59    5.10
  11   5  -2  104.69    5.30
 -11  -5   2   94.09    4.80
 -11  -5   2   95.59    5.10
 -11  -5   2   95.39    6.10
 -11  -5   2   92.09    5.30
  10   5  -2  133.19    5.70
 -10  -5   2  128.09    5.40
 -10  -5   2  116.59    5.80
 -10  -5   2  130.49    7.00
 -10  -5   2  131.69    5.80
   9   5  -2    4.70    1.60
  -9  -5   2    6.80    1.50
  -9  -5   2    7.50    1.90
  -9  -5   2    7.50    1.70
  -9  -5   2    7.90    2.30
   8   5  -2  228.28    7.50
  -8  -5   2  233.98    7.70
  -8  -5   2  217.48    7.10
  -8  -5   2  205.08    8.60
  -8  -5   2  220.48    7.90
   7   5  -2    0.00    0.90
  -7  -5   2    1.00    1.00
  -7  -5   2   -0.50    0.70
  -7  -5   2   -0.50    0.90
  -7  -5   2    1.70    1.20
   6   5  -2   14.00    1.80
  -6  -5   2    9.50    1.80
  -6  -5   2   12.50    1.90
  -6  -5   2   13.40    1.60
  -6  -5   2    9.40    1.60
  -6  -5   2   12.30    0.90
   5   5  -2   21.50    1.80
  -5  -5   2   22.10    1.70
  -5  -5   2   23.00    2.20
  -5  -5   2   24.60    2.00
  -5  -5   2   22.10    1.20
   4   5  -2  245.88    7.10
  -4  -5   2  256.47    7.70
  -4  -5   2  251.57    6.80
  -4  -5   2  245.08    7.20
   3   5  -2  372.36    9.30
  -3  -5   2  353.86    9.90
  -3  -5   2  355.46    9.40
  -3  -5   2  365.76    8.90
   2   5  -2  147.89    3.60
   2   5  -2  143.09    4.50
  -2  -5   2  151.88    4.40
  -2  -5   2  152.28    5.30
  -2  -5   2  144.99    4.70
   1   5  -2   50.29    2.30
   1   5  -2   50.49    1.30
   1   5  -2   52.29    1.80
   1   5  -2   51.19    2.20
  -1  -5   2   50.69    2.30
  -1  -5   2   48.10    2.00
  -1  -5   2   49.70    2.80
  -1  -5   2   49.90    2.40
   0   5  -2  296.37    7.60
   0   5  -2  312.97    8.00
   0   5  -2  302.47    7.40
   0  -5   2  306.97    8.20
   0  -5   2  306.77    8.60
   0  -5   2  303.57    7.50
   0  -5   2  301.17    7.80
  -1   5  -2  699.53   15.90
  -1   5  -2  685.33   15.50
  -1   5  -2  697.83   16.20
   1  -5   2  730.93   17.20
   1  -5   2  728.33   16.60
   1  -5   2  715.43   16.00
  -2   5  -2  398.46    9.10
  -2   5  -2  395.36    9.60
  -2   5  -2  395.46    9.50
  -2   5  -2  392.56    9.20
   2  -5   2  398.66    9.10
   2  -5   2  397.66    9.60
   2  -5   2  409.26   10.50
   2  -5   2  408.46   10.10
  -3   5  -2   72.89    2.10
  -3   5  -2   73.79    2.40
  -3   5  -2   75.29    2.60
  -3   5  -2   72.19    2.70
   3  -5   2   77.29    2.40
   3  -5   2   73.99    2.80
   3  -5   2   78.49    3.00
  -4   5  -2   12.60    0.90
  -4   5  -2   10.40    0.70
  -4   5  -2   12.60    1.30
   4  -5   2   10.50    1.00
   4  -5   2   12.20    1.30
   4  -5   2   12.80    1.40
   4  -5   2   10.60    0.60
  -5   5  -2 1018.80   21.80
  -5   5  -2 1047.80   21.60
  -5   5  -2 1037.20   22.60
   5  -5   2 1036.30   22.90
   5  -5   2 1036.70   22.90
   5  -5   2 1013.70   23.20
   5  -5   2 1003.70   21.60
  -6   5  -2  466.55   11.20
   6  -5   2  451.55   10.20
   6  -5   2  467.75   11.40
   6  -5   2  465.25   11.50
   6  -5   2  469.65   11.90
  -7   5  -2   -0.60    0.50
  -7   5  -2   -0.60    0.60
   7  -5   2    0.10    0.90
   7  -5   2   -0.10    0.70
   7  -5   2    0.00    0.70
   7  -5   2    0.20    0.70
  -8   5  -2  121.89    4.10
  -8   5  -2  116.49    4.10
   8  -5   2  122.69    4.20
   8  -5   2  118.79    4.80
   8  -5   2  123.09    4.40
   8  -5   2  116.29    4.50
  -9   5  -2   -0.40    0.70
  -9   5  -2    0.00    0.70
  -9   5  -2   -0.20    0.60
   9  -5   2   -0.40    0.90
   9  -5   2   -0.60    0.80
   9  -5   2   -0.20    0.70
 -10   5  -2    1.50    1.00
 -10   5  -2    2.00    0.90
 -10   5  -2    1.70    0.90
  10  -5   2    0.20    0.90
  10  -5   2    2.30    0.90
  10  -5   2    1.40    1.00
 -11   5  -2   -0.50    0.80
 -11   5  -2   -1.90    0.80
 -11   5  -2   -1.00    0.70
  11  -5   2   -1.30    0.80
  11  -5   2    0.20    0.80
 -12   5  -2    3.40    1.10
 -12   5  -2    3.40    1.10
  12  -5   2    5.60    1.30
  12  -5   2    3.50    1.30
 -13   5  -2   35.20    2.60
 -13   5  -2   34.30    2.70
  13  -5   2   39.40    3.30
  13  -5   2   35.60    2.50
 -14   5  -2    6.40    1.50
 -14   5  -2    6.30    1.60
 -14   5  -2    5.20    1.70
  14  -5   2    7.70    2.00
  14  -5   2    9.00    1.50
 -15   5  -2  102.19    5.40
 -15   5  -2  102.59    4.70
 -15   5  -2  105.39    4.90
  15  -5   2  107.69    5.60
  15  -5   2  107.29    4.60
 -16   5  -2   41.60    3.30
 -16   5  -2   44.90    4.10
 -16   5  -2   43.70    3.90
 -16   5  -2   40.60    3.30
  16  -5   2   40.60    3.00
  16  -5   2   44.80    3.80
 -17   5  -2  117.79    6.30
 -17   5  -2  106.59    5.10
 -17   5  -2  107.09    6.00
  17  -5   2  114.99    5.20
  17  -5   2  112.69    6.00
 -18   5  -2   54.09    4.70
 -18   5  -2   50.99    4.00
 -18   5  -2   53.59    4.60
  18  -5   2   50.39    3.80
  18  -5   2   50.89    4.50
 -19   5  -2   17.40    2.60
 -19   5  -2   14.20    3.00
  19  -5   2    9.90    2.60
  19  -5   2   19.20    2.70
 -16  -4   2   18.40    3.00
 -16  -4   2   19.10    3.00
  15   4  -2   12.30    2.70
 -15  -4   2   11.40    2.50
 -15  -4   2   15.00    2.90
 -15  -4   2   12.80    2.90
  14   4  -2    8.70    2.40
 -14  -4   2   10.30    2.40
 -14  -4   2   19.90    3.50
 -14  -4   2   14.60    2.70
  13   4  -2   17.70    2.60
 -13  -4   2   19.20    2.70
 -13  -4   2   18.80    3.30
 -13  -4   2   22.20    3.00
  12   4  -2   67.59    4.20
 -12  -4   2   70.49    5.50
 -12  -4   2   72.89    4.50
 -12  -4   2   67.89    4.40
 -12  -4   2   66.19    4.20
  11   4  -2  187.58    7.00
 -11  -4   2  191.68    7.10
 -11  -4   2  197.48    8.60
 -11  -4   2  189.88    7.00
 -11  -4   2  192.88    7.40
  10   4  -2   98.89    4.60
 -10  -4   2   96.69    4.60
 -10  -4   2   94.49    4.80
 -10  -4   2  100.69    4.50
 -10  -4   2   91.49    5.40
   9   4  -2  329.77    9.70
  -9  -4   2  334.37   10.20
  -9  -4   2  334.27    9.90
  -9  -4   2  336.47   11.20
  -9  -4   2  335.17    9.60
   8   4  -2   32.20    2.40
  -8  -4   2   30.20    3.20
  -8  -4   2   32.70    2.40
  -8  -4   2   27.60    2.60
  -8  -4   2   28.50    2.40
   7   4  -2  231.78    6.90
  -7  -4   2  212.18    6.60
  -7  -4   2  212.28    7.80
  -7  -4   2  221.28    6.90
  -7  -4   2  219.08    7.10
   6   4  -2   36.10    2.20
  -6  -4   2   38.50    2.30
  -6  -4   2   37.50    2.20
  -6  -4   2   35.90    1.20
  -6  -4   2   38.90    2.50
  -6  -4   2   40.00    2.90
   5   4  -2   66.39    2.90
  -5  -4   2   70.89    3.70
  -5  -4   2   65.69    2.00
  -5  -4   2   68.09    2.80
  -5  -4   2   69.29    3.30
  -5  -4   2   64.69    3.00
   4   4  -2    5.00    1.00
  -4  -4   2    3.60    0.80
  -4  -4   2    4.20    0.90
  -4  -4   2    3.70    1.00
  -4  -4   2    3.70    1.20
   3   4  -2   60.09    2.50
  -3  -4   2   64.09    2.40
  -3  -4   2   55.09    2.50
  -3  -4   2   62.19    2.90
   2   4  -2    6.50    0.50
   2   4  -2    7.50    1.00
  -2  -4   2    6.80    1.00
  -2  -4   2    5.90    1.10
  -2  -4   2    6.20    0.80
   1   4  -2   42.80    1.80
  -1  -4   2   43.20    2.00
  -1  -4   2   41.20    1.70
  -1  -4   2   40.70    1.80
  -1  -4   2   43.50    2.40
   0   4  -2  279.47    6.90
   0   4  -2  276.47    6.70
   0   4  -2  286.27    7.20
   0   4  -2  280.77    6.80
   0  -4   2  297.97    7.80
   0  -4   2  279.57    7.30
   0  -4   2  280.47    7.00
   0  -4   2  280.17    6.80
  -1   4  -2  898.51   19.80
  -1   4  -2  923.01   19.70
  -1   4  -2  900.21   19.50
  -1   4  -2  909.41   20.00
   1  -4   2  924.21   20.60
   1  -4   2  894.31   19.70
   1  -4   2  916.91   19.30
  -2   4  -2   54.19    2.00
  -2   4  -2   56.39    1.80
  -2   4  -2   55.89    2.00
  -2   4  -2   61.19    2.30
   2  -4   2   53.59    2.30
   2  -4   2   54.49    1.70
   2  -4   2   56.49    2.20
   2  -4   2   58.19    2.20
  -3   4  -2    4.10    0.50
  -3   4  -2    4.60    0.80
  -3   4  -2    3.80    0.40
  -3   4  -2    4.00    0.40
   3  -4   2    4.40    0.90
   3  -4   2    4.80    0.80
   3  -4   2    3.90    0.50
  -4   4  -2  318.47    7.70
  -4   4  -2  297.17    6.70
   4  -4   2  311.67    6.70
   4  -4   2  304.57    8.10
   4  -4   2  312.37    7.80
   4  -4   2  319.17    7.80
  -5   4  -2  811.52   18.10
   5  -4   2  799.22   17.20
   5  -4   2  820.72   18.30
   5  -4   2  813.72   18.30
   5  -4   2  808.22   18.70
   5  -4   2  842.42   18.40
  -6   4  -2  997.00   22.10
  -6   4  -2 1014.50   22.10
   6  -4   2 1047.90   22.50
   6  -4   2  974.50   21.30
   6  -4   2  995.30   22.90
   6  -4   2 1002.80   22.50
   6  -4   2 1022.10   22.30
  -7   4  -2 1264.27   28.00
  -7   4  -2 1293.67   27.90
  -7   4  -2 1266.77   28.00
   7  -4   2 1306.67   28.90
   7  -4   2 1285.57   28.50
   7  -4   2 1296.17   28.10
  -8   4  -2  217.38    6.20
  -8   4  -2  223.48    6.30
  -8   4  -2  222.08    6.10
   8  -4   2  210.18    6.20
   8  -4   2  211.28    6.60
   8  -4   2  225.48    7.00
  -9   4  -2   39.20    2.30
  -9   4  -2   45.00    2.30
  -9   4  -2   42.60    2.40
   9  -4   2   42.00    2.30
   9  -4   2   45.10    2.80
 -10   4  -2  228.28    6.90
 -10   4  -2  236.18    6.80
  10  -4   2  234.78    7.50
  10  -4   2  237.58    6.80
 -11   4  -2   84.29    3.70
 -11   4  -2   76.89    3.50
  11  -4   2   75.49    3.30
  11  -4   2   73.09    3.80
 -12   4  -2    3.60    1.20
 -12   4  -2    3.10    1.20
  12  -4   2    2.70    1.10
  12  -4   2    5.00    1.20
  12  -4   2    4.10    1.50
 -13   4  -2   11.10    1.80
 -13   4  -2    7.80    1.70
 -13   4  -2   11.10    1.70
  13  -4   2   11.50    2.00
  13  -4   2    9.60    1.50
  13  -4   2   11.70    1.60
 -14   4  -2    0.60    1.00
 -14   4  -2   -2.00    0.80
 -14   4  -2   -2.20    1.00
  14  -4   2   -1.80    0.90
  14  -4   2   -0.60    1.30
 -15   4  -2    0.00    1.40
 -15   4  -2   -1.20    0.90
 -15   4  -2   -1.60    1.10
 -15   4  -2   -1.60    1.10
  15  -4   2   -3.20    0.90
  15  -4   2   -0.60    1.40
 -16   4  -2   12.00    2.00
 -16   4  -2    9.50    1.90
 -16   4  -2   11.60    2.40
 -16   4  -2   10.50    2.40
  16  -4   2   14.30    2.20
  16  -4   2   17.10    2.90
 -17   4  -2   20.10    3.20
 -17   4  -2   21.80    3.10
 -17   4  -2   18.40    2.50
  17  -4   2   21.90    2.70
  17  -4   2   18.50    3.10
 -18   4  -2    0.00    1.80
 -18   4  -2    0.40    2.00
 -18   4  -2   -0.80    1.30
  18  -4   2   -0.30    1.60
  18  -4   2   -1.30    1.30
 -19   4  -2    2.50    2.10
 -19   4  -2    0.00    1.60
  19  -4   2    4.00    2.00
  19  -4   2    2.60    1.80
  16   3  -2   20.50    3.60
 -16  -3   2   17.20    2.80
 -16  -3   2   21.40    3.70
 -16  -3   2   13.00    2.60
  15   3  -2   11.80    2.50
 -15  -3   2   14.30    3.00
 -15  -3   2   15.20    2.70
 -15  -3   2   15.30    2.80
  14   3  -2   -1.70    1.20
 -14  -3   2    0.50    1.70
 -14  -3   2   -1.50    1.20
 -14  -3   2   -2.30    1.20
  13   3  -2   -0.90    1.20
 -13  -3   2   -1.30    1.40
 -13  -3   2    0.70    1.40
 -13  -3   2   -1.00    1.30
  12   3  -2   17.10    2.50
 -12  -3   2   18.20    2.90
 -12  -3   2   14.40    2.20
 -12  -3   2   14.80    2.20
 -12  -3   2   19.50    2.60
  11   3  -2  180.18    6.40
 -11  -3   2  178.48    6.50
 -11  -3   2  168.78    6.40
 -11  -3   2  167.68    7.40
 -11  -3   2  178.58    6.60
  10   3  -2  294.77    8.80
 -10  -3   2  314.77    9.30
 -10  -3   2  293.17    9.00
 -10  -3   2  299.77    9.00
 -10  -3   2  291.27   10.10
   9   3  -2  331.27    9.10
  -9  -3   2  317.47    9.30
  -9  -3   2  320.97    9.20
  -9  -3   2  305.77    9.10
  -9  -3   2  315.47   10.20
   8   3  -2  150.48    5.20
  -8  -3   2  148.19    5.20
  -8  -3   2  148.09    6.10
  -8  -3   2  154.78    5.40
  -8  -3   2  145.39    5.20
   7   3  -2  163.08    5.10
  -7  -3   2  159.38    5.30
  -7  -3   2  157.98    5.20
  -7  -3   2  147.49    5.80
  -7  -3   2  146.19    5.00
   6   3  -2  267.47    7.10
  -6  -3   2  255.57    7.20
  -6  -3   2  265.87    8.10
  -6  -3   2  256.57    7.10
  -6  -3   2  252.27    7.30
   5   3  -2  130.09    4.20
  -5  -3   2  133.69    5.00
  -5  -3   2  128.79    3.10
  -5  -3   2  135.09    4.40
  -5  -3   2  134.89    4.20
  -5  -3   2  142.89    4.40
   4   3  -2  505.15   12.00
  -4  -3   2  530.65   12.30
  -4  -3   2  529.85   12.90
  -4  -3   2  503.35   11.90
  -4  -3   2  513.15   12.10
   3   3  -2   37.40    1.70
  -3  -3   2   39.80    2.20
  -3  -3   2   37.30    2.00
  -3  -3   2   38.90    1.70
  -3  -3   2   40.20    1.90
   2   3  -2  431.36    9.20
   2   3  -2  434.46   10.10
  -2  -3   2  432.66   10.70
  -2  -3   2  443.26   10.50
  -2  -3   2  447.36   10.30
  -2  -3   2  454.85   10.10
   1   3  -2   27.30    1.70
   1   3  -2   22.50    1.20
  -1  -3   2   23.80    1.20
  -1  -3   2   28.90    1.60
  -1  -3   2   25.90    1.40
  -1  -3   2   23.90    1.20
   0   3  -2  566.24   12.60
   0   3  -2  583.04   12.60
   0   3  -2  560.94   12.90
   0   3  -2  568.14   12.60
   0   3  -2  582.94   13.20
   0  -3   2  584.34   12.60
   0  -3   2  577.34   12.70
   0  -3   2  577.24   13.00
   0  -3   2  595.94   13.40
   0  -3   2  570.84   12.50
  -1   3  -2 1789.12   37.80
  -1   3  -2 1739.73   37.00
  -1   3  -2 1809.02   37.30
  -1   3  -2 1728.73   37.00
  -1   3  -2 1800.92   37.20
   1  -3   2 1814.62   37.50
   1  -3   2 1732.03   37.00
   1  -3   2 1757.62   36.90
   1  -3   2 1759.12   37.30
   1  -3   2 1824.72   37.50
  -2   3  -2  285.67    6.80
  -2   3  -2  290.17    6.10
  -2   3  -2  288.47    6.60
  -2   3  -2  289.97    6.90
  -2   3  -2  307.87    7.60
  -2   3  -2  287.27    6.90
   2  -3   2  288.87    6.80
   2  -3   2  287.87    6.70
   2  -3   2  290.27    6.90
   2  -3   2  295.17    6.40
   2  -3   2  289.17    7.00
   2  -3   2  284.97    6.80
  -3   3  -2  767.72   17.10
   3  -3   2  795.12   16.60
   3  -3   2  786.02   16.30
   3  -3   2  799.02   17.30
   3  -3   2  781.32   17.30
   3  -3   2  792.32   17.20
   3  -3   2  794.82   17.50
  -4   3  -2  371.96    8.90
   4  -3   2  382.26    9.10
   4  -3   2  395.06    9.20
   4  -3   2  369.96    8.20
   4  -3   2  390.76    9.20
   4  -3   2  390.06    9.40
  -5   3  -2  491.95   11.20
  -5   3  -2  482.95   11.20
   5  -3   2  485.25   11.30
   5  -3   2  490.05   11.50
   5  -3   2  482.65   11.80
   5  -3   2  489.15   11.50
  -6   3  -2 2042.20   42.90
  -6   3  -2 2029.60   43.00
  -6   3  -2 2061.69   43.00
   6  -3   2 2015.10   43.40
   6  -3   2 2038.50   43.70
   6  -3   2 2008.40   43.00
  -7   3  -2  146.99    4.50
  -7   3  -2  152.48    4.50
  -7   3  -2  151.08    4.60
   7  -3   2  150.78    4.60
   7  -3   2  148.69    5.00
  -8   3  -2    1.90    0.70
  -8   3  -2    2.40    0.80
  -8   3  -2    2.40    0.70
   8  -3   2    3.30    0.90
   8  -3   2    2.70    1.00
  -9   3  -2  446.36   11.20
  -9   3  -2  450.55   11.20
   9  -3   2  441.76   11.70
   9  -3   2  458.35   11.00
 -10   3  -2  119.89    4.50
 -10   3  -2  125.09    4.50
  10  -3   2  123.49    4.80
  10  -3   2  118.09    4.20
 -11   3  -2   81.29    3.60
 -11   3  -2   89.69    3.90
 -11   3  -2   81.39    3.80
  11  -3   2   81.09    3.30
  11  -3   2   83.99    4.10
  11  -3   2   84.29    3.40
 -12   3  -2   25.50    2.20
 -12   3  -2   27.50    2.30
 -12   3  -2   30.80    2.60
  12  -3   2   25.50    2.10
  12  -3   2   25.20    2.00
  12  -3   2   28.20    2.70
 -13   3  -2    7.70    1.70
 -13   3  -2    6.00    1.30
 -13   3  -2    7.60    1.50
  13  -3   2    8.50    1.90
  13  -3   2    8.50    1.50
 -14   3  -2   -1.50    1.20
 -14   3  -2   -1.00    0.90
 -14   3  -2   -0.40    1.10
 -14   3  -2   -0.80    1.00
  14  -3   2   -1.90    0.80
  14  -3   2    0.20    1.30
 -15   3  -2   23.90    3.00
 -15   3  -2   19.70    2.30
 -15   3  -2   20.10    2.50
 -15   3  -2   18.40    2.60
  15  -3   2   21.70    2.40
  15  -3   2   31.20    3.50
 -16   3  -2   -0.60    1.30
 -16   3  -2    3.20    1.40
 -16   3  -2    0.40    1.40
 -16   3  -2    1.10    1.50
  16  -3   2    0.50    1.40
  16  -3   2    0.60    1.70
 -17   3  -2    4.30    2.20
 -17   3  -2    4.70    1.70
 -17   3  -2    3.60    2.10
  17  -3   2    4.20    1.70
  17  -3   2    3.00    1.90
 -18   3  -2   -0.40    1.80
 -18   3  -2   -2.10    1.80
 -18   3  -2   -2.20    1.40
  18  -3   2   -1.60    1.20
  18  -3   2   -1.70    1.50
 -17  -2   2   -0.30    1.90
  16   2  -2   -1.20    1.70
 -16  -2   2   -5.30    1.30
 -16  -2   2   -1.20    1.40
 -16  -2   2   -0.40    1.90
  15   2  -2   -2.50    1.40
 -15  -2   2    0.90    1.30
 -15  -2   2   -4.60    1.50
 -15  -2   2   -1.60    1.30
  14   2  -2    2.50    1.40
 -14  -2   2   -2.10    1.40
 -14  -2   2    1.50    1.60
 -14  -2   2   -0.60    1.30
  13   2  -2   25.00    2.70
  13   2  -2   18.00    2.50
 -13  -2   2   20.10    2.50
 -13  -2   2   25.50    3.50
 -13  -2   2   19.90    2.70
  12   2  -2   57.59    3.90
  12   2  -2   64.19    3.70
 -12  -2   2   67.29    4.00
 -12  -2   2   64.09    4.50
 -12  -2   2   63.89    3.80
 -12  -2   2   65.39    3.80
  11   2  -2  196.18    6.60
  11   2  -2  190.68    6.90
 -11  -2   2  198.08    6.90
 -11  -2   2  196.58    7.70
 -11  -2   2  195.98    6.80
 -11  -2   2  202.18    6.80
  10   2  -2  239.28    7.80
  10   2  -2  258.37    7.60
 -10  -2   2  238.68    7.50
 -10  -2   2  254.57    8.80
[truncated: 1,971,117 more chars]
