# Supplementary material for: Modulation of the Meisenheimer complex metabolism of nitro-benzothiazinones by targeted C-6 substitution
Source: Commun Chem. 2024 Jul 6;7:153. doi: 10.1038/s42004-024-01235-x (PMC11227536; doi:10.1038/s42004-024-01235-x)
Supplement: Supplementary file 8 — Supplementary Data 6 [file 42004_2024_1235_MOESM8_ESM.xlsx]

## Sheet: CDFT
ID	Mol Charge	HOMO Energy (Ha)	LUMO Energy (Ha)	HOMO-LUMO Gap (Ha)	Chemical potential	Electrophilicity index		Fukui index LUMO														Mulliken Charges
								C4	C4a	C5	C6	C7	C8	N	O1	O2	C8a	S1	C2	N3		C4	C4a	C5	C6	C7	C8	N	O1	O2	C8a	S1	C2	N3
1	0	-0.25982	-0.12815	0.13167	-0.193985	0.142896		0.0065	0.0093	0.1201	0.0062	0.0954	0.0244	0.2376	0.1973	0.197	0.0591	0.0159	0.0102	0.0004		0.18309	-0.03655	-0.05721	-0.20978	-0.05668	-0.02104	0.1982	-0.20075	-0.19977	-0.03853	0.21979	0.06678	-0.22687
6a	0	-0.25419	-0.12374	0.13045	-0.188965	0.136864		0.0062	0.0066	0.1137	0.0054	0.0849	0.0248	0.2428	0.2115	0.2086	0.0541	0.0142	0.0089	0.0006		0.12776	-0.07347	-0.05882	-0.12362	-0.094	-0.04021	0.13377	-0.15415	-0.15632	-0.04606	0.1841	0.03449	-0.15236
6b	0	-0.25812	-0.12541	0.13271	-0.191765	0.13855		0.0055	0.0063	0.1163	0.0058	0.0888	0.0243	0.2441	0.2026	0.2013	0.0601	0.0164	0.0095	0.0005		0.18144	-0.0561	-0.05872	-0.09676	-0.0831	-0.02354	0.18136	-0.20091	-0.19925	-0.03476	0.20946	0.07371	-0.21978
6c	0	-0.25794	-0.12521	0.13273	-0.191575	0.138254		0.0052	0.0061	0.1149	0.0059	0.0866	0.0255	0.2457	0.2043	0.2025	0.0598	0.0163	0.0089	0.0003		0.18889	-0.05859	-0.05978	-0.08714	-0.08362	-0.03328	0.18484	-0.20104	-0.19709	-0.03484	0.20738	0.03461	-0.21393
6d	0	-0.25862	-0.12542	0.1332	-0.19202	0.138407		0.0053	0.0064	0.1154	0.0059	0.0871	0.025	0.2456	0.204	0.202	0.06	0.0161	0.009	0.0003		0.16967	-0.04435	-0.05264	-0.10266	-0.07819	-0.04257	0.18819	-0.19805	-0.19808	-0.02049	0.1903	0.05675	-0.21664
6e	0	-0.25823	-0.12578	0.13245	-0.192005	0.139169		0.0051	0.0064	0.1165	0.0058	0.0866	0.0254	0.2443	0.2031	0.2016	0.0613	0.017	0.0088	0.0002		0.17234	-0.05024	-0.05343	-0.11658	-0.0961	-0.03393	0.1861	-0.19803	-0.19912	-0.02039	0.19723	0.05948	-0.22109
7a	0	-0.2577	-0.12563	0.13207	-0.191665	0.139076		0.0053	0.0066	0.1142	0.005	0.0935	0.023	0.2449	0.2022	0.2025	0.0591	0.0163	0.0091	0.0003		0.17597	-0.05318	-0.06532	-0.10332	-0.0594	-0.0546	0.18393	-0.20089	-0.19598	-0.01031	0.19427	0.03851	-0.2065
7b	0	-0.25693	-0.12519	0.13174	-0.19106	0.138545		0.005	0.0066	0.1121	0.005	0.0946	0.0217	0.2463	0.2029	0.2031	0.0594	0.0166	0.0087	0.0003		0.18031	-0.06522	-0.08349	-0.08922	-0.07581	-0.02413	0.17192	-0.20428	-0.19818	-0.03617	0.19798	0.04613	-0.21551
7c	0	-0.25662	-0.12486	0.13176	-0.19074	0.138061		0.0056	0.0067	0.1138	0.0054	0.0942	0.0215	0.2458	0.2023	0.2021	0.058	0.0148	0.0099	0.0005		0.19774	-0.06896	-0.06844	-0.08947	-0.07695	0.00663	0.17402	-0.20427	-0.20203	-0.08183	0.23321	0.06373	-0.23613
7d	0	-0.25688	-0.12524	0.13164	-0.19106	0.138651		0.005	0.0067	0.1121	0.0048	0.0941	0.0211	0.2468	0.2038	0.2028	0.0595	0.0162	0.0088	0.0004		0.18057	-0.06205	-0.07972	-0.06395	-0.11056	0.01408	0.1741	-0.20211	-0.20593	-0.08448	0.22671	0.04851	-0.20447
7e	0	-0.25344	-0.12434	0.1291	-0.18889	0.138185		0.0051	0.0064	0.1161	0.0056	0.0864	0.0224	0.2455	0.2033	0.2018	0.0626	0.0167	0.0092	0.0005		0.1984	-0.06113	-0.05904	-0.05323	-0.10099	-0.01599	0.18381	-0.20307	-0.20403	-0.05789	0.21877	0.06186	-0.2351
7f	0	-0.25608	-0.12381	0.13227	-0.189945	0.136384		0.0048	0.0064	0.1065	0.0049	0.0949	0.0205	0.2508	0.2069	0.2049	0.0572	0.0151	0.0084	0.0003		0.19366	-0.07945	-0.06771	-0.05656	-0.06933	-0.03056	0.18874	-0.20591	-0.20318	-0.06808	0.2438	0.06109	-0.22088
8	-1	-0.25026	-0.11962	0.13064	-0.18494	0.130905		0.0043	0.0037	0.1067	0.0049	0.0943	0.0175	0.2561	0.211	0.206	0.0563	0.0149	0.0085	0.0009		0.18145	-0.05452	-0.08134	-0.13453	-0.06531	-0.0233	0.16441	-0.2095	-0.20861	-0.0376	0.20248	0.06333	-0.2362
9	0	-0.26057	-0.12932	0.13125	-0.194945	0.144775		0.0063	0.0092	0.1208	0.0059	0.0944	0.0256	0.2386	0.1976	0.1977	0.0589	0.0162	0.0096	0.0004		0.18952	-0.06655	-0.04525	0.02296	-0.03366	-0.0363	0.18033	-0.19678	-0.18834	-0.0328	0.2329	0.06655	-0.22013
10	0	-0.25188	-0.12591	0.12597	-0.188895	0.141626		0.0061	0.008	0.1142	0.0051	0.1036	0.0217	0.2446	0.2005	0.2022	0.0526	0.0143	0.0095	0.0003		0.18249	-0.05923	0.0224	-0.4737	-0.05204	-0.0361	0.18313	-0.20524	-0.19549	0.0005	0.19534	0.03664	-0.2087
11	0	-0.25535	-0.1269	0.12845	-0.191125	0.142191		0.0064	0.0088	0.1147	0.0051	0.1043	0.0233	0.2424	0.2	0.201	0.0521	0.014	0.0096	0.0003		0.18046	-0.06254	0.05028	-0.47763	-0.01032	-0.03974	0.18482	-0.20289	-0.19834	-0.00397	0.20474	0.03634	-0.20646
23	0	-0.25523	-0.12213	0.1331	-0.18868	0.133735		0.0053	0.0053	0.109	0.0046	0.1	0.0188	0.2501	0.2054	0.2054	0.0555	0.0147	0.0095	0.0005		0.17481	-0.0854	-0.09366	-0.13225	-0.11708	-0.0634	0.18313	-0.20487	-0.21274	0.00513	0.20342	0.03041	-0.21063

## Sheet: CovDock
ID	docking score (kcal/mol)	MMGBSA dG Bind (kcal/mol)
1	-7.011	-53.98
6a	-6.196	-48.95
6b	-6.43	-40.23
6c	-6.558	-46.43
6d	-6.684	-52.14
6e	-6.56	-45.26
7a	-6.198	-46.59
7b	-5.771	-42.81
7c	-5.736	-46
7d	-5.397	-31.69
7e	-5.932	-49.08
7f	-5.888	-40.55
8	-5.107	-33.8
9	-6.195	-51.66
10	-5.586	-47.94
11	-5.553	-48.93
23	-5.896	-39.59

## Sheet: Permeability
ID	Log(Perm_RRCK)	Membrane dG Insert
1	-4.53908	1.17841
6a	-4.70593	4.42621
6b	-4.72497	3.77255
6c	-4.72919	3.05974
6d	-4.86264	6.85887
6e	-4.8182	5.59606
7a	-4.88934	9.23255
7b	-4.89782	8.48141
7c	-4.85059	6.35162
7d	-5.00037	9.95214
7e	-4.77405	5.05832
7f	-4.8978	7.29968
8	-5.8424	17.5295
9	-4.64654	4.15954
10	-4.65252	4.08242
11	-4.59003	3.01455
23	-4.65031	3.49491

## Sheet: Reactivity
ID	Reactant			Transition State			HMC			dE (kcal/mol)	dE‡ (kcal/mol)	dG (kcal/mol)	dG‡ (kcal/mol)
	G_therm (Ha)	E_sln (Ha)		G_therm (Ha)	E_sln (Ha)		G_therm (Ha)	E_sln (Ha)
1	0.283042	-1894.4		0.31244	-1921.71		0.291318	-1895.14		9.21849	8.72447	9.63404	15.2636
6a	0.320741	-1785.26		0.348414	-1812.56		0.329533	-1785.99		9.52009	8.01415	10.2697	13.4816
6b	0.347871	-1824.54		0.377237	-1851.85		0.356034	-1825.28		9.31414	8.17762	9.65816	14.6966
6c	0.373171	-1863.83		0.403806	-1891.13		0.382537	-1864.56		9.85649	7.96432	11.0018	15.3262
6d	0.351534	-1899.72		0.380249	-1927.03		0.361752	-1900.46		9.42524	7.85793	11.065	13.9732
6e	0.335616	-2121.67		0.364482	-2148.97		0.342896	-2122.41		8.2153	7.481	8.01922	13.6994
7a	0.306307	-1726.13		0.333825	-1753.44		0.315273	-1726.87		9.99815	8.84345	10.876	14.2326
7b	0.33224	-1765.41		0.361818	-1792.71		0.341402	-1766.14		10.3476	7.22991	11.3324	13.8963
7c	0.359496	-1804.67		0.388434	-1831.98		0.367648	-1805.4		12.8104	9.41924	13.1533	15.6998
7d	0.364186	-1879.87		0.393798	-1907.18		0.373987	-1880.61		8.4738	7.55411	9.85186	14.2336
7e	0.339555	-1803.45		0.368095	-1830.76		0.349544	-1804.19		9.51529	7.93373	11.0047	13.9342
7f	0.360634	-1879.79		0.391216	-1907.09		0.370375	-1880.52		12.6603	9.52038	14.022	16.8303
8	0.281856	-1745.53		0.312708	-1772.83		0.291454	-1746.26		17.0592	12.2919	18.2694	19.7409
9	0.279279	-1649.7		0.308948	-1677		0.288539	-1650.44		6.26237	6.7833	7.30191	13.4997
10	0.269006	-1854.64		0.299197	-1881.95		0.27794	-1855.38		10.7046	9.23178	11.5602	16.2952
11	0.27	-4130.78		0.300342	-4158.09		0.278551	-4131.52		10.4717	9.30576	11.0485	16.4263
23	0.283303	-1557.52		0.312936	-1584.82		0.292116	-1558.25		16.9391	12.2723	17.6956	18.9627
	G_therm (Ha)	E_sln (Ha)
BH3	0.011324	-26.567
BH4(-)	0.0189298	-27.3191

## Sheet: Redox
ID	Oxidized				Reduced				dG_sln (Ha)	Ered (V)	Ered_vs_SHE (V)
	E_sln (Ha)	G_therm (Ha)	dG_solv (Ha)		E_sln (Ha)	G_therm (Ha)	dG_solv (Ha)
1	-1894.4	0.284029	-0.0247414		-1894.54	0.280439	-0.0882619		-0.138759	3.77453	-0.505475
6a	-1785.26	0.32133	-0.0290303		-1785.39	0.318211	-0.0959438		-0.135582	3.68812	-0.591878
6b	-1824.54	0.348406	-0.0284912		-1824.67	0.345008	-0.0966162		-0.135558	3.68745	-0.592549
6c	-1863.83	0.374991	-0.0283187		-1863.96	0.371877	-0.0962644		-0.13472	3.66465	-0.615349
6d	-1899.72	0.353306	-0.0321762		-1899.84	0.350951	-0.0938518		-0.127683	3.47326	-0.806744
6e	-2121.67	0.335684	-0.0298316		-2121.8	0.332295	-0.0930169		-0.13564	3.68968	-0.590318
7a	-1726.13	0.306211	-0.0347128		-1726.26	0.303472	-0.101191		-0.134415	3.65637	-0.623633
7b	-1765.4	0.332467	-0.0325629		-1765.54	0.330505	-0.0995943		-0.133396	3.62864	-0.651358
7c	-1804.67	0.360358	-0.0321153		-1804.8	0.35662	-0.0998079		-0.134985	3.67188	-0.608116
7d	-1879.87	0.365433	-0.0365717		-1879.99	0.363006	-0.0979633		-0.12679	3.44895	-0.831053
7e	-1803.45	0.340823	-0.0295548		-1803.58	0.337396	-0.0990105		-0.134806	3.66699	-0.613009
7f	-1879.79	0.362435	-0.0330052		-1879.92	0.358531	-0.100825		-0.134559	3.6603	-0.619705
8	-1745.99	0.295194	-0.0310992		-1746.13	0.292058	-0.0971165		-0.135824	3.6947	-0.585303
9	-1649.69	0.28056	-0.0293886		-1649.83	0.277275	-0.0893006		-0.14024	3.81483	-0.465171
10	-1854.64	0.269768	-0.0243287		-1854.78	0.266478	-0.0945165		-0.136911	3.72427	-0.55573
11	-4130.78	0.270924	-0.0240124		-4130.92	0.267726	-0.0895985		-0.137629	3.74378	-0.536217
23	-1557.52	0.283935	-0.024781		-1557.65	0.280956	-0.094765		-0.132397	3.60146	-0.678536
